# Supplementary material for: Neofunctionalization of a second insulin receptor gene in the wing-dimorphic planthopper, Nilaparvata lugens
Source: PLoS Genet. 2021 Jun 28;17(6):e1009653. doi: 10.1371/journal.pgen.1009653 (PMC8270448; doi:10.1371/journal.pgen.1009653)
Supplement: S1 Table — (XLSX) [file pgen.1009653.s006.xlsx]

## Sheet: Sheet1
S1 Table. Data quality of RNA-seq.
Samples	Biological repeats	Raw reads	Clean reads	Q20 (%)	Q30 (%)	GC content (%)	Multiple mapped (%)	Uniquely mapped (%)	Total mapped (%)
InR2_24h_T2W	InR2_24h_T2W_1	44493849	43834278	97.11	92.3	43.57	3.7	63.49	67.19
	InR2_24h_T2W_2	37760999	37035094	97.09	92.24	43.55	3.7	63.09	66.79
	InR2_24h_T2W_3	36646681	36083152	96.75	91.59	44.09	3.52	63.45	66.97
InR2_24h_T3W	InR2_24h_T3W_1	34383245	33922255	97.28	92.61	42.89	4.52	62.74	67.26
	InR2_24h_T3W_2	42565693	42002656	97.12	92.21	42.57	4.87	62.75	67.62
	InR2_24h_T3W_3	40809962	40146293	97.08	92.24	43.05	4.6	63.56	68.16
WT_24h_T2W	WT_24h_T2W_1	37723424	37226525	97.28	92.56	43.13	3.81	64.18	67.99
	WT_24h_T2W_2	39456691	38811001	97.32	92.65	43.34	3.44	64.29	67.73
	WT_24h_T2W_3	44270510	43668750	97.22	92.43	42.78	3.93	64.63	68.56
WT_24h_T3W	WT_24h_T3W_1	34915298	34318752	97	92.03	42.63	6.13	62.19	68.32
	WT_24h_T3W_2	38767335	38152096	96.89	91.82	42.68	6.1	61.64	67.74
	WT_24h_T3W_3	36111487	35581651	97.03	92.06	42.66	6.02	61.22	67.24
InR2_48h_T2W	InR2_48h_T2W_1	40943703	40148984	97.32	92.59	42.08	4.3	65.79	70.09
	InR2_48h_T2W_2	35993681	35320964	97.32	92.6	42.28	4.29	65.78	70.07
	InR2_48h_T2W_3	39168665	38456099	97.18	92.28	42.6	4.11	65.07	69.18
InR2_48h_T3W	InR2_48h_T3W_1	33876860	33247013	97.31	92.56	41.14	6.51	64.46	70.97
	InR2_48h_T3W_2	33910707	33406881	97.35	92.56	41.49	5.48	64.13	69.61
	InR2_48h_T3W_3	33702960	33066324	97.47	92.87	41.24	6.18	65.11	71.29
WT_48h_T2W	WT_48h_T2W_1	36771785	36114017	96.49	91.19	45.1	3.71	61.87	65.58
	WT_48h_T2W_2	36608474	36042429	96.84	91.91	44.75	3.64	62.83	66.47
	WT_48h_T2W_3	33948535	33252885	97	92.11	44.24	3.55	63.47	67.02
WT_48h_T3W	WT_48h_T3W_1	35881111	35157538	96.59	91.46	44.64	6.03	59.56	65.59
	WT_48h_T3W_2	31755904	31031500	96.86	92.04	44.69	5.73	60.63	66.36
	WT_48h_T3W_3	35160000	34416342	96.84	91.89	44.34	5.47	61.14	66.61
