# Supplementary material for: Neofunctionalization of a second insulin receptor gene in the wing-dimorphic planthopper, Nilaparvata lugens
Source: PLoS Genet. 2021 Jun 28;17(6):e1009653. doi: 10.1371/journal.pgen.1009653 (PMC8270448; doi:10.1371/journal.pgen.1009653)
Supplement: S2 Table — (XLSX) [file pgen.1009653.s007.xlsx]

## Sheet: Sheet1
S2 Table. DEGs between InR2_2h4_T2W and WT_24h_T2W.
Gene_ID	WT_24h_T2W_1*	WT_24h_T2W_2	WT_24h_T2W_3	InR2_24h_T2W_1*	InR2_24h_T2W_2	InR2_24h_T2W_3	P value	padj	Fold change	Log2Fold change	Annotation
chrX.1731	0	0	0	58	30	23	1.98069761218028e-9	1.5589237790373e-8	185.695	7.53679	serine/threonine-protein kinase VRK1-like; hypothetical protein LSTR_LSTR010845
chr10.738	0	1	1	46	25	39	4.54497579220386e-9	3.42510423533519e-8	52.4264	5.71222	-
chr08.828	3	19	18	630	528	454	7.67333928562454e-46	7.16635079711007e-44	38.6566	5.27264	putative malate dehydrogenase 1B
chr02.1749	0	4	2	91	53	32	8.0841327896334e-9	5.92572032092259e-8	27.4598	4.77925	-
chr03.1558	66	148	80	2210	1405	2248	6.64690712918017e-35	3.54727798832779e-33	19.1466	4.25901	-
chr10.646	2	2	2	48	26	24	1.08678e-06	6.16134e-06	15.2066	3.92663	basic helix-loop-helix neural transcription factor TAP-like
chr01.0797	1	4	2	38	46	25	8.5680157999239e-7	4.92155e-06	14.869	3.89423	zinc finger MYM-type protein 1-like
chr05.0883	2	6	2	62	48	46	2.5895895710014e-9	2.0119620285385e-8	14.8008	3.88761	-
chr11.061	0	4	1	26	23	22	0.000156367	0.000606048	13.683	3.77431	PREDICTED: uncharacterized protein LOC107228133
chr10.808	21	25	15	339	259	283	2.11763753986057e-35	1.17821748228413e-33	13.6554	3.7714	cytochrome P450 4c3-like
chr04.1349	35	42	55	546	637	521	2.73550452658318e-47	2.72508355695811e-45	12.402	3.63251	uncharacterized protein LOC106681518
chr07.0221	5	6	10	101	70	77	5.63108342883049e-13	6.39534556629392e-12	11.23	3.48929	alpha-1,3-mannosyl-glycoprotein 4-beta-N-acetylglucosaminyltransferase B-like
chr12.088	5	10	32	177	208	133	5.456879091494e-9	4.08875037944321e-8	10.7774	3.42994	venom carboxylesterase-6-like
chr06.0681	3304	7239	3595	57689	38681	60293	5.5465526456525e-25	1.53078999138589e-23	10.6458	3.41221	cuticular protein
chr02.1449	18	20	22	183	249	165	7.11633254737014e-20	1.39134277468209e-18	9.5245	3.25164	uncharacterized protein LOC111351088; unnamed protein product
chr05.0305	71	70	76	832	676	666	5.31803141333265e-74	1.98666459226641e-71	9.49007	3.24642	PREDICTED: chromobox protein homolog 5-like; ABC transporter F family member 4-like isoform X2
chr05.0306	194	136	101	1414	1496	1379	7.12780840364696e-26	2.07679320061692e-24	9.32901	3.22172	-
chr12.574	2	5	4	36	42	27	4.64795e-06	2.38088e-05	9.13916	3.19206	LOW QUALITY PROTEIN: paired box protein Pax-6-like
chr01.0318	6	3	3	34	47	33	5.49865e-06	2.78258e-05	8.98495	3.16751	hypothetical protein LSTR_LSTR011388; uncharacterized protein LOC111055100
scaffold.48	176	105	159	1501	1268	1161	2.53821075047718e-35	1.38590830880164e-33	8.38326	3.06751	-
chrX.1734	3	4	3	35	28	25	1.56461e-05	7.24793e-05	8.31856	3.05633	LOW QUALITY PROTEIN: piggyBac transposable element-derived protein 4-like
chr03.0430	2	4	4	36	20	31	4.49558e-05	0.000192878	8.29951	3.05303	heart- and neural crest derivatives-expressed protein 1-like
chr06.0068	105	352	200	2098	1652	1878	5.62457836535558e-17	8.8337972524954e-16	8.28345	3.05023	E3 ubiquitin-protein ligase RBBP6-like; hypothetical protein LSTR_LSTR001747
chr11.366	511	662	515	5328	4405	4656	7.55002535133507e-83	4.64548618676264e-80	8.09789	3.01755	cyclin-dependent kinase 1-like isoform X2
chr02.1410	565	769	593	6419	4751	5246	1.01615930364213e-72	3.32157072378022e-70	8.07631	3.0137	kinesin-like protein KIF18A
chr05.0241	118	251	181	1712	1395	1464	2.04952683771879e-33	9.83396822134795e-32	7.9732	2.99516	kinesin-like protein KIF23
chr13.209	19	59	33	307	294	309	7.81175181666214e-15	1.03431549369982e-13	7.93067	2.98744	protein aurora borealis isoform X1; uncharacterized protein LOC111050709
chr09.868	1502	871	1281	11081	9984	8940	1.42634674774105e-32	6.45869566293133e-31	7.6947	2.94386	-
chr03.1307	5	2	3	32	23	27	0.000104337	0.000418951	7.68905	2.94281	uncharacterized protein LOC111062685
chr04.1190	460	712	439	5023	3772	4041	2.04688280364475e-40	1.48683292542529e-38	7.54911	2.91631	chromosome-associated kinesin KIF4
scaffold.49	7020	4342	6189	52412	47336	41315	1.4105872528401e-36	8.43128152268998e-35	7.53588	2.91378	reverse transcriptase
chr05.1328	3	27	23	171	172	66	2.03838e-05	9.25007e-05	7.42742	2.89286	protein croquemort-like; hypothetical protein LSTR_LSTR000852
chr13.170	1448	1338	1291	12136	9465	10265	9.32099166339204e-76	3.89990291196323e-73	7.36789	2.88125	serine/threonine-protein kinase polo
chr02.1503	497	432	413	3966	3116	3310	6.1544915418255e-59	1.07293302545824e-56	7.28609	2.86514	uncharacterized protein LOC111053271 isoform X2; hypothetical protein LSTR_LSTR012071
chr04.0956	505	881	460	5491	4170	4364	9.57874164343811e-28	3.25304018150528e-26	7.20132	2.84826	condensin-2 complex subunit G2-like
chr02.1908	3	35	12	145	107	117	3.5478e-05	0.000154883	7.15375	2.8387	-
chr01.1025	77	104	73	747	510	655	3.01295958779122e-31	1.27593349345328e-29	7.13713	2.83534	uncharacterized protein LOC106674438; F-box only protein 43-like
chr07.0823	1109	1084	940	9077	7044	7609	9.88151891877644e-66	2.40373692768376e-63	7.13503	2.83492	kinesin-like protein KIF11-B
chr03.0135	1292	742	1088	8977	7918	6887	1.1194417592236e-29	4.25794938235596e-28	7.12317	2.83252	reverse transcriptase
chr08.282	83	78	95	771	648	514	2.91950505879394e-45	2.63258818232626e-43	7.12165	2.83221	chaoptin
chr02.1383	197	268	276	1438	2119	1868	7.69947541637454e-30	3.01634879607782e-28	7.11367	2.8306	-
chr03.1277	154	211	218	1652	1257	1365	1.40196366251546e-67	3.66613497747793e-65	6.98643	2.80456	maternal embryonic leucine zipper kinase-like
chr01.1622	1361	1745	1385	12418	9705	10546	4.70106697114622e-76	2.13796350079085e-73	6.90026	2.78665	-
chr08.036	1674	1837	2136	16638	13763	10761	7.59824714197632e-87	5.29851100700482e-84	6.88499	2.78346	cubilin homolog
chrY.159	9	9	13	98	60	68	1.57131517079782e-9	1.25465318217902e-8	6.88403	2.78325	transposase
chr09.830	378	387	332	3103	2302	2514	3.79654082782293e-61	6.96698544895225e-59	6.8026	2.76609	lymphokine-activated killer T-cell-originated protein kinase isoform X1
chr07.0845	817	1089	850	7847	5746	6140	1.19560643018291e-66	3.05025445358859e-64	6.77532	2.76029	kinesin-like protein KIF20A, partial
chr09.753	3	7	4	34	26	38	6.27356e-05	0.000263328	6.73181	2.75099	uncharacterized protein LOC111051262
chr06.0176	120	258	125	1303	1013	1169	1.45091774326796e-18	2.55929166856372e-17	6.62068	2.72698	origin recognition complex subunit 3
chr07.0760	182	207	178	1435	1212	1298	2.54726736932591e-64	5.79226449633675e-62	6.60948	2.72454	uncharacterized protein LOC111048703 isoform X1; hypothetical protein LSTR_LSTR001831
chr04.1264	48	198	141	1025	755	834	2.95103176441119e-11	2.79599567533886e-10	6.54702	2.71084	DNA replication ATP-dependent helicase/nuclease DNA2
chr06.1020	72	76	40	464	392	444	1.01047484949017e-17	1.68573635178105e-16	6.5202	2.70492	uncharacterized protein LOC111050081
chr06.0022	5	3	4	26	21	34	0.000298278	0.00109589	6.44692	2.68861	uncharacterized protein LOC110826675
chrX.1409	25	53	75	336	328	347	3.48912095889456e-14	4.36035904779416e-13	6.44209	2.68753	unnamed protein product
chr06.1133	9	9	6	54	48	60	4.61818069481508e-7	2.74779e-06	6.42566	2.68384	alpha-tocopherol transfer protein-like
chr08.647	37	97	92	495	480	515	4.72819534629945e-16	6.94619709582757e-15	6.41925	2.68241	unnamed protein product
chrX.0734	33	107	55	476	407	408	2.97627872524614e-12	3.15739102090006e-11	6.37597	2.67264	regulatory protein MIG1-like
scaffold.33	885	989	931	7396	5266	6200	5.06599638659336e-76	2.20793009182361e-73	6.36596	2.67038	rac GTPase-activating protein 1-like
chr06.0859	292	318	285	2351	1792	1877	5.58580171640045e-74	2.01474089494996e-71	6.35542	2.66799	-
chr04.1378	87	153	93	796	728	687	2.61550488284702e-27	8.54943158580619e-26	6.33412	2.66314	DNA repair protein RAD51 homolog 1-like
chr02.1728	6	15	16	81	80	79	1.09533099817927e-8	7.87433830993483e-8	6.2713	2.64877	sugar transporter
chr02.0324	596	674	629	4944	3502	4094	1.00341163383498e-71	2.91546824719831e-69	6.25022	2.64391	-
chr10.532	404	786	453	4139	3222	3381	1.09931610119479e-25	3.15036888178013e-24	6.23096	2.63945	uncharacterized protein LOC113202544; hypothetical protein LSTR_LSTR012766
chr07.0994	8	5	7	34	46	49	1.57848e-05	7.30156e-05	6.1981	2.63183	-
chr10.063	4539	7706	5263	39339	29922	40782	2.48122078194327e-29	9.30235461617443e-28	6.03199	2.59263	-
chr01.1776	4401	6279	5336	37180	29441	33849	1.15184248286952e-63	2.51005674391984e-61	5.99106	2.58281	-
chr08.130	165	179	160	1106	1038	1030	7.44623237952789e-56	1.16250135358003e-53	5.99052	2.58268	-
chr03.1400	961	1053	915	7041	5488	5991	4.67288745769274e-73	1.57672267120858e-70	5.98125	2.58045	kinesin-like protein KIF11 isoform X1
chr07.0467	634	458	478	3866	3001	3151	5.94190011811305e-33	2.78709754419114e-31	5.97114	2.57801	FYVE, RhoGEF and PH domain-containing protein 4-like
chr13.160	677	805	727	5271	4141	4460	1.48137722531517e-91	1.29126714806639e-88	5.95874	2.57501	mitotic checkpoint serine/threonine-protein kinase BUB1-like
chr06.0323	250	376	294	2275	1691	1779	3.80735810295434e-48	3.90440840753945e-46	5.92849	2.56766	baculoviral IAP repeat-containing protein 5.2-B
chr13.398	26	140	102	669	477	486	5.78057553689776e-8	3.82446680050288e-7	5.90135	2.56105	-
chr02.0236	262	935	526	4208	3006	3290	3.88972419878419e-12	4.05244174494847e-11	5.87361	2.55425	DNA (cytosine-5)-methyltransferase PliMCI-like
chr09.386	76	196	99	915	631	714	6.12612300751058e-14	7.53873490100714e-13	5.81407	2.53955	rotatin
chr07.0666	119	255	227	1550	979	1107	6.37863767017076e-21	1.34788989959568e-19	5.77794	2.53056	-
chr07.0846	119	246	135	1098	931	987	1.88721557599388e-19	3.56966996833561e-18	5.77276	2.52926	DNA repair and recombination protein RAD54-like
chrX.0492	259	512	274	2435	1849	2017	1.52508571465907e-20	3.13406612482001e-19	5.74311	2.52183	LOW QUALITY PROTEIN: protein zwilch homolog; uncharacterized protein LOC111045227
chr07.0668	842	915	878	6046	4647	5221	2.69186494163784e-82	1.56427262719621e-79	5.72506	2.51729	LOW QUALITY PROTEIN: protein abnormal spindle
chr03.0469	218	607	276	2505	1933	2130	2.9781764774925e-13	3.46130288384129e-12	5.72164	2.51643	Fanconi anemia group I protein homolog
chrX.1927	1417	1374	1394	9771	7258	8042	2.53437001121345e-71	7.16473251818722e-69	5.65437	2.49937	anillin-like isoform X1
chr06.0584	13	11	11	82	69	59	1.25607657434145e-8	8.95607427921715e-8	5.65062	2.49841	-
chr04.1059	190	232	173	1334	1066	1144	2.73739893106826e-42	2.1691812741647e-40	5.6421	2.49623	-
chr10.752	9	22	12	85	95	72	9.19157067645788e-8	5.95686674570938e-7	5.61815	2.49009	uncharacterized protein LOC111059641
chr04.1354	265	426	356	2368	1855	1940	8.73815026815521e-46	8.0885886553012e-44	5.61495	2.48927	thymidylate kinase-like
chr07.0439	54	181	105	771	611	590	1.80467738564305e-11	1.76915889914024e-10	5.5789	2.47998	uncharacterized protein LOC111049200
chr01.1859	148	222	153	1153	929	970	2.06043874147484e-34	1.0722482206879e-32	5.54568	2.47137	uncharacterized protein LOC111046421
chr10.621	2050	2717	2583	15696	11564	15229	4.21882592056381e-49	4.74504506764489e-47	5.52953	2.46716	uncharacterized protein LOC111048677
chr02.0234	25	62	38	243	225	248	2.1664963580925e-12	2.33075909159429e-11	5.52623	2.46629	homologous-pairing protein 2 homolog
chr04.1365	1280	1151	1128	7960	6219	6619	9.8903645837387e-55	1.47790305065581e-52	5.50308	2.46024	uncharacterized protein LOC111049464 isoform X2
chr04.0973	208	242	262	1545	1287	1277	1.44042258625914e-79	7.92990539593188e-77	5.48896	2.45653	-
chr02.0942	2	8	11	51	30	38	0.000285259	0.00105086	5.45748	2.44823	vegetative cell wall protein gp1-like
chrX.1252	9	11	7	70	36	51	7.49425e-06	3.69241e-05	5.45554	2.44772	uncharacterized protein LOC111048727
chr01.1857	134	273	183	1298	946	1096	1.80745507752551e-21	3.98860339892761e-20	5.41292	2.43641	origin recognition complex subunit 2-like
chr12.321	696	786	538	4577	3371	3630	5.99592045365835e-33	2.79988071184225e-31	5.38707	2.4295	cyclin-A2-like
chr04.1161	375	463	424	2780	2126	2249	4.62744691354614e-75	1.8616574890651e-72	5.37767	2.42698	hypothetical protein LSTR_LSTR008051; uncharacterized protein LOC111863376 isoform X1
chr01.2065	382	883	444	3524	2679	3363	2.72357673461851e-15	3.72887600053791e-14	5.37283	2.42568	chromatin assembly factor 1 subunit B isoform X1
chr13.309	386	977	428	3874	2833	3284	5.25104677413041e-13	5.97670829786769e-12	5.3337	2.41514	DNA polymerase alpha catalytic subunit
chr05.1124	15	8	12	49	73	72	7.18013e-06	3.54767e-05	5.31406	2.40981	pyroglutamylated RFamide peptide receptor-like isoform X2
chr11.062	4	8	11	40	48	38	4.08299e-05	0.000175898	5.30164	2.40644	unnamed protein product
chr09.028	1017	2212	1127	9516	6979	7658	3.28740886151057e-17	5.24981628876344e-16	5.28464	2.40181	LOW QUALITY PROTEIN: DNA replication licensing factor Mcm6-like
chr09.800	55	50	29	285	253	217	6.51451943098567e-13	7.35079538814564e-12	5.27057	2.39796	hypothetical protein, partial
chrY.127	4	9	12	41	46	48	3.78557e-05	0.000164167	5.2592	2.39484	Uncharacterized protein FWK35_00036148
chrX.1709	11	9	11	57	60	54	4.79040266232515e-7	2.84541e-06	5.25137	2.39269	zinc finger protein 37A-like isoform X1
chr04.1416	38	61	56	319	277	257	3.58693060370484e-23	8.99743264142749e-22	5.24991	2.39229	uncharacterized protein LOC111050081
chr07.0342	99	117	137	734	567	640	2.34286344780254e-38	1.58105494606546e-36	5.24214	2.39016	serine/threonine-protein kinase Nek2-like
chr03.1361	1524	3404	1637	13631	10511	11858	7.53316690933733e-16	1.08089061552357e-14	5.24146	2.38997	ribonucleoside-diphosphate reductase large subunit
chr05.0309	29	22	8	133	112	89	4.94162e-06	2.52143e-05	5.22016	2.38409	lymphocyte-specific helicase-like
chr07.0502	47	28	46	274	229	170	3.66627627978622e-13	4.23280903825209e-12	5.20634	2.38027	sushi, von Willebrand factor type A, EGF and pentraxin domain-containing protein 1-like
chr09.294	18	11	19	94	74	94	3.0996700098407e-8	2.12467551133248e-7	5.18724	2.37497	LOW QUALITY PROTEIN: armadillo repeat-containing protein gudu-like
chrY.107	19	20	14	89	116	84	1.23773126795379e-8	8.83731676641412e-8	5.18674	2.37483	hypothetical protein PPYR_00435
chr09.797	18	51	39	217	192	172	8.77041139446623e-11	7.85432390292095e-10	5.17332	2.37109	hypothetical protein LSTR_LSTR010559
chr02.0245	677	593	610	3988	3082	3237	1.12628231585369e-49	1.33874011634427e-47	5.16122	2.36771	G2/mitotic-specific cyclin-B3-like
chr06.0683	8889	17555	12108	71753	56088	78106	9.71463023501024e-21	2.01217885659816e-19	5.15804	2.36682	cuticular protein; hypothetical protein LSTR_LSTR008539
chr09.780	311	369	285	1988	1607	1656	1.92528058443771e-46	1.81427341560527e-44	5.14851	2.36415	uncharacterized protein LOC111052147 isoform X2
chr03.0523	15074	29980	25399	143542	94913	136791	3.97572750302707e-21	8.55681269170024e-20	5.13245	2.35965	uncharacterized protein LOC106667757; hypothetical protein LSTR_LSTR000666
chr06.0256	137	329	232	1438	1115	1175	1.77827884719101e-17	2.897320364738e-16	5.1287	2.35859	BRCA1-associated RING domain protein 1-like isoform X1
chr01.1621	386	582	422	2980	2109	2350	1.61238344100371e-34	8.47514110195921e-33	5.07425	2.34319	uncharacterized protein LOC111045720; hypothetical protein LSTR_LSTR001640
chr02.0869	151	206	153	1010	811	900	2.97111607987318e-34	1.50863466968318e-32	5.07324	2.34291	flagellar attachment zone protein 1-like isoform X2; hypothetical protein LSTR_LSTR004938
chr13.445	150	289	158	1215	932	1028	7.71212636929667e-18	1.29484497307935e-16	5.06691	2.34111	uncharacterized protein LOC111057849; interaptin-like
chr03.1316	561	570	495	3331	2497	2887	1.17404399028322e-43	9.90362914384069e-42	5.06037	2.33924	ras GTPase-activating-like protein IQGAP1
chr01.1466	239	344	212	1629	1245	1369	9.4322744151968e-26	2.71795014829087e-24	5.05504	2.33772	protein MIS12 homolog
chr06.0682	2007	3618	2876	15718	12116	16543	8.79505434235832e-25	2.38332301608984e-23	5.03441	2.33182	-
chr09.798	63	165	141	675	627	612	4.10700278914246e-14	5.09599634334877e-13	5.02516	2.32917	-
chr03.1586	18	16	12	103	92	53	4.93282230602709e-7	2.92502e-06	5.01969	2.3276	atrial natriuretic peptide receptor 1, partial
chr03.0476	244	342	258	1655	1352	1414	3.80712436518597e-41	2.84446577570323e-39	4.97974	2.31607	kinesin-like protein KIF23
chr13.320	26	211	103	701	487	541	3.10564e-05	0.000136916	4.94029	2.30459	forkhead box protein P1-like isoform X2
chr06.0874	222	529	292	2087	1601	1691	3.68870904818646e-15	5.00439645188461e-14	4.93364	2.30265	-
chr02.1888	226	346	206	1585	1219	1245	1.11256058525866e-23	2.87342807945818e-22	4.92472	2.30004	protein nessun dorma
chr05.0248	986	2511	995	8853	6826	7467	2.06474236877725e-11	2.00531152993593e-10	4.92343	2.29966	LOW QUALITY PROTEIN: DNA replication licensing factor MCM4-like
chr03.0577	110	211	132	763	748	802	4.82621437090597e-18	8.23526954643987e-17	4.91569	2.29739	DNA replication complex GINS protein PSF3
chr03.1072	5	26	11	98	49	67	0.000278317	0.00102797	4.86049	2.2811	headcase protein
chr01.1457	828	1923	1046	7350	5607	6307	1.06455276913059e-15	1.50070376888221e-14	4.85978	2.28089	lymphocyte-specific helicase-like
chr06.0125	39	51	38	212	213	221	7.67169386284252e-16	1.09775537353396e-14	4.8255	2.27068	uncharacterized protein LOC111055225
chr01.2201	176	195	145	933	821	869	1.09111029058227e-29	4.18059107673645e-28	4.81914	2.26877	uncharacterized protein LOC111055579
chr14.180	13	7	4	56	35	35	0.000521041	0.00181791	4.81703	2.26814	-
chr08.889	202	476	313	1876	1426	1645	4.06112469304517e-16	6.00839664628749e-15	4.7978	2.26237	thymidine kinase, cytosolic-like
chr13.220	279	533	311	2107	1619	1906	1.23892701980573e-18	2.20019976692156e-17	4.79281	2.26087	S-phase kinase-associated protein 2-like isoform X3
chr12.097	135	309	195	1240	940	1002	4.83603217671784e-16	7.09465590020598e-15	4.76582	2.25272	thymidylate synthase
chr13.452	261	469	376	2037	1691	1771	3.41727806677498e-29	1.26262084810025e-27	4.76476	2.2524	targeting protein for Xklp2 homolog
chr03.1108	41	60	46	271	238	227	2.35411872316418e-19	4.40502358574192e-18	4.76448	2.25232	centromere protein X-like
chr09.799	32	28	20	154	121	128	1.94904141370947e-10	1.68209349731032e-9	4.73479	2.2433	-
chr06.0264	1038	1006	973	5788	4386	4933	3.33232844770615e-51	4.1007241838831e-49	4.72793	2.24121	cell division cycle protein 20 homolog isoform X3
chrX.0889	8	12	27	74	60	92	4.38187e-05	0.000188154	4.70808	2.23514	unnamed protein product
chr06.0633	49	78	56	334	230	335	6.25774217993514e-14	7.68262713639925e-13	4.69647	2.23158	cuticle protein 7-like
chr02.1878	125	223	182	984	815	785	5.80899689969388e-27	1.83018396297584e-25	4.65725	2.21948	serine/threonine-protein kinase PLK4
chr08.621	84	140	98	619	470	489	4.48905276939186e-22	1.0342619376176e-20	4.65717	2.21945	DNA polymerase epsilon subunit 4
chr01.1113	1218	2737	1315	9650	7567	8412	6.32221001795975e-14	7.75267488720504e-13	4.65006	2.21725	zygotic DNA replication licensing factor mcm3
chr06.0168	72	101	81	429	362	443	5.00065115471431e-21	1.06966893820678e-19	4.64978	2.21716	uncharacterized protein LOC111053278
chr09.204	26	28	19	91	141	121	1.28834557217779e-7	8.21212351308937e-7	4.64126	2.21452	gamma-glutamyltranspeptidase 1-like isoform X2
chr01.0359	466	871	520	3523	2696	2804	2.14496437277999e-20	4.34812545334858e-19	4.62394	2.20912	condensin-2 complex subunit D3-like; hypothetical protein LSTR_LSTR014414
chr01.1899	249	425	258	1717	1299	1508	1.89614017236958e-20	3.86620393820386e-19	4.62298	2.20882	origin recognition complex subunit 4
chr04.0341	297	714	344	2482	1875	2183	2.07546417387248e-12	2.23807786172228e-11	4.62161	2.20839	claspin-like isoform X2
chr02.0717	45	49	51	290	227	192	7.25584159579387e-19	1.31308136837377e-17	4.61169	2.20529	twist-related protein-like
chr01.1867	1085	3129	2219	10913	7039	12456	3.01567826172394e-10	2.55416960466659e-9	4.60805	2.20416	-
chr10.209	13	9	7	46	51	44	5.33123e-05	0.000225951	4.58711	2.19759	Uncharacterized protein FWK35_00034244, partial
chr08.161	208	495	340	1922	1456	1601	1.14745738367519e-15	1.61106097090503e-14	4.58457	2.19678	N-acetyltransferase ESCO2
chr01.1269	7	22	9	55	71	54	0.000124113	0.000492497	4.5728	2.19308	-
chr13.340	1249	2881	1553	10418	7807	8862	1.07567594515978e-14	1.40469043525235e-13	4.56232	2.18977	DNA replication licensing factor Mcm7
chr03.0823	4547	3863	3993	23195	18007	18943	6.68963980306703e-42	5.14512002500597e-40	4.55888	2.18868	histone H2A.V
chr05.0789	425	485	426	2460	1861	2100	1.9992129887315e-48	2.09117678621315e-46	4.55284	2.18677	kinesin-like protein KIF18A
chr04.1056	135	282	123	1024	729	832	2.72565248967556e-11	2.59656876521005e-10	4.5471	2.18495	uncharacterized protein LOC111046813
chr01.1512	534	932	582	3865	2756	3153	1.67457827557177e-21	3.70319001320945e-20	4.53703	2.18175	condensin complex subunit 1-like
chr02.0597	158	213	162	994	649	902	2.04388220495028e-21	4.49138820667645e-20	4.53502	2.18111	DNA replication complex GINS protein SLD5-like isoform X1
chr02.1907	456	627	512	2793	2254	2522	3.12113173503867e-43	2.59103475781782e-41	4.52254	2.17713	DNA polymerase delta catalytic subunit isoform X1
chr01.2061	141	445	223	1369	1099	1314	1.81638406317014e-9	1.4415309029408e-8	4.51982	2.17626	Fanconi anemia group D2 protein
chr10.061	127	402	240	1326	974	1286	1.04052006130632e-9	8.42402464494129e-9	4.51729	2.17546	-
chr05.0621	104	188	161	789	629	707	2.45155916063197e-22	5.80165357923313e-21	4.49948	2.16976	LOW QUALITY PROTEIN: noggin-2-like, partial
chr11.002	5	7	9	51	28	22	0.000752447	0.00253175	4.49896	2.16959	thymidylate kinase-like
chr01.1491	218	324	224	1308	1057	1247	5.6611211388718e-25	1.5582980819105e-23	4.49809	2.16931	uracil-DNA glycosylase; uncharacterized protein LOC111053209
chr01.1820	62	163	102	536	504	481	1.18236879753368e-11	1.18350025092844e-10	4.48536	2.16522	cell division control protein 45 homolog
chr05.0913	1123	2974	2260	10985	8900	9578	3.34753114215432e-14	4.19343422118972e-13	4.48136	2.16394	-
chr04.1013	142	237	150	998	683	811	1.32741665369057e-18	2.34937025340159e-17	4.47087	2.16056	LOW QUALITY PROTEIN: ribonuclease H2 subunit A
chr10.615	3	17	25	81	59	66	0.000686881	0.00233499	4.47035	2.16039	-
chr10.784	749	1483	1003	5529	4500	5016	9.43564007399505e-21	1.95826974551564e-19	4.46278	2.15794	proliferating cell nuclear antigen
chr06.0677	109	177	176	821	711	625	3.28289159638442e-28	1.14463486993937e-26	4.45921	2.15679	dual specificity protein kinase TTK
chr07.0870	525	706	894	3783	3456	2656	9.80763596148649e-32	4.25675818079455e-30	4.44708	2.15286	peptide transporter family 1-like
chr02.0444	236	439	262	1588	1286	1471	7.92546427539962e-18	1.32853135129295e-16	4.43523	2.14901	DNA primase large subunit
chr05.0363	128	172	140	758	583	705	5.10674763713219e-27	1.61868425104251e-25	4.43019	2.14737	-
chr02.0487	49	81	88	397	324	283	3.69579987466934e-18	6.33738798181006e-17	4.39236	2.135	uncharacterized protein LOC107442021
chr09.595	530	817	484	3397	2326	2758	1.13474370771314e-19	2.1858967187255e-18	4.38235	2.1317	DNA primase small subunit
chr03.1459	357	539	371	2217	1696	1917	7.13821044495926e-27	2.24221265027849e-25	4.37534	2.1294	PREDICTED: cyclin-dependent kinases regulatory subunit 1-like
chr14.025	102	83	102	486	429	410	3.576737620113e-25	9.97671346836853e-24	4.37051	2.1278	BTB/POZ domain-containing protein 6-A-like
chr08.047	264	403	290	1685	1333	1379	5.6174820106548e-30	2.22571446331247e-28	4.36696	2.12663	uncharacterized protein LOC111064324 isoform X1
chr07.0926	262	324	293	1173	1040	1742	9.44043171693307e-15	1.24053914270251e-13	4.35715	2.12338	PREDICTED: neural/ectodermal development factor IMP-L2 isoform X2
chr06.0947	22	48	36	189	152	142	1.85787819811541e-10	1.60739503327438e-9	4.3494	2.12082	-
chr03.1673	200	425	240	1430	1220	1272	7.76587072315549e-15	1.0295438246414e-13	4.34392	2.119	uncharacterized protein LOC111045442; hypothetical protein LSTR_LSTR007211
chr08.005	7	39	23	109	99	100	0.000103819	0.00041719	4.3433	2.11879	-
chr13.304	36	45	30	193	156	158	1.62846795934775e-12	1.76698909281924e-11	4.32049	2.11119	uncharacterized protein LOC115890690
chr02.0731	413	375	280	1935	1376	1616	1.47735374556007e-19	2.81477598880843e-18	4.32021	2.1111	aurora kinase C-like
chr08.367	23	12	4	74	67	44	0.0018907	0.00579963	4.31646	2.10985	dynein light chain 1, cytoplasmic-like
chr05.0914	231	1500	1039	4623	3633	3786	0.00253305	0.00752506	4.24922	2.0872	zinc finger protein 517-like isoform X1
chr01.2121	9	16	10	54	39	61	8.12889e-05	0.000333968	4.22194	2.0779	uncharacterized protein LOC111057535
chr04.1011	14	35	24	213	74	47	0.000706667	0.00239603	4.18952	2.06678	phosphatidylinositol 3-kinase catalytic subunit type 3
chr03.0432	228	298	269	1328	1038	1134	3.88331809322473e-42	3.03130651157692e-40	4.18819	2.06633	caspase-1 isoform 2
chr03.1581	176	238	162	941	783	817	2.46863162865138e-24	6.55377838469375e-23	4.18621	2.06564	-
chr03.1366	238	457	247	1593	1224	1322	1.01602611522899e-14	1.3284541456619e-13	4.18323	2.06462	deoxynucleoside kinase-like isoform X1; hypothetical protein LSTR_LSTR008850
chr02.0295	149	219	173	830	789	743	2.10277722418035e-29	7.96922092932118e-28	4.16939	2.05984	probable kinetochore protein NUF2
chr02.1806	170	247	199	1087	803	813	3.28389590839797e-30	1.32623749814065e-28	4.15835	2.05601	baculoviral IAP repeat-containing protein 5.2-B
chr02.1452	288	615	339	2063	1596	1740	6.97213026936301e-14	8.50974126225637e-13	4.15349	2.05432	WD repeat and HMG-box DNA-binding protein 1
chr02.1126	1515	1509	1242	7318	5531	5959	4.63931018113548e-33	2.21585317327293e-31	4.14572	2.05162	-
chr03.0659	182	398	327	1410	1156	1294	1.17816095682837e-15	1.64753524176802e-14	4.10589	2.03769	uncharacterized protein LOC111054859
chr04.1010	211	578	361	1819	1546	1521	2.38235264601985e-11	2.29249389856188e-10	4.09292	2.03313	NGFI-A-binding protein homolog
chr03.0837	24	77	48	215	230	180	4.35312514672492e-7	2.59895e-06	4.05327	2.01909	unnamed protein product; hypothetical protein B7P43_G15311
chr02.1037	104	216	115	652	545	641	2.05205856741101e-11	1.99484503857984e-10	4.0532	2.01906	sister chromatid cohesion protein DCC1-like
chr01.2042	881	983	782	4304	3452	3579	3.47975729385664e-38	2.31836059195799e-36	4.04579	2.01642	deoxyuridine 5&apos;-triphosphate nucleotidohydrolase
chr01.0493	398	1050	565	3239	2568	2674	4.47872417628109e-11	4.17535248519609e-10	4.04315	2.01548	uncharacterized protein LOC111062962
chr09.058	13	15	13	61	60	53	4.33196e-06	2.23433e-05	4.0354	2.01271	-
chr02.0366	339	525	429	1972	1590	1878	1.33015385250103e-27	4.44517868918874e-26	4.0289	2.01038	ASH
chr07.0120	7	29	17	65	55	97	0.000670475	0.0022874	4.0264	2.00949	uncharacterized protein LOC111056344
chr03.1649	219	242	211	1042	861	942	4.96893403210427e-34	2.48684449645027e-32	4.01799	2.00647	Spindle and kinetochore-associated protein 1
chrY.064	11	31	19	105	87	65	1.30196e-05	6.12896e-05	4.01068	2.00385	RNA-directed DNA polymerase
scaffold.45	21	12	12	89	56	50	6.70482e-05	0.000279524	3.99577	1.99847	uncharacterized protein LOC115633491
chr08.788	173	328	182	1099	892	875	2.72130731227772e-14	3.43778677372282e-13	3.99214	1.99716	-
chr01.1667	268	503	308	1681	1336	1487	2.04897435989648e-16	3.09267991407174e-15	3.98854	1.99586	chromosome transmission fidelity protein 18 homolog
chr04.1266	159	284	149	975	685	817	1.72050644670833e-12	1.86492201373773e-11	3.97212	1.98991	DNA polymerase epsilon subunit 2 isoform X1
chr05.1031	7	22	20	65	71	64	6.69656e-05	0.00027929	3.9656	1.98754	PREDICTED: piggyBac transposable element-derived protein 3-like isoform X1
chr03.0587	582	500	462	2612	1962	1930	3.56611434157238e-26	1.05970329581952e-24	3.94155	1.97876	pachytene checkpoint protein 2 homolog; hypothetical protein LSTR_LSTR009644
chr06.0752	46	46	45	206	188	175	9.63480831115637e-15	1.26449303556707e-13	3.93934	1.97795	U7 snRNA-associated Sm-like protein LSm11 isoform X1
chr03.0351	33	95	35	267	167	237	1.31139e-05	6.16502e-05	3.9359	1.97669	nose resistant to fluoxetine protein 6-like; hypothetical protein LSTR_LSTR013813
chr02.1674	9	8	4	39	28	22	0.00289465	0.00846467	3.92718	1.97349	coiled-coil domain-containing protein 77-like isoform X1
chr13.122	81	349	202	1107	776	698	2.38656e-06	1.28346e-05	3.92012	1.9709	poly
chr02.1534	4277	5243	4712	22022	16839	19694	7.73940192907456e-49	8.34578805959998e-47	3.9126	1.96813	hypothetical protein LSTR_LSTR006387
chr11.337	7	7	6	26	29	27	0.00171336	0.00530544	3.9092	1.96687	uncharacterized protein LOC111051683
chr01.1681	22	22	31	118	96	92	9.94928773909965e-9	7.20204496546591e-8	3.87652	1.95476	uncharacterized protein LOC111052999, partial
chrX.0214	19	7	13	77	40	47	0.000699828	0.00237514	3.87319	1.95352	histone H2B
chr06.0830	26	18	19	107	73	80	1.1887e-06	6.69566e-06	3.86254	1.94955	B9 domain-containing protein 1
chr05.1190	74	134	79	460	364	343	9.29514900781372e-13	1.0354340641292e-11	3.85797	1.94784	-
chr07.0757	663	817	618	3203	2421	2877	8.51849467327573e-28	2.90239264763727e-26	3.84158	1.9417	kinetochore protein NDC80 homolog
chr06.0632	1764	6557	8272	23909	16795	24009	0.00122138	0.00391412	3.83992	1.94108	cuticle protein 21-like isoform X1; hypothetical protein LSTR_LSTR013884
chr05.0814	3548	6810	4849	23729	17461	19846	5.22732283611505e-19	9.60945463370183e-18	3.8387	1.94062	LOW QUALITY PROTEIN: ribonucleoside-diphosphate reductase subunit M2 B-like
chr09.351	1012	1452	1050	5278	4263	4623	3.3057070302011e-29	1.22615941616679e-27	3.83427	1.93895	DNA ligase 1-like
chr04.0591	8	7	10	38	33	30	0.000547517	0.00190203	3.83365	1.93872	hypothetical protein LSTR_LSTR015425; uncharacterized protein LOC111635680
chr01.0739	8	7	10	35	27	38	0.000921905	0.00303338	3.82507	1.93549	beta,beta-carotene 15,15&apos;-dioxygenase-like
chr08.901	309	361	385	1747	1250	1266	5.96510751020073e-42	4.62185367086664e-40	3.82247	1.93451	uncharacterized protein LOC111054461
chr04.1017	942	2135	1365	6747	5067	5848	1.46730811196656e-13	1.74806866186449e-12	3.81655	1.93227	DNA replication licensing factor Mcm5
chr06.0026	31	209	103	497	429	417	0.000198081	0.000752881	3.81495	1.93167	DNA mismatch repair protein Msh2
chr05.0897	133	528	326	1417	1013	1416	1.50877e-06	8.38562e-06	3.79616	1.92454	prostatic acid phosphatase-like isoform X1
chr04.0662	35	21	29	123	112	107	1.06318060192888e-7	6.83100067332685e-7	3.79434	1.92385	-
chr03.1601	419	411	423	1946	1612	1476	2.18105986662806e-48	2.25880061434945e-46	3.79235	1.92309	-
chr01.0697	138	78	151	557	489	429	2.26023194229708e-11	2.17898858215921e-10	3.78811	1.92148	uncharacterized protein LOC111047455; hypothetical protein EGW08_022732
chr11.203	1122	1158	1053	4944	4398	3993	8.84554302895164e-50	1.06349862164177e-47	3.78055	1.91859	reverse transcriptase; R2 protein
chr04.1442	231	370	208	1212	965	1039	7.24887469651517e-15	9.64672128823774e-14	3.77431	1.91621	replication factor C subunit 4
chr02.1586	515	1131	594	3156	2646	3000	1.28411251353258e-11	1.27678867790406e-10	3.77222	1.91541	kinetochore-associated protein 1-like; PREDICTED: uncharacterized protein LOC109043830
chr03.1789	4385	4157	3787	18675	14680	15879	5.11394298217349e-35	2.75731152543993e-33	3.76282	1.91182	importin subunit alpha-like
chr06.0177	78	155	114	475	339	536	8.21986926159981e-10	6.71717441221359e-9	3.75786	1.90991	-
chr03.0013	261	241	242	1095	882	977	6.29987076811973e-29	2.29605046113353e-27	3.75689	1.90954	TBC1 domain family member 31
chr12.494	170	231	191	881	729	729	4.77798916306747e-31	1.99911066582743e-29	3.75535	1.90895	histone PARylation factor 1
chr04.0306	287	982	460	2748	2020	1988	2.36380917092535e-7	1.46391e-06	3.74488	1.90492	DNA polymerase epsilon catalytic subunit A
chr02.1875	13	98	59	290	180	188	0.000818912	0.00272971	3.73657	1.90172	hyaluronan mediated motility receptor-like; hypothetical protein LSTR_LSTR013124
chr01.2180	297	537	358	1759	1385	1518	1.41742909085707e-17	2.32793282356156e-16	3.73524	1.9012	tubulin gamma-2 chain
chr07.0809	80	145	130	541	405	440	5.84394628162506e-16	8.52547811796348e-15	3.73351	1.90053	mismatch repair endonuclease PMS2 isoform X2
chr11.328	933	1533	1028	5110	4036	4523	5.8703375057598e-21	1.25058513870158e-19	3.73112	1.89961	chromatin assembly factor 1 subunit A-A-like
chr10.244	9	8	9	22	38	40	0.00269197	0.00794301	3.73068	1.89944	-
chr03.1243	263	230	258	1064	879	1010	4.40015698837744e-26	1.30015938131152e-24	3.73032	1.8993	serine/threonine-protein kinase greatwall isoform X2
chr08.888	214	292	206	1150	765	895	4.42852433575018e-19	8.16972919787424e-18	3.72676	1.89792	putative leucine-rich repeat-containing protein DDB_G0290503 isoform X2
chrX.0098	413	407	406	1787	1485	1541	1.67918604102675e-42	1.35109892224153e-40	3.7177	1.89441	ubiquitin-conjugating enzyme E2 C-like
chr01.1153	1236	1217	1062	5015	4267	4525	4.70019948101166e-33	2.23473120779009e-31	3.71327	1.89269	protein regulator of cytokinesis 1-like isoform X1
chr01.1890	691	847	619	3113	2521	2803	1.13102958423671e-26	3.47957925032822e-25	3.70811	1.89068	centromere protein I-like
chr09.315	124	160	119	499	558	502	2.15187135589527e-17	3.48429944004095e-16	3.69698	1.88635	cilia- and flagella-associated protein 251-like
chr01.0378	483	548	392	2105	1624	1819	4.02381897479091e-22	9.31175806998074e-21	3.6802	1.87979	aladin-like
chr01.0292	675	1109	662	3485	2977	2986	1.41767993174829e-17	2.32793282356156e-16	3.67585	1.87808	E3 ubiquitin-protein ligase UHRF1-like
chr05.0134	86	65	69	295	287	273	2.86611418287042e-13	3.33848044018091e-12	3.67442	1.87752	hypothetical protein LSTR_LSTR013713
chr05.1192	315	622	507	2094	1686	1746	1.41317584451642e-17	2.32784556435302e-16	3.67205	1.87658	mpv17-like protein isoform X1
chr01.1871	61335	124430	96221	384412	286812	399597	2.44427733796651e-14	3.1065784878651e-13	3.66951	1.87559	cuticular protein
chr02.1252	33	45	60	132	200	186	3.15995221800731e-7	1.92842e-06	3.66601	1.87421	-
chr06.0039	911	1902	1049	5231	4600	4809	1.0782512692472e-12	1.18846241057173e-11	3.63511	1.862	PREDICTED: DNA replication licensing factor Mcm2
chr04.0204	8	10	7	43	29	25	0.0015251	0.00477764	3.63395	1.86154	uncharacterized protein LOC106691307
chr09.395	221	284	201	1074	845	798	3.11251127430827e-22	7.31615009646394e-21	3.63042	1.86014	geminin
chr04.0124	1383	1865	1403	6523	5287	5905	1.00205337750097e-29	3.85348467965446e-28	3.62324	1.85728	-
chr03.0874	1351	1953	1472	6764	5448	5952	6.55797346369397e-30	2.58854348793354e-28	3.62173	1.85668	structural maintenance of chromosomes protein 2
chr04.0382	6	21	10	42	48	48	0.00179532	0.00552813	3.6215	1.85659	-
chr02.1956	192	249	147	892	694	673	1.16742433347431e-14	1.52070467349206e-13	3.61533	1.85413	DNA replication complex GINS protein PSF1-like
chr03.1730	154	510	320	1713	1022	995	4.12890052121899e-7	2.47639e-06	3.61008	1.85203	nuclear pore membrane glycoprotein 210-like
chr11.038	12	71	35	175	163	104	0.000901139	0.0029716	3.60712	1.85085	hypothetical protein B7P43_G15311
chr06.0670	117	120	87	448	424	363	5.03991165201196e-15	6.79348915979963e-14	3.59398	1.84558	pickpocket protein 28-like isoform X2
chr07.0732	10	87	60	222	183	170	0.00182677	0.00562	3.57518	1.83801	uncharacterized protein LOC111048942; hypothetical protein LSTR_LSTR013153
chr01.1455	297	227	269	1147	898	965	6.22077194281137e-21	1.31719179193941e-19	3.57512	1.83799	-
chr05.1094	2485	2147	2117	9652	7704	8178	4.06053406660453e-29	1.48507644533858e-27	3.56061	1.83213	G2/mitotic-specific cyclin-B
chr03.1592	1113	961	916	4403	3349	3579	1.37823850179349e-25	3.9174931328152e-24	3.55832	1.8312	transmembrane protein 209
chr07.0728	31	49	40	177	138	134	3.69698736989558e-10	3.11356585258517e-9	3.55461	1.82969	zinc finger CW-type PWWP domain protein 1-like isoform X2
chr08.075	1382	1322	1258	5756	4784	4410	5.88749365912927e-40	4.18933222275457e-38	3.55183	1.82856	reverse transcriptase
chr06.0711	134	132	102	474	486	421	1.83094043242607e-15	2.52327232189417e-14	3.54928	1.82753	lipid storage droplets surface-binding protein 2-like isoform X1; uncharacterized protein LOC111046651
chr07.0888	6022	5075	4907	22132	18526	19508	4.26036445726838e-26	1.26241960971749e-24	3.53911	1.82339	-
chr06.1172	425	523	430	1993	1441	1699	1.01531144890246e-27	3.43694425744976e-26	3.52976	1.81957	DNA-(apurinic or apyrimidinic site) lyase-like
chr07.0729	297	339	243	1097	1037	1126	2.88499430855816e-18	4.98794057314352e-17	3.52714	1.8185	mitotic checkpoint serine/threonine-protein kinase BUB1 beta-like
chr06.0959	145	409	257	1216	892	870	1.31224546094308e-8	9.32478771838626e-8	3.51674	1.81424	cell division cycle 7-related protein kinase-like; hypothetical protein LSTR_LSTR002326
chr07.0562	21	45	34	141	111	115	2.55403718465043e-7	1.57798e-06	3.51025	1.81157	uncharacterized protein LOC116163143; hypothetical protein AVEN_266010_1
chr07.0139	8	23	18	61	64	53	0.000231468	0.00086842	3.50614	1.80988	hypothetical protein B7P43_G15311
chr02.1116	376	252	284	1200	1102	1093	9.65115426617273e-15	1.26505104792189e-13	3.49974	1.80725	uncharacterized protein LOC111055033; hypothetical protein LSTR_LSTR004847
chr04.0010	10	21	15	59	63	46	0.000134282	0.000529034	3.49478	1.8052	-
chr07.0629	21	19	15	95	67	45	9.18931e-05	0.000373137	3.48702	1.80199	uncharacterized protein LOC111055497 isoform X1
chr02.1979	904	820	829	3583	3102	2765	1.38607380945856e-35	7.83693624158733e-34	3.48587	1.80152	reverse transcriptase-like protein - silkworm
chr01.1819	247	426	268	1213	1040	1173	1.47427780088537e-14	1.90617376974796e-13	3.48469	1.80103	nucleoporin NDC1
chr06.1112	2586	3101	2927	12325	9301	10006	1.25521389929209e-56	2.08405355342781e-54	3.48206	1.79994	delta(14)-sterol reductase TM7SF2
chr01.0847	291	245	242	1054	919	890	3.398724443715e-22	7.95316726650088e-21	3.468	1.79411	uncharacterized protein LOC111055033; hypothetical protein LSTR_LSTR004847
chr12.576	17	32	27	130	88	62	1.73285e-05	7.95681e-05	3.466	1.79327	hypothetical protein B7P43_G00831; uncharacterized protein LOC111046013
chr03.0330	22	36	18	131	63	87	8.08901e-05	0.00033246	3.46312	1.79207	DNA helicase MCM9-like
chr05.0183	135	311	215	973	743	680	7.40823580299181e-11	6.72074124018165e-10	3.45962	1.79061	LOW QUALITY PROTEIN: DNA replication factor Cdt1
chr04.1507	6	10	9	28	37	25	0.00308744	0.00895581	3.45794	1.78991	-
chr04.0462	7	15	13	40	45	40	0.000707553	0.00239747	3.44716	1.78541	PREDICTED: uncharacterized protein LOC105848702; hypothetical protein X777_01847, partial
chrX.0535	30	26	27	89	86	123	7.54882e-06	3.7158e-05	3.44423	1.78418	uncharacterized protein LOC111044768
chr04.0481	7	34	15	72	75	53	0.00252081	0.00749347	3.44391	1.78405	unnamed protein product; hypothetical protein B7P43_G15311
chr02.1693	5	14	11	50	34	25	0.00329044	0.00947894	3.43928	1.78211	piggyBac transposable element-derived protein 4 isoform X1
chr04.1040	563	535	550	2143	1798	2010	8.32338170097998e-32	3.64278546411091e-30	3.4261	1.77657	serine/threonine-protein kinase VRK1-like
chrX.1854	29	17	14	67	76	75	0.000253159	0.00094337	3.42086	1.77436	unnamed protein product, partial; uncharacterized protein LOC111057119
chr06.0473	1018	1052	1002	4215	3468	3429	1.28871726400842e-49	1.48131676720088e-47	3.41942	1.77375	-
chr03.1600	1322	988	1114	4598	4024	3805	1.25588512920142e-21	2.81900395953794e-20	3.41074	1.77009	-
chr02.0509	38	109	75	284	232	267	8.53103464271227e-7	4.903e-06	3.4102	1.76985	aquaporin AQPcic-like
chr08.847	639	889	657	2925	2358	2543	1.35572817688086e-25	3.86401000822174e-24	3.40458	1.76748	dnaJ homolog subfamily C member 9; J domain-containing protein CG6693
chr04.0932	7	22	9	53	35	47	0.00322174	0.00930913	3.40095	1.76594	lutropin-choriogonadotropic hormone receptor-like
chr10.747	271	286	193	941	809	938	9.61294871413617e-14	1.16244443410248e-12	3.39141	1.76188	LOW QUALITY PROTEIN: spermine synthase-like
chr07.0764	361	673	444	1976	1560	1700	7.59892904187902e-15	1.00869032713267e-13	3.38546	1.75935	protein MCM10 homolog
chr03.0285	452	538	462	1922	1588	1662	7.66842275505365e-37	4.63651456750643e-35	3.38091	1.75741	cyclin-dependent kinases regulatory subunit-like
chr01.1402	217	340	316	1110	924	1034	1.26398022190695e-21	2.83109916941043e-20	3.37117	1.75325	hypothetical protein LSTR_LSTR004658; Orange domain
chrX.0879	18	16	11	55	63	43	0.000329829	0.00120273	3.36895	1.7523	unnamed protein product; uncharacterized protein LOC111056825
chr01.1646	18	42	34	122	113	95	2.79295e-06	1.48749e-05	3.36737	1.75162	gamma-glutamyl hydrolase A-like isoform X1
chr05.1061	44	16	19	107	79	101	0.000819582	0.00273107	3.36047	1.74866	meiosis-specific with OB domain-containing protein
chr06.0126	13	47	27	112	104	87	0.000206288	0.000781237	3.3541	1.74592	-
chr06.1035	7	22	10	56	43	38	0.00242272	0.00723634	3.34462	1.74184	glutamate receptor ionotropic, kainate 2 isoform X2
chr06.0694	26	61	66	175	155	195	3.04133e-06	1.60831e-05	3.3437	1.74145	centromere protein J-like
chr02.0689	592	697	575	2488	1959	2126	1.84532634296229e-31	7.91070227351865e-30	3.34049	1.74006	replication protein A 14 kDa subunit-like
chr14.324	367	481	371	1448	1445	1372	2.11993387477666e-24	5.67122975196007e-23	3.33801	1.73899	aromatic-L-amino-acid decarboxylase-like isoform X1
chr01.0395	564	508	541	2142	1713	1827	1.08896122836399e-30	4.50218752912543e-29	3.32819	1.73474	borealin isoform X2
chr10.714	33	56	46	206	126	142	4.5428734455424e-8	3.05978469030093e-7	3.32402	1.73293	cytochrome P450 CYP302A1
chr07.0289	22	20	32	79	92	83	8.99958e-06	4.36621e-05	3.29807	1.72162	-
chr01.0650	2265	2702	2663	10309	8151	8063	3.12121121283976e-72	9.60231449597174e-70	3.29644	1.72091	microtubule-associated protein futsch-like isoform X2
chrX.1708	43	20	47	135	114	133	2.64684e-05	0.000117963	3.29388	1.71979	U3 small nucleolar RNA-associated protein 6 homolog
chr03.0262	219	254	206	887	697	773	3.41355684658992e-22	7.97004567306487e-21	3.28903	1.71766	LOW QUALITY PROTEIN: ADAMTS-like protein 1; protein madd-4 isoform X4
chr06.0605	330	553	430	1633	1372	1496	4.82962933159147e-19	8.89400049444485e-18	3.28375	1.71534	mini-chromosome maintenance complex-binding protein
chr01.1454	280	236	281	1050	861	854	1.27607476651544e-24	3.44013970560605e-23	3.27657	1.71219	protein Spindly
chr02.0534	63	179	98	454	370	337	1.12952e-06	6.38639e-06	3.27011	1.70934	transcription factor E2F7-like
chr07.0665	12	11	17	50	42	45	0.000352274	0.0012759	3.26671	1.70784	-
chr11.474	31	21	13	79	74	74	0.00034195	0.00124237	3.26532	1.70723	histone H3-like; uncharacterized protein LOC114667611
chr04.0106	40808	51877	39968	170553	136489	148928	9.00314612329512e-30	3.50085161522926e-28	3.26125	1.70542	-
chr04.0758	982	990	1163	3939	3338	3417	7.28421161152348e-49	8.02030036384586e-47	3.24335	1.69748	uncharacterized protein LOC111058743
chr10.151	3746	6988	5574	20178	15659	18999	7.47084131242882e-16	1.07489683807435e-14	3.23416	1.69339	cuticular protein
chr09.207	107	155	140	571	384	407	6.91157138342153e-16	9.99931350907181e-15	3.20853	1.68191	-
chr07.0765	619	832	602	2697	2129	2132	3.37690765133784e-23	8.49097452716197e-22	3.20725	1.68133	histone chaperone asf1
chrX.0359	838	861	791	3063	2639	2725	6.64440208499999e-35	3.54727798832779e-33	3.2065	1.681	prenylcysteine oxidase-like
chr03.1474	3693	3949	3419	14617	11699	11294	4.6949002936481e-37	2.90583769654196e-35	3.20424	1.67998	chromodomain Y-like protein
chr10.054	75	116	124	403	336	314	1.29846609198659e-14	1.68510611937714e-13	3.19301	1.67492	-
chr01.1698	36	45	39	155	129	120	3.36379956009072e-9	2.57579380662877e-8	3.19114	1.67407	acyl-CoA Delta(11) desaturase-like
chrX.1739	77	81	108	341	273	277	8.46589765142752e-15	1.11951061231267e-13	3.18697	1.67219	uncharacterized protein LOC111051593 isoform X1
chr09.928	6322	6811	5853	23561	19441	20840	1.00322249627773e-33	4.90360154722667e-32	3.18314	1.67045	chromobox protein homolog 1-like isoform X1
chr04.1350	60	32	33	158	156	113	3.27455e-05	0.000143873	3.17238	1.66557	BTB/POZ domain-containing protein 3-like
chr09.893	15	63	36	136	114	122	0.000560626	0.00194499	3.16214	1.6609	DNA replication complex GINS protein PSF2
chr01.1555	264	298	337	952	899	1101	7.53180563998515e-18	1.26660268479493e-16	3.15961	1.65975	-
chr02.0266	668	622	541	2360	1847	1937	3.75057429559701e-21	8.105579985939e-20	3.15524	1.65775	aurora kinase C-like
chr02.1984	743	885	782	2960	2389	2651	1.93364966078329e-34	1.01129877258966e-32	3.15487	1.65758	replication protein A 32 kDa subunit-A-like
chr07.0431	7	21	17	66	46	37	0.00206229	0.00627443	3.15016	1.65543	uncharacterized protein K02A2.6-like
chr05.1321	514	640	550	2141	1672	1807	7.00915350357755e-32	3.08049351459753e-30	3.13014	1.64623	flap endonuclease 1
chr01.0889	504	568	441	1872	1540	1592	4.83818382000613e-23	1.19922755348967e-21	3.12663	1.64461	disks large-associated protein 5-like; uncharacterized protein LOC111045720
chr07.1015	488	507	480	1858	1421	1588	2.73109445808698e-29	1.01662804382882e-27	3.12229	1.64261	centromere/kinetochore protein zw10 homolog
chr03.0164	236	418	271	686	833	1405	6.31152e-06	3.15576e-05	3.10792	1.63595	cytochrome P450 CYP4C77
chr09.460	217	224	189	805	615	655	5.35510300606671e-19	9.82708376201015e-18	3.10615	1.63513	uncharacterized protein LOC111044838
chr03.1071	15	15	26	68	65	49	0.000202096	0.000767025	3.09813	1.6314	headcase protein
chr09.790	96	127	160	381	414	429	1.40736126898611e-11	1.39535534346869e-10	3.09226	1.62866	uncharacterized protein LOC111060072
chr01.0602	166	142	135	505	452	486	8.32067217194029e-14	1.00734063563073e-12	3.08246	1.62408	uncharacterized protein LOC116173493; hypothetical protein LSTR_LSTR004847
chr14.016	334	347	329	1181	1102	997	1.47614872029384e-30	6.05510416246021e-29	3.07884	1.62239	PREDICTED: kazrin-like isoform X2
chr12.352	514	820	505	2297	1726	1918	1.88016573572019e-13	2.22220718594726e-12	3.06696	1.61681	regulator of telomere elongation helicase 1 homolog
chr06.0413	11	32	13	64	60	55	0.00225623	0.00679327	3.06395	1.61539	hypothetical protein ILUMI_15721; uncharacterized protein LOC114345931
chr02.1437	239	288	365	596	529	1616	0.000331507	0.00120741	3.05692	1.61208	arylsulfatase B isoform X2
chrX.1596	344	530	337	1297	1153	1405	6.07082502195821e-12	6.21338842756193e-11	3.05022	1.60891	vacuolar protein sorting-associated protein 72 homolog
chr11.524	610	905	529	2461	2446	1693	2.08935794456088e-11	2.02538721025461e-10	3.04954	1.60859	uncharacterized protein LOC111052783 isoform X1
chr02.0382	1720	2063	1674	6461	5348	5676	5.25446805450019e-30	2.08979984220806e-28	3.03953	1.60385	uncharacterized protein PF11_0207-like isoform X3
chr13.210	83	336	219	853	586	576	6.84292e-05	0.000285167	3.03887	1.60354	zinc finger protein 467 isoform X1
chr01.1924	387	374	312	1273	1093	1091	6.41563410205699e-19	1.16708752534811e-17	3.03858	1.6034	ATP-dependent DNA helicase PIF1-like
chr09.362	508	768	588	2242	1738	1955	1.17501962523138e-19	2.25932082351476e-18	3.0344	1.60141	replication factor C subunit 5
chr02.1894	56	59	70	209	174	203	2.48428904008717e-10	2.12301171236207e-9	3.02406	1.59649	protein regulator of cytokinesis 1-like isoform X3
chr04.1207	11	33	14	59	54	68	0.003237	0.00933784	3.01921	1.59417	DNA-directed primase/polymerase protein-like; hypothetical protein LSTR_LSTR009036
chr01.0134	14	25	15	55	59	56	0.00047604	0.00167769	3.0187	1.59393	protein sister of odd and bowel
chr02.0475	99	159	124	436	331	434	9.99950091198657e-11	8.92446924397436e-10	3.01209	1.59076	ribonuclease H2 subunit C isoform X2
chrX.1598	21	45	82	147	143	163	0.000481388	0.00169482	3.00908	1.58932	glucose dehydrogenase
chr01.2224	172	295	218	835	641	685	8.23439010057307e-14	9.98050063174905e-13	3.00747	1.58855	centrosomal protein of 152 kDa isoform X4
chr01.1482	9	14	16	34	38	48	0.00315596	0.00913683	2.99332	1.58175	uncharacterized protein LOC111055945
chr02.0699	663	746	687	2513	1989	2107	4.81573957047873e-36	2.78301855840925e-34	2.98789	1.57913	beta-hexosaminidase subunit beta-like
chr08.061	64	125	66	294	259	245	4.27154280285292e-7	2.55608e-06	2.983	1.57676	LOW QUALITY PROTEIN: cyclin-dependent kinase 2-like
chr01.0635	272	233	270	916	801	730	1.65684497767111e-21	3.67173696322877e-20	2.98224	1.5764	nucleoside diphosphate kinase 7-like
chr13.408	42	116	69	271	246	189	1.51952e-05	7.07038e-05	2.97742	1.57406	PREDICTED: uncharacterized protein LOC109044571 isoform X2
chr09.044	18	17	32	84	57	68	0.000238838	0.000894465	2.97387	1.57234	-
chr05.1045	144	155	145	540	411	439	2.54544135124447e-18	4.40816498907569e-17	2.96172	1.56644	mortality factor 4-like protein 1; hypothetical protein LSTR_LSTR002227
chr09.357	2214	2718	2303	8696	6644	7221	4.62453819617161e-32	2.04968938694725e-30	2.95504	1.56318	probable protein phosphatase 2C 58
chr03.1196	2273	3291	2445	9525	7405	7694	1.13191701839994e-21	2.55169224406539e-20	2.91836	1.54516	structural maintenance of chromosomes protein 4-like
chr01.0068	633	775	625	2537	1826	1919	6.13990103049943e-23	1.51113799480057e-21	2.91536	1.54368	uncharacterized protein LOC111045372
chr02.1587	126	329	167	719	552	617	3.40514e-06	1.78894e-05	2.91121	1.54162	dynein heavy chain 7, axonemal-like
chr10.109	23	55	34	119	105	114	6.68573e-05	0.000279061	2.90356	1.53782	non-structural maintenance of chromosomes element 1 homolog
chr04.0988	257	317	277	977	753	869	8.76288213501318e-21	1.82589137713621e-19	2.90298	1.53753	condensin complex subunit 3-like
chr03.0792	69	71	92	239	226	237	1.0030846696301e-10	8.94481299601944e-10	2.89624	1.53418	uncharacterized protein LOC111050412
chr07.0044	346	390	326	1168	960	1100	2.96897284885163e-19	5.52588185035375e-18	2.8866	1.52937	DNA polymerase epsilon subunit 3
chr11.306	70	52	37	182	158	151	1.47749e-05	6.88704e-05	2.88414	1.52814	PREDICTED: uncharacterized protein LOC105671135 isoform X3
chr10.249	20	41	33	112	93	79	3.30528e-05	0.000145022	2.88067	1.52641	uncharacterized protein LOC111048285
chr13.277	40	45	33	162	110	91	8.45006e-06	4.12064e-05	2.8705	1.5213	ras-related protein Rab-14
chrX.1984	125	300	270	806	640	615	9.76193717867427e-8	6.30224521734979e-7	2.8537	1.51283	histone-lysine N-methyltransferase PRDM9-like
chr12.411	18	23	29	69	66	72	0.000116246	0.000463238	2.8442	1.50802	uncharacterized protein LOC111062685
chr09.383	98	162	143	445	355	397	7.19534543160305e-12	7.33560557646861e-11	2.84376	1.5078	Zinc finger SWIM domain-containing protein 7
chr09.676	149	118	158	469	356	441	6.56993264597349e-11	5.99141198577879e-10	2.82538	1.49845	cytochrome P450 CYP306A2
chrX.1106	150	147	164	501	443	427	8.47633937453814e-19	1.52341082229672e-17	2.82324	1.49735	uncharacterized protein LOC111052559
chr07.0702	136	254	179	576	517	575	1.18782969876711e-9	9.58695883418514e-9	2.81902	1.49519	uncharacterized protein LOC111052774 isoform X1
chr04.0584	118	151	130	426	375	376	9.24333609926538e-16	1.31009885634574e-14	2.80823	1.48966	uncharacterized protein LOC111045244
chr09.310	38	46	40	161	104	104	1.76461e-06	9.72485e-06	2.7976	1.48419	beta-1,3-glucosyltransferase-like; hypothetical protein LSTR_LSTR007166
chrY.350	215	220	215	678	646	591	9.05166943575996e-21	1.88231535383796e-19	2.79685	1.4838	-
chr10.709	19	15	12	52	43	42	0.00212639	0.0064395	2.79532	1.48301	venom serine carboxypeptidase-like
chr01.0580	382	460	368	1294	1102	1165	2.6744142755743e-20	5.37968717740523e-19	2.79482	1.48275	E3 ubiquitin-protein ligase RAD18-like
chr01.0042	21	36	20	104	64	61	0.00056869	0.00196775	2.79017	1.48036	hypothetical protein B7P43_G00831; uncharacterized protein LOC111046013
chrX.0348	264	654	478	1623	1101	1325	2.36683896480146e-7	1.46492e-06	2.78655	1.47848	structural maintenance of chromosomes protein 6-like
chr02.0622	55	80	62	184	173	213	3.17723070758185e-7	1.93783e-06	2.78098	1.47559	DNA polymerase eta
chrX.1636	225	351	279	913	791	780	2.73668470083845e-16	4.10110629953728e-15	2.77307	1.47148	protein jim lovell-like
chr03.1472	2271	2080	2130	7293	5778	5949	1.66416589921868e-26	5.06022537960098e-25	2.76625	1.46793	-
chr03.0356	101	112	125	369	321	291	2.85054529720322e-15	3.89760834101251e-14	2.75674	1.46296	-
chr05.0808	44	52	34	141	125	113	3.77016e-06	1.96296e-05	2.75336	1.46119	uncharacterized protein LOC111061835
chr03.1666	265	295	238	915	672	738	1.18864727870268e-15	1.65998004475702e-14	2.74865	1.45872	DNA repair and recombination protein RAD54B-like
chr04.0849	24	66	76	140	137	186	0.000831168	0.00276703	2.74829	1.45853	-
chr06.0230	63	72	78	219	195	199	1.69413303131603e-10	1.47548971753253e-9	2.74454	1.45656	uncharacterized protein LOC111050412
chrX.0340	19	16	29	76	55	54	0.000651625	0.00222745	2.73907	1.45368	LOW QUALITY PROTEIN: uncharacterized protein LOC111058357, partial; hypothetical protein LSTR_LSTR010502
chr01.0181	67	114	95	265	257	263	7.31381984930582e-9	5.37992655581849e-8	2.73458	1.45132	uncharacterized protein LOC111054871 isoform X2
chr10.349	143	131	130	411	403	350	4.77365110607338e-13	5.47504282560609e-12	2.72749	1.44757	amino acid transporter AVT1B-like
scaffold.32	65	97	106	272	201	286	1.90520439223504e-7	1.19047e-06	2.7273	1.44747	separin-like
chr01.0494	20	39	25	108	75	60	0.000474214	0.00167238	2.72597	1.44677	uncharacterized protein LOC111055225
chr06.0306	383	400	315	1209	987	975	7.11253276822927e-16	1.02758415408395e-14	2.72072	1.44399	nuclear envelope integral membrane protein 1-like isoform X1
chr09.626	661	650	510	2138	1606	1542	3.99666160505159e-14	4.97679528438567e-13	2.7165	1.44175	mitotic spindle assembly checkpoint protein MAD2A
chr03.1291	627	419	507	1555	1481	1438	9.08336698566635e-11	8.12068535641624e-10	2.71345	1.44013	-
chr01.1011	627	661	602	1928	1688	1778	4.09149759091209e-24	1.08073395961971e-22	2.70906	1.43779	N-alpha-acetyltransferase 40
chr03.1471	2475	2180	2317	7707	6082	6253	1.39162401869776e-23	3.56774196950454e-22	2.70774	1.43709	-
chr01.0710	39	103	85	244	181	211	4.15227e-05	0.000178735	2.70231	1.4342	PREDICTED: zinc finger protein 691-like
chr03.0937	2667	3598	2828	9578	7852	8401	9.51768043297884e-23	2.32604993759249e-21	2.70215	1.43411	replication protein A 70 kDa DNA-binding subunit
chr03.1575	23	50	35	147	92	71	0.000527696	0.0018399	2.70001	1.43297	hypothetical protein B7P43_G00831; uncharacterized protein LOC111046013
chr02.1699	228	667	478	1350	1177	1285	6.1827e-06	3.09431e-05	2.69554	1.43058	Y+L amino acid transporter 2
chr04.0582	486	710	554	1873	1467	1614	1.95752497799683e-17	3.17452887904602e-16	2.69544	1.43052	DNA-dependent protein kinase catalytic subunit-like
chr01.0845	24	29	31	86	94	58	0.000154069	0.00059776	2.69133	1.42832	uncharacterized protein LOC111050770
chr02.1035	266	297	267	886	699	770	2.09462979971237e-19	3.93354177827494e-18	2.69024	1.42773	PREDICTED: uncharacterized protein LOC109037354
chr04.0649	1046	1065	1098	3409	2773	2926	6.26046366430074e-34	3.1035284326344e-32	2.69016	1.42769	mitotic checkpoint protein BUB3
chrX.1919	34	136	98	291	219	232	0.000855716	0.00284062	2.68072	1.42262	ELAV-like protein 3 isoform X2
chr01.1064	56	91	76	256	174	196	9.45992500840418e-8	6.12319403390518e-7	2.66766	1.41557	gastrula zinc finger protein XlCGF57.1-like isoform X2
chr03.0480	369	711	591	1732	1282	1609	8.95136214616249e-10	7.29626088089115e-9	2.66151	1.41225	phospholipase B1, membrane-associated-like
chr03.1495	654	580	611	1981	1611	1615	4.82848640913603e-21	1.03708352853312e-19	2.66116	1.41206	nuclear pore glycoprotein p62
chr06.0973	157	168	138	451	424	418	1.60683643651738e-12	1.74714232078708e-11	2.65035	1.40618	uncharacterized protein LOC111056834
chr02.0340	17	26	32	77	79	52	0.000608492	0.00209232	2.6501	1.40605	-
chr06.0634	73620	149522	103068	318517	253704	321085	3.46940545201076e-9	2.65277639093805e-8	2.63955	1.40029	cuticle protein 7-like
chr05.0364	25	79	51	155	124	144	0.000705273	0.00239207	2.63871	1.39983	-
chr03.1580	190	196	210	642	488	527	1.24131735432066e-17	2.05445878579021e-16	2.63389	1.39719	-
chr01.0004	16	35	24	88	66	54	0.00113794	0.00367146	2.63012	1.39513	uncharacterized protein LOC116160453
chr02.0332	725	634	679	2178	1722	1758	1.05724675435664e-19	2.04414067478198e-18	2.61579	1.38725	uncharacterized protein LOC111049884 isoform X1
chr10.022	121	405	234	895	581	601	0.000167158	0.000643767	2.61452	1.38654	DNA repair protein RAD50
chrX.0190	29	29	40	109	60	100	0.000450508	0.00159469	2.61212	1.38522	casein kinase II subunit alpha
chr08.028	93	153	134	407	323	311	1.77492076766632e-10	1.53944205885487e-9	2.61019	1.38415	uncharacterized protein LOC111053520
chr03.0481	1077	1250	1173	3679	2871	3079	3.06672335136832e-32	1.37085154937233e-30	2.60943	1.38374	deoxynucleoside kinase-like; hypothetical protein LSTR_LSTR000701
chr01.0177	603	1048	792	2569	1918	2174	3.61536329386939e-12	3.78167000538739e-11	2.60432	1.38091	inactive pancreatic lipase-related protein 1-like isoform X2
chr05.0791	336	642	508	1382	1256	1373	5.47011327212869e-10	4.56278985856986e-9	2.60366	1.38054	DNA repair protein XRCC1-like isoform X2
chr02.1445	508	862	646	2008	1733	1745	2.20455871789835e-13	2.59389023500751e-12	2.60283	1.38008	G1/S-specific cyclin-D2-like
chr02.1515	5480	5126	4865	15991	13334	13362	1.1379350746897e-22	2.77454565996602e-21	2.60115	1.37915	-
chr01.1868	412	655	532	1454	1096	1755	3.22989756273574e-8	2.21104244150627e-7	2.59975	1.37837	hypothetical protein LSTR_LSTR009161; cuticular protein
chr01.0120	607	749	615	2149	1694	1571	1.34606389123123e-21	3.0020955868398e-20	2.59322	1.37474	-
chr12.232	1478	1987	1801	5031	4529	4715	1.86613360417538e-26	5.64154841031054e-25	2.59275	1.37448	protein mab-21-like
chr01.1562	320	454	310	1035	863	1044	1.3947150209235e-10	1.22697385356264e-9	2.59043	1.37319	protein smoothened
chr01.0028	16	40	41	115	62	85	0.00224669	0.00677438	2.58761	1.37162	-
chr02.1600	83	103	94	278	226	256	3.27984517843073e-10	2.77341799243213e-9	2.58561	1.3705	cyclin-dependent kinase 12-like
chr07.0854	1110	1192	1127	3447	2936	2959	1.13916545713783e-32	5.18072638333117e-31	2.58295	1.36902	importin-4-like
chr07.0664	31	76	70	184	148	143	8.49992e-05	0.000347845	2.58108	1.36797	hypothetical protein LSTR_LSTR017285, partial; uncharacterized protein LOC114539518
chrX.0949	14	24	19	64	45	46	0.00187277	0.00574968	2.5804	1.3676	uncharacterized protein LOC111049237; THAP domain-containing protein 4-like
chr01.2123	102	80	89	258	226	254	6.96870572958597e-8	4.56720939420233e-7	2.58014	1.36745	uncharacterized protein LOC111053085
chr13.460	44	53	73	155	146	154	2.07435e-06	1.1254e-05	2.57326	1.3636	-
chr03.1795	1069	2030	1613	4601	3905	4100	2.34400747601208e-11	2.25767202569856e-10	2.57127	1.36248	arrestin domain-containing protein 4
chr02.0880	499	687	539	1723	1462	1468	1.23238636212951e-18	2.19230635167937e-17	2.56559	1.35929	origin recognition complex subunit 1
chr03.0270	53	66	75	177	178	164	6.59160400449416e-8	4.32548167421637e-7	2.56171	1.35711	kelch-like protein 6; uncharacterized protein LOC111868261 isoform X6
chr01.1557	93	140	114	249	293	371	6.55216e-06	3.26671e-05	2.55714	1.35453	uncharacterized protein LOC111045864; hypothetical protein LSTR_LSTR004540
chr06.1109	78	78	60	185	179	215	5.09847e-06	2.59135e-05	2.55365	1.35256	-
chr01.2165	68	146	119	335	283	266	1.19886e-06	6.74563e-06	2.54641	1.34846	uncharacterized protein LOC111043549; hypothetical protein LSTR_LSTR004983
chr07.0179	35	42	37	105	100	99	1.38605e-05	6.48974e-05	2.54181	1.34586	uncharacterized protein LOC111052559
chr01.0131	20	66	47	122	108	118	0.00182389	0.00561279	2.53946	1.34452	-
chr01.1145	349	501	430	1350	1035	1033	6.43231765870695e-18	1.08694737819184e-16	2.53568	1.34237	protein lin-54 homolog
chr02.0178	145	218	171	547	427	447	1.18441390511135e-11	1.18441390511135e-10	2.53094	1.33967	origin recognition complex subunit 5
chr03.1250	44	52	74	154	115	176	7.24996e-05	0.000300812	2.52578	1.33673	-
chr07.0918	55	98	69	236	154	197	9.7711e-06	4.71428e-05	2.51769	1.3321	-
chr02.1139	558	732	584	2011	1512	1463	8.88228073098704e-18	1.4841638409924e-16	2.51298	1.3294	gem-associated protein 5-like, partial
chr01.0904	1242	1287	1144	3602	2946	3201	2.57129239446747e-20	5.19222363824899e-19	2.51195	1.32881	ruvB-like 2
chr07.0811	876	1375	1155	3368	2708	2878	1.96916794573244e-16	2.98514445106686e-15	2.51162	1.32862	uncharacterized protein DDB_G0283697-like; hypothetical protein LSTR_LSTR013051
chr08.116	77	120	145	303	272	312	3.31438902017159e-7	2.01444e-06	2.50671	1.32579	homeotic protein antennapedia-like isoform X1
chr10.035	207	393	386	1023	799	758	5.44864450881497e-9	4.08550692202183e-8	2.50631	1.32557	uncharacterized protein LOC111051702
chr04.1456	433	802	453	1051	1322	1946	0.000108548	0.000434692	2.50565	1.32518	vanin-like protein 1
chr03.1846	25	19	19	61	49	57	0.00210139	0.00637671	2.502	1.32308	-
chr02.1447	60	87	88	231	198	187	1.41452347734258e-8	1.00039997112937e-7	2.50108	1.32255	uncharacterized protein LOC111052559; hypothetical protein ALC62_15729
chr10.124	2966	4585	3595	11023	8794	9382	1.85968918369001e-16	2.83149182844215e-15	2.49851	1.32107	interference hedgehog-like
chr08.573	104	150	105	403	257	290	1.5750095024781e-7	9.92445746742225e-7	2.49547	1.31931	cyclin-dependent kinase 2-associated protein 1-like
chr06.1171	2588	3315	2706	8654	6881	7082	2.9975818454882e-23	7.5919385239241e-22	2.49078	1.3166	LOW QUALITY PROTEIN: DNA topoisomerase 2-like
chr04.0863	116	166	141	442	300	365	1.94685177458223e-9	1.53343897305197e-8	2.48678	1.31428	DNA helicase MCM8-like
chr02.1681	843	863	749	2376	1910	2156	2.90517058857058e-16	4.34115490806404e-15	2.48265	1.31188	regulator of chromosome condensation
chr01.1519	73	73	92	253	157	213	1.12893e-06	6.38639e-06	2.48248	1.31178	fidgetin-like protein 1
chr01.0630	2138	2538	1930	5794	4958	6405	1.6136179646333e-11	1.58930733616425e-10	2.47862	1.30954	-
chr13.524	165	207	200	573	430	487	4.91590416289104e-14	6.07805644726244e-13	2.47708	1.30864	-
chr05.1196	86	248	158	472	349	439	0.000166883	0.000642947	2.4741	1.3069	ATPase family AAA domain-containing protein 5
scaffold.73	190	254	210	715	472	522	2.52783925517901e-11	2.41913985445311e-10	2.46804	1.30336	PREDICTED: replication factor C subunit 3
chr02.0013	405	737	610	1682	1413	1405	4.69874208776212e-11	4.35891751977915e-10	2.46163	1.29961	nucleolar transcription factor 1-B-like
chr02.0691	1519	1867	1671	4794	3887	4363	1.06352720544504e-23	2.75358776459286e-22	2.45555	1.29605	protein Wnt-6 isoform X1; hypothetical protein LSTR_LSTR009412
chr05.0993	2495	2627	2476	7517	5856	6328	1.07383203894615e-25	3.08579206796063e-24	2.45252	1.29427	barrier-to-autointegration factor
chr07.0239	3006	3315	3296	9391	7451	7954	2.05186794220364e-35	1.14772934093316e-33	2.44587	1.29035	inner nuclear membrane protein Man1
chr04.0146	314	280	259	808	671	728	1.88356873144114e-11	1.84132046082937e-10	2.44222	1.28819	THO complex subunit 3
chr09.170	241	213	164	621	532	458	6.43831507981491e-8	4.23552048646943e-7	2.43794	1.28566	uncharacterized protein LOC111064300
chrX.0366	35	33	60	119	107	100	0.000174153	0.000668493	2.43631	1.2847	-
chr02.0214	204	196	201	602	476	470	2.34108238769852e-14	2.97904157850687e-13	2.43147	1.28183	POC1 centriolar protein homolog A isoform X1
chr01.2082	110	228	136	562	371	292	4.97221e-05	0.000211592	2.43037	1.28118	programmed cell death protein 2-like
chr04.0947	82	157	137	347	234	365	2.50278e-05	0.000112356	2.42798	1.27975	insulinoma-associated protein 1-like; hypothetical protein LSTR_LSTR004431
chrX.1666	342	320	334	993	770	793	2.16424428085686e-16	3.26195895933181e-15	2.42167	1.276	uncharacterized protein LOC111051593 isoform X1
chr01.1692	18861	13698	14617	45358	38253	37869	6.44531487892254e-11	5.88803437847421e-10	2.41307	1.27087	upstream activation factor subunit spp27-like
chr05.0245	9268	9580	8505	25851	21257	22636	6.5855041737323e-21	1.38600349410945e-19	2.41123	1.26977	DNA topoisomerase 2-like
chr07.0213	2117	1776	1923	5658	4680	4548	9.32684601286402e-17	1.43468837197879e-15	2.40861	1.2682	probable small nuclear ribonucleoprotein Sm D1
chr04.0155	441	738	618	1445	1245	1777	1.04721456364721e-7	6.74499035452575e-7	2.40824	1.26798	elongation of very long chain fatty acids protein 7-like
chr01.1174	1989	3283	2801	7292	6192	6763	1.61905937355983e-13	1.92228842763176e-12	2.40797	1.26782	zinc finger protein rotund-like isoform X1
chr10.086	652	1121	1038	2576	2069	2382	5.112287370548e-11	4.7280747918596e-10	2.40437	1.26566	fatty acyl-CoA reductase
chr12.511	2244	4029	2730	8332	6962	7330	4.7502347397384e-10	3.97181897503307e-9	2.4039	1.26537	brain tumor protein-like
chr01.2000	417	408	367	1087	981	960	6.52375898751481e-15	8.71500881346168e-14	2.40342	1.26509	uncharacterized protein CG4449
chr03.0550	1707	2559	2080	6216	4778	5008	1.48131418870379e-16	2.26197757866301e-15	2.39934	1.26264	retinoblastoma-like protein 1
chr01.1105	4295	5447	5422	14559	11186	12372	1.85194998256286e-27	6.13018886633151e-26	2.39402	1.25944	probable histone-binding protein Caf1
chr04.1261	2306	3199	2890	6817	7306	6797	2.76404804816707e-17	4.42755629155093e-16	2.39388	1.25935	cytochrome P450 CYP6CW1v2
chr01.1173	503	341	434	1206	1011	1035	5.07804817588813e-9	3.81583217814582e-8	2.39279	1.2587	hypothetical protein B7P43_G02348
scaffold.17	351	669	446	1387	1133	1145	2.87607637427251e-8	1.97919466282174e-7	2.38859	1.25616	LOW QUALITY PROTEIN: probable methylmalonate-semialdehyde dehydrogenase
chr07.0095	52	47	32	115	101	114	0.000494364	0.00173525	2.37696	1.24911	-
chr01.0692	167	201	150	517	374	411	3.11182915375758e-9	2.40219431352799e-8	2.37208	1.24615	non-structural maintenance of chromosomes element 3 homolog
chr04.0236	74	75	74	185	227	145	1.05984e-05	5.05744e-05	2.37091	1.24544	dynein regulatory complex subunit 7-like
chr13.509	826	696	776	2157	1718	1870	2.70091579435833e-14	3.41951638472779e-13	2.35978	1.23865	nucleoporin NUP53-like
chr04.1409	1041	1909	1682	4507	3445	3471	2.35917663256838e-10	2.02436321383636e-9	2.35927	1.23834	uncharacterized protein LOC106666115 isoform X6
chr11.563	1075	1285	1297	3177	2524	3303	2.70357557377618e-14	3.41951638472779e-13	2.35742	1.23721	alpha-tocopherol transfer protein-like; conserved hypothetical protein
chr06.0289	50	44	51	124	102	132	8.04479e-05	0.000330903	2.3523	1.23407	factor VIII intron 22 protein-like
chr01.1492	315	323	249	835	701	676	1.91192284685253e-10	1.65142138547295e-9	2.34835	1.23164	DNA mismatch repair protein Mlh1
chr04.1364	1618	1989	1796	5224	3878	4273	2.12537852761531e-22	5.05260440883093e-21	2.34714	1.2309	EOG090X06NC; histone acetyltransferase type B catalytic subunit-like
chr04.0325	80	80	70	176	192	195	6.16365e-06	3.08625e-05	2.33544	1.2237	centrosomal protein of 78 kDa-like
chr01.1620	131	154	171	366	417	329	2.02837490971137e-9	1.59165803117637e-8	2.33365	1.22259	protein eiger
chr02.1047	261	338	287	762	617	778	1.83597469135324e-10	1.58975954234726e-9	2.32672	1.2183	uncharacterized protein LOC111047579
chr03.0014	75	137	102	255	240	263	6.75513e-06	3.35352e-05	2.32371	1.21643	replication factor C subunit 3
chr03.1561	53	65	53	142	128	146	1.76844e-05	8.10598e-05	2.32181	1.21525	-
chr07.0663	321	433	347	1054	842	798	3.33032445008108e-14	4.1768817443463e-13	2.3175	1.21257	nibrin
chr03.0558	338	415	342	1015	733	920	5.01028754971261e-11	4.64194931532276e-10	2.31326	1.20993	spore coat protein SP87-like, partial; hypothetical protein LSTR_LSTR000646
chr09.107	15657	13958	14034	40936	31863	34396	4.11995786493851e-16	6.07824531273016e-15	2.31302	1.20978	RNA-binding protein cabeza isoform X2
chr01.2266	92	100	110	269	204	259	1.568045714653e-7	9.88653295676332e-7	2.31074	1.20835	uncharacterized protein LOC111057201; 4-hydroxybutyrate Co-A transferase
chr02.0114	276	343	388	956	798	693	6.37605446624115e-16	9.25014281787551e-15	2.30904	1.20729	uncharacterized protein LOC111045878, partial; nuclear pore complex protein Nup214 isoform X2
chr13.284	634	913	855	2190	1746	1871	7.65010087966628e-17	1.18023680237919e-15	2.30844	1.20692	Ran-specific GTPase-activating protein, partial
chr01.0589	134	222	179	505	299	481	1.51215e-05	7.03918e-05	2.2976	1.20013	PR domain zinc finger protein 16-like; MDS1 and EVI1 complex locus protein-like isoform X3
chr05.0073	205	186	192	500	447	464	1.0955465357607e-10	9.74440201025251e-10	2.2948	1.19837	uncharacterized protein LOC111056949; hypothetical protein LSTR_LSTR001036
chr13.513	89	55	64	175	135	195	0.000692061	0.00235184	2.29153	1.19631	-
chr05.0171	191	202	154	526	429	379	1.4013803959338e-8	9.92446780058735e-8	2.29083	1.19587	chromosome transmission fidelity protein 8 homolog
chr07.0590	78	230	175	444	335	366	0.000493357	0.0017323	2.28855	1.19443	suppressor APC domain-containing protein 2
chr13.107	191	268	259	594	552	568	5.9807227379263e-12	6.12716550819874e-11	2.28836	1.19432	ATP-dependent DNA helicase DDX11, partial
chrX.0627	280	449	407	1106	780	842	2.52111176243031e-10	2.15035453264212e-9	2.28669	1.19326	retinoblastoma-binding protein 5 homolog
chr03.0289	77	250	180	502	329	374	0.00120669	0.00387178	2.28653	1.19316	RNA polymerase II subunit A C-terminal domain phosphatase
chr09.806	176	126	114	373	325	316	1.34169e-05	6.29051e-05	2.28169	1.1901	PRKR-interacting protein 1 homolog
chr05.0918	1884	1858	1825	5161	4109	4174	1.09126034096459e-21	2.46535273574289e-20	2.27935	1.18862	histone-lysine N-methyltransferase E(z) isoform X1
chr10.370	160	163	174	462	356	378	1.1527354847478e-11	1.15605111893212e-10	2.27915	1.18849	checkpoint protein HUS1-like
chr05.1198	301	567	403	1349	844	867	1.08447e-06	6.15162e-06	2.27753	1.18747	DNA topoisomerase 2-binding protein 1-A
chr05.0985	81	229	138	406	309	344	0.000566587	0.00196307	2.27452	1.18556	protein lethal(2)denticleless
chr01.0802	10255	12596	10982	30509	24102	26410	3.86505801651104e-22	8.96419220680831e-21	2.27436	1.18546	hypothetical protein LSTR_LSTR001619
chr10.106	587	640	485	1605	1259	1270	2.78904060286512e-11	2.64971523214979e-10	2.27315	1.18469	DNA polymerase delta subunit 2
chr05.0008	25	35	23	83	56	61	0.00269529	0.00794834	2.27292	1.18455	alanine--glyoxylate aminotransferase 2, mitochondrial
chr04.1170	107	148	126	389	256	271	1.07050875415697e-7	6.87386222742905e-7	2.27074	1.18316	uncharacterized protein LOC111047910
chr08.014	47	62	79	166	153	127	1.83242e-05	8.36992e-05	2.26629	1.18033	uncharacterized protein LOC111051741
chrX.1553	205	140	225	532	457	382	1.00684e-06	5.72058e-06	2.26489	1.17944	chaoptin isoform X1
chr10.418	382	576	419	1210	1031	1031	7.29730925859104e-11	6.62585545528318e-10	2.26271	1.17805	protein vestigial
chr01.0775	425	416	370	1102	828	970	7.44204855018293e-11	6.73972535367216e-10	2.26073	1.17679	E3 ubiquitin-protein ligase MSL2
chr01.0816	229	325	249	689	657	561	1.24806233331961e-10	1.10352764214058e-9	2.25935	1.17591	recQ-mediated genome instability protein 1-like
chr01.1212	43	69	70	182	118	132	7.56114e-05	0.000312607	2.25725	1.17457	putative RNA-directed DNA polymerase from transposon BS
chr09.331	1261	2461	2078	5038	3765	4774	1.78182672499622e-7	1.11537e-06	2.25591	1.17371	uncharacterized protein LOC111056472 isoform X1
chr07.0180	47	56	55	129	116	128	2.55644e-05	0.000114471	2.25533	1.17334	uncharacterized protein LOC111052559; hypothetical protein EAG_00507, partial
chr05.0859	10855	8860	9286	26426	21392	21776	6.74822742955798e-13	7.5736543898258e-12	2.25511	1.1732	uncharacterized protein LOC111064169
chr08.820	454	1972	1459	3789	2713	2561	0.00272067	0.0080139	2.25406	1.17252	-
chr04.0952	2972	3702	3519	8050	8404	7523	2.9925770134669e-21	6.49426463918335e-20	2.25016	1.17003	ubiquitin carboxyl-terminal hydrolase 34 isoform X3
chr03.0642	839	1179	1094	2680	2339	2305	2.25454665882975e-19	4.22626488375613e-18	2.24789	1.16857	protein SET-like
chr03.1675	1391	1538	1521	3924	3261	3352	4.79404792905023e-30	1.9139595930483e-28	2.24789	1.16857	ran GTPase-activating protein 1
chr01.1931	748	1620	1307	3343	2708	2558	5.74512567663594e-7	3.38367e-06	2.2477	1.16845	double-strand-break repair protein rad21 homolog
chr03.1653	976	930	959	2608	2235	1985	1.27687021557613e-19	2.44616528478504e-18	2.2477	1.16845	polyadenylate-binding protein 2
chr06.0923	323	446	411	1068	864	854	4.94193276357985e-16	7.23986228389989e-15	2.24652	1.16769	exonuclease 1-like
chr14.066	347	528	445	1153	964	982	1.40896253724449e-12	1.5383870709371e-11	2.24109	1.1642	small ubiquitin-related modifier-like
chr08.968	895	1618	1122	3221	2498	2790	2.77216702059424e-8	1.91146124162266e-7	2.23762	1.16197	histone-binding protein N1/N2-like
chr01.0119	629	1743	1149	3347	2553	2321	8.65702e-05	0.000353859	2.23716	1.16167	protein bowel
chr04.1311	45	96	75	181	167	154	0.000169964	0.000653131	2.23279	1.15885	-
chr04.0337	2672	2441	2236	6788	5330	5337	2.74082074430776e-13	3.19966350284142e-12	2.23028	1.15722	nuclear pore complex protein Nup155-like
chr07.0055	297	726	486	1390	1042	1077	3.00657e-05	0.000133032	2.22897	1.15638	UDP-glucuronosyltransferase 1-2-like; hypothetical protein LSTR_LSTR002201
chr08.845	219	472	328	946	735	696	5.61847e-06	2.83635e-05	2.22769	1.15555	indian hedgehog protein
chrX.1343	79	62	68	200	128	167	0.000105283	0.000422262	2.22633	1.15466	hypothetical protein B7P43_G18170; RNA-directed DNA polymerase
chr06.0767	445	437	393	1098	969	933	3.73474295433046e-13	4.30710157687946e-12	2.2234	1.15277	N-glycosylase/DNA lyase
chr03.1229	453	495	519	1247	1058	1121	1.0653579843208e-19	2.05602297343092e-18	2.22263	1.15227	zinc finger BED domain-containing protein 1-like
chr07.0228	121	141	152	341	308	314	4.74556039041405e-10	3.97108493469847e-9	2.22036	1.15079	RAB6-interacting golgin isoform X1; hypothetical protein LSTR_LSTR007741
chr02.1614	94	149	112	290	274	260	7.23120399253255e-7	4.20213e-06	2.2184	1.14952	aromatic-L-amino-acid decarboxylase
chr01.1909	372	512	434	1454	801	864	1.26813322503982e-7	8.0931504172767e-7	2.21839	1.14951	DNA polymerase theta-like
chr13.116	23	48	42	101	88	73	0.00180758	0.00556423	2.21764	1.14903	cone-rod homeobox protein-like
chr04.1448	452	535	486	1298	1090	1054	5.41197106383506e-20	1.0620866290378e-18	2.21616	1.14806	protein FAM50 homolog
chr06.0220	103	114	88	285	174	256	5.19633e-05	0.000220412	2.21369	1.14646	integrator complex subunit 7
chr03.1424	610	565	451	1482	1226	1127	6.56735286222488e-9	4.8788715155449e-8	2.20979	1.14391	la-related protein 7-like isoform X1
chr12.130	832	901	745	2248	1850	1710	2.16209321114311e-14	2.75798719372645e-13	2.2081	1.1428	carboxylesterase, partial
chr08.915	231	230	232	564	520	523	5.20130475490884e-12	5.3601623385563e-11	2.20374	1.13995	uncharacterized protein LOC111044172
chr14.270	80	182	143	366	264	297	0.000120148	0.000477486	2.19601	1.13489	uncharacterized protein LOC111046007 isoform X1
chrY.174	274	413	266	771	729	695	1.42018305890963e-7	9.00309987648167e-7	2.19471	1.13403	uncharacterized protein LOC111048991 isoform X1
chr03.1654	493	498	426	1248	1044	1005	2.16809617220004e-12	2.33075909159429e-11	2.19354	1.13326	uncharacterized protein LOC111052124 isoform X1
chr03.1376	201	174	137	445	370	379	4.10653e-06	2.1254e-05	2.18923	1.13043	uncharacterized protein LOC111044496 isoform X2
chr05.0829	624	657	627	1583	1259	1530	1.39171074913059e-12	1.52113839455653e-11	2.17808	1.12306	E3 ubiquitin-protein ligase ORTHRUS-LIKE 1-like
chr09.843	83	77	98	234	170	189	2.77151e-06	1.47682e-05	2.17675	1.12217	3-oxoacyl-[acyl-carrier-protein] synthase, mitochondrial-like
chr06.1108	311	443	293	828	812	751	6.56058858109734e-8	4.31324679813188e-7	2.17482	1.1209	uncharacterized protein LOC111053064
chr08.279	783	1326	1113	2898	2284	2162	2.53680964242543e-10	2.16083296903665e-9	2.17259	1.11941	large neutral amino acids transporter small subunit 1
chr04.1281	4327	4310	4322	11195	9127	9429	2.25565911811638e-22	5.35015745476131e-21	2.17146	1.11866	host cell factor 1-like
chr03.0110	285	498	435	1111	790	861	5.68646911167955e-8	3.76943788211603e-7	2.16413	1.11378	fanconi-associated nuclease 1-like
chr01.1035	296	415	291	909	652	729	3.69116669919514e-8	2.50386534848127e-7	2.16308	1.11309	double-strand break repair protein MRE11; meiotic recombination 11, partial
chr13.533	981	807	1096	2481	2004	2097	9.28831398047783e-12	9.41431823990291e-11	2.16072	1.11151	uncharacterized protein LOC111050125
chr01.0447	294	328	309	787	648	683	2.58665037897163e-14	3.27955914715675e-13	2.15943	1.11065	histone H4 transcription factor-like
chrX.0142	109	97	93	256	226	201	1.77574e-06	9.77592e-06	2.15277	1.10619	E3 ubiquitin-protein ligase Rnf220-like
chr01.1403	58	65	55	133	127	141	0.000105161	0.000421937	2.14942	1.10395	-
chr01.1126	102	140	107	265	231	287	9.87479e-06	4.75116e-05	2.148	1.10299	uncharacterized protein LOC113210911
chr08.773	441	466	443	1133	986	941	4.61180746274584e-17	7.29795855678085e-16	2.14722	1.10247	DNA topoisomerase 3-alpha-like, partial
chr02.1010	368	452	429	1081	829	912	6.07584841152537e-15	8.14786851084043e-14	2.14694	1.10228	cyclin-dependent kinase 6-like
chr11.523	993	1339	1084	2825	2630	2257	8.75877079236466e-15	1.15677705161786e-13	2.14546	1.10129	uncharacterized protein LOC111057695
chr02.1171	5739	4876	4926	13250	10920	11229	3.33127579808711e-12	3.5020246078383e-11	2.14404	1.10033	small nuclear ribonucleoprotein-associated protein B-like isoform X1
chrX.1390	57	182	122	286	262	251	0.00302903	0.00880834	2.14357	1.10002	uncharacterized protein LOC111044840
chr03.1746	376	367	330	906	809	723	2.51899062306464e-11	2.41287929645202e-10	2.14334	1.09986	survival motor neuron protein-like
chr01.1131	128	121	99	286	312	193	8.80875e-05	0.000359359	2.13494	1.09419	uncharacterized protein LOC111049973
chr01.0585	3444	4423	3931	9487	8178	8699	2.00988773651578e-19	3.78800463494686e-18	2.13154	1.0919	protein gustavus
chrX.1013	48	56	62	135	135	102	8.80853e-05	0.000359359	2.13152	1.09188	-
chr03.1804	472	703	470	1395	1074	1212	7.55806152711728e-8	4.94108272335292e-7	2.12638	1.0884	G1/S-specific cyclin-E1
chr03.0344	2735	1910	2495	6084	5165	4898	1.07591242409518e-8	7.74538469100866e-8	2.12485	1.08736	tubulin beta chain-like
chrX.1615	11817	26051	20512	46772	36707	44872	7.5403e-06	3.71335e-05	2.12453	1.08715	uncharacterized protein LOC111045177; hypothetical protein LSTR_LSTR007066
chr09.312	4772	5229	4745	12502	10215	10355	9.6668551989105e-22	2.18864297360614e-20	2.12214	1.08552	FACT complex subunit spt16
chr01.1979	565	604	518	1470	1132	1190	1.85200870936269e-12	2.00331035159604e-11	2.12106	1.08478	bifunctional methylenetetrahydrofolate dehydrogenase/cyclohydrolase, mitochondrial
chr05.1166	1100	1022	1173	2738	2350	2290	2.2514791474347e-18	3.9185477341376e-17	2.12069	1.08453	uncharacterized protein LOC111048775 isoform X2
chr05.0495	21343	18162	18631	48645	40874	41346	1.31844591945919e-12	1.44407793900975e-11	2.12014	1.08416	acidic leucine-rich nuclear phosphoprotein 32 family member B-like; hypothetical protein LSTR_LSTR006199
chr05.0035	335	398	392	916	829	761	1.87158210867912e-17	3.04459546761798e-16	2.11865	1.08315	SET and MYND domain-containing protein 4-like
chr09.574	181	206	235	593	389	411	1.08597378448808e-8	7.8124386421907e-8	2.1155	1.081	hypothetical protein B7P43_G18170; RNA-directed DNA polymerase
chr01.2019	979	1784	1554	3563	2905	3039	2.21943920033983e-8	1.54872141664807e-7	2.1141	1.08004	kinesin-like protein KIF20A
chr07.0240	6642	7811	7201	17726	14675	15716	6.98758217918535e-23	1.71573027216617e-21	2.11256	1.07899	zinc finger protein on ecdysone puffs-like
chr08.706	473	1372	1066	2424	2000	1935	0.000374482	0.00134886	2.11121	1.07807	lactosylceramide 4-alpha-galactosyltransferase-like
chr12.502	1281	1397	1493	3467	2808	2987	5.23465843732518e-24	1.36544955746687e-22	2.11052	1.0776	putative oxidoreductase GLYR1 homolog
chr07.0910	44	58	44	109	110	104	0.00041354	0.00147632	2.11012	1.07732	condensin complex subunit 2-like
chr04.1480	203	223	189	529	437	408	1.07170530730409e-9	8.66978926094416e-9	2.10935	1.0768	EEF1A lysine methyltransferase 2-like
chr06.0009	3501	3246	3265	8355	6936	7056	7.51992040380036e-16	1.08047207999659e-14	2.10699	1.07518	PREDICTED: constitutive coactivator of peroxisome proliferator-activated receptor gamma-like
chr10.647	283	270	241	693	572	513	4.04175661549539e-9	3.06798071103642e-8	2.10482	1.0737	general transcription factor IIE subunit 1
chr08.926	655	612	712	1614	1395	1382	3.41062859596545e-16	5.08918332579153e-15	2.10422	1.07328	serine/threonine-protein phosphatase Pgam5, mitochondrial
chr08.858	42	30	44	95	90	73	0.00207916	0.00631658	2.10143	1.07137	glycine receptor subunit beta-type 4-like
chr09.627	561	856	878	1803	1584	1629	7.76526439873708e-11	7.02635515664272e-10	2.09944	1.07001	replication factor C subunit 2
chr07.0945	232	217	234	586	524	411	2.17173648593257e-9	1.69651707564262e-8	2.09894	1.06966	U6 snRNA-associated Sm-like protein LSm2
chr01.0223	83	61	84	175	185	145	0.000146678	0.000571629	2.09711	1.06841	transmembrane protein 181
chr07.0473	634	613	574	1483	1244	1310	3.07658528418959e-12	3.25390111957766e-11	2.09643	1.06794	anaphase-promoting complex subunit 5-like
chr11.112	86	195	133	386	233	291	0.000733325	0.00247438	2.09609	1.0677	zinc finger protein 771-like
chr02.0096	92	155	168	372	253	285	2.45654e-05	0.000110376	2.09571	1.06744	CD2 antigen cytoplasmic tail-binding protein 2 homolog
chr02.0723	36	51	43	104	96	86	0.000519752	0.00181496	2.09524	1.06712	piggyBac transposable element-derived protein 2-like isoform X1
chr11.075	2016	1981	1908	5227	3940	3980	1.56658469954745e-15	2.17039416652534e-14	2.09506	1.06699	glycosylated lysosomal membrane protein-like
chr01.2020	339	267	291	726	633	633	4.94674997735948e-8	3.32111712215534e-7	2.0939	1.06619	enoyl-[acyl-carrier-protein] reductase, mitochondrial-like
chr06.0334	372	319	389	917	723	753	1.33269931667119e-10	1.17340360710275e-9	2.09389	1.06619	lysine-specific histone demethylase 1A-like
chr05.1172	37	28	42	88	68	80	0.00308086	0.00894415	2.09296	1.06554	triokinase/FMN cyclase-like
chr03.1249	349	591	512	1136	935	1088	8.64787590702411e-8	5.62192554303742e-7	2.09118	1.06432	zinc finger BED domain-containing protein 1-like isoform X1
chr02.0852	387	422	355	938	818	809	1.86179914886963e-11	1.8217417303252e-10	2.08667	1.06121	nucleoporin Nup37
chr12.325	5475	6146	6398	14569	12149	12785	2.72851388164797e-29	1.01662804382882e-27	2.0861	1.06081	high mobility group-T protein
chr02.0910	477	527	490	1310	1058	936	6.29175656425728e-15	8.42660354188619e-14	2.08602	1.06075	zinc finger protein 43-like
chr01.1691	1670	2543	2229	5627	4159	4335	4.20225703770749e-12	4.36500582069716e-11	2.08586	1.06064	histone-lysine N-methyltransferase NSD2-like, partial
chr01.1256	25652	24607	24487	63531	50285	51114	1.65626261942216e-17	2.711190453702e-16	2.08031	1.0568	heterogeneous nuclear ribonucleoprotein Q isoform X1
chr03.0078	625	739	687	1708	1367	1420	3.33599262216763e-18	5.72980013593981e-17	2.07963	1.05633	gamma-tubulin complex component 2-like
chr01.0584	48	39	37	97	88	88	0.00168635	0.00523264	2.07877	1.05573	-
chrX.0090	302	440	400	904	785	793	2.17424851773423e-11	2.10190753193161e-10	2.07732	1.05472	histone-lysine N-methyltransferase PRDM9-like
chr09.066	48	73	87	171	140	140	0.000152996	0.000594036	2.07676	1.05433	-
chr04.0596	817	767	755	1931	1661	1553	7.40012633327491e-14	9.01109679232311e-13	2.07504	1.05314	-
chr10.240	1785	2706	2479	5886	4685	4598	2.32592436542209e-13	2.7244310036187e-12	2.075	1.05311	uncharacterized protein LOC111064101
chr02.0351	209	230	236	566	424	484	3.51479734895401e-10	2.96490163468217e-9	2.07252	1.05138	uncharacterized protein LOC101741829
chr09.100	227	257	204	620	478	419	6.03340154411253e-8	3.98669489269849e-7	2.07129	1.05053	zinc finger protein DZIP1L
chr03.1070	48	95	97	196	144	176	0.000799947	0.00267673	2.07047	1.04996	uncharacterized protein LOC111043519 isoform X2
chr05.1232	77	84	93	207	171	175	2.46242e-06	1.3229e-05	2.06965	1.04939	PREDICTED: DNA cross-link repair 1A protein-like
chrX.1558	35	68	75	156	121	108	0.00158194	0.00494573	2.06946	1.04925	-
chrY.259	44	63	58	128	128	102	0.000229399	0.000861277	2.06936	1.04918	recQ-mediated genome instability protein 1-like
chr04.0587	243	191	203	479	446	468	1.61192e-06	8.93518e-06	2.06902	1.04895	-
chr13.092	553	887	726	1277	950	2342	0.00317202	0.00917824	2.06866	1.0487	protein takeout-like
chr05.0528	45	74	77	120	165	133	0.00142922	0.00449885	2.06825	1.04841	uncharacterized protein LOC111060695
chr02.1847	149	239	187	424	403	411	1.022e-06	5.80039e-06	2.06485	1.04604	tonsoku-like protein
chr02.0640	1435	1552	1620	3695	3077	3231	1.36223795428433e-23	3.50098501273074e-22	2.06364	1.04519	transcription factor Dp-1
chr01.1150	535	938	706	1819	1388	1500	1.40664354090621e-7	8.92685140787821e-7	2.06233	1.04428	serine-protein kinase ATM
chr09.353	794	756	787	1949	1509	1636	1.05383938267372e-13	1.26994930216211e-12	2.05986	1.04254	polycomb protein eed-like
chrX.0959	602	604	574	1514	1115	1251	1.19100649718575e-11	1.1898689551636e-10	2.05744	1.04085	PREDICTED: probable JmjC domain-containing histone demethylation protein 2C isoform X1; hypothetical protein LSTR_LSTR001326
chrX.0452	1853	2910	2343	6084	4483	4785	2.98523506973224e-10	2.53248652306563e-9	2.05555	1.03952	ATPase family AAA domain-containing protein 2-like isoform X1
chr04.0030	86	110	72	204	166	209	0.000300969	0.001105	2.05551	1.0395	uncharacterized protein LOC111043826
chr07.0029	135	183	175	430	310	326	5.38846888839161e-8	3.59460360794491e-7	2.05206	1.03707	flap endonuclease GEN homolog 1-like
chr05.0172	92	210	182	424	301	311	0.000384063	0.00138004	2.05079	1.03618	zinc finger protein 852-like
chr02.1657	2405	2162	2223	5721	4450	4616	4.84666620367742e-13	5.5466223731363e-12	2.05052	1.03599	nuclear pore complex protein Nup93-like
chr13.401	4043	4771	3785	10925	8322	8086	1.12154380125454e-12	1.23358024827786e-11	2.04325	1.03086	E3 SUMO-protein ligase RanBP2-like isoform X1
chr12.581	2745	3129	3258	7521	5872	6243	8.92180440957389e-25	2.41142310398302e-23	2.04215	1.03009	protein mini spindles-like; PREDICTED: cytoskeleton-associated protein 5
chr06.0007	1196	1090	1017	2760	2241	2172	6.52338982782989e-11	5.95415860376096e-10	2.04124	1.02944	PREDICTED: constitutive coactivator of peroxisome proliferator-activated receptor gamma-like
chr07.0860	256	524	529	1099	826	851	3.42023e-05	0.000149626	2.03843	1.02746	protein scabrous-like
chr12.256	239	322	361	646	674	632	1.36770989242556e-8	9.69257823493995e-8	2.03704	1.02648	-
chr13.372	189	502	365	981	626	644	0.000963036	0.00315482	2.03512	1.02512	zinc finger protein OZF-like, partial
chr02.0690	145	202	159	390	371	321	2.23009124696885e-7	1.38602e-06	2.03466	1.02479	LOW QUALITY PROTEIN: protein Wnt-10a-like, partial
chr06.1093	2894	2635	3011	6951	5654	5771	4.00548572939865e-16	5.94289088361843e-15	2.03441	1.02461	probable small nuclear ribonucleoprotein G
chr08.877	339	666	369	840	1032	1015	0.000405075	0.00144957	2.03336	1.02386	-
chr03.1346	321	227	219	626	500	539	4.68239e-05	0.000199909	2.03142	1.02249	DNA-directed RNA polymerase III subunit RPC8
chr05.0978	538	738	853	1709	1394	1416	5.05433300341883e-11	4.67861267396114e-10	2.03109	1.02226	uncharacterized protein LOC111054651
chrX.0266	407	580	509	1169	944	1062	2.13900129490104e-10	1.84147765799711e-9	2.02732	1.01957	dynamin-1-like protein
chr07.0897	413	332	364	894	757	736	2.42302170973162e-8	1.68404033779354e-7	2.02683	1.01923	probable malonyl-CoA-acyl carrier protein transacylase, mitochondrial
chr12.486	1212	2442	2036	4397	3805	3774	1.9233e-06	1.05053e-05	2.02579	1.01848	RNA-binding protein squid-like isoform X1
chr02.0355	801	854	807	1906	1691	1659	6.09370040564097e-17	9.51353455426251e-16	2.02527	1.01812	cell division control protein 6 homolog
chr01.1744	109	135	91	278	226	214	3.91502e-05	0.00016922	2.02187	1.01569	-
chr03.1682	3237	5897	4692	10325	8800	9916	2.56405343749072e-7	1.58323e-06	2.02183	1.01566	-
chr08.939	85	73	55	186	170	107	0.00282638	0.0082789	2.02127	1.01526	uncharacterized protein LOC111641917; Transposase, ISXO2-like domain-containing protein
chr09.340	150	95	146	302	276	259	0.000141477	0.000554252	2.02066	1.01483	14-3-3 protein epsilon-like
chr04.1042	173	258	230	517	429	452	3.08707648572676e-8	2.11743082234111e-7	2.02041	1.01465	DNA polymerase lambda-like
chr09.819	3398	4656	4170	9820	8037	8050	1.46236507082695e-17	2.39754524151252e-16	2.01769	1.01271	tRNA (uracil(54)-C(5))-methyltransferase homolog
chr09.828	3478	3990	3618	9142	7204	7283	3.61294900157409e-20	7.18468565712261e-19	2.01648	1.01184	FACT complex subunit Ssrp1
chr02.0255	568	781	802	1746	1433	1370	4.71147151642071e-14	5.83218840967581e-13	2.0157	1.01128	transcription elongation factor S-II
chr04.1474	167	161	84	331	273	284	0.00222952	0.00672458	2.01537	1.01104	uncharacterized protein LOC111046205; Hypothetical predicted protein
chrX.1525	1142	1310	1343	2931	2449	2646	1.74398369264611e-19	3.30472272193447e-18	2.0147	1.01057	protein DEK-like
chr03.1808	64	61	69	162	105	144	0.00056724	0.00196468	2.00701	1.00505	caspase-1 isoform 3
chr02.1653	229	255	191	555	443	439	5.29278950038738e-7	3.12606e-06	2.00646	1.00465	PCI domain-containing protein 2 isoform X1
chr04.1168	84	137	78	195	209	220	0.00127912	0.00408663	2.00332	1.0024	uncharacterized protein LOC111047659
chr04.1092	511	784	668	1833	1239	1097	2.02155846753313e-7	1.25941e-06	2.00271	1.00196	zinc finger protein 493-like
chr12.504	852	982	923	2073	1855	1872	1.09229893073328e-17	1.81644623457394e-16	2.0022	1.00158	putative oxidoreductase GLYR1 homolog
chr04.0538	99	180	164	358	272	296	3.95694e-05	0.000170961	2.00195	1.0014	hypothetical protein LSTR_LSTR016045
chr03.0238	396	510	408	1009	820	933	3.60729554428043e-9	2.75016846889018e-8	2.00041	1.0003	putative ATP-dependent RNA helicase DHX30
chrX.0939	572	836	692	1715	1342	1361	7.80560505550465e-11	7.05518022454941e-10	2.00025	1.00018	optomotor-blind protein-like isoform X4
chr02.1516	711	905	827	432	419	424	4.13090761801723e-11	3.86833426002329e-10	0.499082	-1.00265	peroxisomal carnitine O-octanoyltransferase-like
chr05.0958	21832	22167	24971	13426	12334	10504	4.67254085463419e-23	1.16092107694712e-21	0.498437	-1.00452	translocon-associated protein subunit alpha
chr08.595	297	362	330	203	158	159	1.7523493223333e-8	1.23265460064602e-7	0.49831	-1.00489	max-like protein X isoform X1
chr01.1837	130	162	169	79	70	90	0.00015952	0.000616623	0.497869	-1.00616	rho-related GTP-binding protein RhoN-like
chr09.241	170	129	177	80	89	80	0.000409526	0.00146449	0.497536	-1.00713	ras-related protein Rab-34-like
chr02.0087	226	223	226	148	110	99	3.51142e-06	1.83831e-05	0.497322	-1.00775	-
chr06.0599	144	193	143	87	87	76	0.000121692	0.000483258	0.495402	-1.01333	DNA transposase THAP9
chr09.183	2713	2346	2854	1611	1404	1147	1.89789564670194e-11	1.85359369416455e-10	0.495366	-1.01343	kelch-like protein 26
chr02.1597	767	870	1451	622	508	467	8.52091e-06	4.15325e-05	0.495152	-1.01406	hypothetical protein LSTR_LSTR006153; uncharacterized protein DDB_G0284459-like
chr02.1886	3058	2483	3023	1670	1604	1228	2.76294529596812e-9	2.14235787960167e-8	0.495069	-1.0143	saccharopine dehydrogenase-like oxidoreductase
chr01.1106	377	667	765	301	294	326	7.30477e-05	0.000302966	0.495047	-1.01436	homogentisate 1,2-dioxygenase-like
chrX.0378	7631	8028	11735	5327	4782	4103	3.37794359875758e-10	2.85175867982279e-9	0.495026	-1.01442	glucose-6-phosphate isomerase-like
chr03.1483	2123	1783	2388	1196	1080	1008	8.28124954005316e-11	7.44814017101944e-10	0.49459	-1.0157	non-lysosomal glucosylceramidase
chr04.1060	1962	1811	1877	1012	993	939	5.84720142826868e-12	5.99624773918533e-11	0.494239	-1.01672	phosphofurin acidic cluster sorting protein 2 isoform X1
chr03.1129	437	642	578	335	292	232	2.17055260756453e-8	1.51561951102303e-7	0.49265	-1.02136	proton-coupled folate transporter-like isoform X1; hypothetical protein LSTR_LSTR003753
chrX.1286	670	578	765	331	370	337	1.92624874733301e-7	1.2029e-06	0.492464	-1.02191	sodium- and chloride-dependent GABA transporter 1
chr02.1524	910	840	1034	485	495	458	1.57728777092614e-10	1.37716444773684e-9	0.492148	-1.02284	-
chr03.1591	1271	1169	1307	713	636	598	1.40752801710705e-13	1.68044532596356e-12	0.491831	-1.02377	putative hydroxypyruvate isomerase
chr02.0775	724	788	961	469	428	380	4.85771314554392e-13	5.55318901665458e-12	0.491792	-1.02388	selT-like protein
chr02.1464	1469	1462	1547	843	813	668	5.20194701169433e-15	7.0028784739154e-14	0.491498	-1.02474	LOW QUALITY PROTEIN: protein EFR3 homolog cmp44E
chrX.1547	239	305	274	146	155	121	6.74329082697547e-7	3.94049e-06	0.491404	-1.02502	unnamed protein product
chr07.0042	293	637	520	307	218	219	0.000168951	0.000649955	0.490717	-1.02704	ER degradation-enhancing alpha-mannosidase-like protein 3, partial
chr01.0527	327	508	458	284	213	173	1.72447e-06	9.52875e-06	0.490709	-1.02706	PREDICTED: sialin-like; sialin isoform X1
chr02.0665	12328	15126	18282	9362	8038	6222	3.17418637598531e-12	3.35035211834575e-11	0.490575	-1.02745	myosin-VIIa isoform X1
chr14.331	4400	4958	5974	2961	2556	2369	2.61471890895912e-20	5.26974177027213e-19	0.489877	-1.02951	dnaJ homolog subfamily C member 1
chrX.1555	2411	2200	2891	1384	1327	1156	9.48497816914974e-13	1.05433444898306e-11	0.489872	-1.02952	BSD domain-containing protein 1-like isoform X1
chr05.0995	1186	1655	1856	952	766	694	5.68289043887375e-11	5.21887919145035e-10	0.489627	-1.03024	protein N-terminal asparagine amidohydrolase
chr08.270	7826	9941	14855	6024	5428	5128	1.28115649607452e-7	8.1712786274021e-7	0.489331	-1.03112	uncharacterized protein LOC111044820
chr07.0709	10796	11181	14708	7252	6078	5530	5.64314128198691e-16	8.24403042033284e-15	0.488544	-1.03344	myosin regulatory light chain sqh
chr06.0562	496	628	680	339	290	292	6.69471523634008e-12	6.83854700899583e-11	0.487451	-1.03667	leucine-rich repeat-containing protein 40 isoform X1
chr03.0193	373	371	465	232	215	174	8.4766674704397e-9	6.19175570815638e-8	0.487419	-1.03677	major facilitator superfamily domain-containing protein 12-like
chr03.1434	511	638	568	323	323	236	2.90856369476369e-9	2.25026451532753e-8	0.487302	-1.03711	thrombospondin type-1 domain-containing protein 4-like
chr09.334	14475	13414	15631	8094	7222	6998	1.0752607566714e-18	1.91932210149879e-17	0.486269	-1.04017	annexin B10-like
chr07.0245	3276	2424	3028	1656	1608	1245	4.76837116420492e-8	3.20341441089168e-7	0.485631	-1.04207	hydroxysteroid dehydrogenase-like protein 2
chr03.1632	314	456	434	197	236	176	1.5124e-06	8.40134e-06	0.485555	-1.04229	LOW QUALITY PROTEIN: zinc finger protein 180-like
chr12.086	563	516	577	238	202	390	0.000816462	0.00272241	0.484216	-1.04628	vascular endothelial growth factor A-like; PREDICTED: uncharacterized protein LOC108570970
chr10.087	1794	1594	2048	1012	963	801	3.61308644527372e-12	3.78167000538739e-11	0.483907	-1.0472	ATP-binding cassette sub-family B member 10
chr02.1795	85	76	81	45	46	33	0.00179361	0.0055245	0.483595	-1.04813	uncharacterized protein LOC111418426; hypothetical protein B5V51_13612
chr09.245	1845	2275	2448	1331	882	1123	5.81714017467537e-11	5.33280335031589e-10	0.483351	-1.04886	4-hydroxyphenylpyruvate dioxygenase
chr05.0792	1714	1429	2008	928	935	760	2.10583797426901e-9	1.64873242596212e-8	0.483324	-1.04894	dehydrogenase/reductase SDR family member 4-like
chr05.0344	71	63	81	43	37	30	0.0024157	0.00721951	0.483315	-1.04896	uncharacterized protein LOC111043268; hypothetical protein LSTR_LSTR002291
chr08.170	993	858	984	534	522	396	1.89669495055291e-9	1.49844631289905e-8	0.483014	-1.04986	-
chr08.824	698	1252	846	519	440	452	2.12611e-06	1.15077e-05	0.482523	-1.05133	sodium-independent sulfate anion transporter-like isoform X2
chrX.0512	233	350	443	214	171	134	3.58235e-05	0.000156261	0.482481	-1.05146	Eukaryotic translation initiation factor 4E transporter, partial
chr07.0258	110	111	131	85	44	52	0.000840526	0.00279374	0.482392	-1.05172	inverted formin-2-like
chr06.0516	389	656	841	349	296	297	2.55066e-05	0.000114358	0.482221	-1.05223	transient receptor potential channel pyrexia
chr04.1284	575	489	656	333	283	259	6.13701521006265e-9	4.57216375336576e-8	0.481175	-1.05537	SAYSvFN domain-containing protein 1 isoform X1; uncharacterized protein LOC111046161
chrX.1287	190	175	196	95	103	86	1.03572e-05	4.95139e-05	0.480907	-1.05617	hypothetical protein LSTR_LSTR011442
chr13.291	3218	1528	2336	1255	1480	915	0.000765111	0.00256853	0.480138	-1.05848	-
chr04.1018	12383	13990	16865	8179	6855	6732	3.10892643473367e-22	7.31615009646394e-21	0.479762	-1.05961	dihydropteridine reductase
chr01.0495	169	136	151	74	69	86	0.000325886	0.00119021	0.477491	-1.06645	glutamyl-tRNA(Gln) amidotransferase subunit A, mitochondrial
chr03.0239	347	317	360	140	168	199	4.52703e-05	0.00019383	0.476392	-1.06978	EF-hand calcium-binding domain-containing protein 4A-like isoform X1
chr03.1784	11393	9814	12655	6261	5864	4898	1.09660872205428e-13	1.31845140605606e-12	0.475646	-1.07204	translocon-associated protein subunit beta
chrX.1105	91	125	117	56	69	41	0.000827326	0.00275512	0.475612	-1.07214	prohormone-3-like
chr04.0390	648	656	1251	466	351	443	7.10545e-05	0.000295167	0.475201	-1.07339	major facilitator superfamily domain-containing protein 10-like
chrX.0050	11832	14685	21277	9218	7922	6607	7.312383551181e-9	5.37992655581849e-8	0.475066	-1.0738	fructose-bisphosphate aldolase
chr02.1896	272	358	379	175	203	124	5.09623e-06	2.59135e-05	0.474747	-1.07477	UNC93-like protein MFSD11
chr09.169	70	59	76	34	31	37	0.00343248	0.00984474	0.474118	-1.07668	intraflagellar transport protein 22 homolog
chr05.0976	447	574	828	278	272	350	3.71668e-05	0.000161514	0.473853	-1.07749	aldose 1-epimerase-like isoform X1
chr06.0402	687	612	604	367	310	281	1.99245615444328e-9	1.5669993515396e-8	0.473406	-1.07885	sec1 family domain-containing protein 2-like isoform X2
chr08.273	225	191	295	130	125	99	1.67152e-05	7.69209e-05	0.472827	-1.08061	uncharacterized protein LOC111044818
chr06.1146	600	590	832	329	293	372	4.78316392542454e-7	2.84272e-06	0.472736	-1.08089	alpha-tocopherol transfer protein-like; hypothetical protein LSTR_LSTR013311
chr04.0773	388	501	811	315	253	266	2.61625e-05	0.000116699	0.472478	-1.08168	UDP-glucuronosyltransferase 2B10-like
chr04.0234	1054	1875	1962	934	764	709	1.98261562907462e-7	1.23662e-06	0.472209	-1.0825	serine/threonine-protein kinase D3, partial
chr06.0018	142	226	245	116	92	94	2.59966e-05	0.000116149	0.472041	-1.08302	tryptase-like
chr01.2168	1237	1830	2702	1084	905	839	3.45934e-06	1.81559e-05	0.471958	-1.08327	uncharacterized protein LOC106682324
chr10.498	1404	2677	2537	1199	1108	931	3.70652242572603e-7	2.23738e-06	0.470363	-1.08815	LOW QUALITY PROTEIN: protein 5NUC-like
chr02.1417	44144	35071	45477	22073	20175	19632	4.76016292553519e-12	4.92495590515313e-11	0.469965	-1.08938	neprilysin-11-like isoform X3
chr02.1304	235	204	291	126	119	115	2.83522e-06	1.5077e-05	0.469681	-1.09025	hypothetical protein LSTR_LSTR015346
chr09.238	712	547	686	364	308	297	2.47602813819996e-8	1.71745718339334e-7	0.469499	-1.09081	SEC14-like protein 2 isoform X2
chr07.0193	96	139	183	71	77	56	0.000529523	0.00184565	0.469412	-1.09107	protein XRP2-like; hypothetical protein LSTR_LSTR002066
chr07.0419	74	148	160	73	52	61	0.00193303	0.00592079	0.468933	-1.09255	uncharacterized protein LOC111054714 isoform X3
chr07.0030	16540	16554	26110	10946	9388	8735	4.68574589004274e-10	3.92417149798615e-9	0.468908	-1.09262	uncharacterized protein LOC111050753
chr09.696	7968	8594	10942	4802	4498	4190	2.1376685040434e-18	3.73289024245308e-17	0.468716	-1.09321	MICAL-like protein 1 isoform X1
chr02.1924	975	1089	1034	547	551	431	2.84594561582595e-14	3.59090363589136e-13	0.46814	-1.09499	uncharacterized protein LOC106665824 isoform X8
chr05.0198	409	744	639	328	283	264	5.22267120810114e-7	3.08814e-06	0.46794	-1.09561	carnitine O-palmitoyltransferase 2, mitochondrial
chr09.417	87	82	106	45	52	38	0.000717246	0.00242717	0.467541	-1.09684	sodium- and chloride-dependent GABA transporter ine-like
chr10.447	10864	7406	9079	5070	4815	3766	1.12108645005736e-7	7.18099465254135e-7	0.467313	-1.09754	uncharacterized protein LOC111053652; hypothetical protein LSTR_LSTR016573
chr02.0602	2002	2290	2786	1286	1191	993	6.33310419570332e-17	9.87246943175212e-16	0.467122	-1.09813	5-aminolevulinate synthase, erythroid-specific, mitochondrial
chrX.1921	1044	1135	1287	635	567	502	3.91922851024304e-20	7.76422920779208e-19	0.467116	-1.09815	rab11 family-interacting protein 1
chr06.0638	709	555	790	394	337	285	3.30921411542888e-8	2.26237775473112e-7	0.46637	-1.10045	omega-amidase NIT2
chr02.1695	560	372	403	265	217	187	3.06094e-05	0.000135152	0.466337	-1.10055	D-beta-hydroxybutyrate dehydrogenase, mitochondrial
chr03.1350	4440	4373	6721	2724	2574	2272	1.95904856281825e-10	1.68933618854731e-9	0.465943	-1.10177	chemosensory protein 8
chr05.1071	1910	1588	1715	919	982	679	1.4104306714301e-8	9.98180299266496e-8	0.465857	-1.10204	formin-2-like
chr01.0401	260	423	555	220	181	196	3.0034e-05	0.000132948	0.465743	-1.10239	LOW QUALITY PROTEIN: neutral ceramidase-like
chr04.0059	290	594	682	279	224	249	0.000118672	0.000472161	0.465129	-1.1043	pantothenate kinase 3-like isoform X2
chr12.226	9925	9421	12011	5603	5364	4394	7.13039051722786e-17	1.10331190547638e-15	0.464988	-1.10474	translocon-associated protein subunit gamma
chr09.367	8606	7650	9375	4351	4938	3285	6.95423073171276e-10	5.74121968853319e-9	0.464719	-1.10557	ecdysone-inducible protein 75
chr03.0589	15804	26714	49716	17395	13895	12891	0.000361898	0.00130758	0.464228	-1.10709	LOW QUALITY PROTEIN: uncharacterized protein LOC111055304
chr01.0684	2440	2086	2390	1202	1059	1123	1.4120969914713e-12	1.54020172375285e-11	0.463648	-1.1089	invertebrate-type lysozyme 3-like
chr10.414	2030	3824	5294	2181	1823	1369	6.56654e-05	0.000274196	0.463396	-1.10968	pyruvate carboxylase, mitochondrial
chr01.1084	7680	9223	10097	5073	4540	3566	3.69475745929685e-20	7.33342751883209e-19	0.463295	-1.11	NADP-dependent malic enzyme-like isoform X1
chr01.1157	134	132	150	82	65	57	1.34079e-05	6.28907e-05	0.463007	-1.11089	beta-1,4-galactosyltransferase 7
chr03.0500	3067	4137	3721	1922	1758	1623	2.90676804068604e-20	5.82467312367357e-19	0.462863	-1.11134	NADPH oxidase 5 isoform X1
chr01.2112	2742	2547	3219	1584	1314	1259	1.68443283908316e-17	2.75299492137654e-16	0.462824	-1.11146	beta-1,3-glucan-binding protein 1-like
chr03.0409	417	341	449	186	228	171	1.73944e-06	9.60133e-06	0.461193	-1.11656	uncharacterized protein LOC110827620; hypothetical protein LSTR_LSTR007526
chr10.301	149	88	120	71	51	54	0.00164733	0.00512829	0.46025	-1.11951	radial spoke head protein 3 homolog isoform X2
chr07.0402	9560	8495	9278	5015	4436	3892	6.09375540282589e-17	9.51353455426251e-16	0.460137	-1.11986	CUB and sushi domain-containing protein 1-like, partial
chr10.171	540	576	639	301	322	226	2.50632673435508e-10	2.14009613398809e-9	0.459496	-1.12188	protein tramtrack, beta isoform-like isoform X2
chr02.1659	16391	16128	17828	8782	8221	7378	2.31638410321258e-26	6.94251510590362e-25	0.459441	-1.12205	fibronectin type-III domain-containing protein 3A isoform X2
chr01.2179	1167	740	1050	534	503	409	1.9161e-06	1.04715e-05	0.458839	-1.12394	3-hydroxyisobutyryl-CoA hydrolase, mitochondrial-like
chr09.379	110	300	235	138	90	82	0.00251515	0.00748462	0.458767	-1.12417	-
chr08.169	4381	5702	6519	2610	2258	3008	2.14846750378631e-9	1.68085041807067e-8	0.458452	-1.12516	fatty acyl-CoA reductase
chr01.0990	2622	2469	2886	1434	1337	1082	2.19463231237327e-17	3.54257005978772e-16	0.456847	-1.13022	glutathione S-transferase 1-1-like
chr07.0047	14045	13462	14829	7614	6567	6238	7.54061740146858e-26	2.19096827831559e-24	0.45643	-1.13153	protein henna isoform X2
chr02.0885	254	358	388	155	177	142	2.97641102325354e-7	1.82279e-06	0.455729	-1.13375	uncharacterized protein LOC111059739
chr03.1116	6856	7574	7384	3690	3550	3206	2.75940685477099e-28	9.7183150508096e-27	0.455285	-1.13516	putative ferric-chelate reductase 1 homolog
chr01.1448	144	101	111	54	54	63	0.001042	0.00338698	0.454884	-1.13643	2-oxoisovalerate dehydrogenase subunit beta, mitochondrial isoform X1
chr01.0629	3139	1731	2553	1269	1263	1068	9.80427e-06	4.72375e-05	0.454626	-1.13725	uncharacterized protein LOC111047502; hypothetical protein LSTR_LSTR011300
chr14.034	9566	8093	10341	4906	4585	3955	5.62535878579898e-15	7.56314304620274e-14	0.454361	-1.13809	translocation protein SEC62
chr06.0406	755	640	801	376	394	284	4.20018418700748e-9	3.17901060753243e-8	0.453846	-1.13972	tubulin beta chain-like
chr04.1382	2174	2906	3733	1568	1394	1213	2.50377846200702e-11	2.40050620647053e-10	0.453787	-1.13991	protein D2-like isoform X5
chr05.0746	2240	1793	2341	1161	1103	808	5.14314274732971e-10	4.29690680008536e-9	0.453733	-1.14008	methanethiol oxidase isoform X1; selenium-binding protein 1-A-like
chr10.572	137	168	151	72	83	62	1.41954e-05	6.63466e-05	0.453445	-1.141	pyridoxal kinase
chr01.0229	1267	1215	1577	735	667	538	5.07163826575167e-14	6.26320380870868e-13	0.45294	-1.14261	FERM domain-containing protein 8 isoform X1
chr02.1563	9875	7849	10216	5160	4769	3527	8.31236714384811e-11	7.46970449524495e-10	0.45278	-1.14312	protein transport protein Sec61 subunit beta-like
chr03.0862	97	86	96	43	52	38	0.000514666	0.00179927	0.452478	-1.14408	Bardet-Biedl syndrome 4 protein
chr06.0955	5673	7998	6360	3305	3256	2917	9.12664992342232e-15	1.20081456854085e-13	0.451657	-1.1467	LOW QUALITY PROTEIN: uncharacterized protein PFB0145c-like
chr05.0236	3694	3492	3756	1943	1938	1359	4.83166626632986e-13	5.53551250227934e-12	0.451578	-1.14695	C-type lectin 37Db, partial; collectin-12-like isoform X1
chr01.0204	1689	1604	2022	942	766	817	2.7848393586491e-16	4.16729895443055e-15	0.451342	-1.14771	tetraspanin-18-like; CD82 antigen
chr04.0206	502	709	636	366	298	218	3.99754557958151e-9	3.04104194635801e-8	0.451257	-1.14798	serine protease snake-4
chr01.1009	111	194	151	68	71	74	0.000149373	0.000581266	0.45018	-1.15142	kelch-like protein 17 isoform X1; Hypothetical predicted protein
chr10.365	37531	34650	40989	19862	17963	15975	1.52304984133619e-22	3.662322147213e-21	0.45006	-1.15181	protein transport protein Sec61 subunit alpha
chr03.1353	288	376	464	202	152	175	5.6865898451043e-8	3.76943788211603e-7	0.448952	-1.15537	-
chr04.0782	104	102	125	55	53	48	4.57748e-05	0.00019583	0.448438	-1.15702	uncharacterized protein LOC111028495
scaffold.55	2224	2480	3861	1634	1275	1120	5.44130249990191e-9	4.08292856161937e-8	0.448036	-1.15831	chemosensory protein 8; ejaculatory bulb-specific protein 3-like
chr01.0162	6879	6068	8264	3642	3493	2876	1.55203423136292e-14	1.99929532759312e-13	0.447747	-1.15925	-
chrX.1093	61	128	117	54	41	47	0.00160082	0.00499242	0.446699	-1.16263	hypothetical protein LSTR_LSTR005678
chr09.861	804	900	1527	500	425	559	6.10616e-06	3.0648e-05	0.445306	-1.16713	RNA exonuclease 3 isoform X1; uncharacterized protein LOC110833298 isoform X1
chr01.2063	157	153	127	61	86	58	0.000296575	0.00109001	0.445261	-1.16728	lysophospholipid acyltransferase 2-like
chr03.0467	416	439	524	224	197	221	4.461403729935e-11	4.16291552320429e-10	0.444794	-1.16879	PREDICTED: potassium/sodium hyperpolarization-activated cyclic nucleotide-gated channel 2 isoform X11
chr10.239	193	148	189	88	83	78	1.12396e-05	5.35608e-05	0.444396	-1.17008	X-linked retinitis pigmentosa GTPase regulator-like isoform X1
chr05.0464	295	238	323	161	137	106	6.96918494202991e-7	4.06342e-06	0.444117	-1.17099	AP-5 complex subunit zeta-1 isoform X1
chr10.687	317	528	385	203	225	145	4.93889e-06	2.52143e-05	0.444108	-1.17102	uncharacterized protein LOC111052696
chr08.277	179	374	275	147	115	121	4.63732e-05	0.000198066	0.443366	-1.17343	uncharacterized protein LOC111047583 isoform X2
chr12.496	716	2522	1081	754	557	674	0.00232372	0.0069725	0.443325	-1.17356	alpha-N-acetylgalactosaminidase isoform X1
chr14.118	2252	5568	4413	2240	2067	1349	3.58941e-05	0.000156439	0.442766	-1.17538	integrin alpha-PS2 isoform X3
chr04.0459	124	111	207	55	88	59	0.00178056	0.00548752	0.442139	-1.17743	solute carrier family 25 member 45-like isoform X3
chr12.014	557	267	405	210	230	144	0.000684327	0.00232707	0.441892	-1.17823	insulin-like peptide 4
chr02.1608	181	198	254	108	90	95	2.19980746566187e-7	1.36883e-06	0.441751	-1.1787	uncharacterized protein LOC111056664; Transmembrane protein 117
chr01.0339	96	99	74	55	34	38	0.000932131	0.00306318	0.441604	-1.17917	uncharacterized protein LOC111046159
chr01.0158	60	78	65	28	26	39	0.00324705	0.00936426	0.440801	-1.1818	sodium/iodide cotransporter isoform X2
chrX.0223	803	644	898	408	389	296	2.59093006925561e-9	2.0119620285385e-8	0.440145	-1.18395	probable dolichol-phosphate mannosyltransferase
chr01.0712	695	562	697	370	292	253	7.84764236433102e-10	6.42587232512357e-9	0.439541	-1.18593	-
chr01.0153	59	116	90	47	28	46	0.00318578	0.00921295	0.438438	-1.18955	-
chr01.1191	4095	4560	4099	2109	1937	1828	5.05573721285221e-24	1.32207528116085e-22	0.437005	-1.19428	LOW QUALITY PROTEIN: actin-binding LIM protein 3-like
chr01.1052	149	147	198	89	84	55	1.52946e-05	7.11343e-05	0.436887	-1.19467	zinc finger CCHC domain-containing protein 24-like
chr03.1464	162	352	376	150	134	118	0.000119609	0.000475708	0.43623	-1.19684	uncharacterized protein LOC111057912, partial
chr06.0416	1805	1400	1738	788	880	613	4.71623095415798e-9	3.54904861730162e-8	0.435563	-1.19905	biotin--protein ligase-like
chr04.1115	2017	1686	2201	1047	861	809	2.00079384674262e-14	2.55534842941731e-13	0.434395	-1.20292	uncharacterized protein LOC108739491
chr10.656	1855	1654	1956	1026	841	657	1.38308872209263e-13	1.65527551866006e-12	0.433609	-1.20553	fasciculation and elongation protein zeta-2
chr10.110	1235	865	925	539	493	373	3.07420754547812e-7	1.88048e-06	0.433021	-1.20749	uncharacterized protein LOC111049783
chr02.0664	331	245	386	177	137	127	1.16649e-06	6.57761e-06	0.43207	-1.21066	uncharacterized protein LOC110837503; hypothetical protein LSTR_LSTR001200
chr01.1370	3666	3031	3779	1633	1814	1329	1.73482851975702e-11	1.70708431953513e-10	0.431734	-1.21178	farnesol dehydrogenase-like
chr09.725	1538	3023	2679	1334	1037	901	4.64506932299966e-8	3.12258516186224e-7	0.431642	-1.21209	protein outspread
chr02.1683	1163	1050	1296	593	514	489	1.03111226320589e-16	1.58376421044546e-15	0.430887	-1.21462	arylsulfatase B-like
chr02.0383	257	247	270	114	128	108	3.00897593512851e-8	2.06521576649896e-7	0.430405	-1.21623	L-galactose dehydrogenase-like
chr12.029	569	913	984	364	365	368	7.39489335637498e-9	5.43574030271836e-8	0.430144	-1.21711	guanine nucleotide exchange factor for Rab-3A-like
chr01.1311	1296	1103	1343	566	634	495	2.14701515884229e-11	2.07750032946257e-10	0.429944	-1.21778	transmembrane protein 135-like
chr01.0955	2123	2611	3008	1247	1115	1113	1.27261543114014e-21	2.84434987387306e-20	0.429615	-1.21889	6-phosphofructo-2-kinase/fructose-2,6-bisphosphatase-like
chr01.2142	120	271	217	141	84	53	0.00195803	0.00598684	0.429443	-1.21946	uncharacterized protein LOC111043345; mucin-12 isoform X2
chr03.0100	422	229	399	153	219	106	0.000871121	0.00288443	0.428427	-1.22288	Alanine--glyoxylate aminotransferase 2-like
chr04.0027	148	149	211	83	80	65	3.02319e-06	1.60113e-05	0.42771	-1.22529	piggyBac transposable element-derived protein 2-like isoform X1
chr03.1805	5218	5775	12114	3893	3175	3169	7.44156e-06	3.67164e-05	0.427357	-1.22649	uncharacterized protein LOC111051178 isoform X1
chr05.1128	1035	1150	1312	574	531	465	4.90293911598766e-23	1.21240527549009e-21	0.427289	-1.22671	FIT family protein CG10671
chr03.1360	1348	1444	1818	560	806	668	1.98890087733109e-8	1.39156542989185e-7	0.426556	-1.22919	-
chr02.0757	19852	21937	27618	10716	9574	10567	2.18485656926363e-18	3.8089332857496e-17	0.426488	-1.22942	CD109 antigen-like
chr09.718	887	1080	997	454	441	427	1.52142462984489e-18	2.67463892910548e-17	0.425563	-1.23256	hypothetical protein LSTR_LSTR012089
chr04.0955	7158	5985	8119	3496	3399	2660	4.02785169746456e-14	5.00967048222108e-13	0.425168	-1.23389	translocon-associated protein subunit delta
chr06.0720	672	613	725	289	316	291	1.22807078061918e-11	1.22455866208548e-10	0.425072	-1.23422	sugar transporter
chr08.191	3547	4526	4459	2019	1776	1766	3.80744077531919e-31	1.59943094417023e-29	0.423486	-1.23961	hypothetical protein LSTR_LSTR003145; uncharacterized protein LOC111061337
chr12.399	44	64	78	29	29	24	0.00175302	0.00541383	0.423226	-1.2405	hypothetical protein LSTR_LSTR005677; nose resistant to fluoxetine protein 6-like
chr01.1641	4330	3614	4965	2008	1813	1910	4.08934296290075e-14	5.08011014156079e-13	0.422512	-1.24294	-
chr04.0133	207	416	421	183	150	126	1.00541e-05	4.82633e-05	0.421609	-1.24602	PREDICTED: gamma-glutamyltransferase 7-like; glutathione hydrolase 7 isoform X3
chr01.2115	240	209	251	116	105	91	2.66833717820669e-8	1.84473277488711e-7	0.421339	-1.24695	propionyl-CoA carboxylase alpha chain, mitochondrial-like
chr13.436	353	282	383	173	167	114	2.07771065539598e-7	1.29362e-06	0.420085	-1.25125	thiamine transporter 2-like
chr04.0460	85	69	105	41	28	45	0.00108973	0.00352571	0.420016	-1.25148	solute carrier family 25 member 45-like isoform X3
chr07.0290	871	1108	1258	582	440	409	2.60565807105635e-16	3.91597462977721e-15	0.419884	-1.25194	LON peptidase N-terminal domain and RING finger protein 3-like
chr05.0431	1789	1461	1645	812	759	613	7.12894638063553e-13	7.98380932991945e-12	0.419713	-1.25253	fructose-1,6-bisphosphatase 1-like
chr03.1755	4912	5036	5776	2661	2353	1945	1.30099494092461e-28	4.69255416623152e-27	0.418895	-1.25534	alakaline phosphatase 2
chr04.1249	62	84	101	48	32	29	0.00041387	0.001477	0.418525	-1.25661	atrial natriuretic peptide receptor 2-like
chr14.206	806	1682	1322	673	561	434	3.47545185810379e-7	2.10866e-06	0.417701	-1.25946	serine/threonine-protein kinase 17B-like
chr08.711	1177	937	1378	563	536	441	4.38723892859452e-11	4.10013709887244e-10	0.417672	-1.25956	protein CREG1
chr10.435	6215	5009	6127	2802	2748	2136	6.93255728758448e-14	8.47132584440814e-13	0.417591	-1.25984	protein transport protein Sec61 subunit gamma
chr12.329	237	276	291	113	112	125	5.34211261349267e-9	4.01137817208423e-8	0.417342	-1.2607	N-acetylglucosamine-6-phosphate deacetylase
chr10.540	148	174	214	84	79	71	1.78943508331401e-7	1.11947e-06	0.417063	-1.26166	sialin-like; vesicular glutamate transporter 2-like isoform X2
chr03.1392	1799	2549	2743	1067	967	1028	1.17786086406122e-15	1.64753524176802e-14	0.415386	-1.26748	tyrosine kinase receptor Cad96Ca
chr05.0810	163	236	251	129	93	64	6.93661e-06	3.43709e-05	0.415244	-1.26797	purine nucleoside phosphorylase
chr02.1852	7232	8987	18307	5761	4812	4285	6.99231e-06	3.45977e-05	0.415095	-1.26849	actin-5C-like
chr09.443	726	772	802	351	391	264	2.23706343719819e-12	2.39996754390698e-11	0.415043	-1.26867	ester hydrolase C11orf54 homolog
chr09.366	823	648	882	347	386	295	1.20032580148835e-9	9.68034532272026e-9	0.414397	-1.27091	-
chr05.0074	367	335	448	178	159	163	1.42653128552871e-10	1.25349991754802e-9	0.413948	-1.27248	BAI1-associated protein 3-like
chr09.254	386	452	502	210	219	152	2.40638641251104e-11	2.31349281938102e-10	0.412487	-1.27758	phytanoyl-CoA dioxygenase, peroxisomal-like
chr12.595	399	1003	980	370	421	227	0.000181723	0.000695254	0.412363	-1.27801	cyclin-dependent kinase inhibitor 1B-like; hypothetical protein LSTR_LSTR016903, partial
chr02.0035	100	122	131	72	50	33	9.11077e-05	0.000370524	0.41212	-1.27886	uncharacterized protein LOC111044506
chr05.0430	7194	8902	9453	4075	3967	2999	3.09118956259459e-23	7.79128742764805e-22	0.411222	-1.28201	ATP-binding cassette sub-family G member 4 isoform X1
chr03.1404	1563	1764	3194	994	956	829	1.46071755057908e-7	9.24885325608785e-7	0.410802	-1.28349	uncharacterized protein LOC111044999
chr02.0734	4041	4367	5002	2284	1992	1541	1.83201097910995e-23	4.673862156461e-22	0.410269	-1.28536	protein O-mannosyltransferase 1
chr04.0931	118	197	218	80	78	69	8.25095e-06	4.03483e-05	0.410066	-1.28607	transmembrane protein 245
chr03.0149	174	376	361	125	115	143	5.23144e-05	0.000221811	0.409561	-1.28785	myosin-IIIa-like isoform X2
chr02.1129	611	916	1053	346	346	397	6.27572748182759e-9	4.66885558036391e-8	0.409471	-1.28817	ribosomal protein S6 kinase alpha-5-like, partial
chrX.0230	354	741	735	307	209	260	4.04359e-06	2.09593e-05	0.408578	-1.29132	uncharacterized protein LOC111046584
chr03.1494	170	167	213	84	80	72	6.32762926542472e-8	4.1679472365455e-7	0.408451	-1.29177	solute carrier family 25 member 35-like
chr08.062	463	619	600	260	249	211	2.00461035393357e-15	2.75897688186121e-14	0.408263	-1.29243	-
chr08.156	216	246	355	129	118	101	7.66748240079154e-8	5.0063586711785e-7	0.407292	-1.29586	uncharacterized protein LOC111050467 isoform X1
chr13.045	645	861	820	361	333	299	7.85278234645909e-19	1.41377114189264e-17	0.407093	-1.29657	piggyBac transposable element-derived protein 3-like
chr01.1494	7826	8744	10448	4203	3882	3446	5.81881517295191e-32	2.56813530418046e-30	0.406897	-1.29726	uncharacterized protein LOC111058210
chrX.0443	260	479	393	159	175	144	3.35039433257825e-7	2.03396e-06	0.40658	-1.29839	alpha-tocopherol transfer protein-like
chr06.0244	5155	4562	6012	2356	2094	2260	1.92531322030696e-17	3.12713917459794e-16	0.406409	-1.299	protein obstructor-E-like
chr02.1398	359	391	413	199	153	147	1.52656196650779e-14	1.96890729589044e-13	0.405987	-1.30049	PREDICTED: uncharacterized protein LOC109037368 isoform X2; hypothetical protein LSTR_LSTR004373
chrX.0489	24521	20284	25513	10921	10625	8658	3.88944936941559e-17	6.18292407356947e-16	0.405935	-1.30068	uncharacterized protein LOC111045231
chr08.870	313	283	363	161	137	114	2.99560418683676e-10	2.53922364621657e-9	0.405919	-1.30074	-
chr06.0712	255333	165369	201343	92674	106619	70093	6.58964872035209e-8	4.32548167421637e-7	0.405808	-1.30113	basic proline-rich protein-like
chrX.1833	9423	11141	10924	4654	4500	4225	3.17429959868166e-37	2.00019119290423e-35	0.405398	-1.30259	protein yellow
chr04.0176	460	565	760	278	244	233	2.82957123500434e-11	2.68578177115657e-10	0.405274	-1.30303	heat shock 70 kDa protein 12B-like
chr06.0769	69	104	199	62	48	46	0.0019561	0.00598269	0.405056	-1.30381	hypothetical protein C0J52_27910
chr03.0131	148	159	199	95	62	60	7.11379250016463e-7	4.14311e-06	0.404914	-1.30431	carbohydrate sulfotransferase 11
chr04.0324	938	1425	2321	629	585	724	6.94601e-06	3.44012e-05	0.404737	-1.30494	uncharacterized protein LOC111049720; hypothetical protein LSTR_LSTR002924
chr02.1835	136	216	191	82	92	56	8.3013e-06	4.05755e-05	0.404296	-1.30651	uncharacterized protein LOC111052696
chr01.0502	2310	2414	4300	1386	1282	1128	6.23133603375762e-9	4.63912988705371e-8	0.404006	-1.30755	transmembrane protease serine 9-like; trypsin-1-like isoform X1
chr10.614	2135	1710	2063	949	898	686	2.93306878622065e-13	3.41266957773838e-12	0.403275	-1.31016	4-coumarate--CoA ligase 1-like isoform X4
chr12.172	743	1446	1622	604	538	452	1.51643446944957e-7	9.57844477683724e-7	0.402991	-1.31118	painless
chr08.305	1995	1517	2121	923	825	663	3.8782432462911e-12	4.0445089088938e-11	0.40298	-1.31122	probable low-specificity L-threonine aldolase 1 isoform X1
chrX.1961	326	258	355	136	169	95	3.66308e-06	1.91292e-05	0.402969	-1.31126	uncharacterized protein LOC111057444
chr04.1203	4155	3671	4218	1669	1825	1605	1.65197110349635e-16	2.51889471466062e-15	0.40276	-1.31201	trypsin-like protein precursor
chr04.0136	45	78	80	38	27	21	0.00135016	0.00428091	0.402433	-1.31318	uncharacterized protein LOC110839845
chrX.0658	74	130	156	34	56	57	0.00165355	0.00514461	0.402112	-1.31433	uncharacterized protein LOC111063661
chr12.349	12510	13771	18112	7063	6364	5265	3.85436242194357e-21	8.31270740897521e-20	0.400951	-1.3185	probable transaldolase
chr08.498	346	501	522	135	194	231	1.24667e-05	5.88936e-05	0.400762	-1.31918	angiotensin-converting enzyme
chr10.042	173	141	139	79	59	56	6.6118e-06	3.29174e-05	0.400721	-1.31933	choline/ethanolamine kinase-like
chr05.0071	275	241	294	121	121	100	1.91003518705434e-9	1.50780967145726e-8	0.400127	-1.32147	neuroendocrine protein 7B2
chr12.477	1199	1004	1200	518	512	410	3.05331394706354e-14	3.84791131160056e-13	0.399723	-1.32293	cytosolic endo-beta-N-acetylglucosaminidase
chr07.0836	177	235	461	93	117	143	0.000746709	0.00251467	0.399416	-1.32404	ABC transporter G family member 23-like
chrX.1786	421	699	705	269	251	235	2.34978759380348e-10	2.01796208794617e-9	0.397881	-1.32959	piggyBac transposable element-derived protein 3-like
chr07.0954	127	119	191	65	55	61	1.03619e-05	4.95139e-05	0.396244	-1.33554	-
chr02.1086	144	148	165	86	62	45	2.12643e-06	1.15077e-05	0.396165	-1.33583	protein spire homolog 1-like, partial
chrX.0079	45	108	94	27	38	35	0.00311621	0.00902923	0.396065	-1.33619	DNA ligase 1-like isoform X1; PREDICTED: glutamic acid-rich protein-like isoform X2
chr06.0245	3723	8081	4824	2606	2389	1883	1.54153109460324e-7	9.73108946864812e-7	0.394941	-1.34029	protein obstructor-E
chrY.212	929	1203	1228	558	459	381	1.51487657294568e-20	3.1192143608291e-19	0.394636	-1.3414	piggyBac transposable element-derived protein 3-like
chr02.0046	11826	11013	10443	4992	5058	3872	4.68838132880967e-17	7.39675244334075e-16	0.394267	-1.34276	-
chr01.0179	14030	10484	11629	5839	4908	4406	2.09449885819547e-13	2.47273792965289e-12	0.392426	-1.34951	protein disulfide-isomerase A6 homolog
chr04.1096	1246	1162	1617	590	609	459	3.57650130284983e-14	4.45890388889264e-13	0.39185	-1.35163	PREDICTED: tubulin polyglutamylase TTLL4
chr05.0182	171	114	106	72	54	40	0.000354441	0.00128241	0.391637	-1.35241	galactokinase-like
chr09.070	304	436	425	178	145	154	2.78745290605168e-12	2.96570727780217e-11	0.39128	-1.35373	piggyBac transposable element-derived protein 3-like
chr09.128	980	776	1159	435	407	360	4.12551199633982e-12	4.29381646584224e-11	0.39111	-1.35436	troponin C-like isoform X1
chr04.0338	2329	2361	2926	1127	1076	926	5.42295274813136e-26	1.58447166886743e-24	0.390987	-1.35481	Phospholipase DDHD2
chr01.1545	532	524	589	252	236	191	1.10055170148813e-16	1.68603514412243e-15	0.390828	-1.35539	facilitated trehalose transporter Tret1-2 homolog isoform X1
chr09.193	5452	5032	7205	2272	2262	2640	1.73705613622948e-12	1.8809117168696e-11	0.390351	-1.35716	annexin B9-like isoform X1
chr04.0096	865	748	994	351	405	312	4.98568519074605e-12	5.14810139143176e-11	0.390079	-1.35816	phosphatidylglycerophosphatase and protein-tyrosine phosphatase 1
chr01.1119	127	145	289	88	67	72	0.000140422	0.000550944	0.389611	-1.35989	acetylcholinesterase-like
chr14.129	131	130	200	83	58	49	8.04458e-06	3.93943e-05	0.389581	-1.36001	dual oxidase maturation factor 2
chr05.0166	1042	924	1343	500	458	397	1.58986409569221e-14	2.04550780331372e-13	0.389019	-1.36209	enoyl-CoA delta isomerase 1, mitochondrial-like isoform X2
chr03.0681	98	150	104	47	48	48	2.89383e-05	0.000128369	0.388669	-1.36339	uncharacterized protein LOC111044291
chrX.0229	129	190	172	84	58	59	3.13148170107536e-7	1.9144e-06	0.388463	-1.36415	tubulointerstitial nephritis antigen-like
chr06.0866	1324	1101	1579	532	613	486	7.94400602208497e-12	8.07524810408248e-11	0.388415	-1.36433	NADPH:adrenodoxin oxidoreductase, mitochondrial-like
chr01.0609	8699	6253	6812	3110	3334	2544	1.18699749789293e-10	1.05131192446741e-9	0.38785	-1.36643	microsomal triglyceride transfer protein large subunit-like
chr02.0418	63	105	68	35	34	27	0.000377398	0.00135842	0.38707	-1.36933	uncharacterized protein LOC111052696
chr08.730	268	402	444	164	146	139	2.42895973438169e-10	2.07912592648384e-9	0.386687	-1.37076	xylulose kinase-like
chr13.373	2827	2795	3406	1360	1271	1045	1.14252793482432e-26	3.50464580594204e-25	0.386274	-1.3723	very-long-chain (3R)-3-hydroxyacyl-CoA dehydratase hpo-8
chr04.0117	10007	7374	8314	3690	3446	3389	4.96761591800472e-13	5.66644083994867e-12	0.386049	-1.37314	uncharacterized protein LOC111049168; hypothetical protein LSTR_LSTR002904
chr07.0956	2081	2153	2293	963	875	815	1.4537733299687e-36	8.64003922242762e-35	0.385856	-1.37387	sugar transporter
chr03.1783	5289	4968	6040	2435	2307	1888	8.94254305970037e-26	2.58395028741618e-24	0.385432	-1.37545	peroxisomal multifunctional enzyme type 2-like
chr02.0097	2649	2146	2619	1147	1046	843	3.54837327256308e-16	5.2796563913243e-15	0.385411	-1.37553	carnitine O-acetyltransferase-like, partial
chr03.0560	25818	21884	24463	10247	9956	9145	2.70487614099678e-20	5.43051908537933e-19	0.384868	-1.37756	proclotting enzyme-like isoform X1
chr03.0150	119	340	349	132	86	103	0.00042033	0.00149801	0.38429	-1.37973	myosin-IIIa-like isoform X1
chr01.0189	87	179	149	65	43	58	9.16938e-05	0.000372473	0.384253	-1.37987	hydrocephalus-inducing protein homolog, partial
chr02.1557	338	424	778	213	208	190	3.34462e-06	1.7598e-05	0.384246	-1.3799	lipopolysaccharide-induced tumor necrosis factor-alpha factor homolog
chr11.531	110	355	339	121	115	82	0.000752505	0.00253175	0.383122	-1.38412	-
chr09.337	28488	31894	32108	14307	15147	8121	2.68597746915504e-11	2.56344200067169e-10	0.382915	-1.3849	uncharacterized protein LOC111061824, partial
chr04.0793	52	47	49	15	20	24	0.0031838	0.00920978	0.382765	-1.38547	Uncharacterized protein K02A2.6; hypothetical protein PPYR_01201, partial
chr06.1021	216	275	377	122	116	107	1.30291831382077e-8	9.2648032376378e-8	0.38193	-1.38862	adrenodoxin isoform X1
chr01.1447	384	309	326	160	122	132	2.38621327970702e-9	1.85851011956332e-8	0.38181	-1.38907	uncharacterized protein LOC111051741
chr11.229	82	65	91	26	41	28	0.00059666	0.00205569	0.381661	-1.38964	-
chr05.1242	320	503	536	194	170	175	1.25442170746971e-10	1.1081492525456e-9	0.38133	-1.39089	polypeptide N-acetylgalactosaminyltransferase 2
chr06.0246	1297	2768	1731	891	807	616	7.17769334437065e-8	4.70123183357026e-7	0.380796	-1.39291	-
chr02.0320	1484	1503	1861	751	605	586	1.72333855108537e-26	5.2249626795226e-25	0.380009	-1.3959	DNA-binding protein D-ETS-4 isoform X1
chr06.0878	419	306	416	151	151	154	1.01430332468082e-8	7.33721492127346e-8	0.379464	-1.39796	epoxide hydrolase 4-like
chr04.0339	739	1221	1135	407	379	428	9.93100256139039e-12	1.00462559760294e-10	0.378719	-1.4008	cell growth regulator with RING finger domain protein 1-like
chr13.542	75	110	116	43	42	34	1.31378e-05	6.17069e-05	0.37823	-1.40267	uncharacterized protein LOC111058750; ropporin-1-like protein
chr02.0561	330	511	651	229	186	172	5.85122862175089e-9	4.36546728841044e-8	0.377475	-1.40555	uncharacterized protein LOC111044962 isoform X3
chr10.359	909	319	483	277	271	158	0.000865974	0.00286921	0.376978	-1.40745	MD-2-related lipid-recognition protein-like
chr05.1016	741	855	914	301	322	358	3.5498825229599e-14	4.43099894870651e-13	0.376139	-1.41066	putative inorganic phosphate cotransporter isoform X1
chr02.0421	54	99	103	35	38	27	0.000277718	0.00102648	0.375839	-1.41181	titin-like isoform X2
chr03.0674	73	83	102	33	33	35	2.95358e-05	0.000130908	0.375482	-1.41318	putative phosphatidate phosphatase
chr04.0430	189	218	227	88	92	70	3.93922678013821e-10	3.30692713645631e-9	0.375195	-1.41429	major facilitator superfamily domain-containing protein 6-like
chr04.1232	49	51	70	17	27	22	0.00150906	0.00473023	0.37497	-1.41515	probable phospholipid-transporting ATPase IF
chr02.1497	164	172	247	74	77	76	1.34355799217041e-7	8.54323197453038e-7	0.374079	-1.41858	adenylate cyclase type 3
chr01.0554	20739	32663	39050	14240	11450	10280	6.67187147857159e-14	8.17187068686871e-13	0.372601	-1.4243	sushi, von Willebrand factor type A, EGF and pentraxin domain-containing protein 1-like, partial; uncharacterized protein LOC111062654
chr09.888	41	51	96	22	27	23	0.00291577	0.00851926	0.372265	-1.4256	unnamed protein product
chr05.0060	1404	1333	2404	821	636	555	7.35519886022568e-10	6.05790394314651e-9	0.372172	-1.42596	hexokinase-1-like
chr08.286	197	151	182	63	73	71	1.39003e-06	7.7545e-06	0.371519	-1.42849	-
chrX.0694	118	98	112	40	48	40	1.17805e-05	5.59856e-05	0.370689	-1.43172	ankyrin repeat and SOCS box protein 14-like
chr08.774	239	581	487	158	188	152	7.45319e-06	3.67478e-05	0.370419	-1.43277	uncharacterized protein LOC111045392
chr02.1737	170	427	280	132	101	105	1.88676e-05	8.60686e-05	0.369921	-1.43471	uncharacterized protein LOC111048518 isoform X2
chr06.0864	120	92	133	58	35	42	1.9593e-05	8.91055e-05	0.367981	-1.4423	uncharacterized protein LOC111054426
chr01.0840	66	63	84	37	19	27	0.000276751	0.00102363	0.367842	-1.44284	WD repeat-containing protein 54-like
chrX.0358	394	465	594	201	202	156	3.43267578592102e-13	3.97187928326702e-12	0.367579	-1.44387	MAM and LDL-receptor class A domain-containing protein 1-like
chrX.0537	88	105	91	41	39	30	6.02693e-06	3.03231e-05	0.366773	-1.44704	hypothetical protein B7P43_G02390, partial; unnamed protein product
chr10.620	444	399	442	157	162	175	1.21849369575491e-11	1.21616832610652e-10	0.366556	-1.4479	PREDICTED: uncharacterized protein LOC109035379
chr10.539	252	297	349	133	114	99	3.81534707391923e-13	4.39521259836951e-12	0.366535	-1.44798	PDZ domain
chr02.0751	5941	6345	9793	3191	2732	2533	7.21694194788892e-16	1.03979631921375e-14	0.366208	-1.44926	sugar transporter 13
chr01.0689	1951	2689	2358	948	888	840	2.01075747358635e-26	6.06124587138711e-25	0.365222	-1.45316	uncharacterized protein LOC111064131
chr04.1465	222	530	521	171	179	130	7.01424e-06	3.46898e-05	0.364795	-1.45484	-
chr07.0885	47	94	106	41	23	30	0.00075834	0.0025481	0.364781	-1.4549	-
chr07.0435	1769	1671	1890	735	694	613	4.09573056364515e-28	1.40925466104369e-26	0.363146	-1.46138	8-oxo-dGDP phosphatase NUDT18
chr01.0688	3104	3964	3754	1623	1361	1137	1.24176809141057e-33	6.01337696118267e-32	0.360718	-1.47106	-
chr02.1409	91	58	84	32	28	29	0.000213908	0.000806881	0.360219	-1.47305	MFS-type transporter SLC18B1-like
chr08.528	311	412	502	168	151	141	6.57351639419008e-13	7.40139736095029e-12	0.35976	-1.47489	fatty acyl-CoA reductase wat-like isoform X2
chr10.618	1412	1286	3042	938	594	624	1.71113e-06	9.46005e-06	0.358157	-1.48134	uncharacterized protein LOC111059960, partial; hypothetical protein LSTR_LSTR009281
chr04.1303	78	105	50	44	24	22	0.00166277	0.00516868	0.357855	-1.48255	multidrug resistance-associated protein 1-like
chr01.1628	1690	1487	1834	675	662	555	1.24967882153169e-21	2.81110547811215e-20	0.357796	-1.48279	traB domain-containing protein
chr01.1840	256	316	311	135	102	95	4.30082336423816e-14	5.33016734477858e-13	0.356089	-1.48969	-
chr10.251	4257	4548	5744	2168	1534	1745	1.41896715571492e-24	3.81552607937739e-23	0.355721	-1.49118	uncharacterized protein LOC111058689
chr03.1747	1667	1599	2142	840	649	540	2.09133715056651e-19	3.93354177827494e-18	0.353887	-1.49864	LOW QUALITY PROTEIN: aldehyde dehydrogenase, mitochondrial
chr01.1738	58	61	85	21	32	22	0.000342101	0.00124249	0.353854	-1.49878	facilitated trehalose transporter Tret1-2 homolog isoform X1
chr08.088	127	201	66	57	43	48	0.00129971	0.00414102	0.353585	-1.49987	uncharacterized protein LOC111050473; hypothetical protein LSTR_LSTR002536
chr04.1239	9382	10072	17412	5173	4550	3853	3.07124372952219e-12	3.2515394140488e-11	0.352613	-1.50384	putative epidermal cell surface receptor
chr13.080	711	1822	1384	545	402	481	3.34060815640813e-7	2.0292e-06	0.352031	-1.50622	-
chr02.0399	62	140	92	46	42	21	0.000715689	0.00242269	0.351435	-1.50867	protein timeless-like
chr06.1007	805	852	1183	344	392	303	1.72088368600139e-14	2.211356677589e-13	0.350741	-1.51152	coiled-coil domain-containing protein 115-like
chr08.829	3478	1989	2516	981	1253	756	2.27057805239622e-7	1.40867e-06	0.350404	-1.51291	peroxidase-like
chr04.0188	71	102	89	41	34	22	2.55108e-05	0.000114358	0.349754	-1.51559	riboflavin kinase-like
chr12.346	1659	1884	2060	827	651	587	1.75758989105785e-37	1.13483890496698e-35	0.348934	-1.51897	lipase 3-like
chr01.0758	24729	24121	33026	10689	10271	8836	5.56051639749823e-27	1.75719037818222e-25	0.346855	-1.52759	glutathione S-transferase 1-like isoform X1
chr02.1440	22325	36736	45901	13862	11359	12405	7.28105090809164e-13	8.14543235279557e-12	0.346359	-1.52966	uncharacterized protein LOC111050503 isoform X1
chr02.0053	1341	1944	1730	685	576	559	1.41615604282513e-25	4.01436103196501e-24	0.346037	-1.531	alpha-tocopherol transfer protein-like isoform X1
chr01.0337	1077	855	837	375	354	292	6.02411635029279e-13	6.81950833593751e-12	0.345806	-1.53196	platelet-activating factor acetylhydrolase-like
chr01.0203	1645	1443	1881	716	579	521	1.42253871338817e-22	3.43643301201853e-21	0.344903	-1.53574	-
chr10.593	346663	247578	288765	110257	140915	73050	4.46365828093913e-9	3.36624842239533e-8	0.344309	-1.53822	-
chr06.0330	45	82	102	23	37	21	0.00103336	0.00335994	0.343932	-1.5398	trypsin-22
chr04.0226	50	125	102	45	31	24	0.000487121	0.0017127	0.343838	-1.5402	probable Rho GTPase-activating protein CG5521
chr01.0251	16547	14975	22730	6965	6710	5853	5.15534106140015e-20	1.01362532898958e-18	0.343304	-1.54244	isocitrate dehydrogenase
chrX.0799	98	108	115	36	44	35	7.81252564836336e-7	4.51986e-06	0.342251	-1.54687	potassium voltage-gated channel protein Shal
chr09.493	454	416	537	185	185	138	9.75090028008351e-15	1.27652586895712e-13	0.342239	-1.54692	josephin-1
chr09.690	274	435	338	140	129	107	1.53409622892757e-11	1.51383458062098e-10	0.34211	-1.54747	beta-glucuronidase-like
chr08.871	65754	44749	51116	20535	21291	17084	6.41696309691731e-13	7.24853498852646e-12	0.342067	-1.54765	angiotensin converting enzyme
chr01.1627	1369	1091	1326	480	459	422	5.7687275748023e-18	9.79559909617403e-17	0.339958	-1.55657	histone-lysine N-methyltransferase SETMAR-like
chr03.0030	856	885	1287	426	345	311	3.96597456805508e-17	6.29500667402977e-16	0.339854	-1.55701	protein lethal(2)essential for life
chr05.0986	1732	2444	3004	865	845	818	2.18667780003606e-17	3.53518543869817e-16	0.339677	-1.55777	sodium/calcium exchanger 2-like isoform X3; hypothetical protein LSTR_LSTR013244
chr05.1251	654	2107	1315	519	501	410	5.50267e-06	2.78327e-05	0.339174	-1.5599	-
chr06.0271	85	124	133	39	35	46	3.17382e-06	1.67414e-05	0.338594	-1.56237	hypothetical protein LSTR_LSTR002458; uncharacterized protein LOC111046104
chr05.0420	26	41	38	13	10	14	0.00310527	0.00900253	0.338458	-1.56295	hypothetical protein LSTR_LSTR006973
chr02.0966	1609	1579	1959	706	525	603	2.18557048833828e-25	6.12897246863765e-24	0.338312	-1.56357	tyrosine aminotransferase-like
chr04.0429	2191	2380	2667	899	876	789	2.91457883463775e-42	2.292217639873e-40	0.337681	-1.56627	uncharacterized protein LOC111057093
chr03.0876	49	134	110	30	32	39	0.000664627	0.00226967	0.337467	-1.56718	-
chr01.1724	467	506	562	203	145	195	1.03689265830855e-15	1.46368383345579e-14	0.336998	-1.56919	uncharacterized protein LOC111052953
chr05.1205	239	238	271	68	112	82	1.04833172497886e-7	6.74803067278698e-7	0.336824	-1.56993	oocyte zinc finger protein XlCOF22-like isoform X1
chr06.0002	420	455	427	162	203	98	1.29433435400175e-8	9.21629499173469e-8	0.335894	-1.57392	tigger transposable element-derived protein 1-like, partial
chr07.0089	2166	3395	3212	1197	948	940	2.02094603197967e-22	4.81528371173287e-21	0.335871	-1.57402	hepatic leukemia factor-like isoform X3
chr01.0891	665	1711	1589	548	450	381	1.5894265339462e-7	9.99723484370252e-7	0.334996	-1.57778	LOW QUALITY PROTEIN: Ig-like and fibronectin type-III domain-containing protein 1; hypothetical protein LSTR_LSTR001689
chr02.1085	1149	1435	1833	573	500	472	9.05036201784404e-22	2.05350947302926e-20	0.334844	-1.57844	protein spire-like
chr10.491	194	60	149	52	52	41	0.00147349	0.00462705	0.334782	-1.57871	estrogen sulfotransferase, testis isoform-like; hypothetical protein LSTR_LSTR009471, partial
chr03.1397	6317	5510	6030	2333	2204	1794	5.19872073991171e-26	1.52321061455116e-24	0.334171	-1.58134	glucose dehydrogenase; hypothetical protein LSTR_LSTR008840
chr09.877	611	1464	2227	516	427	516	1.35425e-05	6.34655e-05	0.33283	-1.58714	uncharacterized protein LOC111056725 isoform X2
chr02.1259	42	47	52	15	21	13	0.000612365	0.00210356	0.332009	-1.59071	hypothetical protein LSTR_LSTR002836; uncharacterized protein LOC111057673
chr14.219	416	394	582	178	166	139	5.16538996099274e-14	6.37145978679057e-13	0.330335	-1.598	orcokinin
chrX.0951	2974	2099	2797	971	1106	674	1.74231582818671e-11	1.71284056041663e-10	0.328584	-1.60566	carbohydrate sulfotransferase 11-like isoform X1
chr09.090	262	395	600	156	125	145	5.48971483363512e-8	3.65747879998875e-7	0.328073	-1.60791	mevalonate kinase
chr04.0116	108	105	109	36	46	29	1.55965e-06	8.65004e-06	0.327103	-1.61218	-
chrX.1699	64	88	98	29	30	26	5.00143e-06	2.54759e-05	0.325982	-1.61713	cyclin-dependent kinase 9-like; cell division protein kinase 2 homolog CRK1-like
chr06.0008	16298	15148	16424	5880	5693	4907	1.15680384719066e-36	6.95411967908866e-35	0.325926	-1.61738	uncharacterized protein LOC111058203
chr10.759	54	68	115	36	25	20	0.000197004	0.00074906	0.325393	-1.61975	uncharacterized protein LOC106671047
chr09.214	1617	2202	2441	825	745	568	2.89672450621831e-23	7.35430542112706e-22	0.325334	-1.62	probable G-protein coupled receptor Mth-like 1
chr01.2068	51	46	127	33	23	20	0.00186312	0.00572511	0.32445	-1.62393	hypothetical protein LSTR_LSTR005276
chr05.1085	218	310	409	105	83	125	6.02175237625843e-8	3.98151263310134e-7	0.324109	-1.62545	beta-1,3-glucan-binding protein-like
chr08.672	392	539	660	174	201	160	5.91599692228856e-13	6.70436920987415e-12	0.324097	-1.6255	carbonic anhydrase 2-like
chr08.152	135	233	144	66	53	55	3.76670262301424e-7	2.27219e-06	0.323476	-1.62827	uncharacterized protein LOC111050461
chr05.1149	36	144	84	39	25	25	0.00263026	0.00777849	0.323391	-1.62865	LOW QUALITY PROTEIN: uncharacterized protein K02A2.6-like
chr04.0024	189	114	141	64	38	52	1.21602e-05	5.76068e-05	0.32323	-1.62937	uncharacterized protein LOC111044028
chr03.0795	328	617	568	164	155	185	9.15243513258525e-10	7.44436014672175e-9	0.323153	-1.62971	forkhead box protein O-like
chr02.0877	2986	2611	3490	1151	1107	842	7.56517828224502e-23	1.85320292347267e-21	0.322757	-1.63148	alpha-tocopherol transfer protein-like isoform X2
chr01.0215	73	75	71	37	25	14	0.000122273	0.000485379	0.322471	-1.63276	uncharacterized protein LOC111417713
chr03.1406	4905	2877	3808	1518	1453	1038	1.76042674049809e-10	1.5294072845191e-9	0.322073	-1.63454	cathepsin B
chr07.0922	40	74	72	19	30	13	0.00102488	0.00333547	0.321111	-1.63886	uncharacterized protein LOC111056432
chr03.0880	1942	3892	2650	1004	878	947	2.41478270586054e-12	2.58004362648634e-11	0.320726	-1.64058	uncharacterized protein LOC111059368, partial
chr02.0230	820	756	637	264	281	209	1.39791422999794e-13	1.67110661094611e-12	0.320676	-1.64081	sodium/potassium-transporting ATPase subunit beta-2-like
chr08.222	81	158	81	40	28	39	9.71395e-05	0.000392337	0.319359	-1.64675	vanin-like protein 1
chr07.0359	577	595	939	264	245	196	1.0818536167759e-13	1.30220815091783e-12	0.31884	-1.6491	plancitoxin-1
chr01.0257	2767	4030	4012	1325	1378	905	6.53732265921863e-19	1.18715963568449e-17	0.318361	-1.65127	LOW QUALITY PROTEIN: probable peroxisomal acyl-coenzyme A oxidase 1
chr12.596	280	180	221	75	53	100	9.53764e-06	4.61442e-05	0.31763	-1.65458	nose resistant to fluoxetine protein 6-like; hypothetical protein LSTR_LSTR013406
chr14.130	96	124	179	43	42	46	9.39481805532737e-7	5.3553e-06	0.317292	-1.65612	dual oxidase maturation factor 1-like
chr02.1134	512	849	866	282	234	221	1.62481701298797e-15	2.24809338040399e-14	0.317106	-1.65697	CKLF-like MARVEL transmembrane domain-containing protein 4
chr01.0194	503	528	730	188	196	196	9.66344524874386e-16	1.36778940868553e-14	0.316573	-1.65939	uncharacterized protein LOC111051467
chr14.247	205	400	367	122	104	93	1.34151500817551e-9	1.07857394200737e-8	0.314911	-1.66698	putative polypeptide N-acetylgalactosaminyltransferase 9
chr07.0140	84	60	93	28	32	19	5.45809e-05	0.000231047	0.314864	-1.6672	-
chr01.1070	93	270	348	97	65	68	0.000140538	0.000551193	0.313343	-1.67419	protein GDAP2 homolog isoform X4
chr01.0501	56	64	88	31	25	13	0.000128041	0.000506737	0.312831	-1.67654	trypsin-1-like; transmembrane protease serine 9
chr02.1808	15193	14298	14972	5433	5146	4122	6.88931420916646e-36	3.95946300153193e-34	0.311989	-1.68043	chitinase-like protein EN03
chr02.0416	39	82	53	30	19	9	0.00213276	0.00645318	0.311542	-1.6825	-
chr02.1626	810	1869	1729	579	482	371	1.70770110691376e-9	1.35940285984155e-8	0.311528	-1.68257	fatty acid hydroxylase domain-containing protein 2
chr01.0513	178	253	235	67	83	66	1.10039505450435e-10	9.77428934369357e-10	0.311437	-1.68299	uncharacterized protein LOC106668536
chr06.0751	7556	7305	9499	2802	2772	2375	1.20396500898303e-34	6.39262639287435e-33	0.310845	-1.68573	annexin-B9
chr06.0169	97	85	146	41	33	33	1.88918e-06	1.03352e-05	0.310728	-1.68628	-
chr04.0049	51	159	142	50	37	27	0.000364516	0.00131659	0.310512	-1.68728	unnamed protein product
chr02.0120	35	44	55	20	14	10	0.000533282	0.00185752	0.310432	-1.68765	sodium/hydrogen exchanger 9B1
chr10.405	1378	1494	1319	522	400	450	2.00835317508451e-27	6.62693192788139e-26	0.30967	-1.6912	hormone-sensitive lipase isoform X2
chr04.0501	637	745	991	289	248	230	6.5007786845364e-21	1.37093034355344e-19	0.308746	-1.69551	probable glucosamine 6-phosphate N-acetyltransferase
chr01.1506	1568	2362	2733	738	700	694	1.49126235948505e-19	2.83610986912974e-18	0.308694	-1.69575	probable ribonuclease ZC3H12C, partial
chr03.1421	51	96	119	33	26	26	4.50881e-05	0.000193288	0.307904	-1.69945	-
chr07.0940	112	107	150	51	31	38	1.49649598801584e-7	9.45821633513332e-7	0.30789	-1.69951	-
chr12.285	261	699	433	158	142	144	4.38196155790533e-7	2.61319e-06	0.307812	-1.69988	-
chr04.1498	196	160	243	67	80	47	5.05404573432693e-8	3.39097616299292e-7	0.307293	-1.70232	LOW QUALITY PROTEIN: putative N-acetylated-alpha-linked acidic dipeptidase; hypothetical protein LSTR_LSTR003665
chrX.1118	63	88	81	28	29	18	6.8744e-06	3.40949e-05	0.307247	-1.70253	hypothetical protein B7P43_G16509
chr01.1089	60	92	80	30	26	19	6.66823e-06	3.31352e-05	0.307016	-1.70361	uncharacterized protein LOC103311361
chr10.346	195	224	310	100	77	59	1.79411234965536e-10	1.55479827484632e-9	0.306918	-1.70408	PI-PLC X domain-containing protein 1
chrX.1772	131	162	157	58	55	33	7.02829042278348e-9	5.20373741035036e-8	0.306699	-1.70511	cyclin-dependent kinase 9-like; cell division protein kinase 2 homolog CRK1-like
chr02.0223	1582	1734	3530	747	655	760	2.2783422132239e-9	1.77581665799717e-8	0.306606	-1.70554	uncharacterized protein LOC111058969; hypothetical protein LSTR_LSTR004727
chr07.0929	3852	7362	4815	1978	1712	1466	1.8012358045286e-14	2.30611095659353e-13	0.306588	-1.70563	catalase isoform X1
chr01.2140	85	140	226	77	32	37	0.000155093	0.000601511	0.306521	-1.70594	PREDICTED: uncharacterized protein LOC107332451
chr06.0317	1320	1235	1594	448	492	394	1.89376210093556e-23	4.81964758534937e-22	0.306455	-1.70625	ero1-like protein isoform X1
chr08.129	1100	1079	1067	408	304	340	8.42570360263549e-27	2.62300177629664e-25	0.305989	-1.70845	-
chr04.0087	332	491	628	184	121	157	3.97090753237143e-11	3.72183627138039e-10	0.305671	-1.70995	modular serine protease-like, partial
chr04.0376	65	62	66	28	23	12	7.60486e-05	0.000314166	0.305068	-1.7128	-
chr01.1577	137	115	129	40	43	39	3.36948762886701e-8	2.30207972553552e-7	0.303658	-1.71948	protein msta-like
chr05.0780	1185	1139	1396	463	413	318	1.528108580117e-27	5.07429071365837e-26	0.303307	-1.72115	enoyl-CoA delta isomerase 2, mitochondrial-like
chr02.0243	30	49	37	16	7	14	0.00199801	0.00610016	0.303274	-1.7213	gustatory receptor 5
chr02.0564	46	86	125	35	25	21	0.000173298	0.0006657	0.302422	-1.72536	uncharacterized protein LOC111058222; hypothetical protein AVEN_125157_1
chrY.029	62	104	140	52	26	20	0.000158158	0.000611646	0.301678	-1.72892	hypothetical protein AVEN_125157_1; uncharacterized protein LOC111058222
chrX.1752	35	66	55	10	18	20	0.00129815	0.00413857	0.301615	-1.72922	gastrula zinc finger protein XlCGF57.1-like
chr03.0783	25	42	62	21	10	10	0.00271351	0.00799529	0.301607	-1.72926	annexin B11-like isoform X1
chrX.1710	52	34	38	15	15	10	0.00110967	0.00358799	0.301313	-1.73066	uncharacterized protein LOC111055869
chr02.1135	237	424	432	113	123	103	7.81061061188167e-11	7.05518022454941e-10	0.299556	-1.7391	-
chr03.0455	64	53	58	24	18	14	5.43246e-05	0.000230055	0.299416	-1.73978	multidrug resistance protein 1
chr02.1496	5380	4724	5445	1957	1707	1288	2.87364646064936e-27	9.33488881316531e-26	0.299051	-1.74154	uncharacterized protein LOC111054818 isoform X1
chr04.0298	350	114	269	105	86	48	0.000256433	0.000953872	0.29864	-1.74352	hypothetical protein LSTR_LSTR002936
chrX.0970	211	155	101	37	68	43	0.000145466	0.000567117	0.298599	-1.74372	hypothetical protein GE061_11338
chr04.1182	1268	1249	2527	573	489	501	6.06107482620251e-11	5.55156240648671e-10	0.298402	-1.74467	polyprenol reductase
chr02.1007	3780	3262	4463	1319	1306	994	7.58081027524173e-25	2.07037272791197e-23	0.297974	-1.74674	esterase FE4-like isoform X1
chr05.0560	2613	2538	3172	963	964	677	1.01000450356967e-26	3.12563523885761e-25	0.296379	-1.75448	cAMP-dependent protein kinase type I regulatory subunit-like
chr07.0560	756	682	745	307	242	144	1.31437893553184e-12	1.44113245971311e-11	0.295366	-1.75942	odorant binding protein 1
chr02.0380	2898	4630	7411	1686	1561	1303	8.2617892129107e-11	7.43703228632065e-10	0.294694	-1.76271	whirlin isoform X2; uncharacterized protein LOC110832430 isoform X2
chr03.1519	38	46	59	25	11	9	0.000872449	0.002887	0.293723	-1.76747	-
chrY.215	73	72	73	26	7	34	0.00239479	0.00716315	0.293189	-1.7701	kinesin-like protein KIF21A, partial
chr05.0561	895	880	1131	291	346	254	3.28801777284434e-20	6.57603554568868e-19	0.292806	-1.77198	-
chrX.0846	93	106	74	36	23	26	2.69738e-06	1.43805e-05	0.292232	-1.77481	uncharacterized protein LOC111047696
chr01.0702	206	221	446	119	63	85	9.776017247574e-7	5.56048e-06	0.292024	-1.77584	uncharacterized protein LOC111050629; hypothetical protein LSTR_LSTR001541
chr02.0043	27	33	34	13	6	10	0.00195941	0.00598932	0.29202	-1.77586	uncharacterized protein LOC111050309
chr03.0079	948	897	973	314	304	251	1.09753822883712e-29	4.18987221665559e-28	0.29182	-1.77685	lambda-crystallin
chr04.0548	66	29	47	21	14	10	0.00214679	0.00648813	0.291099	-1.78042	uncharacterized protein LOC111044381 isoform X1
chr13.444	323	283	524	131	120	93	2.54303590803634e-10	2.16437392986657e-9	0.290027	-1.78574	cystinosin homolog
chrX.1387	25	49	35	13	8	12	0.00161954	0.00504778	0.289724	-1.78725	zinc finger MYM-type protein 1-like, partial; 52 kDa repressor of the inhibitor of the protein kinase-like
chr04.1366	285	306	570	132	118	100	1.61346114773494e-9	1.28634173820941e-8	0.289298	-1.78937	uncharacterized protein LOC111049459; PREDICTED: mucin-5AC
chr05.0401	4916	5223	7485	1878	1851	1595	5.01535760862852e-27	1.59454834608676e-25	0.289285	-1.78944	uncharacterized protein LOC111862650; hypothetical protein LSTR_LSTR002244
chr09.285	22	45	40	11	9	12	0.00168954	0.00524097	0.288928	-1.79122	oocyte zinc finger protein XlCOF8.4-like isoform X1; hypothetical protein LSTR_LSTR007181
chr08.876	4632	12000	11125	3029	2452	2774	6.01309736761884e-10	4.99182527502326e-9	0.288882	-1.79145	chitinase, partial
chr01.1835	408	88	225	100	92	38	0.00216015	0.00652475	0.287838	-1.79667	alpha,alpha-trehalose-phosphate synthase
chr04.1086	4501	3702	4492	1498	1346	1042	2.57281338979734e-26	7.66713050064962e-25	0.287703	-1.79735	protein O-mannosyl-transferase 2
chr05.1157	280	1518	805	369	233	179	0.000194177	0.000739387	0.286393	-1.80393	protein FAM135A isoform X3; hypothetical protein LSTR_LSTR013288
chr02.0136	67	119	105	54	24	12	0.000568338	0.00196718	0.285622	-1.80782	tubulin glycylase 3A-like
chr09.173	92	88	121	24	31	34	1.27008e-06	7.11189e-06	0.285132	-1.8103	secretin receptor-like
chr13.474	3906	5180	9921	2155	1688	1747	1.46961396123389e-10	1.28852992745235e-9	0.284276	-1.81464	protein takeout-like
chr02.0772	2624	3082	3825	964	1038	824	2.60181190386407e-30	1.0589475686544e-28	0.28411	-1.81548	long-chain fatty acid transport protein 4
chrX.1823	31	59	27	13	13	9	0.00203501	0.00620048	0.283718	-1.81747	vitellogenin
chr07.0432	1386	3237	2721	701	952	493	9.92844056062182e-9	7.19193132022882e-8	0.282379	-1.82429	phosphoglucomutase-like
chr01.1400	12300	12572	12018	4342	3695	3012	8.78169891010807e-44	7.46801386989678e-42	0.281743	-1.82755	myosin heavy chain 95F isoform X1; hypothetical protein LSTR_LSTR004660
chr10.795	2836	880	1978	603	805	327	4.33361e-05	0.000186235	0.281186	-1.8304	-
chr03.0398	55	76	104	26	32	11	0.000178655	0.000684266	0.279907	-1.83698	hepatocyte nuclear factor 4-gamma isoform X3
chr13.146	75	60	89	23	28	15	1.58095e-05	7.30745e-05	0.279002	-1.84165	diacylglycerol kinase eta-like
chr07.0792	22	34	33	10	9	7	0.0014793	0.0046425	0.278623	-1.84362	hypothetical protein LSTR_LSTR012758
chrX.0221	3573	2963	4094	1162	1072	895	2.11970154332533e-28	7.5159586926044e-27	0.278474	-1.84438	uncharacterized protein LOC111056372
chr02.0904	323	472	282	147	83	89	9.4851033704381e-10	7.70296438313529e-9	0.277104	-1.8515	multiple inositol polyphosphate phosphatase 1-like isoform X1
chr05.0065	27	60	56	15	16	10	0.000499912	0.00175237	0.2757	-1.85883	collagen alpha-1(XVIII) chain-like, partial
chr02.1480	51	61	49	18	18	11	4.01152e-05	0.00017289	0.275434	-1.86022	sugar transporter 9
chr06.0037	42	24	36	13	7	10	0.00190184	0.00582866	0.274717	-1.86398	-
chr03.0027	8372	8513	14046	3322	3140	2415	1.05563443219345e-19	2.04414067478198e-18	0.274108	-1.86718	very long-chain-fatty-acid--CoA ligase bubblegum-like
chr03.0045	454	483	489	175	127	113	4.28748133842422e-24	1.12398633583753e-22	0.273994	-1.86778	high affinity cAMP-specific and IBMX-insensitive 3&apos;,5&apos;-cyclic phosphodiesterase 8A isoform X1
chr04.1031	614	762	1274	275	239	236	3.25759385870244e-13	3.77346974108832e-12	0.272863	-1.87375	1,5-anhydro-D-fructose reductase
chr06.0589	703	2747	3095	719	461	641	9.93705e-06	4.77892e-05	0.272282	-1.87683	uncharacterized protein LOC111054095; hypothetical protein LSTR_LSTR009836
chr05.0238	1433	2014	2344	566	575	496	1.5688669846266e-26	4.78435820967762e-25	0.271837	-1.87918	calpain-C isoform X1
chr04.1450	534	656	679	136	181	206	2.31993394440294e-13	2.72046065677743e-12	0.271654	-1.88016	unnamed protein product
chr05.0400	50	76	31	16	13	16	0.000673373	0.00229504	0.271523	-1.88085	MCM domain-containing protein 2
chr07.0288	135	269	169	55	55	52	2.71200131262058e-8	1.8724444706278e-7	0.271454	-1.88122	uncharacterized protein LOC111056699 isoform X1; sarcospan isoform X1
chr12.177	100	68	445	59	56	54	0.00307072	0.00892215	0.271291	-1.88209	PREDICTED: nose resistant to fluoxetine protein 6-like
chr03.1729	2491	1759	2007	665	612	525	7.47814576299655e-19	1.35097417410957e-17	0.269907	-1.88946	tubulin alpha chain, testis-specific-like isoform X1
chrX.1925	448	1115	853	246	254	177	9.94503965084082e-10	8.07021836678006e-9	0.269837	-1.88984	clavesin-1 isoform X1
chr07.0802	76	89	74	20	38	10	0.000369878	0.0013343	0.2697	-1.89057	PREDICTED: LOW QUALITY PROTEIN: otoferlin-like
chr01.1511	1308	1000	1350	390	407	251	4.3086977949802e-16	6.33881560274162e-15	0.269393	-1.89222	UDP-glucuronosyltransferase 2B18-like; hypothetical protein LSTR_LSTR004575
chr01.0864	154	195	222	55	69	37	7.63706520786936e-10	6.27523189900342e-9	0.269152	-1.89351	cytidine deaminase-like
chr01.1092	49	82	88	26	28	8	0.000316668	0.00115898	0.268151	-1.89888	piggyBac transposable element-derived protein 4-like
chr04.1424	38	54	80	21	17	10	0.000129632	0.000512259	0.265667	-1.91231	-
chr04.0543	1684	1630	1893	553	518	392	3.71243752810031e-37	2.31143431809103e-35	0.265579	-1.91279	protein UBASH3A homolog isoform X1
chr06.0535	2130	2794	3516	863	820	655	3.63488495965756e-28	1.25897008867609e-26	0.265163	-1.91505	serpin B10-like isoform X1; leukocyte elastase inhibitor A-like
chr05.0317	11136	16216	20019	4912	4267	3906	3.45115311200665e-27	1.11074035543352e-25	0.265159	-1.91507	LOW QUALITY PROTEIN: low-density lipoprotein receptor-related protein 2
chr05.0167	203	152	189	39	65	47	5.67585100207478e-8	3.76709400264608e-7	0.264951	-1.91621	-
chr01.0986	10232	9830	14083	3257	3710	2483	4.48283042507501e-23	1.11643824395916e-21	0.263905	-1.92191	xanthine dehydrogenase-like isoform X1
chrX.1001	8615	12272	19038	4243	3677	3037	6.15630902404482e-16	8.95618809339482e-15	0.263816	-1.9224	agrin; serine protease inhibitor dipetalogastin
chr08.162	471	1558	581	252	223	237	2.9518e-06	1.56634e-05	0.26319	-1.92583	LOW QUALITY PROTEIN: aminopeptidase N-like
chr12.280	32	62	82	19	14	15	0.000143491	0.000561299	0.263113	-1.92624	kin of IRRE-like protein 2 isoform X4
chr03.0983	174	200	225	63	41	61	2.12660410031225e-12	2.29086291341566e-11	0.262701	-1.9285	uncharacterized protein LOC111417713; hypothetical protein C0J52_24788
chr10.343	91	283	388	44	63	91	0.000258877	0.00096262	0.26157	-1.93473	cuticle protein 19-like
chr07.0391	9531	9643	13808	3220	3357	2453	1.03290880344506e-27	3.48523422065656e-26	0.261192	-1.93682	LOW QUALITY PROTEIN: SEC14 domain and spectrin repeat-containing protein 1
scaffold.47	81	86	84	24	25	20	5.70882541762462e-8	3.7817804856462e-7	0.260834	-1.93879	-
chrX.1991	1935	1983	3216	756	645	549	3.4845462152246e-21	7.54624294228765e-20	0.260688	-1.93961	uncharacterized protein LOC111054667, partial; hypothetical protein LSTR_LSTR005633
chr03.1611	340	323	262	100	101	57	5.41519301479003e-11	4.99496639635835e-10	0.260648	-1.93982	-
chrX.1771	2874	2508	5924	1088	981	981	3.17062289867711e-11	2.99590926108063e-10	0.260319	-1.94165	very-long-chain 3-oxoacyl-CoA reductase-like
chr12.019	1753	1563	2875	565	656	459	1.3496536801594e-14	1.74720018495883e-13	0.260237	-1.9421	cytochrome P450 CYP301B1
chr13.503	242	1071	1067	265	201	171	1.62097e-05	7.48248e-05	0.259697	-1.9451	LOW QUALITY PROTEIN: hydroxymethylglutaryl-CoA synthase 1
chr05.1106	171	120	152	62	42	21	2.28554e-06	1.2323e-05	0.259558	-1.94587	uncharacterized protein LOC111417713
chr01.0997	1400	1771	2066	506	454	457	5.52460148090785e-39	3.80179812436158e-37	0.259287	-1.94738	uncharacterized protein LOC111064613
chr01.1709	61	65	173	38	22	21	0.00019044	0.000726221	0.25883	-1.94992	sodium-coupled monocarboxylate transporter 1-like
chr03.0305	14967	10194	11062	3348	4215	2424	2.45025099827044e-13	2.86684848343499e-12	0.258139	-1.95378	protein takeout-like
chr08.883	389	431	509	98	131	126	7.85969338800584e-16	1.12158789684231e-14	0.25786	-1.95534	uridine phosphorylase 1 isoform X1
chr09.759	385	531	987	200	146	162	1.38259916921496e-9	1.10989925633066e-8	0.257833	-1.95549	septin-4 isoform X2
chr07.0412	9165	10382	11797	2952	2980	2513	1.30011651675968e-62	2.66651348339338e-60	0.2572	-1.95904	FK506-binding protein 2-like
chr12.374	1181	1497	1337	369	455	260	6.02015118950492e-19	1.09705194150212e-17	0.256684	-1.96194	glucosamine-6-phosphate isomerase
chr03.1435	27559	18901	23282	6441	7266	5225	9.75200259457746e-19	1.74667717704247e-17	0.255363	-1.96938	cartilage oligomeric matrix protein
chr04.0458	2176	2525	4594	883	852	718	6.78055370387756e-15	9.03497983981647e-14	0.254458	-1.9745	poly(U)-specific endoribonuclease homolog isoform X2
chr02.0594	60	82	140	23	31	20	1.31345e-05	6.17069e-05	0.254433	-1.97464	PQ-loop repeat-containing protein 1-like isoform X2
chr09.740	49	53	59	16	14	13	5.21409e-06	2.64626e-05	0.25373	-1.97863	LOW QUALITY PROTEIN: uncharacterized protein LOC111064417; F-box/LRR-repeat protein 21-like
chr07.0345	222	445	566	112	119	91	2.02133704409017e-9	1.58732623732606e-8	0.253347	-1.98081	lipase 3
chr12.035	129	63	99	32	25	22	9.82268e-06	4.72827e-05	0.252319	-1.98668	uncharacterized protein LOC111055564
chr03.0967	8225	6642	7815	2121	2251	1688	3.41821090939925e-28	1.1878566814723e-26	0.252168	-1.98754	ejaculatory bulb-specific protein 3-like; putative chemosensory protein CSP6
chr02.1547	1808	1523	2274	558	533	400	2.21427547937705e-24	5.90850038629692e-23	0.251918	-1.98897	venom dipeptidyl peptidase 4-like
chr01.0793	8602	30839	9026	4738	3713	4231	0.00263711	0.00779653	0.251595	-1.99082	-
chrX.1546	65	52	40	13	19	10	0.000192651	0.000734109	0.251011	-1.99418	-
chr12.598	232	423	495	103	115	80	4.39020415940453e-11	4.10013709887244e-10	0.250264	-1.99848	hypothetical protein LSTR_LSTR012465
scaffold.46	65	89	85	27	17	19	1.33817868172566e-7	8.51420256134451e-7	0.249952	-2.00028	-
chr07.0557	32	109	74	24	19	13	0.000301144	0.00110525	0.249491	-2.00294	-
chr10.644	6576	7659	7354	2199	1815	1625	4.36074997577287e-88	3.25810319618459e-85	0.247134	-2.01664	cadherin-like protein-6, partial
chr12.273	40918	34306	45536	11326	12248	7983	1.55725212431117e-25	4.37872505921905e-24	0.246953	-2.01769	endochitinase-like
chr13.179	36	34	38	11	5	12	0.000540776	0.00188112	0.24613	-2.02251	uncharacterized protein LOC111076705 isoform X1; hypothetical protein B5V51_13919
chr06.0717	6527	17107	11186	3405	2539	2931	2.35105297627684e-12	2.51967357908358e-11	0.245528	-2.02604	protein obstructor-E-like isoform X2
chr08.756	147	358	646	89	107	90	9.6285e-06	4.64984e-05	0.245354	-2.02707	decaprenyl-diphosphate synthase subunit 1
chr04.0917	605	825	856	188	201	192	6.78273444175105e-28	2.31854255753974e-26	0.244425	-2.03253	1-phosphatidylinositol 4,5-bisphosphate phosphodiesterase epsilon-1-like
chr04.1305	3685	3158	4097	983	1020	814	2.25976920082056e-34	1.16439339116173e-32	0.244281	-2.03339	adipocyte plasma membrane-associated protein-like
chr14.248	52	477	322	84	82	47	0.00123566	0.00395624	0.243554	-2.03768	putative polypeptide N-acetylgalactosaminyltransferase 9
chr01.1220	2072	1732	3498	644	655	552	1.47314777402022e-15	2.04636463695239e-14	0.243201	-2.03978	fatty-acid amide hydrolase 2-A-like isoform X3
chr09.091	438	482	858	145	169	132	1.05140855541494e-12	1.16166520324214e-11	0.242409	-2.04448	glutathione s-transferase T1
chr03.1156	174	455	725	122	102	110	1.95828e-06	1.06741e-05	0.241788	-2.04819	hypothetical protein LSTR_LSTR003853
chr06.1031	286	516	586	106	114	124	2.40595437913763e-12	2.5734192751634e-11	0.241513	-2.04983	uncharacterized protein LOC111045664
chr02.1610	375	1765	1226	302	264	264	2.07707e-06	1.12629e-05	0.24074	-2.05445	protein yellow-like
chr07.0493	30	164	96	21	29	21	0.000912134	0.00300501	0.240403	-2.05647	Krueppel-like factor 5 isoform X1; LOW QUALITY PROTEIN: dendritic arbor reduction protein 1-like
chr01.0828	88	97	110	25	22	27	2.16712852601914e-9	1.69418268924964e-8	0.239788	-2.06017	calcitonin gene-related peptide type 1 receptor-like
chr04.1315	235	491	320	82	99	79	1.10779069770519e-10	9.82823638506895e-10	0.239693	-2.06074	putative vacuolar protein sorting-associated protein TDA6 isoform X1
chr09.671	240	189	299	74	70	41	4.50319725745292e-11	4.19069780364391e-10	0.239327	-2.06294	zinc metalloproteinase nas-13-like
chr13.208	814	905	1122	252	254	205	2.34869539888598e-35	1.29301862486039e-33	0.238835	-2.06591	protein takeout-like; circadian clock-controlled protein
chr02.1068	106	95	114	18	29	31	2.81555700821137e-7	1.72644e-06	0.238754	-2.0664	protein commissureless 2 homolog
chr05.0647	353	450	480	128	105	89	3.85986292909992e-27	1.23621353824146e-25	0.238424	-2.0684	ATP-binding cassette sub-family G member 4-like protein
scaffold.52	5221	6352	6879	1524	1610	1453	5.30995910694907e-55	8.04959018241845e-53	0.238391	-2.0686	cingulin isoform X3
chr10.510	421	310	572	109	114	102	2.18818922582107e-13	2.57752920068563e-12	0.238226	-2.0696	probable 4-coumarate--CoA ligase 1
chr14.339	936	865	939	235	264	189	2.03765068783741e-27	6.70246106754065e-26	0.237817	-2.07208	-
chr07.0220	181	167	187	61	35	39	1.05654043423173e-12	1.1657608588675e-11	0.236648	-2.07919	forkhead box protein L1-like
chr09.755	10339	12633	18195	3537	3080	3454	7.34995815402322e-27	2.30181324224799e-25	0.235988	-2.08322	PREDICTED: carboxypeptidase M-like isoform X2
chr07.0568	70	45	57	5	23	14	0.00150457	0.00471864	0.235902	-2.08374	-
chr06.0685	104	229	194	25	37	63	1.64231e-05	7.5743e-05	0.235872	-2.08392	uncharacterized protein LOC111048364
chr01.0157	270	246	300	59	74	67	8.41325862919701e-16	1.19731544573334e-14	0.234377	-2.0931	hypothetical protein LSTR_LSTR012433
chr04.0368	24978	19555	19483	3683	7097	4876	3.29976480717441e-12	3.47238831821372e-11	0.233955	-2.0957	transferrin
chr05.0244	32	36	37	12	10	4	0.000367012	0.00132515	0.231946	-2.10814	uncharacterized protein LOC111045470
chr04.1007	173	282	364	63	76	57	3.95594628667597e-11	3.71113884830768e-10	0.231813	-2.10897	uncharacterized protein ZK1073.1 isoform X2
chr01.2016	9137	14655	12583	3121	2818	2846	1.24780264949081e-37	8.15750982104617e-36	0.23175	-2.10936	protein Skeletor, isoforms B/C-like
chr01.0867	213	242	331	87	51	54	3.23516965524155e-14	4.06240991522529e-13	0.231142	-2.11315	fatty acyl-CoA reductase
chr01.2162	350	904	1487	223	221	198	2.53434167456517e-7	1.56674e-06	0.230015	-2.1202	ABC transporter G family member 23-like, partial
chr05.0380	969	941	1084	245	265	214	2.94949705263805e-37	1.86980237397539e-35	0.229998	-2.12031	cGMP-dependent 3&apos;,5&apos;-cyclic phosphodiesterase-like
chr01.1841	5562	6272	9418	2037	1692	1399	1.73219842853026e-28	6.16285563347839e-27	0.229904	-2.1209	ABC transporter G family member 9 isoform X1
chr12.476	49	100	74	9	23	20	0.000102467	0.000412234	0.229335	-2.12447	uncharacterized protein LOC111056909
chr01.0796	1484	5787	2201	897	551	805	7.35695368217738e-7	4.27046e-06	0.229245	-2.12504	global transcription regulator sge1
chr04.1028	4711	3882	3903	915	1449	669	8.25077617787569e-13	9.21057831596369e-12	0.229123	-2.1258	UDP-glucuronosyltransferase 2B33-like
chrX.1717	11670	12395	17731	3783	3557	2670	5.06403433069165e-34	2.52237138566832e-32	0.22805	-2.13258	PREDICTED: transforming growth factor-beta-induced protein ig-h3
chr05.0803	1451	2891	2538	568	600	456	4.21512799502669e-19	7.80358209344763e-18	0.227402	-2.13668	inactive pancreatic lipase-related protein 1
chr01.2178	189	657	485	130	103	81	1.47793102522202e-7	9.34652873266162e-7	0.226957	-2.13951	pancreatic triacylglycerol lipase-like
chr02.0081	673	857	1010	211	178	210	7.42368372302722e-30	2.91923803544604e-28	0.226467	-2.14263	cytochrome P450 CYP4G76
chr01.1973	27	32	26	5	7	8	0.000742819	0.00250399	0.225885	-2.14634	phospholipid scramblase 3-like
chr07.0949	145	798	509	84	206	43	0.000773903	0.00259622	0.224961	-2.15225	ecdysone-inducible protein 78
chr01.1645	723	813	1424	224	231	231	6.26828818189219e-16	9.10642977536004e-15	0.224567	-2.15478	uncharacterized protein LOC111053435
chr06.0737	45	28	49	9	15	5	0.00065392	0.00223457	0.224565	-2.1548	uncharacterized protein LOC111054601
chr02.0878	174	123	178	41	47	25	2.7951980977071e-9	2.16576089644565e-8	0.223803	-2.1597	-
chr12.104	27	34	29	8	3	10	0.00125303	0.00400938	0.222775	-2.16634	putative helicase mov-10-B.1, partial
chr03.0563	1564	1775	2775	535	474	413	5.34807032957615e-25	1.47991575786684e-23	0.222752	-2.16649	putative glycerol kinase 5
chrX.1963	1110	698	1222	250	243	219	6.42233895427736e-17	9.9966764079972e-16	0.222488	-2.1682	ecdysis triggering hormone
chr03.0162	576	491	458	129	142	90	4.9483444934945e-17	7.79513304246272e-16	0.222171	-2.17026	cytochrome P450 CYP4C76
chr01.1636	1303	1966	4123	608	549	524	2.42652937546587e-10	2.07874670494455e-9	0.221665	-2.17355	regucalcin-like isoform X2
chr08.363	53	73	64	14	16	14	4.06543060875442e-7	2.44113e-06	0.221547	-2.17431	uncharacterized protein LOC111058746 isoform X1; UPF0764 protein C16orf89 homolog
chr01.0207	2682	2355	2277	613	704	394	3.58717509581009e-20	7.14701933374734e-19	0.219523	-2.18756	uncharacterized protein LOC106670355 isoform X2
chr03.1643	251	231	563	82	70	84	7.1971173073473e-9	5.30527463247729e-8	0.218943	-2.19137	la-related protein 6
chr09.322	539	1478	1280	271	225	247	1.46018934984335e-11	1.44362765589428e-10	0.218827	-2.19214	inactive hydroxysteroid dehydrogenase-like protein 1
chr07.0486	128	96	179	22	34	35	1.8128942195524e-7	1.13347e-06	0.218704	-2.19295	osmotic avoidance abnormal protein 3-like
chr12.375	67	29	57	10	11	14	0.000212352	0.000801298	0.216841	-2.20529	uncharacterized protein LOC111043555 isoform X2; hypothetical protein LSTR_LSTR011884
chr02.1958	51	68	76	22	16	7	6.64363e-06	3.30287e-05	0.216683	-2.20634	LOW QUALITY PROTEIN: serologically defined colon cancer antigen 8 homolog
chrX.0415	100	146	198	32	27	40	4.59647644191737e-9	3.46142142422287e-8	0.216526	-2.20739	tetraspanin-9-like; hypothetical protein LSTR_LSTR014397
chr02.1450	43	27	26	8	3	11	0.00225133	0.00678449	0.21547	-2.21444	uncharacterized protein LOC111059123
chrX.0500	20	40	77	9	11	10	0.000788591	0.00264126	0.215287	-2.21567	-
chr09.217	1296	2156	4142	643	502	525	5.42300298459318e-11	4.99776310298191e-10	0.213752	-2.22599	uncharacterized protein LOC111046698; hypothetical protein LSTR_LSTR011744
chr02.0905	1634	3362	2642	614	575	502	2.44109368865794e-21	5.33065552888561e-20	0.21285	-2.23209	alpha-tocopherol transfer protein-like
chr13.437	106	184	124	30	35	27	6.79557555004513e-10	5.6172112039004e-9	0.212765	-2.23267	arylsulfatase B-like
chr01.2118	205	486	240	79	63	65	1.85079982807427e-9	1.46550841799068e-8	0.212564	-2.23403	calcium/calmodulin-dependent protein kinase type IV-like
chr01.0970	212	940	586	146	155	81	2.0624e-06	1.12066e-05	0.212112	-2.2371	chorion peroxidase-like
chr09.159	51	79	143	12	29	17	6.43478e-05	0.000269339	0.209698	-2.25362	superoxide dismutase
chr14.117	2542	1656	2225	536	526	376	8.2120639974056e-21	1.72140660146017e-19	0.209567	-2.25452	-
chr02.1602	505	512	626	124	122	112	2.68014544002978e-35	1.45255550791251e-33	0.207667	-2.26766	-
chr12.082	1225	1201	2033	346	346	273	3.96100528181533e-23	9.91198929372928e-22	0.207176	-2.27107	cytochrome P450 CYP301A1
chr10.670	258	381	325	105	59	49	8.90629533752618e-15	1.17329784925093e-13	0.207006	-2.27226	phenoloxidase 2-like
chr11.233	147	158	127	39	36	20	5.58151362936687e-11	5.13479617969898e-10	0.205977	-2.27944	-
chrX.1022	19	46	46	12	7	5	0.000464973	0.00164089	0.205616	-2.28198	unnamed protein product; hypothetical protein GE061_04015
chr01.0861	380	436	695	127	109	88	3.0969667329764e-18	5.3455894433883e-17	0.2049	-2.28701	-
chr04.1496	377	286	436	95	90	52	6.68160354759318e-15	8.91448636579396e-14	0.202576	-2.30347	putative L-asparaginase
chr03.1134	48	327	201	46	45	29	0.000138618	0.000544478	0.202485	-2.30411	PREDICTED: uncharacterized protein LOC109043713
chr12.036	119	34	38	12	17	13	0.00108125	0.00350044	0.202068	-2.30709	uncharacterized protein LOC111055564
chr03.1678	109	102	232	32	20	40	9.41543311491254e-7	5.36413e-06	0.201717	-2.3096	-
chr03.0105	139	133	168	47	28	20	4.58380422769118e-11	4.26191930859109e-10	0.201652	-2.31006	zinc finger protein 474-like
chr13.180	281	174	176	40	60	35	8.81328230882004e-9	6.41523541755447e-8	0.200567	-2.31784	-
chr10.481	222	206	371	63	66	38	4.96403686943639e-12	5.13081281169019e-11	0.199019	-2.32902	uncharacterized protein LOC111043885
chr03.0998	96	53	98	11	20	20	7.66224e-06	3.76454e-05	0.198444	-2.3332	protein Wnt-4-like isoform X2
chr08.104	321	113	150	51	44	32	3.26842e-06	1.72057e-05	0.198425	-2.33333	tubulin beta chain-like
chr06.0240	1029	975	1357	255	243	202	2.97860548999035e-38	1.9971931682884e-36	0.198126	-2.33551	aquaporin AQPcic, partial
chr02.1723	195	671	542	101	97	88	7.57094289913934e-9	5.55733773508754e-8	0.197816	-2.33777	-
chr09.794	662	536	1210	153	206	134	3.6565416643078e-12	3.82092165920675e-11	0.197447	-2.34046	retinol dehydrogenase 14-like isoform X1
chr03.0634	23	35	54	9	9	5	0.000180176	0.000689841	0.197063	-2.34327	DNApol B
chr05.0991	52	39	71	17	8	9	1.24712e-05	5.88936e-05	0.196809	-2.34513	uncharacterized protein LOC111049414
chr03.1520	170	105	184	49	24	24	1.22265562633681e-8	8.7356406089365e-8	0.195947	-2.35146	zwei Ig domain protein zig-8-like, partial
chr09.426	21	31	31	6	6	5	0.000245645	0.000917331	0.195942	-2.3515	uncharacterized protein LOC111059316
chr07.0372	367	325	335	75	77	60	5.018249440445e-23	1.23799266856261e-21	0.194845	-2.3596	-
chrX.0682	444	541	881	147	117	114	8.64136664513806e-19	1.55040643410196e-17	0.194368	-2.36314	-
chr04.0968	244	265	150	42	46	47	8.33934229669766e-11	7.48751248270021e-10	0.193955	-2.36621	piggyBac transposable element-derived protein 4-like
chr08.272	33	36	30	9	2	9	0.000584631	0.00201757	0.19062	-2.39123	cytochrome P450 4c3-like
chr07.0378	3265	3295	6829	937	880	821	1.99512472839039e-18	3.48980011019456e-17	0.190199	-2.39442	rhythmically expressed gene 5 protein
chr03.1485	3525	3781	5427	902	907	718	1.70627918980543e-40	1.24808953324229e-38	0.189808	-2.39739	uncharacterized protein LOC111057785 isoform X1
chr05.0807	250	300	597	98	78	52	6.99882001267926e-11	6.36035250500652e-10	0.18978	-2.3976	lysophosphatidylcholine acyltransferase-like isoform X2
chr09.851	26	37	54	8	7	8	4.73381e-05	0.00020194	0.18973	-2.39798	PREDICTED: guanylate cyclase 32E
chr10.592	62	38	37	11	11	6	5.19401e-05	0.000220403	0.189313	-2.40115	uncharacterized protein LOC111052923 isoform X1
chr05.0426	260	409	441	77	81	60	1.94439987486755e-20	3.95689157414681e-19	0.188519	-2.40722	excitatory amino acid transporter isoform X2
chr01.1700	81	66	48	20	13	7	8.4247e-06	4.11018e-05	0.188164	-2.40994	sialin-like
chr08.158	130	148	241	32	38	31	7.99639529958586e-12	8.12061114889982e-11	0.187778	-2.4129	uncharacterized protein LOC111050469
chr02.1702	25	49	205	20	18	15	0.00141646	0.00446271	0.187598	-2.41428	-
chr02.0972	17011	10713	14675	2992	3378	2080	8.3741350767152e-21	1.75186905804882e-19	0.186685	-2.42132	venom serine carboxypeptidase-like
chr05.1108	19	50	41	7	3	11	0.000950034	0.00311711	0.186676	-2.42139	piggyBac transposable element-derived protein 3-like
chr06.0934	1058	1588	2681	357	298	356	4.16526671305585e-16	6.13643518571326e-15	0.184736	-2.43646	nose resistant to fluoxetine protein 6-like
chr03.0129	680	1158	1289	190	243	163	4.38381582628832e-20	8.65183274395771e-19	0.184364	-2.43937	uncharacterized protein LOC111044571
chr06.1101	3112	2539	3294	623	667	453	2.30904065387472e-34	1.18394927644753e-32	0.184017	-2.44209	dehydrogenase/reductase SDR family member 7 isoform X2
chr03.1712	50	24	52	12	9	4	0.000211908	0.000799911	0.183729	-2.44435	zinc transporter ZIP1-like
chr08.927	88	298	177	32	41	33	2.50937801347099e-7	1.55222e-06	0.183527	-2.44594	-
chr09.850	226	221	273	58	41	40	3.59541157800482e-22	8.37594768506244e-21	0.182446	-2.45446	guanylate cyclase 32E isoform X1
chr10.159	28	78	121	25	17	2	0.00231759	0.0069561	0.182308	-2.45555	endocuticle structural glycoprotein SgAbd-2-like
chr10.269	42	47	43	6	8	11	1.00209e-05	4.81703e-05	0.182248	-2.45602	N-acetyllactosaminide beta-1,3-N-acetylglucosaminyltransferase 2-like
chr08.925	1440	2611	2176	501	405	289	1.20671265713876e-25	3.44869245728729e-24	0.1821	-2.4572	hypothetical protein LSTR_LSTR008962
chr10.608	134	41	42	12	21	10	0.000563473	0.00195292	0.181563	-2.46145	arrestin homolog
chr10.504	56	58	35	12	11	6	1.25267e-05	5.91022e-05	0.181299	-2.46356	-
chrX.0396	52	49	56	2	19	8	0.00112464	0.00363415	0.180594	-2.46918	-
chr02.1595	172	137	118	35	29	19	1.02319813925804e-10	9.11639909424111e-10	0.180525	-2.46973	PREDICTED: CD109 antigen-like; hypothetical protein LSTR_LSTR006154
chr07.0731	593	781	711	130	164	100	2.96878446807083e-27	9.58440911605583e-26	0.180266	-2.4718	homeotic protein female sterile isoform X2; SH3 and multiple ankyrin repeat domains protein 1 isoform X4
chr06.0100	43	44	54	13	7	7	2.00064e-06	1.08936e-05	0.180153	-2.47271	dual specificity protein phosphatase MPK-4-like
chr04.0828	15164	9960	12950	2335	3281	1675	2.27575574820772e-17	3.66221617326965e-16	0.180084	-2.47326	uncharacterized protein LOC111055901
chr01.1250	3240	2404	2233	616	487	421	1.51343577748896e-25	4.26699143734084e-24	0.179735	-2.47606	calpain-1 catalytic subunit-like
chr02.0524	1644	1202	1374	248	359	197	6.42839824593685e-18	1.08694737819184e-16	0.179734	-2.47606	alpha-tocopherol transfer protein-like
chr03.1794	17	91	34	7	10	9	0.00128836	0.00410986	0.17953	-2.4777	glutamate receptor ionotropic, NMDA 1-like isoform X2
chr05.1335	33	46	84	10	10	10	1.20813e-05	5.73107e-05	0.178652	-2.48477	lipase member H-A-like
chr12.479	519	1065	1386	185	192	167	3.63369670378432e-15	4.93616461319273e-14	0.178384	-2.48694	ras association domain-containing protein 10-like; hypothetical protein LSTR_LSTR003442
chr03.1677	10913	9419	15452	2398	2329	1912	6.21940645068028e-37	3.80438546632255e-35	0.176782	-2.49996	-
chr12.467	130	174	107	16	30	29	1.12685163139498e-8	8.09537641785133e-8	0.176133	-2.50527	sodium/hydrogen exchanger 10-like
chr02.0018	118	225	351	45	50	31	3.11541650162138e-9	2.40319001526251e-8	0.176067	-2.50581	tetraspanin-9-like; hypothetical protein LSTR_LSTR014397
chr01.0350	25	47	55	6	12	5	9.71465e-05	0.000392337	0.175816	-2.50786	piggyBac transposable element-derived protein 4-like
chr01.1346	127	42	57	12	22	9	0.000180317	0.000690128	0.175622	-2.50946	uncharacterized protein LOC111056827
chr01.0411	24	41	73	9	10	6	8.1965e-05	0.000336217	0.175468	-2.51072	cytochrome P450 CYP307B1
chr13.042	4461	4287	5004	906	982	657	3.63806438711886e-47	3.59001448011918e-45	0.175279	-2.51227	single-pass membrane and coiled-coil domain-containing protein 4 homolog
chr03.1287	39	38	145	15	19	6	0.000463694	0.00163693	0.174271	-2.52059	phenoloxidase 2
chr13.307	229	63	70	25	27	17	9.05853e-05	0.000368542	0.172632	-2.53423	inactive ubiquitin carboxyl-terminal hydrolase MINDY-4B-like; PREDICTED: protein FAM188B2 isoform X2
chr12.007	41	121	136	21	21	11	3.88514e-06	2.0188e-05	0.171769	-2.54146	proton channel OtopLc
chr10.390	252	205	387	54	47	49	1.15432362703381e-15	1.6185288389777e-14	0.169909	-2.55717	LOW QUALITY PROTEIN: gamma-butyrobetaine dioxygenase-like
chr05.0041	34	59	63	14	9	5	4.7152e-06	2.41297e-05	0.16971	-2.55886	phosphotriesterase-related protein-like
chrX.1021	23	44	61	14	4	5	0.000219178	0.00082527	0.169292	-2.56242	hypothetical protein LSTR_LSTR005678; uncharacterized protein LOC114346326
chr05.0638	1888	1461	2003	332	391	236	1.12152199852835e-26	3.46050740548866e-25	0.169268	-2.56262	low choriolytic enzyme; metalloprotease
chr10.259	16	35	36	3	8	4	0.000714531	0.00241955	0.168657	-2.56784	-
chrY.312	10	48	33	9	2	5	0.00322655	0.00931793	0.167767	-2.57547	uncharacterized protein LOC111057121
chr02.0119	25	61	87	12	11	7	3.12053e-05	0.000137492	0.167746	-2.57565	G-protein coupled receptor Mth-like
chr05.1239	35	214	85	30	18	11	0.000187054	0.000714344	0.1675	-2.57777	ATP-binding cassette sub-family G member 4-like, partial
chrX.1276	11	88	37	7	6	10	0.00235879	0.00706962	0.166944	-2.58256	hypothetical protein LSTR_LSTR001111
chr05.0826	12	120	66	14	13	7	0.00144078	0.00453249	0.166412	-2.58717	sodium/hydrogen exchanger 3-like, partial
chrX.0073	6591	1790	3651	740	1042	392	0.000339854	0.00123562	0.165511	-2.595	hypothetical protein
chr12.015	211	161	208	52	19	32	2.04514564217441e-11	1.98997427136226e-10	0.165109	-2.59851	LIRP-like isoform X1
scaffold.66	25	30	26	4	6	4	0.00012612	0.000499703	0.164862	-2.60067	synaptotagmin-5-like
chr01.1274	30	28	34	6	6	4	3.71875e-05	0.000161537	0.16455	-2.6034	laccase-9-like
chr04.0945	609	800	730	135	113	121	3.42016605503741e-50	4.15987638787108e-48	0.164415	-2.60458	uncharacterized protein LOC111046522
chr03.1210	74	138	205	26	15	29	5.53898105393283e-8	3.68560698626828e-7	0.163572	-2.612	-
chr06.0450	31	39	35	8	4	6	1.37112e-05	6.42272e-05	0.162127	-2.62481	uncharacterized protein LOC111057282
chr02.0113	544	148	309	60	81	35	1.23928e-06	6.95804e-06	0.161481	-2.63057	uncharacterized protein LOC111060002; hypothetical protein LSTR_LSTR013071
chr10.497	30	63	55	12	6	7	4.55533e-06	2.33916e-05	0.16076	-2.63702	protein 5NUC-like
chr12.034	133	17	33	14	9	10	0.00243728	0.00727151	0.160743	-2.63718	-
chr09.887	69	87	105	18	12	14	5.48314301873273e-11	5.04873908238947e-10	0.160664	-2.63788	uncharacterized protein LOC116434647, partial
chr12.306	2134	2628	3252	480	534	333	3.1958638497412e-37	2.00172071067623e-35	0.160508	-2.63928	glutaredoxin domain-containing cysteine-rich protein CG12206-like
chr02.0099	492	423	471	95	66	74	2.7476211589498e-31	1.16829745213882e-29	0.159539	-2.64802	BTB/POZ domain-containing protein 2-like; hypothetical protein LSTR_LSTR000877
chr05.0447	133	260	255	46	33	29	1.73046094880941e-14	2.22093515638606e-13	0.15927	-2.65046	uncharacterized protein LOC111059918 isoform X1
chr03.0104	38	75	73	12	15	4	6.97877e-06	3.45471e-05	0.159011	-2.6528	zinc finger protein 474-like isoform X2
chr07.0948	2037	1116	1438	297	340	150	1.3566217958273e-13	1.62545979202217e-12	0.158494	-2.6575	-
chr09.918	17003	13891	23119	3110	3508	2364	1.07036167877555e-31	4.62643932231084e-30	0.158315	-2.65913	uncharacterized protein LOC111053975 isoform X2
chr10.141	102	183	281	28	42	22	4.23702793351557e-9	3.20226244108186e-8	0.158272	-2.65952	endocuticle structural glycoprotein ABD-4-like
chr14.293	13484	11243	16840	2435	2834	1608	3.82664905539911e-29	1.40444733752543e-27	0.156712	-2.67381	-
chr04.0373	10048	9195	10557	1707	2217	1014	1.6534108926486e-23	4.22852761298395e-22	0.156321	-2.67742	mucin-17, partial
chr07.0530	2400	1914	2395	373	451	281	9.40531042084808e-32	4.09914779175296e-30	0.15565	-2.68362	uncharacterized protein LOC111057583; hypothetical protein LSTR_LSTR002156
chr04.0908	118	124	158	20	25	20	3.47118339978525e-15	4.72767947418669e-14	0.155525	-2.68478	hypothetical protein LSTR_LSTR009086
chr05.0793	13	34	38	10	1	3	0.00301111	0.00876844	0.153823	-2.70066	hypothetical protein PPYR_15454, partial
chr06.0983	240	38	56	16	24	16	0.000531163	0.00185075	0.151896	-2.71884	cytosol aminopeptidase-like
chr07.0950	49	232	175	15	44	11	0.000101966	0.000410374	0.15145	-2.72309	-
chr11.267	95	55	125	19	9	16	1.46519510700184e-7	9.27159154218949e-7	0.151191	-2.72556	alpha-tocopherol transfer protein-like
chr07.0737	52	164	43	24	9	9	9.30932e-05	0.000377132	0.150725	-2.73001	clavesin-1-like
chr03.0708	32	18	49	9	4	3	0.000302234	0.00110886	0.150564	-2.73156	protein dead ringer-like isoform X3
chr09.433	299	362	427	64	65	43	9.87082947510508e-30	3.80992163504056e-28	0.150533	-2.73185	ankyrin repeat domain-containing protein 29
chr01.1314	651	485	817	118	97	95	8.02533390982964e-27	2.50582067751696e-25	0.150413	-2.733	hypothetical protein LSTR_LSTR009190
chr10.389	4696	6743	8419	1068	1264	766	6.88385827980022e-31	2.85734752407581e-29	0.149896	-2.73796	GATA zinc finger domain-containing protein 14-like isoform X1
chr02.1893	2138	1896	1831	301	312	308	4.03867900585307e-45	3.58004935603586e-43	0.148912	-2.74747	UNC93-like protein MFSD11
chrX.1825	47	26	41	6	7	5	1.79301e-05	8.21141e-05	0.1485	-2.75147	vitellogenin-1-like
chr01.1026	4790	4802	9959	1222	1047	753	8.89466247594895e-22	2.0225689021397e-20	0.14757	-2.76053	sphingomyelin phosphodiesterase
chr01.2163	1553	1352	1633	255	279	170	2.23775116342989e-37	1.42724860789492e-35	0.146344	-2.77256	solute carrier organic anion transporter family member 5A1-like
chr04.0372	176	166	178	23	43	14	1.76736291730316e-10	1.5341590136922e-9	0.145912	-2.77683	-
chrX.0571	71	80	92	12	16	9	8.72207361541085e-11	7.81772836479841e-10	0.145167	-2.78422	uncharacterized protein LOC111052364 isoform X4; hypothetical protein AVEN_26442_1, partial
chr03.1502	1409	1300	1665	226	249	189	4.50081455163007e-52	5.74128295244519e-50	0.14439	-2.79195	PREDICTED: cysteine-rich protein 1-like
chr02.1152	690	1000	1516	160	159	155	2.43408983504237e-24	6.47851900115603e-23	0.143436	-2.80152	facilitated trehalose transporter Tret1-like
chr02.0499	157	124	213	35	29	11	1.70576828664763e-10	1.48438737756524e-9	0.141837	-2.8177	mitochondrial amidoxime-reducing component 1-like isoform X1
chr08.643	329	239	417	57	52	38	9.21459065950789e-20	1.79153565610507e-18	0.141028	-2.82595	peroxidase-like; hypothetical protein LSTR_LSTR003214
chr01.1946	38	27	29	5	3	6	4.11523e-05	0.000177214	0.140376	-2.83263	xaa-Pro aminopeptidase ApepP-like
chr02.1100	6660	9254	11770	1516	1307	1210	4.65080245327791e-55	7.15402847960102e-53	0.139758	-2.839	-
chr08.662	251	333	402	39	49	54	5.04551091912511e-22	1.15736939065896e-20	0.139677	-2.83983	carbonic anhydrase 1-like isoform X2
chr11.448	10	24	28	4	3	2	0.00102215	0.00332868	0.139415	-2.84254	A disintegrin and metalloproteinase with thrombospondin motifs 16-like
chr03.0614	920	633	660	105	125	98	3.03565172441558e-23	7.66978672400652e-22	0.139406	-2.84263	major facilitator superfamily domain-containing protein 12-like isoform X1
chr02.0761	2658	3434	5230	532	497	595	1.39996144797819e-30	5.76519556923303e-29	0.139374	-2.84297	transforming growth factor-beta-induced protein ig-h3-like
chr06.0534	130	131	301	36	25	21	1.03693560891982e-10	9.23093316536286e-10	0.139355	-2.84316	-
chr05.0508	653	1039	1342	145	162	127	3.93678443444135e-27	1.2554501580566e-25	0.138401	-2.85308	uncharacterized protein LOC111058872, partial
chr01.0312	495	1242	1249	193	122	116	8.5221893584523e-17	1.31284389822402e-15	0.138197	-2.85521	LOW QUALITY PROTEIN: cadherin-89D; cadherin-like protein-7, partial
chr02.1258	61	72	91	7	18	7	1.36246448534112e-7	8.65818864925156e-7	0.137894	-2.85836	uncharacterized protein LOC111061942; hypothetical protein LSTR_LSTR002831
chrY.311	806	1789	2371	259	213	222	3.22453216344846e-18	5.54746816277482e-17	0.135908	-2.8793	uncharacterized protein LOC106662139
chr05.1264	119	25	58	11	12	7	9.52529e-05	0.000385285	0.135595	-2.88263	D-aspartate oxidase-like
chr01.0450	68	73	100	11	13	10	3.87025280021407e-11	3.63400756644876e-10	0.13502	-2.88876	ly6/PLAUR domain-containing protein 6B-like isoform X2
chr01.1328	2471	2543	5644	517	527	442	6.08288716646188e-21	1.29060851442579e-19	0.134915	-2.88987	hypothetical protein LSTR_LSTR005940
chr03.0204	19	63	47	6	9	3	8.15011e-05	0.000334708	0.134845	-2.89062	photoreceptor-specific nuclear receptor, partial
chr14.333	125	174	153	22	19	22	5.98943122363779e-19	1.09335864920159e-17	0.13314	-2.90899	cytochrome b561 isoform X1
chr11.447	32	41	61	11	5	3	6.23549e-06	3.11924e-05	0.13312	-2.9092	A disintegrin and metalloproteinase with thrombospondin motifs 7 isoform X2
chr04.0634	46	48	42	7	2	10	1.00485e-05	4.82587e-05	0.13305	-2.90996	uncharacterized protein LOC111062487, partial; hapless 2-like, partial
chr02.1433	424	604	1114	117	83	94	2.236488146515e-17	3.60457103429074e-16	0.132603	-2.91482	uncharacterized protein LOC111043203
chr07.0869	1161	2093	3554	333	266	319	1.17367072093853e-17	1.94557777195198e-16	0.131628	-2.92546	peptide transporter family 2-like
chr02.1451	223	378	394	66	41	31	1.44593087190068e-19	2.76497932725432e-18	0.131236	-2.92976	mitochondrial amidoxime-reducing component 1-like; hypothetical protein LSTR_LSTR013117
chr12.171	1512	1304	1695	223	210	191	1.42574421932539e-61	2.76171935817473e-59	0.131209	-2.93007	uncharacterized protein LOC111047886; vascular endothelial growth factor A-like
chr09.840	332	392	449	56	56	49	2.0770865699869e-41	1.56304500158727e-39	0.131055	-2.93176	uncharacterized protein LOC111872619; CKLF-like MARVEL transmembrane domain-containing protein 8
chr04.0482	30	83	77	13	8	5	1.72849e-06	9.54591e-06	0.130352	-2.93951	uncharacterized protein LOC115878653
chr03.0401	5343	12538	11090	1329	1212	1333	2.24142662080339e-26	6.73716162459871e-25	0.130004	-2.94337	putative chemosensory protein CSP5; ejaculatory bulb-specific protein 3-like
chr10.158	358	253	522	59	46	48	5.65972158442585e-19	1.03497705897018e-17	0.128402	-2.96126	endocuticle structural glycoprotein SgAbd-2-like
chr09.884	222	229	438	34	39	44	9.75767360380255e-16	1.3792603499429e-14	0.128008	-2.96569	apolipoprotein D-like
chr04.0185	73	223	166	13	28	19	2.68175331396507e-8	1.85278333316213e-7	0.127911	-2.96679	cuticular protein
chr10.173	29	31	54	3	8	4	2.19211e-05	9.91758e-05	0.12777	-2.96838	dual specificity protein phosphatase 21-like
chr01.1251	175	119	106	20	26	9	2.09669016235565e-9	1.64279993245245e-8	0.127431	-2.97221	-
chrX.0673	1736	1755	4574	434	380	253	7.96316303610808e-16	1.13480497762521e-14	0.126936	-2.97782	serine proteinase stubble
chr01.1196	224	37	58	23	14	9	0.000177152	0.000678758	0.126865	-2.97863	-
chr01.0144	4580	3306	4100	537	697	379	3.76272129322152e-28	1.29894603059727e-26	0.126642	-2.98117	spermidine synthase
chr04.1452	115	117	110	20	12	14	1.34878808875794e-15	1.87610683622447e-14	0.126559	-2.98211	-
chr07.0726	733	1744	1016	163	146	150	1.9798119133348e-21	4.35975423441727e-20	0.126494	-2.98286	clavesin-1
chr02.0606	93	131	266	19	32	12	1.94150254127186e-8	1.36113381914904e-7	0.124994	-3.00006	putative sodium-dependent multivitamin transporter
chr02.0264	253	24	51	12	23	10	0.000928725	0.0030539	0.12329	-3.01987	uncharacterized protein LOC111047047, partial
chr13.009	165	108	209	25	28	10	8.96838387847543e-11	8.02474725139888e-10	0.122768	-3.02599	uncharacterized protein LOC111055502
chr06.0868	40	21	31	4	4	4	3.24682e-05	0.000142756	0.122458	-3.02964	MAPK/MAK/MRK overlapping kinase-like isoform X2
chr11.011	600	1099	1119	129	140	90	2.83566976387613e-28	9.95339118461218e-27	0.122434	-3.02992	-
chr03.1202	247	38	57	20	16	11	0.000141134	0.000553115	0.121925	-3.03593	uncharacterized protein LOC111054896
chr08.797	127	229	467	49	31	24	5.49764748394214e-10	4.58210300255257e-9	0.12131	-3.04323	protein yellow-like
chr08.953	113	446	110	27	32	25	5.03191755677256e-7	2.98209e-06	0.121247	-3.04397	putative inorganic phosphate cotransporter
chr09.425	4130	6569	7199	918	560	743	1.10414140950926e-41	8.43015995873495e-40	0.118741	-3.07411	retinol dehydrogenase 14 isoform X1
chr01.0315	21241	20338	26189	3392	2949	2179	3.25714402911911e-78	1.54862393384481e-75	0.118605	-3.07577	ATP-dependent RNA helicase DHX36-like
chr04.0042	227	35	64	10	16	16	0.000115811	0.00046183	0.11837	-3.07863	tubulin alpha-8 chain-like
chr10.605	3365	7248	4798	650	718	520	8.45139193937808e-30	3.29856565992145e-28	0.117731	-3.08643	cuticle protein
chr08.003	2926	8659	8488	882	857	668	2.65040810951555e-19	4.94175914893631e-18	0.116463	-3.10206	peroxidase-like
chr04.0853	523	1116	1035	119	109	95	2.64589881442047e-27	8.62183850431094e-26	0.116448	-3.10224	proclotting enzyme-like isoform X1
chr02.0395	77	103	88	19	6	8	1.64368424521801e-10	1.4327447670817e-9	0.114855	-3.12211	transient receptor potential cation channel gamma
chr04.0056	56	105	202	18	13	12	1.34276608904102e-8	9.52889145478362e-8	0.114738	-3.12359	venom carboxylesterase-6-like
chrX.0546	360	252	397	49	45	28	1.86556384915103e-22	4.45520499135154e-21	0.11354	-3.13873	zinc metalloproteinase nas-7-like
chr13.455	4055	3346	4132	547	627	228	4.90626224950928e-21	1.05162916249728e-19	0.11347	-3.13962	PREDICTED: protein takeout-like
chr03.0853	418	394	422	42	59	44	9.26529306440377e-34	4.56132347708489e-32	0.11194	-3.1592	uncharacterized protein LOC111051193
chr04.0212	682	1295	1085	154	140	67	1.23445106387763e-22	3.00287398329302e-21	0.11161	-3.16346	serine proteinase stubble-like
chrX.0279	3223	2959	5686	468	518	379	9.11352550646441e-33	4.19944831707567e-31	0.110456	-3.17846	uncharacterized protein LOC111053758
chr04.1406	37	41	71	6	7	4	1.40730190932994e-7	8.92685140787821e-7	0.109411	-3.19217	-
chr13.093	176	811	330	50	48	49	7.15736941548575e-10	5.89961261512853e-9	0.108596	-3.20296	circadian clock-controlled protein-like
chrX.0138	221	292	301	48	25	21	3.3621627610331e-24	8.90334746339399e-23	0.108451	-3.20488	-
chr01.0094	1168	1315	2455	207	200	146	1.6687964603482e-28	5.95754640793247e-27	0.107559	-3.2168	17-beta-hydroxysteroid dehydrogenase 13-like isoform X1
chr04.1435	348	562	908	77	84	42	3.97837607802436e-17	6.30512329941437e-16	0.107481	-3.21785	uncharacterized protein LOC111043512; hypothetical protein LSTR_LSTR003684
chr07.0408	2717	5610	8913	720	564	615	1.13741023039135e-20	2.35124723515683e-19	0.107302	-3.22025	PREDICTED: sushi, von Willebrand factor type A, EGF and pentraxin domain-containing protein 1
chr02.0997	29	37	42	2	9	1	0.000133046	0.000524759	0.107151	-3.22229	-
chr09.919	14058	9401	12457	1246	2026	810	2.01953495600661e-20	4.1018127455979e-19	0.107013	-3.22415	uncharacterized protein LOC111053969
chrX.0754	158	173	201	27	21	12	4.56499412018396e-22	1.0494469999368e-20	0.106299	-3.2338	hypothetical protein LSTR_LSTR003962
chr03.1389	610	1308	931	100	117	95	1.47532075400488e-27	4.91460353085701e-26	0.105781	-3.24085	phospholipase B1, membrane-associated-like
chr04.1024	108	117	169	21	11	12	4.06049919722118e-16	6.00839664628749e-15	0.105712	-3.24178	dual 3&apos;,5&apos;-cyclic-AMP and -GMP phosphodiesterase 11A-like
chr10.508	1145	3658	1630	248	229	226	7.02902402661306e-17	1.090854470599e-15	0.105526	-3.24432	odorant-bindingn protein 6
chr07.0417	4427	3648	5921	552	593	404	1.0508613798979e-45	9.64211406467722e-44	0.105161	-3.24933	dnaJ homolog subfamily C member 22
chr13.377	89	436	228	28	34	19	1.02543942199045e-8	7.41264433588123e-8	0.10439	-3.25995	elongation of very long chain fatty acids protein 7
chr08.393	1353	1279	2022	186	164	157	1.82002363821659e-52	2.40980345009437e-50	0.104029	-3.26495	uncharacterized protein LOC111057768, partial
chr10.032	851	1224	1683	138	149	115	1.36279174053088e-37	8.85391404096462e-36	0.103211	-3.27634	neurotrophin 1-like, partial; uncharacterized protein LOC111047194, partial
chr01.1813	69	68	98	5	11	9	1.48307546596565e-10	1.29924366616421e-9	0.102856	-3.28131	uncharacterized protein LOC111053718
chr02.1881	1569	1196	1995	143	200	164	7.57036550212907e-33	3.50380633417124e-31	0.102346	-3.28847	xanthine dehydrogenase/oxidase-like isoform X1; probable aldehyde oxidase 2
chr01.2210	57	26	151	5	7	12	3.46139e-05	0.0001513	0.101811	-3.29603	prolyl 4-hydroxylase subunit alpha-2-like
chr04.1149	62	23	38	1	5	7	0.000135641	0.000533788	0.101449	-3.30117	prominin-1-A-like isoform X1
chr09.791	187	276	188	24	16	29	3.51472599882183e-19	6.51844573540361e-18	0.101314	-3.30309	-
chr10.485	32	28	17	0	3	5	0.00104287	0.00338771	0.101175	-3.30508	Retrovirus-related Pol polyprotein LINE-1
chr14.358	99086	56799	72110	7827	10913	5896	6.83400011962869e-25	1.87129950919676e-23	0.101162	-3.30527	probable chitinase 10
chr12.024	171	157	263	26	27	10	2.45382941039078e-15	3.36838000428971e-14	0.100737	-3.31134	-
chrX.1520	288	531	149	38	26	38	6.31002448691618e-11	5.7725452077186e-10	0.0998296	-3.32439	uncharacterized protein LOC105700713; unnamed protein product
chr02.1400	1021	1161	1757	144	158	108	1.72976338016328e-41	1.31111050409477e-39	0.0997843	-3.32504	PREDICTED: uncharacterized protein LOC109533067
chrX.0139	5883	7024	7432	820	924	406	9.28835469043099e-34	4.56132347708489e-32	0.0997786	-3.32513	serine proteinase stubble
chr01.2087	435	402	750	64	56	45	1.11246681952827e-27	3.7416086598925e-26	0.0992088	-3.33339	sphingomyelin phosphodiesterase-like
chr05.0027	1887	2913	3788	331	367	184	3.42814838298729e-29	1.26262084810025e-27	0.0983096	-3.34652	uncharacterized protein LOC111862063; hypothetical protein LSTR_LSTR000911
chr04.0272	44	139	41	9	7	7	1.30282e-06	7.28356e-06	0.0980637	-3.35014	trypsin alpha-3-like
chr11.365	85	8	37	4	8	2	0.00127633	0.00407895	0.097977	-3.35141	-
chr08.861	1927	1387	3729	287	265	171	8.54476389694313e-21	1.78399661401248e-19	0.0977574	-3.35465	aminopeptidase N-like
chr09.033	77	80	79	15	9	1	1.58303401991624e-7	9.96901616395173e-7	0.0971109	-3.36422	uncharacterized protein LOC111046414
chr04.1451	104	78	91	9	8	11	4.10096099941637e-13	4.71385187405442e-12	0.0970796	-3.36469	-
chr10.810	435	1936	2575	156	123	201	5.56217e-06	2.81064e-05	0.0967423	-3.36971	cuticular protein
chr10.742	1314	2199	2275	200	200	180	1.69460289115362e-53	2.42815701937902e-51	0.0966029	-3.37179	D-beta-hydroxybutyrate dehydrogenase, mitochondrial-like
chr12.547	503	1569	1050	126	90	97	3.26662970446175e-19	6.06908467294314e-18	0.0965864	-3.37204	hypothetical protein LSTR_LSTR005695; uncharacterized protein LOC106666599
chr10.156	47	55	139	9	9	6	5.27740496918029e-8	3.52726236278759e-7	0.0963501	-3.37557	endocuticle structural glycoprotein ABD-4-like
chr04.1174	15181	3180	6931	781	1609	279	0.00104404	0.00339046	0.0961219	-3.37899	-
chr06.0247	6271	6518	6964	730	758	517	4.04811580717089e-96	4.70481014922306e-93	0.0960812	-3.3796	protein obstructor-E-like
chr03.1066	20448	13602	27507	2418	2346	1502	9.3934162976777e-33	4.30943572253109e-31	0.0960623	-3.37989	uncharacterized protein LOC111043524
chr08.599	22907	32640	30908	3613	2797	2284	1.88800134482683e-96	2.46856175836108e-93	0.0951734	-3.3933	mucin-17 isoform X1
chr04.1449	203	270	277	28	20	26	5.04721261322956e-33	2.38886171648784e-31	0.0941987	-3.40815	uncharacterized protein LOC111057446
chr12.328	7386	8797	15982	1178	1110	856	1.52343190742239e-36	9.00288008567131e-35	0.0940012	-3.41118	alpha-N-acetylgalactosaminidase-like
chr05.1015	165	18	35	9	9	5	0.00029844	0.00109609	0.0935859	-3.41757	tubulin alpha-1 chain-like
chr10.746	853	1351	1347	113	110	121	1.11996104144953e-52	1.5018964735336e-50	0.0934952	-3.41896	PREDICTED: D-beta-hydroxybutyrate dehydrogenase, mitochondrial
chr02.0319	5	74	124	5	11	3	0.00117399	0.00377496	0.0934944	-3.41898	uncharacterized protein LOC111060349 isoform X1
chr02.0571	267	114	206	30	19	10	2.21343652759435e-11	2.13781588907081e-10	0.0917316	-3.44644	clavesin-2-like
chrX.0766	24	25	34	3	3	2	4.80816e-06	2.45813e-05	0.0917157	-3.44669	G-protein coupled receptor Mth2-like
chr05.0155	79	104	88	10	10	6	4.90787058430153e-15	6.62404210474761e-14	0.0909189	-3.45928	uncharacterized protein LOC116166433
chrX.0440	911	778	927	38	155	51	1.14938129918111e-11	1.15379351146203e-10	0.0901503	-3.47152	alpha-tocopherol transfer protein-like
chr08.572	943	2608	2516	175	150	229	4.97332014444541e-20	9.79678506796591e-19	0.0898835	-3.4758	uncharacterized protein LOC111046750 isoform X2
chr11.406	331	711	354	36	60	34	6.00935469233778e-17	9.40985779668461e-16	0.0896946	-3.47883	alpha-tocopherol transfer protein-like isoform X2; uncharacterized protein LOC106681725
chr03.0959	25	52	51	5	6	1	2.07402e-06	1.1254e-05	0.0894195	-3.48327	unnamed protein product, partial; Protein prickle-like Protein
chr04.0267	1939	1860	1645	233	168	122	2.20942222562494e-51	2.75125672381391e-49	0.0893306	-3.4847	glucose dehydrogenase
chrX.1989	547	784	1556	105	89	69	2.22350996829013e-21	4.87587301222532e-20	0.0878812	-3.5083	uncharacterized protein LOC111053687
chr05.1176	23031	32741	36620	2852	3253	2316	2.75978513269259e-72	8.74768257211046e-70	0.0875745	-3.51335	mediator of RNA polymerase II transcription subunit 15 isoform X1
chr10.265	22	33	34	3	0	5	7.94127e-05	0.00032703	0.0868338	-3.5256	uncharacterized protein LOC111064440
chr06.0687	243	353	362	24	45	17	7.15771840867263e-20	1.39682340587156e-18	0.0862873	-3.53471	LOW QUALITY PROTEIN: uncharacterized protein LOC111048365; hypothetical protein LSTR_LSTR008535
chr01.2197	452	394	512	49	41	34	4.35462691670623e-47	4.21753681006918e-45	0.0862405	-3.53549	PREDICTED: protein FAM166B-like isoform X2
chr10.326	461	21	76	29	19	8	0.000438913	0.00155892	0.0861481	-3.53704	cytosol aminopeptidase-like
chr01.1560	28	101	140	12	6	6	3.7891461174854e-7	2.28441e-06	0.0860958	-3.53791	serine protease 27-like
chr03.0475	3971	4697	10007	666	531	468	1.4265210462109e-28	5.11007196690617e-27	0.0857958	-3.54295	-
chr10.146	52	94	448	16	22	13	4.14076e-06	2.14206e-05	0.0854723	-3.5484	cuticular protein
chr08.192	1466	3246	3674	260	279	192	2.21601046702548e-29	8.36803952530199e-28	0.0844268	-3.56616	protein yellow-like
chr05.0541	13	33	32	5	1	1	0.00014108	0.000553111	0.084277	-3.56872	-
chr10.388	55	74	98	9	6	5	2.40612241979905e-12	2.5734192751634e-11	0.0839436	-3.57444	sialin-like
chr05.0297	26	39	83	7	4	2	1.98996e-06	1.08411e-05	0.0837686	-3.57745	very-long-chain 3-oxoacyl-CoA reductase-like
chr02.1459	219	350	305	32	26	19	3.34489349081122e-32	1.48883344314406e-30	0.0837522	-3.57773	PREDICTED: uncharacterized protein LOC105462500 isoform X1
chr03.1032	149	168	195	18	20	7	1.5302122052876e-20	3.13843522888397e-19	0.0831124	-3.58879	piggyBac transposable element-derived protein 4-like
chr01.0487	1980	1977	4637	230	316	185	1.32023273875896e-22	3.19667464060619e-21	0.0825002	-3.59946	androgen-dependent TFPI-regulating protein-like
chr07.0632	45	45	38	3	4	4	1.64463420254014e-8	1.15844267734477e-7	0.0816043	-3.61521	-
chr06.1023	4743	7563	6685	547	847	206	2.38737218091979e-17	3.83593133831352e-16	0.0800277	-3.64336	uncharacterized protein LOC111055743
chr09.517	916	677	1087	86	87	54	5.09284107240664e-39	3.52788858393202e-37	0.0798949	-3.64575	low choriolytic enzyme-like
chr02.0596	78	63	84	7	8	4	9.44838338418335e-13	1.05138393828253e-11	0.079688	-3.64949	peroxisomal N(1)-acetyl-spermine/spermidine oxidase-like
chr11.286	209	26	45	10	11	4	7.45424e-05	0.000308431	0.0789625	-3.66269	phosphoglycerate kinase-like, partial
chr01.0730	25	36	11	2	2	2	0.0001174	0.000467453	0.0785001	-3.67116	uncharacterized protein LOC105207048; unnamed protein product, partial
chr10.811	3116	2718	2841	272	335	121	2.41939145968311e-27	7.93317701200166e-26	0.0783946	-3.6731	uncharacterized protein LOC103515323
chr08.392	930	914	1433	83	89	93	6.89636022429835e-49	7.67403488788944e-47	0.0778947	-3.68233	-
chrX.0549	569	405	693	58	49	31	1.82165050104951e-31	7.84134330904438e-30	0.0777592	-3.68484	-
chr09.102	3609	3427	4232	398	354	184	4.16196098183471e-47	4.06860858598047e-45	0.0777351	-3.68529	atrial natriuretic peptide-converting enzyme
chr06.1056	598	592	778	65	60	36	1.00883258971906e-51	1.27137215523631e-49	0.0773468	-3.69251	cytochrome P450 CYP314A1; ecdysone 20-monooxygenase-like
chr08.098	37	68	43	5	2	5	2.32419601606038e-8	1.61750434650642e-7	0.0773301	-3.69283	uncharacterized protein LOC111060167
chr09.120	481	591	923	52	71	37	9.15129012907482e-29	3.31219705017725e-27	0.077209	-3.69509	UDP-glucuronosyltransferase 1-7-like; hypothetical protein LSTR_LSTR010663
chr01.0913	156311	91305	110440	7360	17934	4048	3.02469e-06	1.60113e-05	0.0769111	-3.70066	apolipoprotein D; uncharacterized protein LOC111051600
chr02.0702	755	1302	1106	94	69	90	1.14589397955636e-49	1.34674730631006e-47	0.0767747	-3.70322	uncharacterized protein LOC111045975
chr08.480	497	822	1361	77	63	69	4.46711654441035e-26	1.31622645224035e-24	0.0757543	-3.72253	chymotrypsin-like elastase family member 2A
chr06.0976	2299	3831	7590	426	311	326	4.22223162046416e-24	1.10966187814209e-22	0.0751642	-3.73381	uncharacterized protein LOC106661176 isoform X1
scaffold.28	579	768	793	50	63	53	2.51081231545834e-63	5.35981567748861e-61	0.0744981	-3.74665	7-dehydrocholesterol reductase-like
chr06.1022	124	191	248	18	22	4	1.00036608151489e-12	1.10963194195607e-11	0.0742837	-3.75081	-
chr02.0326	591	1067	1080	75	89	47	3.37488248237106e-34	1.70537539930441e-32	0.0739681	-3.75695	uncharacterized protein LOC111049880
chr10.341	674	4470	4138	241	246	208	1.55739e-06	8.64206e-06	0.0738058	-3.76012	-
chr01.0228	183	172	211	17	13	14	2.4270774574733e-30	9.91688679889482e-29	0.0736688	-3.7628	sideroflexin-1
chr06.0315	357	271	356	33	23	21	1.22405785622974e-34	6.46648746270862e-33	0.0734085	-3.76791	regucalcin-like isoform X1
chr04.0855	16405	17165	22302	1669	1557	1092	7.54235528543721e-101	1.31488393809455e-97	0.0732415	-3.7712	protein masquerade isoform X1
chr12.301	166	7	37	3	11	3	0.00127308	0.00406982	0.0731879	-3.77225	glycine-rich cell wall structural protein 1.8-like isoform X2; keratin, type I cytoskeletal 9-like isoform X5
chr08.287	24233	24666	27177	1509	3284	998	4.26020857474917e-10	3.57351898090427e-9	0.0727152	-3.7816	flocculation protein FLO11-like
chr12.625	1297	3043	2921	234	153	163	1.01336181356422e-33	4.93012305575893e-32	0.0727031	-3.78184	uncharacterized protein LOC111044132 isoform X1
chr13.339	1808	1761	2144	135	222	76	2.45920146257259e-26	7.3494992281455e-25	0.0719587	-3.79669	uncharacterized protein LOC111050194 isoform X1
chr10.794	238	22	28	10	14	0	0.00235025	0.00704805	0.071907	-3.79772	uncharacterized protein LOC111062000
chr05.0888	96	194	294	17	14	12	3.5271929379577e-15	4.79771627191645e-14	0.0713033	-3.80989	uncharacterized protein LOC111045284; hypothetical protein LSTR_LSTR000927
chrX.0448	49	40	32	1	6	2	1.77043e-06	9.75184e-06	0.0706995	-3.82216	protein ANTAGONIST OF LIKE HETEROCHROMATIN PROTEIN 1-like
chr02.0588	8317	6315	7742	631	696	359	6.45751485105036e-45	5.67610128924258e-43	0.0705129	-3.82597	leucine-rich repeat and fibronectin type-III domain-containing protein 3 isoform X1
chrX.0736	34	38	38	1	5	2	4.19378353728724e-7	2.51099e-06	0.0699188	-3.83818	uncharacterized protein LOC111055360
chr07.0214	68	56	42	10	3	0	6.07236e-06	3.0493e-05	0.0698026	-3.84058	uncharacterized protein LOC111051266 isoform X1
chr04.1464	46	37	66	6	3	2	6.63673036024644e-9	4.92691267339799e-8	0.0693357	-3.85026	uncharacterized protein LOC110836898 isoform X4
chr05.0463	1713	1739	4059	174	217	145	9.68830470726063e-27	3.00711178747615e-25	0.0692101	-3.85287	heparan sulfate 2-O-sulfotransferase pipe
chr08.357	218	374	405	23	30	18	8.23583046952573e-29	2.99120787191803e-27	0.0686307	-3.865	protein dimmed-like
chrY.012	102	110	133	10	12	3	1.87193440030123e-16	2.84599328883007e-15	0.0684894	-3.86798	PiggyBac transposable element-derived protein 4; unnamed protein product
chr05.0195	680	741	2247	74	84	95	7.52666678444532e-17	1.16290893006349e-15	0.068138	-3.8754	lipase member H-B-like
chr02.0186	40335	26911	37122	2422	3418	1670	1.32723350549136e-35	7.54503394969544e-34	0.0677535	-3.88356	odorant binding protein 8; uncharacterized protein LOC111046469
chrX.1755	48	54	38	4	2	4	3.16962384442066e-9	2.43423387758004e-8	0.0673943	-3.89123	hypothetical protein C0J52_11806
chr07.0898	1887	4729	1899	208	176	204	8.34457731190648e-25	2.27302809069119e-23	0.066324	-3.91433	fatty acyl-CoA reductase
chr09.093	411	867	1217	55	58	55	4.75840634530813e-25	1.32023687989186e-23	0.0658469	-3.92474	sulfotransferase 1C4-like
chr10.396	245	1864	1047	73	113	22	0.000105752	0.000423981	0.0638182	-3.96989	LOW QUALITY PROTEIN: PR domain zinc finger protein 1-like
chr01.1615	20	33	42	0	4	2	1.6511e-05	7.61152e-05	0.0623354	-4.0038	lysyl oxidase homolog 3
chrX.1613	1952	1426	1773	114	149	77	2.18234118218487e-42	1.74254112714914e-40	0.0620992	-4.00928	stubble-3
chr01.1033	64	35	71	3	3	5	3.1293883247424e-9	2.41218878974249e-8	0.0616671	-4.01935	cuticle protein 8-like
chrX.1650	3467	3714	5094	343	243	214	1.27582872408235e-94	1.33451684539014e-91	0.0616504	-4.01975	rhophilin-2 isoform X2
chr08.718	149	136	219	12	7	13	4.30770550238278e-22	9.94671071852625e-21	0.0606745	-4.04277	lipase 1-like
chr02.1131	299	721	581	21	38	39	1.48380264186166e-21	3.30118308887646e-20	0.0603349	-4.05086	iodotyrosine deiodinase 1 isoform X2
chr07.0320	99	68	167	8	4	9	1.96385904829014e-12	2.12210388895815e-11	0.0602566	-4.05274	putative serine protease K12H4.7
chr10.633	86	215	181	9	15	6	1.09424798136849e-14	1.42716133230853e-13	0.0602308	-4.05336	proteoglycan 4-like; flocculation protein FLO11-like isoform X1
chr01.2031	15871	11432	14146	1138	951	579	3.46085871539969e-53	4.7632344951422e-51	0.0597023	-4.06607	-
chr12.382	4868	4748	7933	419	343	334	1.03939915206707e-74	4.02670930763762e-72	0.0596533	-4.06725	chitooligosaccharidolytic beta-N-acetylglucosaminidase-like
chrX.1206	2145	5038	3588	245	338	82	7.08386274406698e-18	1.19511619843453e-16	0.0587629	-4.08895	hormone receptor 46
chr04.1405	267	245	452	20	28	11	4.09338718953226e-23	1.02188138430805e-21	0.0584678	-4.09621	cholesterol 7-desaturase
chr03.1588	1297	872	954	91	82	24	6.61838654787266e-21	1.3901269737098e-19	0.0577034	-4.1152	uncharacterized protein LOC111053412, partial
chr03.1482	6789	4941	7088	424	468	262	1.78309920173371e-53	2.52043481758576e-51	0.0576374	-4.11685	glutathione S-transferase-like
chr03.1068	375	353	996	34	34	34	5.96900200269479e-20	1.16920900652037e-18	0.0576095	-4.11755	uncharacterized protein LOC111043521 isoform X1
chr02.1080	205	317	411	13	27	15	1.14699988777189e-23	2.95507852859458e-22	0.057369	-4.12358	cytochrome b5-like isoform X1
chr06.0193	350	424	646	29	29	26	1.47755850579169e-40	1.08839873032261e-38	0.0569149	-4.13505	uncharacterized protein LOC111043276
chr02.1048	1061	1621	1715	101	84	75	2.72897118581509e-83	1.78406491272662e-80	0.0565484	-4.14437	uncharacterized protein LOC111047578
chr03.0772	3770	4257	10666	350	376	347	3.12605374754989e-28	1.09359606017966e-26	0.0561092	-4.15562	uncharacterized protein LOC111048801 isoform X2
chr01.2022	45	62	68	2	3	5	1.92792228826262e-11	1.88116297903237e-10	0.0553065	-4.17641	-
chr09.481	1602	1568	4581	176	151	117	6.82154895805897e-24	1.77055588340687e-22	0.0552538	-4.17778	low-density lipoprotein receptor-related protein 2-like isoform X1
chr02.1318	40	33	46	4	1	2	1.34279024898194e-8	9.52889145478362e-8	0.0551548	-4.18037	hypothetical protein LSTR_LSTR001941
chr08.965	34	52	35	3	0	4	2.69902639831871e-7	1.6607e-06	0.0551318	-4.18097	-
chr01.1375	1111	1185	1481	93	81	46	9.48008432840006e-71	2.6095179493438e-68	0.0549664	-4.18531	dehydrogenase/reductase SDR family member 11-like isoform X1
chr01.1236	3364	5314	6179	315	328	206	4.4829270026322e-63	9.37828328950656e-61	0.0547572	-4.19081	uncharacterized protein LOC111049349
chr01.0165	227981	128798	179336	11784	13169	6636	1.89456891299789e-36	1.11332532752573e-34	0.0547211	-4.19176	-
chr05.1175	249	401	466	26	29	9	6.03579170197129e-25	1.65707037277217e-23	0.0546148	-4.19456	-
chr08.787	196	201	593	23	17	15	3.85151164364044e-16	5.72255849324986e-15	0.0536102	-4.22135	hypothetical protein LSTR_LSTR010637
chr10.722	1766	6984	12299	527	237	391	3.01793055463988e-7	1.84714e-06	0.053573	-4.22235	-
chr05.1252	821	568	551	49	39	24	2.84662715045879e-34	1.45247414603897e-32	0.053324	-4.22907	protein THEM6-like; hypothetical protein LSTR_LSTR000906
chr07.0886	179	335	228	14	13	14	4.24741079213451e-28	1.45665301264679e-26	0.0529668	-4.23877	-
chr14.346	1355	1913	2036	110	103	80	1.27217089937461e-105	3.32672690186461e-102	0.0527585	-4.24445	patched domain-containing protein 3, partial
chr09.210	619	849	1668	49	74	46	5.10292548733399e-26	1.4993427134133e-24	0.0526543	-4.2473	sulfotransferase 1C4
chr11.421	178	320	65	8	15	8	5.97309032303682e-10	4.96255161072002e-9	0.0523009	-4.25702	unnamed protein product; uncharacterized protein LOC105700713
chr03.1149	10	47	36	3	0	2	6.15782e-05	0.000258886	0.0516928	-4.27389	-
chrX.1642	9	353	79	9	4	10	8.34786e-05	0.00034189	0.0513103	-4.28461	CCAAT/enhancer-binding protein-like; hypothetical protein LSTR_LSTR014326
chr10.484	714	679	953	49	44	33	4.64097533603968e-72	1.38698862899929e-69	0.0509597	-4.2945	hypothetical protein LSTR_LSTR008076, partial
chr02.1295	294	18	35	9	9	2	0.000126841	0.000502181	0.0497621	-4.32881	cytosol aminopeptidase-like; hypothetical protein LSTR_LSTR009591
chrX.1900	2093	1612	1324	142	121	14	5.0015e-06	2.54759e-05	0.0495614	-4.33464	uncharacterized protein LOC111045075
chrX.1746	807	1508	1850	81	79	54	6.65689640619497e-43	5.48276664636216e-41	0.0494912	-4.33668	uncharacterized protein LOC111043398 isoform X2
chr02.1215	931	1428	1754	92	86	35	9.3036578189202e-36	5.31782845824619e-34	0.0490924	-4.34836	tetraspanin-9-like
chr03.0940	16870	24823	43901	1536	1674	1086	2.82099147160877e-40	2.03500488227778e-38	0.0485606	-4.36407	-
chr09.917	86	118	160	5	1	12	3.35947582286156e-11	3.16863093842488e-10	0.0484499	-4.36736	-
chr14.107	118	65	127	8	4	4	1.78297024029219e-14	2.28552312664906e-13	0.0481968	-4.37492	-
chr04.0854	969	1376	2042	73	102	43	1.32327189375723e-33	6.37853640953944e-32	0.0478404	-4.38563	uncharacterized protein LOC111053742; hypothetical protein LSTR_LSTR001306
chr07.1012	944	2412	1814	92	99	63	2.72746959677259e-36	1.59381742917549e-34	0.047311	-4.40168	ABC transporter G family member 20
chrX.1747	30	105	94	6	2	3	1.75839063997562e-9	1.39868943681711e-8	0.0460919	-4.43934	-
chr08.859	5012	6008	13227	385	370	390	5.06241330148728e-37	3.11487312550335e-35	0.0460711	-4.44	aminopeptidase N-like
chr08.200	673	467	476	33	45	3	1.21242e-05	5.74881e-05	0.0458515	-4.44689	venom allergen 5-like
chr01.0357	2443	6287	12129	349	392	227	1.93943152363506e-11	1.89062942564983e-10	0.0454199	-4.46053	uncharacterized protein LOC111052650
chr02.1425	364	536	862	40	28	16	2.27241323838822e-29	8.55015916314417e-28	0.0453575	-4.46252	PREDICTED: uncharacterized protein LOC109035991 isoform X1
chr01.1790	27461	17905	32872	1470	1460	838	1.26347465268485e-49	1.46843831856484e-47	0.0452208	-4.46687	uncharacterized protein LOC111049259
chrX.1101	6350	8065	16652	467	516	447	1.55315178703277e-39	1.09770051975424e-37	0.0448897	-4.47747	serine proteinase stubble, partial
chr07.0697	25	29	10	0	3	0	0.000563429	0.00195292	0.0444564	-4.49147	E3 ubiquitin-protein ligase CCNB1IP1-like
chr03.0269	35	24	48	3	1	1	8.85117868969086e-8	5.74694780224496e-7	0.0438459	-4.51141	acetylcholine receptor subunit beta-type unc-29-like
chr08.921	108	1084	164	21	24	16	6.41268e-05	0.000268629	0.0436872	-4.51664	PREDICTED: scavenger receptor class B member 1
chr06.0860	1109	3292	2042	69	172	42	1.53608735028781e-8	1.08417501241636e-7	0.042734	-4.54847	hormone receptor 4 isoform X2
chr03.0765	123	93	328	10	7	7	1.27306996643182e-13	1.52709998266937e-12	0.0424973	-4.55648	-
chr01.1329	28	45	90	2	2	3	8.29201193238734e-9	6.06534579110291e-8	0.0420348	-4.57227	-
chr08.917	541	1352	965	50	49	25	2.33988101422572e-32	1.05043585445498e-30	0.0414475	-4.59257	hypothetical protein LSTR_LSTR008971
chr04.0054	24	24	20	2	1	0	5.00264e-06	2.54759e-05	0.0409104	-4.61139	uncharacterized protein LOC111051286
chr01.0522	168	223	185	14	10	1	2.43601115355834e-20	4.92856415207356e-19	0.0403771	-4.63032	uncharacterized protein LOC111043593
chr01.0173	48	20	48	2	3	0	7.12230766254614e-7	4.14576e-06	0.0401498	-4.63846	pancreatic triacylglycerol lipase-like
chr06.0043	1252	1310	1803	82	69	31	3.78388857666775e-53	5.14019149505774e-51	0.0391892	-4.6734	-
chr13.173	654	972	2767	57	57	60	1.15834990403278e-20	2.38981065013469e-19	0.0390838	-4.67729	PREDICTED: CD209 antigen-like protein B isoform X2
chr10.554	148	7	28	2	5	1	0.000211398	0.000798563	0.0389461	-4.68238	-
chr06.0069	2076	1865	3130	106	102	79	1.87235800756833e-78	9.32612607579271e-76	0.0386805	-4.69225	retinol dehydrogenase 13-like
chr09.163	1448	949	1421	42	64	48	7.60278470913822e-49	8.28386750599852e-47	0.0383834	-4.70337	uncharacterized protein LOC111874763; hypothetical protein LSTR_LSTR013964
chr06.1170	102	836	107	18	16	8	3.57601019113496e-8	2.42890042852413e-7	0.0383569	-4.70437	nose resistant to fluoxetine protein 6 isoform X2
chr04.1404	166	211	351	9	19	1	1.02631181973674e-12	1.13720568161507e-11	0.0381768	-4.71116	cytochrome P450 CYP307A2
chr01.1806	742	716	1643	44	31	44	3.84618031045008e-34	1.93418490612057e-32	0.037105	-4.75224	-
chr01.2030	286	333	305	12	13	11	2.71631520384077e-56	4.37117800494992e-54	0.0370075	-4.75604	uncharacterized protein LOC111054942 isoform X1
chr02.0315	540	740	2021	55	41	29	6.81821927337006e-22	1.55378155990089e-20	0.0365209	-4.77513	uncharacterized protein LOC111054637
chr03.1021	230	460	469	10	14	19	4.70262373405995e-30	1.88465303671521e-28	0.0363281	-4.78277	mucin-5AC-like isoform X1
chr01.0314	6327	8896	8259	440	425	57	5.2577937777935e-8	3.51865149812668e-7	0.0363118	-4.78342	uncharacterized protein LOC111060077; hypothetical protein LSTR_LSTR008279
chrX.1430	4054	6132	11329	283	259	259	1.95414118220412e-44	1.6892823773434e-42	0.0362571	-4.78559	fatty acyl-CoA reductase 1
chr06.0611	98	107	223	8	4	4	1.1002868663257e-17	1.82682549551855e-16	0.0357055	-4.80771	cuticle protein 7-like
chr03.0574	3812	7210	12112	308	317	223	6.95445273934335e-38	4.5750676511655e-36	0.0356266	-4.8109	heparan-alpha-glucosaminide N-acetyltransferase isoform X1
chr01.0161	37360	22938	29590	1059	1893	459	1.43240522618284e-11	1.41884078275308e-10	0.0354236	-4.81914	uncharacterized protein LOC111056576
chr06.0629	337	631	3737	69	55	42	1.2395e-05	5.85864e-05	0.0347876	-4.84528	cuticular protein
chr01.0762	173	138	223	1	13	5	1.4961328567485e-14	1.93204317056658e-13	0.0345961	-4.85325	hyaluronidase-like
chr03.1552	1472	3706	4193	111	102	114	5.136389706467e-40	3.67990659792088e-38	0.0341249	-4.87303	hypothetical protein LSTR_LSTR000778
chr09.518	31	42	78	0	1	4	8.00841541817171e-8	5.22244546596484e-7	0.0329925	-4.92172	low choriolytic enzyme-like isoform X1
chrX.0019	147	592	503	24	10	9	3.64266192857238e-17	5.8082688678151e-16	0.0329575	-4.92325	glucose dehydrogenase
chr10.779	29	124	86	3	3	2	3.07244561156806e-10	2.60014410169919e-9	0.0324752	-4.94452	cuticular protein
chrX.0927	2821	6907	4409	178	164	132	2.87213014416359e-53	4.00566417439349e-51	0.0321713	-4.95808	alpha-tocopherol transfer protein-like
chrX.0255	134	78	79	2	7	1	3.20642776734021e-12	3.38097121435268e-11	0.0321084	-4.96091	-
chr01.0500	3331	3053	7436	180	147	125	1.25620078942292e-44	1.09498835478031e-42	0.0313677	-4.99458	trypsin-like
chr09.916	6264	4624	6008	205	297	52	8.25617272951465e-11	7.43703228632065e-10	0.0304742	-5.03627	uncharacterized protein LOC111053968
chr09.870	679	1042	1107	28	34	27	2.14619049621349e-79	1.12245762951966e-76	0.0302897	-5.04503	laccase-4-like
chr05.0014	812	845	1517	37	33	29	1.30418828060672e-57	2.23636219920431e-55	0.0299176	-5.06286	-
chr04.0944	66	313	593	10	7	12	1.1465578936791e-11	1.15206489605028e-10	0.0297235	-5.07225	uncharacterized protein LOC111046523
chr10.459	661	481	1928	19	42	30	1.71359547164721e-18	3.0074175559446e-17	0.029372	-5.08941	uncharacterized protein LOC111055705; hypothetical protein LSTR_LSTR014860
chr10.626	40	19	36	2	1	0	3.22283425461766e-7	1.96336e-06	0.0291342	-5.10114	-
chr02.1054	47	96	133	1	1	6	4.7006299830888e-11	4.35891751977915e-10	0.0288298	-5.11629	uncharacterized protein LOC111047575
chr01.1015	585	1267	953	27	40	17	1.74797664351049e-39	1.2271030665181e-37	0.0287991	-5.11783	extensin-like
chrX.1484	552	349	621	13	27	6	4.38094737467824e-25	1.21874227497698e-23	0.0285898	-5.12836	uncharacterized protein LOC111047161
chr10.674	63	78	97	1	1	5	6.45565108797545e-15	8.63505247828942e-14	0.0285464	-5.13055	cuticular protein; uncharacterized protein LOC110834429 isoform X2
chr02.1424	337	389	671	22	8	11	1.79517154241636e-35	1.00954270611157e-33	0.0278389	-5.16675	-
chr01.2028	540	1031	699	52	7	10	7.05506280495754e-17	1.09327343614601e-15	0.0275327	-5.18271	uncharacterized protein LOC111057006
chr13.019	606	957	1187	29	30	19	1.09562521539557e-61	2.16230938736559e-59	0.0272454	-5.19784	alpha-tocopherol transfer protein-like
chr09.665	122	118	196	1	2	9	1.06608599587239e-15	1.50084246525238e-14	0.0270636	-5.2075	hypothetical protein BSL78_08363
chr01.0768	6562	8143	22035	381	322	302	2.20240268206955e-34	1.14045208190334e-32	0.0266147	-5.23163	peroxidase-like
chr01.1805	26	136	224	5	3	2	1.34631148619073e-9	1.08159893591053e-8	0.0252281	-5.30882	LOW QUALITY PROTEIN: uncharacterized protein LOC111053636
chr02.0525	430	696	753	17	13	19	1.60169991983212e-61	3.04614202935346e-59	0.0251279	-5.31457	-
chr01.1696	75	263	290	4	7	5	1.99916016592603e-16	3.02622508474476e-15	0.0250933	-5.31655	acyl-CoA Delta(11) desaturase-like isoform X1
chrX.0545	8012	6634	9041	316	305	19	3.8451e-06	2.00064e-05	0.0246778	-5.34064	uncharacterized protein LOC110831262 isoform X3
chr13.007	156	699	219	8	15	4	5.44176470641564e-14	6.70445922604329e-13	0.0242647	-5.365	circadian clock-controlled protein-like, partial
chr09.846	7992	8198	10450	272	326	90	5.52740546659678e-38	3.65928235320268e-36	0.0242359	-5.36671	uncharacterized protein LOC111059782
chrX.0310	748	2275	989	39	29	32	1.61496648224664e-32	7.28127129495686e-31	0.0239149	-5.38595	glucose dehydrogenase
chr04.1162	37	134	201	5	1	3	3.08482184130885e-11	2.91747165100277e-10	0.0234631	-5.41346	glycine receptor subunit alpha-2 isoform X1
chr02.1290	54	62	92	2	2	1	7.80363230882742e-16	1.11510920697179e-14	0.0229664	-5.44433	PREDICTED: uncharacterized protein LOC105847861
chr06.0929	331	1050	532	4	9	30	6.24863705613529e-7	3.65757e-06	0.0229376	-5.44614	collagen alpha-1(III) chain-like, partial
chr03.1378	107	86	93	5	2	0	3.7799660487679e-18	6.47110390672868e-17	0.0226519	-5.46423	uncharacterized protein LOC111044487
chr06.0010	48594	33497	57028	965	1872	459	7.05906656411165e-14	8.60580842198227e-13	0.0224323	-5.47828	serpin B5
chr10.723	258	426	598	15	8	7	1.80140065659584e-37	1.15599085079709e-35	0.0223762	-5.48189	-
chr05.0961	2763	5149	4741	116	76	102	1.35488618494005e-88	1.09016226880561e-85	0.0223209	-5.48546	uncharacterized protein LOC111063497
chr01.1324	2011	1675	3090	82	68	10	9.04257127848137e-10	7.36072339088834e-9	0.0217594	-5.52222	protein spaetzle 4-like
chr03.0611	396	776	817	18	19	8	3.44466165591676e-45	3.07958640349481e-43	0.0216913	-5.52674	uncharacterized protein LOC111047711; hypothetical protein LSTR_LSTR009664
chr02.1709	1320	1732	1522	33	52	19	8.10643262909623e-70	2.17418680257299e-67	0.0216286	-5.53091	arylsulfatase I
chr03.1700	155	81	106	5	1	2	5.88170417215635e-17	9.22378195513575e-16	0.0215167	-5.5384	uncharacterized protein LOC111056601 isoform X1
chr10.536	3104	3243	7717	70	176	60	3.03475823430852e-13	3.52314884915285e-12	0.0213166	-5.55188	uncharacterized protein LOC111052456 isoform X1
chr08.004	377	583	907	10	20	10	6.40363210509092e-37	3.89430184995646e-35	0.020872	-5.58229	solute carrier family 46 member 3-like isoform X1
chr07.0630	1375	3997	1462	51	58	39	9.9482862745982e-33	4.54406438568983e-31	0.0207665	-5.5896	-
chr06.0618	775	3265	3741	42	71	45	7.07969576695773e-13	7.9371508812838e-12	0.0201671	-5.63185	cuticular protein
chr13.293	387	1430	828	16	27	11	1.44512465767082e-25	4.08540646465859e-24	0.0198295	-5.65621	-
chr03.0613	104	447	361	13	3	3	7.62951900487091e-16	1.09321601083493e-14	0.0196681	-5.668	uncharacterized protein LOC111047714
chr04.0493	76	61	168	0	5	1	1.40548917927941e-11	1.39482132972131e-10	0.0192603	-5.69823	hypothetical protein LSTR_LSTR003916
chr08.247	129	607	874	7	14	10	2.01077616633562e-16	3.03941021674431e-15	0.0192562	-5.69853	-
chr01.0526	129	122	314	3	6	2	2.47842210362237e-19	4.62933842926606e-18	0.0188489	-5.72938	protein bicaudal C homolog 1-like
chr02.0570	595	92	410	4	11	6	2.26416375988992e-13	2.65804185504473e-12	0.0179544	-5.79951	alpha-tocopherol transfer protein-like
chr01.0914	10725	9796	24545	352	329	160	9.98694650576806e-43	8.16120784768233e-41	0.0177577	-5.81541	Apolipoprotein D
chr02.1621	105	58	100	3	0	2	1.09175837800488e-15	1.53491836477568e-14	0.0177476	-5.81623	LOW QUALITY PROTEIN: uncharacterized protein LOC111060640; hypothetical protein LSTR_LSTR013071
chr07.0721	259	304	534	9	4	7	1.81940053665832e-38	1.23577465022377e-36	0.0174884	-5.83746	adhesive plaque matrix protein-like isoform X1; hypothetical protein LSTR_LSTR013625
chr02.1430	835	2898	1493	53	22	22	4.05645145875012e-30	1.63194162532793e-28	0.0174881	-5.83748	cell wall protein IFF6 isoform X3
chr10.727	521	2574	537	20	23	22	1.15632720988895e-9	9.34712721440376e-9	0.0174106	-5.84389	-
chr02.0603	97	362	259	8	0	5	1.54395997706728e-15	2.14188612203232e-14	0.0173065	-5.85254	hypothetical protein LSTR_LSTR008090; cuticle protein 7-like
chr09.306	3288	10411	7005	132	108	128	1.86182266618248e-48	1.96713788770391e-46	0.0172695	-5.85563	laccase-5
chr13.091	128	649	676	13	8	5	2.33715756253341e-18	4.06090832294012e-17	0.0172643	-5.85607	ichor
chr10.353	38630	39974	60590	1206	1310	68	2.2346e-06	1.20671e-05	0.0171835	-5.86283	uncharacterized protein LOC111061473 isoform X2
chr01.1576	19341	19825	33589	719	549	88	3.36306599261956e-10	2.84149194529892e-9	0.0171789	-5.86322	carboxypeptidase A2
chr02.1038	19219	22932	38014	552	681	198	1.67255942296966e-38	1.14346219374266e-36	0.0169575	-5.88193	uncharacterized protein LOC111051352 isoform X1
chr06.0268	38	66	187	3	1	1	5.79958951606497e-11	5.32137774895084e-10	0.0166207	-5.91088	hypothetical protein LSTR_LSTR002461
chr06.0021	434	98	81	2	9	0	0.000541367	0.00188255	0.0161918	-5.94859	PREDICTED: uncharacterized protein LOC107224768
chr13.420	1097	3670	1411	47	32	26	7.21345212716996e-33	3.35345374445323e-31	0.0161462	-5.95266	protein takeout-like
chr10.033	93	209	262	6	0	3	1.22822869106594e-19	2.35729763459629e-18	0.0152664	-6.0335	hypothetical protein LSTR_LSTR006020
chr11.301	2789	6582	3870	72	77	59	1.54089089118845e-66	3.83755207662647e-64	0.0150985	-6.04945	pro-resilin-like; glycine-rich cell wall structural protein
chr10.667	18183	14685	30226	358	480	162	1.55512936539922e-43	1.30133225296607e-41	0.0150474	-6.05434	general odorant-binding protein 19d-like
chr01.2133	469	501	637	20	3	3	2.54392347313494e-35	1.38590830880164e-33	0.0149253	-6.06609	uncharacterized protein LOC111053614
chr03.0474	8563	17919	14143	240	210	176	3.92596854740583e-104	8.21312620117299e-101	0.0147707	-6.08112	uncharacterized protein LOC106663390 isoform X1
chr10.169	2796	3775	8750	106	62	64	6.71553779178019e-44	5.75774797557547e-42	0.0145458	-6.10325	uncharacterized protein LOC111047755
chr10.588	9145	8258	17408	233	261	41	2.53708838617402e-11	2.42577189391044e-10	0.0144055	-6.11724	neurogenic locus protein delta-like; hypothetical protein LSTR_LSTR003433
chr02.1930	31	86	94	2	1	0	2.45085731196629e-12	2.6159150493028e-11	0.0136391	-6.19611	adenylate cyclase type 5-like
chr01.0503	408	294	1143	11	10	5	4.18089088348986e-24	1.10156470129229e-22	0.0135424	-6.20637	transmembrane protease serine 9-like
chr01.0201	160	377	342	3	2	7	9.75905586570636e-30	3.78073053167735e-28	0.0133212	-6.23014	uncharacterized protein LOC111051462; hypothetical protein LSTR_LSTR005481
chr01.0965	2169	3028	6766	74	67	25	2.20489324708354e-35	1.22027425208962e-33	0.0132562	-6.23719	uncharacterized protein LOC111050636 isoform X1
chr03.1386	219	883	285	4	11	3	1.98065437429876e-18	3.47029225379648e-17	0.0125912	-6.31144	phospholipase B1, membrane-associated-like
chr07.0567	838	2423	875	30	14	11	3.80418241076683e-31	1.59943094417023e-29	0.0124481	-6.32793	cytochrome P450 CYP303A1
chr06.0620	106	685	121	8	3	1	1.45156376001428e-11	1.43645760924781e-10	0.0122762	-6.34799	cuticular protein
chr03.0218	4925	5325	13597	119	99	84	1.93495737298104e-52	2.49872273103478e-50	0.0122245	-6.35409	-
chr04.1467	489	608	751	17	3	4	2.19056661799672e-56	3.5802073162884e-54	0.0121874	-6.35847	hypothetical protein LSTR_LSTR007419; uncharacterized protein LOC110828506 isoform X1
chr06.0626	25	33	105	0	1	1	8.68703727989706e-9	6.32774442532892e-8	0.0121611	-6.36158	cuticle protein 7-like
chr06.0686	417	1008	734	14	7	6	8.45260896583737e-47	8.11140273235403e-45	0.0119094	-6.39175	uncharacterized protein LOC106661025
chr09.892	44	23	98	0	0	2	1.5464433310443e-8	1.09074829687952e-7	0.0119069	-6.39206	uncharacterized protein LOC111050577; hypothetical protein LSTR_LSTR000380
chr06.1041	8860	6974	19375	165	146	112	9.52242663990667e-57	1.60652552666812e-54	0.0115158	-6.44024	-
chr13.079	652	1623	4082	24	14	34	7.56638291118458e-12	7.70636467877222e-11	0.0113288	-6.46386	fatty acid elongase
chr10.133	31	159	87	0	2	1	2.73153330190014e-11	2.59743984889777e-10	0.0106729	-6.5499	uncharacterized protein LOC111056843; hypothetical protein LSTR_LSTR006059
chr10.157	153	595	350	3	8	1	6.00481295926486e-21	1.27663299906322e-19	0.0106107	-6.55833	pupal cuticle protein 36a-like isoform X1
chr02.0815	3242	308	1535	20	21	17	1.2733487577853e-8	9.07304360111323e-8	0.0103983	-6.5875	-
chr01.2130	5062	11537	19569	135	142	105	7.91434390836793e-48	7.96000358476236e-46	0.0103272	-6.59741	PREDICTED: uncharacterized protein LOC109035039 isoform X2; hypothetical protein LSTR_LSTR008416
chr10.344	160	406	369	6	3	1	5.19165994115861e-31	2.16353637388522e-29	0.0102141	-6.6133	cuticle protein 7-like
chr09.896	1521	1674	5144	25	28	33	2.98594528492493e-36	1.73516598223971e-34	0.010178	-6.61841	uncharacterized protein LOC111050582
chrX.1711	18810	29767	71865	365	503	367	4.36669291904806e-20	8.63433042216309e-19	0.0101225	-6.62629	uncharacterized protein LOC111055870 isoform X1
chr06.0625	3979	14791	21787	146	121	135	8.8697670321532e-18	1.4841638409924e-16	0.00976942	-6.67751	cuticular protein; hypothetical protein LSTR_LSTR009860
chr01.0806	22976	20794	47450	379	334	185	5.83605427081278e-65	1.38738926528867e-62	0.00934782	-6.74115	LOW QUALITY PROTEIN: carboxypeptidase B-like
chr13.262	82	315	125	1	2	2	3.12706752349315e-17	5.00139545806397e-16	0.00930779	-6.74735	-
chr10.451	2668	2187	5978	32	46	26	2.11288814396025e-49	2.4022619549809e-47	0.00929376	-6.74952	-
chrX.1482	1920	1739	2521	23	23	14	7.19713888954892e-141	3.76410363923408e-137	0.0092107	-6.76247	hypothetical protein LSTR_LSTR015329; uncharacterized protein LOC111047163
chr10.075	76	65	66	0	1	1	5.45549892759114e-18	9.27878354188672e-17	0.00915189	-6.77171	unnamed protein product, partial
chr01.2134	1340	1782	1759	39	7	4	3.40860827444433e-11	3.21207590546736e-10	0.00913979	-6.77362	uncharacterized protein LOC111053610, partial
chr01.1807	2781	2573	8089	36	37	50	8.10789750393926e-41	6.01479488590104e-39	0.00901145	-6.79402	uncharacterized protein LOC111053645
chr08.500	18178	75994	27978	457	280	368	3.8238961134557e-17	6.08796854592795e-16	0.00869414	-6.84574	-
chr06.0628	99	196	519	3	1	3	4.81208812532063e-18	8.22458199196957e-17	0.00844258	-6.8881	cuticle protein 7-like; hypothetical protein LSTR_LSTR016219
chr02.1722	2445	8176	7208	47	69	34	2.00917875656956e-45	1.82747911249718e-43	0.00820681	-6.92896	uncharacterized protein LOC106670819 isoform X2
chr03.1322	79	172	114	0	3	0	1.84189790135765e-20	3.76293985316426e-19	0.00792021	-6.98025	putative glucosylceramidase 4
chr06.1135	334	536	470	1	6	4	9.01070377457325e-65	2.09448803293414e-62	0.00790205	-6.98356	alpha-tocopherol transfer protein
chr02.0725	42	54	153	1	1	0	1.5101915043496e-12	1.64376723574369e-11	0.00778128	-7.00578	hypothetical protein LSTR_LSTR000421
chr13.263	262	1119	521	9	2	4	8.70358768131745e-26	2.52187055807702e-24	0.00750423	-7.05808	uncharacterized protein LOC111048655
chr06.1174	1483	4205	2278	21	25	16	6.3651749572697e-56	1.00878378868244e-53	0.00749728	-7.05942	nose resistant to fluoxetine protein 6-like
chr13.451	130	910	286	4	2	4	1.32221157674158e-17	2.18144055090173e-16	0.00732526	-7.0929	fatty acid elongase
chr05.0512	43	46	52	0	1	0	7.95559049187178e-14	9.6649798542368e-13	0.00726942	-7.10394	phospholipase A1-like
chr13.545	207	648	232	0	4	4	6.76204437866737e-22	1.54434463320656e-20	0.0072214	-7.1135	pancreatic lipase-related protein 2-like
chr11.385	243	903	307	6	2	3	1.45654908057952e-24	3.90653932893892e-23	0.00720099	-7.11759	chemosensory protein 7
chr01.1810	17570	31058	77128	323	322	273	2.34519710194735e-21	5.13195851179274e-20	0.0071692	-7.12397	uncharacterized protein LOC111053689
chr02.1233	48	33	64	0	1	0	2.78991965712938e-12	2.96570727780217e-11	0.00706391	-7.14532	hypothetical protein BSL78_08363
chrX.0311	39	343	161	4	0	0	8.96941e-05	0.000365267	0.00669476	-7.22275	glucose dehydrogenase
chr02.1426	1040	3314	1901	15	19	9	5.98240712104851e-48	6.07533771710363e-46	0.00662566	-7.23772	uncharacterized protein LOC111044946
chr07.0636	4567	7606	5442	64	34	21	6.90522429414336e-94	6.56624055606723e-91	0.00630539	-7.3092	-
chr06.0619	77	416	316	3	0	2	2.54123312833612e-18	4.40816498907569e-17	0.00598784	-7.38375	PREDICTED: adult-specific cuticular protein ACP-20-like
chr01.1372	132	393	377	6	0	0	7.88073e-06	3.86462e-05	0.00598381	-7.38472	dehydrogenase/reductase SDR family member 11-like isoform X1
chr01.0212	620	1117	1945	2	19	1	8.02173632566485e-7	4.63065e-06	0.00593633	-7.39621	-
chr06.0622	727	3134	6468	26	19	17	5.49642959261209e-13	6.24920147160027e-12	0.00589133	-7.40719	cuticular protein
chr01.1020	8712	15833	10637	141	37	47	6.01719914529757e-22	1.37724076717314e-20	0.00585981	-7.41493	hypothetical protein LSTR_LSTR013060
chr13.357	1140	808	787	7	1	9	1.65716611660178e-61	3.09534956779546e-59	0.00581722	-7.42546	sugar receptor Gr10 variant a
chr02.1399	1426	1523	3815	14	11	14	1.55191012970359e-54	2.28633520516894e-52	0.00559986	-7.48039	hypothetical protein LSTR_LSTR004374
chr10.561	504	1175	1096	5	6	5	2.83001553746016e-60	5.01728178336157e-58	0.00558413	-7.48445	-
chr10.338	27	38	31	0	0	0	3.74086478451691e-10	3.14798436412284e-9	0.00548879	-7.5093	hypothetical protein LSTR_LSTR015842
chr08.603	7225	28792	8958	103	87	61	3.1177171989775e-18	5.37254067566799e-17	0.00532227	-7.55374	-
chr07.0813	60	66	68	0	1	0	9.81975604728577e-19	1.75580595307024e-17	0.0052777	-7.56588	Uncharacterized protein FWK35_00037040, partial; CCHC-type domain-containing protein, partial
chr10.736	7015	25726	25860	116	86	111	1.8940734372217e-52	2.47650101916738e-50	0.00523026	-7.5789	-
chr02.1428	1200	5893	4595	25	21	14	3.44124237559012e-20	6.86935023829631e-19	0.00496675	-7.65348	keratin, type I cytoskeletal 9-like isoform X1; hypothetical protein LSTR_LSTR012180
chr01.1369	13	47	53	0	0	0	1.76392332347414e-8	1.23996222873249e-7	0.00478413	-7.70753	-
chr01.2243	23313	31350	99794	284	214	234	7.42020514727809e-20	1.445350946751e-18	0.00463578	-7.75297	uncharacterized protein LOC111055834
chr01.1652	2205	5529	9552	40	21	22	1.29902163281097e-46	1.23525147992753e-44	0.00463473	-7.7533	uncharacterized protein LOC111056392
scaffold.19	138	158	343	1	0	2	2.94238545922719e-27	9.52859192059331e-26	0.00455105	-7.77959	-
chr03.0007	38	108	96	0	1	0	1.75048074707237e-15	2.4187620362453e-14	0.00431756	-7.85557	angiotensin-converting enzyme-like
chr03.1067	654	550	2039	10	4	1	1.49788295098051e-12	1.63206829867252e-11	0.00431481	-7.85649	uncharacterized protein LOC111043529
chr05.0771	27	34	65	0	0	0	6.85505124851303e-11	6.23511617908229e-10	0.00424345	-7.88055	-
chr01.0521	50213	46075	137956	493	487	70	8.85407923893815e-15	1.16788989709071e-13	0.00421719	-7.8895	uncharacterized protein LOC111043594
chr03.0065	212	537	393	3	0	2	1.93722018934089e-39	1.35088821203372e-37	0.00420118	-7.89499	-
chrY.059	92	79	74	1	0	0	2.67939138907833e-21	5.8267014406984e-20	0.00414007	-7.91613	protein ALP1-like, partial; uncharacterized protein LOC117282952
chr08.974	807	2208	1945	6	6	8	4.15646828888919e-61	7.49597556927257e-59	0.00392766	-7.99211	protein yellow-like
chr10.551	9012	34475	26927	82	79	115	1.39320484999339e-53	2.02401704596263e-51	0.00387647	-8.01104	cuticle protein 19-like; hypothetical protein LSTR_LSTR005151
chr02.0128	65	61	166	0	0	1	2.72367428743876e-16	4.0874652864576e-15	0.00357081	-8.12953	-
chr03.0462	25	70	56	0	0	0	5.41209624182513e-12	5.56642346995977e-11	0.00354511	-8.13996	-
chr10.021	3350	8140	13736	18	48	20	4.33098882543926e-19	8.00391221097078e-18	0.00339183	-8.20372	uncharacterized protein LOC110834251 isoform X2; hypothetical protein LSTR_LSTR005999
chr02.1406	50	143	126	1	0	0	1.29137963209317e-18	2.28946287316857e-17	0.00327579	-8.25394	pro-resilin-like
chr10.318	8289	22733	10187	63	52	27	7.88109018461894e-64	1.75396177300243e-61	0.00325712	-8.26219	-
chr01.0211	13707	22831	50584	106	156	29	7.17225661414221e-16	1.03478350598521e-14	0.00322217	-8.27775	uncharacterized protein LOC111050778 isoform X1
chr07.0634	1104	1454	1714	7	6	1	2.45902307288327e-149	2.5721381342359e-145	0.00312363	-8.32256	-
chr06.0627	3485	17517	13670	29	35	37	1.78549941164458e-22	4.27375831711724e-21	0.00288798	-8.43572	cuticular protein
chr05.0131	16322	25245	34577	136	53	41	1.68308687586391e-73	5.86836290717882e-71	0.00281338	-8.47348	sulfotransferase 1C4-like
chr03.0068	3193	12077	26921	42	43	33	4.09740983559667e-16	6.05351792095215e-15	0.00276813	-8.49687	hypothetical protein LSTR_LSTR015411; putative uncharacterized protein DDB_G0268364
chrX.0004	625	1989	1392	5	5	0	1.35971143415203e-48	1.45128383686023e-46	0.002392	-8.70757	putative fatty acyl-CoA reductase CG5065
chr05.0110	1111	4719	7099	15	7	7	7.34336875365971e-18	1.23690236977907e-16	0.00216446	-8.85178	-
chr06.0623	9274	39449	31773	58	48	61	3.2443543545908e-30	1.31534676546588e-28	0.00203705	-8.9393	cuticle protein 7-like
chr12.536	30	192	56	0	0	0	2.22788004683743e-11	2.14978093080439e-10	0.00192979	-9.01734	-
chr06.0624	3395	12575	27805	25	22	36	3.4807290195606e-16	5.18638540521422e-15	0.0019069	-9.03455	LOW QUALITY PROTEIN: cuticle protein-like
chr01.1811	2129	2239	6725	7	11	3	3.21116877922109e-22	7.53112677817324e-21	0.00183566	-9.08948	uncharacterized protein LOC111053698
chr01.0383	40693	51734	180352	186	153	142	1.66792430305456e-22	4.00148812154833e-21	0.00172384	-9.18016	uncharacterized protein LOC111064556
chr10.636	282	217	648	0	1	1	5.84434287923054e-33	2.75368587913295e-31	0.00169039	-9.20843	hypothetical protein LSTR_LSTR015692
chr10.161	24	142	158	0	0	0	6.55687527420905e-13	7.39061588019683e-12	0.00168011	-9.21723	hypothetical protein LSTR_LSTR012173
chr10.562	2211	2760	5127	12	2	2	5.2504172860897e-24	1.36615335354473e-22	0.00146873	-9.41121	skin secretory protein xP2-like
chr03.0461	35	197	137	0	0	0	4.33102893998839e-15	5.86061613354187e-14	0.00146508	-9.4148	glutamate receptor ionotropic, kainate 2-like
chr01.1812	436	335	1346	2	0	1	2.1558708507668e-31	9.2042486118452e-30	0.00136761	-9.51413	uncharacterized protein LOC111053708
chr10.526	1446	1934	3134	6	2	1	1.43991253667599e-96	2.15164073337583e-93	0.00132128	-9.56384	cuticular protein
chr03.0318	5759	7883	13664	18	8	11	1.014465039493e-111	3.53710143769892e-108	0.00129984	-9.58746	uncharacterized protein LOC111060226 isoform X3
chr07.0627	24724	80714	31757	134	28	30	3.13055008064971e-14	3.94049986084187e-13	0.00127112	-9.61968	-
chr01.2218	311	548	659	1	0	1	1.01255414986848e-61	2.03679161685082e-59	0.00126985	-9.62112	uncharacterized protein LOC111058087 isoform X1
chr06.0621	3824	14338	16572	21	14	9	1.15190210761558e-27	3.86182565565993e-26	0.00121839	-9.68081	cuticle protein 7-like
chr10.429	76	251	113	0	0	0	1.6770681960235e-20	3.43290280438469e-19	0.00121142	-9.68908	cuticular protein
chr01.0523	5820	6201	23931	18	14	12	1.23456387006408e-26	3.77588832773985e-25	0.00119057	-9.71414	-
chr08.147	15681	24402	68400	59	38	34	2.60486231411729e-28	9.20502020461716e-27	0.00116755	-9.7423	acidic repeat-containing protein-like isoform X2
chr10.319	332	417	920	2	0	0	1.2847403780945e-42	1.04173522130764e-40	0.00115202	-9.76162	-
chr09.899	129	82	255	0	0	0	2.89596186956707e-22	6.83786933536604e-21	0.00114031	-9.77636	hypothetical protein AVEN_120582_1; uncharacterized protein LOC116159203
chr10.730	2496	6622	1722	8	4	1	1.0217379672817e-17	1.70181196461251e-16	0.00110528	-9.82137	-
chr07.0633	4669	15230	3867	18	5	3	1.99410267056028e-14	2.54991612885825e-13	0.000996036	-9.97151	-
chr02.0812	8	47	516	0	0	0	0.00219471	0.0066234	0.000976932	-9.99945	pro-resilin-like
chr01.0524	60756	67765	240551	124	98	77	3.86464461763821e-27	1.23621353824146e-25	0.000785147	-10.3147	uncharacterized protein LOC111049496
chr03.1767	149	233	553	0	0	0	1.3836184658887e-28	4.97341895298823e-27	0.000578013	-10.7566	cytochrome P450 CYP6CS1v2
chr03.0612	7825	11208	16900	14	1	5	8.39789116774541e-25	2.28160887310693e-23	0.000517745	-10.9155	uncharacterized protein LOC111047715
chr07.0631	751	2727	1361	0	0	2	9.9287949291158e-20	1.9268125224221e-18	0.000407426	-11.2612	-
*, WT_24h_T2W and InR2_24h_T2W represent T2 wing buds of 5th-instar WtSW and NlInR2E4 nymphs at 24 h after ecdysis, respectively. Numbers represent read counts that is the the number of reads mapped to a gene.
