# Supplementary material for: Neofunctionalization of a second insulin receptor gene in the wing-dimorphic planthopper, Nilaparvata lugens
Source: PLoS Genet. 2021 Jun 28;17(6):e1009653. doi: 10.1371/journal.pgen.1009653 (PMC8270448; doi:10.1371/journal.pgen.1009653)
Supplement: S3 Table — (XLSX) [file pgen.1009653.s008.xlsx]

## Sheet: Sheet1
S3 Table. GO terms of up-regulated DEGs between InR2_24h_T2W and WT_24h_T2W.
GO_ID	GO_Term	Ontology	DEGs number	Background number	P value	FDR	Gene ID
GO:0022402	cell cycle process	Biological process	124	493	9.99507e-57	2.8386e-53	chr01.0359;chr01.0395;chr01.0447;chr01.0889;chr01.1025;chr01.1035;chr01.1105;chr01.1150;chr01.1153;chr01.1454;chr01.1512;chr01.1519;chr01.1562;chr01.1621;chr01.1698;chr01.1820;chr01.1857;chr01.1931;chr01.2061;chr01.2180;chr01.2224;chr02.0178;chr02.0245;chr02.0266;chr02.0597;chr02.0731;chr02.1010;chr02.1037;chr02.1410;chr02.1452;chr02.1586;chr02.1657;chr02.1806;chr02.1878;chr02.1888;chr02.1956;chr…
GO:0007049	cell cycle	Biological process	135	627	1.37502e-53	1.95252e-50	chr01.0359;chr01.0395;chr01.0447;chr01.0889;chr01.1025;chr01.1035;chr01.1105;chr01.1150;chr01.1153;chr01.1454;chr01.1512;chr01.1519;chr01.1562;chr01.1621;chr01.1698;chr01.1820;chr01.1857;chr01.1931;chr01.2061;chr01.2180;chr01.2224;chr02.0178;chr02.0245;chr02.0266;chr02.0444;chr02.0597;chr02.0640;chr02.0731;chr02.1010;chr02.1037;chr02.1410;chr02.1452;chr02.1586;chr02.1657;chr02.1681;chr02.1806;chr…
GO:0006259	DNA metabolic process	Biological process	89	270	4.22327e-50	3.99803e-47	chr01.0292;chr01.0359;chr01.0447;chr01.0692;chr01.1035;chr01.1105;chr01.1145;chr01.1150;chr01.1492;chr01.1519;chr01.1820;chr01.1857;chr01.1899;chr01.1909;chr01.1924;chr01.1931;chr01.2061;chr02.0178;chr02.0444;chr02.0597;chr02.0622;chr02.0640;chr02.0880;chr02.1037;chr02.1452;chr02.1907;chr02.1956;chr03.0014;chr03.0550;chr03.1108;chr03.1229;chr03.1249;chr03.1804;chr04.0124;chr04.0306;chr04.1013;chr…
GO:0000278	mitotic cell cycle	Biological process	104	400	5.03117e-48	3.57213e-45	chr01.0359;chr01.0395;chr01.0447;chr01.0889;chr01.1025;chr01.1035;chr01.1105;chr01.1150;chr01.1153;chr01.1454;chr01.1512;chr01.1519;chr01.1562;chr01.1621;chr01.1698;chr01.1820;chr01.1857;chr01.1931;chr01.2061;chr01.2180;chr02.0178;chr02.0245;chr02.0266;chr02.0444;chr02.0597;chr02.0640;chr02.0731;chr02.1010;chr02.1037;chr02.1410;chr02.1452;chr02.1586;chr02.1681;chr02.1806;chr02.1878;chr02.1956;chr…
GO:0051276	chromosome organization	Biological process	111	495	1.36227e-44	6.44808e-42	chr01.0292;chr01.0359;chr01.0395;chr01.0775;chr01.0889;chr01.0904;chr01.1035;chr01.1105;chr01.1150;chr01.1454;chr01.1512;chr01.1519;chr01.1621;chr01.1691;chr01.1820;chr01.1857;chr01.1924;chr01.1931;chr01.2065;chr01.2180;chr02.0178;chr02.0266;chr02.0731;chr02.1037;chr02.1410;chr02.1586;chr02.1653;chr02.1657;chr03.0014;chr03.0476;chr03.0550;chr03.0823;chr03.0874;chr03.1108;chr03.1196;chr03.1243;chr…
GO:1903047	mitotic cell cycle process	Biological process	88	301	1.28204e-44	6.44808e-42	chr01.0359;chr01.0395;chr01.0447;chr01.0889;chr01.1025;chr01.1035;chr01.1105;chr01.1150;chr01.1153;chr01.1454;chr01.1512;chr01.1519;chr01.1562;chr01.1621;chr01.1698;chr01.1820;chr01.1857;chr01.1931;chr01.2061;chr01.2180;chr02.0178;chr02.0245;chr02.0266;chr02.0597;chr02.0731;chr02.1010;chr02.1037;chr02.1410;chr02.1586;chr02.1806;chr02.1956;chr03.0078;chr03.0476;chr03.0550;chr03.1196;chr03.1243;chr…
GO:0006260	DNA replication	Biological process	50	91	5.80895e-41	2.35677e-38	chr01.1820;chr01.1857;chr01.1899;chr01.1909;chr01.1924;chr02.0178;chr02.0444;chr02.0597;chr02.0880;chr02.1037;chr02.1452;chr02.1907;chr02.1956;chr03.0014;chr03.0550;chr03.1108;chr03.1229;chr03.1249;chr03.1804;chr04.0124;chr04.0306;chr04.1013;chr04.1017;chr04.1042;chr04.1266;chr04.1442;chr05.0171;chr05.0183;chr05.0248;chr05.1198;chr06.0039;chr06.0176;chr06.0605;chr06.0959;chr07.0764;chr08.061;chr0…
GO:0005694	chromosome	Cellular component	100	422	1.1372e-40	5.10601e-38	chr01.0292;chr01.0359;chr01.0395;chr01.0692;chr01.0775;chr01.0904;chr01.1105;chr01.1145;chr01.1454;chr01.1492;chr01.1512;chr01.1519;chr01.1691;chr01.1820;chr01.1857;chr01.1899;chr01.1924;chr01.1931;chr01.2061;chr02.0178;chr02.0266;chr02.0444;chr02.0597;chr02.0640;chr02.0731;chr02.0880;chr02.0910;chr02.1037;chr02.1410;chr02.1586;chr02.1681;chr02.1806;chr02.1907;chr02.1956;chr03.0014;chr03.0289;chr…
GO:0000280	nuclear division	Biological process	81	289	2.4981e-39	8.86825e-37	chr01.0359;chr01.0395;chr01.0889;chr01.1025;chr01.1153;chr01.1454;chr01.1512;chr01.1519;chr01.1621;chr01.1857;chr01.1931;chr01.2180;chr02.0178;chr02.0266;chr02.0731;chr02.1037;chr02.1410;chr02.1586;chr02.1806;chr02.1878;chr02.1888;chr03.0078;chr03.0476;chr03.0550;chr03.0587;chr03.1108;chr03.1196;chr03.1243;chr03.1400;chr03.1654;chr03.1675;chr03.1804;chr04.0124;chr04.0155;chr04.0337;chr04.0649;chr…
GO:0048285	organelle fission	Biological process	83	306	3.72502e-39	1.17545e-36	chr01.0359;chr01.0395;chr01.0889;chr01.1025;chr01.1153;chr01.1454;chr01.1512;chr01.1519;chr01.1621;chr01.1857;chr01.1931;chr01.2180;chr02.0178;chr02.0266;chr02.0731;chr02.1037;chr02.1410;chr02.1586;chr02.1806;chr02.1878;chr02.1888;chr03.0078;chr03.0476;chr03.0550;chr03.0587;chr03.1108;chr03.1196;chr03.1243;chr03.1400;chr03.1654;chr03.1675;chr03.1804;chr04.0124;chr04.0155;chr04.0337;chr04.0649;chr…
GO:0044427	chromosomal part	Cellular component	88	343	2.65046e-38	5.95027e-36	chr01.0292;chr01.0359;chr01.0395;chr01.0692;chr01.0775;chr01.0904;chr01.1105;chr01.1145;chr01.1454;chr01.1492;chr01.1512;chr01.1691;chr01.1820;chr01.1857;chr01.1899;chr01.1924;chr01.1931;chr02.0178;chr02.0266;chr02.0444;chr02.0597;chr02.0640;chr02.0731;chr02.0880;chr02.1037;chr02.1410;chr02.1586;chr02.1806;chr02.1907;chr02.1956;chr03.0014;chr03.0550;chr03.0577;chr03.0823;chr03.0874;chr03.1196;chr…
GO:0007067	mitotic nuclear division	Biological process	62	180	1.1696e-35	3.32167e-33	chr01.0359;chr01.0395;chr01.0889;chr01.1025;chr01.1153;chr01.1454;chr01.1512;chr01.1519;chr01.1621;chr01.1857;chr01.1931;chr01.2180;chr02.0178;chr02.0266;chr02.0731;chr02.1037;chr02.1410;chr02.1586;chr02.1806;chr03.0078;chr03.0476;chr03.0550;chr03.1196;chr03.1243;chr03.1400;chr03.1654;chr03.1804;chr04.0124;chr04.0649;chr04.0988;chr04.1056;chr04.1190;chr05.0171;chr05.0241;chr05.0248;chr05.0789;chr…
GO:0006261	DNA-dependent DNA replication	Biological process	41	71	7.64828e-35	1.97465e-32	chr01.1820;chr01.1857;chr01.1899;chr01.1909;chr02.0178;chr02.0444;chr02.0597;chr02.0880;chr02.1452;chr02.1907;chr02.1956;chr03.0014;chr03.0550;chr03.1108;chr03.1229;chr03.1249;chr04.0124;chr04.0306;chr04.1013;chr04.1017;chr04.1266;chr04.1442;chr05.0171;chr05.0183;chr05.1198;chr06.0176;chr06.0605;chr06.0959;chr07.0764;chr08.061;chr09.351;chr09.362;chr09.595;chr09.627;chr09.893;chr10.106;chr10.784;…
GO:0005634	nucleus	Cellular component	206	1896	2.15327e-34	3.22273e-32	chr01.0134;chr01.0292;chr01.0359;chr01.0378;chr01.0447;chr01.0585;chr01.0589;chr01.0692;chr01.0775;chr01.0889;chr01.0904;chr01.1025;chr01.1105;chr01.1150;chr01.1256;chr01.1492;chr01.1512;chr01.1519;chr01.1621;chr01.1667;chr01.1691;chr01.1819;chr01.1820;chr01.1857;chr01.1899;chr01.1924;chr01.1931;chr01.2042;chr01.2061;chr01.2065;chr01.2165;chr02.0178;chr02.0245;chr02.0255;chr02.0266;chr02.0355;chr…
GO:0007059	chromosome segregation	Biological process	54	155	2.64971e-31	6.27098e-29	chr01.0359;chr01.0395;chr01.0889;chr01.1454;chr01.1512;chr01.1519;chr01.1621;chr01.1857;chr01.1931;chr01.2180;chr02.0178;chr02.0266;chr02.0731;chr02.1037;chr02.1410;chr02.1586;chr02.1806;chr03.0014;chr03.0476;chr03.0550;chr03.1108;chr03.1196;chr03.1400;chr03.1675;chr04.0124;chr04.0649;chr04.0988;chr04.1017;chr04.1190;chr05.0171;chr05.0241;chr05.0789;chr05.1061;chr05.1094;chr06.0323;chr06.0605;chr…
GO:0098813	nuclear chromosome segregation	Biological process	51	138	5.19926e-31	1.13584e-28	chr01.0359;chr01.0395;chr01.0889;chr01.1454;chr01.1512;chr01.1519;chr01.1857;chr01.1931;chr01.2180;chr02.0178;chr02.0266;chr02.0731;chr02.1037;chr02.1410;chr02.1586;chr02.1806;chr03.0014;chr03.0476;chr03.0550;chr03.1108;chr03.1196;chr03.1675;chr04.0124;chr04.0649;chr04.0988;chr04.1017;chr04.1190;chr05.0171;chr05.0241;chr05.0789;chr05.1061;chr05.1094;chr06.0323;chr06.0605;chr06.0677;chr06.1171;chr…
GO:0006974	cellular response to DNA damage stimulus	Biological process	56	183	4.26045e-29	8.64262e-27	chr01.0359;chr01.0447;chr01.0692;chr01.1035;chr01.1105;chr01.1150;chr01.1492;chr01.1519;chr01.1820;chr01.1909;chr01.1931;chr01.2061;chr02.0597;chr02.0622;chr02.0640;chr02.1907;chr03.0014;chr03.0550;chr03.1108;chr04.0306;chr04.1013;chr04.1042;chr04.1266;chr04.1378;chr04.1442;chr05.1061;chr05.1232;chr06.0026;chr06.0767;chr06.0923;chr06.0959;chr06.1172;chr07.0029;chr07.0044;chr07.0663;chr07.0809;chr…
GO:0000819	sister chromatid segregation	Biological process	44	111	2.61745e-28	4.95571e-26	chr01.0359;chr01.0395;chr01.0889;chr01.1454;chr01.1512;chr01.1519;chr01.1857;chr01.1931;chr01.2180;chr02.0178;chr02.0266;chr02.0731;chr02.1037;chr02.1410;chr02.1586;chr03.0014;chr03.0476;chr03.0550;chr03.1196;chr04.0124;chr04.0649;chr04.0988;chr05.0171;chr05.0241;chr05.0789;chr05.1094;chr06.0605;chr06.0677;chr06.1171;chr07.0473;chr07.0729;chr07.0845;chr07.0910;chr07.1015;chr08.161;chr09.362;chr09…
GO:0006281	DNA repair	Biological process	49	144	7.25456e-28	1.28769e-25	chr01.0359;chr01.0447;chr01.0692;chr01.1105;chr01.1150;chr01.1492;chr01.1519;chr01.1820;chr01.1909;chr01.1931;chr01.2061;chr02.0597;chr02.0622;chr02.1907;chr03.0014;chr03.1108;chr04.0306;chr04.1013;chr04.1042;chr04.1266;chr04.1378;chr04.1442;chr05.1061;chr05.1232;chr06.0026;chr06.0767;chr06.0923;chr06.0959;chr06.1172;chr07.0029;chr07.0663;chr07.0809;chr07.0846;chr08.773;chr09.362;chr09.627;chr09.…
GO:0051726	regulation of cell cycle	Biological process	66	289	4.75188e-26	7.93843e-24	chr01.0447;chr01.0889;chr01.1025;chr01.1035;chr01.1105;chr01.1150;chr01.1454;chr01.1562;chr01.1621;chr01.1820;chr01.2061;chr01.2180;chr01.2224;chr02.0266;chr02.0597;chr02.0640;chr02.0731;chr02.1010;chr02.1586;chr02.1681;chr02.1878;chr02.1956;chr03.0078;chr03.0285;chr03.0550;chr03.0587;chr03.1229;chr03.1243;chr03.1249;chr03.1400;chr03.1804;chr04.0341;chr04.0649;chr04.1056;chr04.1190;chr04.1266;chr…
GO:0043228	non-membrane-bounded organelle	Cellular component	143	1156	9.79401e-26	8.79502e-24	chr01.0292;chr01.0359;chr01.0395;chr01.0692;chr01.0775;chr01.0889;chr01.0904;chr01.1105;chr01.1145;chr01.1153;chr01.1256;chr01.1454;chr01.1492;chr01.1512;chr01.1519;chr01.1621;chr01.1691;chr01.1820;chr01.1857;chr01.1899;chr01.1924;chr01.1931;chr01.2061;chr01.2180;chr01.2224;chr02.0178;chr02.0266;chr02.0444;chr02.0597;chr02.0640;chr02.0731;chr02.0880;chr02.0910;chr02.1037;chr02.1410;chr02.1586;chr…
GO:0043232	intracellular non-membrane-bounded organelle	Cellular component	143	1156	9.79401e-26	8.79502e-24	chr01.0292;chr01.0359;chr01.0395;chr01.0692;chr01.0775;chr01.0889;chr01.0904;chr01.1105;chr01.1145;chr01.1153;chr01.1256;chr01.1454;chr01.1492;chr01.1512;chr01.1519;chr01.1621;chr01.1691;chr01.1820;chr01.1857;chr01.1899;chr01.1924;chr01.1931;chr01.2061;chr01.2180;chr01.2224;chr02.0178;chr02.0266;chr02.0444;chr02.0597;chr02.0640;chr02.0731;chr02.0880;chr02.0910;chr02.1037;chr02.1410;chr02.1586;chr…
GO:0000070	mitotic sister chromatid segregation	Biological process	39	99	4.93043e-25	7.77912e-23	chr01.0359;chr01.0395;chr01.0889;chr01.1454;chr01.1512;chr01.1519;chr01.1857;chr01.1931;chr01.2180;chr02.0178;chr02.0266;chr02.0731;chr02.1037;chr02.1410;chr02.1586;chr03.0476;chr03.0550;chr03.1196;chr04.0124;chr04.0649;chr04.0988;chr05.0171;chr05.0241;chr05.0789;chr05.1094;chr06.0677;chr06.1171;chr07.0473;chr07.0729;chr07.0845;chr07.0910;chr07.1015;chr08.161;chr09.626;chr12.581;chr13.160;chr13.1…
GO:0051301	cell division	Biological process	64	289	1.9033e-24	2.84493e-22	chr01.0395;chr01.0889;chr01.1025;chr01.1105;chr01.1153;chr01.1454;chr01.1698;chr01.2224;chr02.0245;chr02.0266;chr02.0731;chr02.1410;chr02.1586;chr02.1806;chr02.1888;chr03.0476;chr03.0587;chr03.1229;chr03.1243;chr03.1249;chr03.1400;chr03.1654;chr03.1746;chr03.1804;chr04.0155;chr04.0649;chr04.0988;chr04.1056;chr04.1190;chr05.0183;chr05.0241;chr05.0789;chr05.1094;chr05.1196;chr06.0026;chr06.0264;chr…
GO:0010564	regulation of cell cycle process	Biological process	47	155	2.99118e-24	4.24747e-22	chr01.0889;chr01.1025;chr01.1035;chr01.1150;chr01.1454;chr01.1562;chr01.1820;chr01.2224;chr02.0266;chr02.0597;chr02.0731;chr02.1010;chr02.1586;chr02.1878;chr02.1956;chr03.0550;chr03.0587;chr03.1243;chr03.1400;chr03.1804;chr04.0341;chr04.0649;chr04.1056;chr04.1190;chr04.1266;chr05.1198;chr06.0026;chr06.0264;chr06.0677;chr07.0342;chr07.0473;chr07.0663;chr07.0729;chr07.0845;chr07.1015;chr08.061;chr0…
GO:1902589	single-organism organelle organization	Biological process	138	1166	5.03461e-24	6.80871e-22	chr01.0292;chr01.0359;chr01.0395;chr01.0775;chr01.0889;chr01.0904;chr01.1025;chr01.1035;chr01.1105;chr01.1150;chr01.1153;chr01.1454;chr01.1512;chr01.1519;chr01.1621;chr01.1691;chr01.1820;chr01.1857;chr01.1924;chr01.1931;chr01.2180;chr01.2224;chr02.0178;chr02.0266;chr02.0731;chr02.1037;chr02.1410;chr02.1586;chr02.1587;chr02.1657;chr02.1806;chr02.1878;chr02.1888;chr03.0014;chr03.0078;chr03.0432;chr…
GO:0044454	nuclear chromosome part	Cellular component	46	149	2.2263e-23	1.42801e-21	chr01.0292;chr01.0359;chr01.0904;chr01.1105;chr01.1492;chr01.1512;chr01.1820;chr01.1857;chr01.1899;chr01.1931;chr02.0178;chr02.0266;chr02.0444;chr02.0597;chr02.0731;chr02.0880;chr02.1907;chr02.1956;chr03.0577;chr03.0823;chr04.0306;chr04.1092;chr04.1266;chr04.1364;chr05.0918;chr05.1232;chr06.0176;chr06.0605;chr06.0677;chr06.1171;chr07.0044;chr07.0663;chr07.0729;chr07.0764;chr07.0910;chr08.161;chr0…
GO:0000228	nuclear chromosome	Cellular component	49	170	2.16999e-23	1.42801e-21	chr01.0292;chr01.0359;chr01.0775;chr01.0904;chr01.1105;chr01.1492;chr01.1512;chr01.1691;chr01.1820;chr01.1857;chr01.1899;chr01.1931;chr02.0178;chr02.0266;chr02.0444;chr02.0597;chr02.0731;chr02.0880;chr02.1907;chr02.1956;chr03.0577;chr03.0823;chr04.0306;chr04.1092;chr04.1266;chr04.1364;chr04.1378;chr05.0918;chr05.1232;chr06.0176;chr06.0605;chr06.0677;chr06.1171;chr07.0044;chr07.0663;chr07.0729;chr…
GO:0007346	regulation of mitotic cell cycle	Biological process	49	181	8.02981e-23	9.91506e-21	chr01.0889;chr01.1025;chr01.1035;chr01.1105;chr01.1150;chr01.1454;chr01.1562;chr01.1621;chr01.1820;chr01.2061;chr02.0597;chr02.1010;chr02.1586;chr02.1681;chr02.1956;chr03.0285;chr03.0550;chr03.1243;chr03.1400;chr03.1804;chr04.0341;chr04.0649;chr04.1056;chr04.1190;chr05.1198;chr06.0026;chr06.0264;chr06.0677;chr06.1171;chr07.0342;chr07.0473;chr07.0663;chr07.0729;chr07.0764;chr07.0845;chr07.1015;chr…
GO:0006996	organelle organization	Biological process	164	1589	7.8716e-23	9.91506e-21	chr01.0292;chr01.0359;chr01.0395;chr01.0775;chr01.0889;chr01.0904;chr01.1025;chr01.1035;chr01.1105;chr01.1150;chr01.1153;chr01.1454;chr01.1512;chr01.1519;chr01.1621;chr01.1691;chr01.1819;chr01.1820;chr01.1857;chr01.1924;chr01.1931;chr01.2065;chr01.2180;chr01.2224;chr02.0178;chr02.0266;chr02.0731;chr02.1010;chr02.1037;chr02.1410;chr02.1445;chr02.1586;chr02.1587;chr02.1653;chr02.1657;chr02.1806;chr…
GO:0071897	DNA biosynthetic process	Biological process	28	57	1.96174e-21	2.32139e-19	chr01.1105;chr01.1145;chr01.1820;chr01.1857;chr01.1909;chr01.1924;chr02.0444;chr02.0622;chr02.0640;chr02.0880;chr02.1907;chr03.0550;chr03.1229;chr03.1249;chr03.1804;chr04.0306;chr04.1042;chr04.1266;chr05.0171;chr05.0183;chr06.0959;chr07.0846;chr09.028;chr09.395;chr09.595;chr10.022;chr10.784;chr13.309
GO:1903046	meiotic cell cycle process	Biological process	47	187	2.00542e-20	2.27815e-18	chr01.0359;chr01.1025;chr01.1150;chr01.1512;chr01.2180;chr02.1410;chr02.1657;chr02.1806;chr02.1878;chr02.1888;chr03.0587;chr03.1108;chr03.1243;chr03.1495;chr03.1654;chr03.1675;chr04.0155;chr04.0337;chr04.1017;chr04.1092;chr04.1190;chr04.1378;chr05.0789;chr05.0993;chr05.1061;chr06.0026;chr06.0264;chr06.0323;chr06.0677;chr06.0694;chr06.1171;chr07.0666;chr07.0668;chr07.0729;chr07.0845;chr07.0846;chr…
GO:0071103	DNA conformation change	Biological process	36	108	2.79233e-20	3.05009e-18	chr01.0359;chr01.0904;chr01.1105;chr01.1512;chr01.1820;chr01.1857;chr01.1924;chr01.2065;chr02.0178;chr02.0266;chr02.0731;chr03.0874;chr03.1108;chr03.1196;chr03.1243;chr04.0124;chr04.0988;chr04.1017;chr04.1364;chr05.0309;chr05.0993;chr06.0039;chr06.1171;chr07.0044;chr07.0663;chr07.0764;chr07.0765;chr07.0846;chr07.0910;chr08.773;chr09.893;chr10.022;chr11.328;chr12.352;chrX.0214;scaffold.45
GO:0051321	meiotic cell cycle	Biological process	48	198	3.96353e-20	4.16905e-18	chr01.0359;chr01.1025;chr01.1150;chr01.1512;chr01.2180;chr02.1410;chr02.1657;chr02.1806;chr02.1878;chr02.1888;chr03.0078;chr03.0587;chr03.1108;chr03.1243;chr03.1495;chr03.1654;chr03.1675;chr04.0155;chr04.0337;chr04.1017;chr04.1092;chr04.1190;chr04.1378;chr05.0789;chr05.0993;chr05.1061;chr06.0026;chr06.0264;chr06.0323;chr06.0677;chr06.0694;chr06.1171;chr07.0666;chr07.0668;chr07.0729;chr07.0845;chr…
GO:0005819	spindle	Cellular component	31	82	6.49317e-19	3.64429e-17	chr01.0395;chr01.0889;chr01.1153;chr01.1621;chr01.2180;chr02.0266;chr02.0731;chr02.1410;chr02.1586;chr02.1806;chr03.0476;chr03.1400;chr03.1654;chr04.1056;chr04.1190;chr05.0241;chr05.0789;chr05.1094;chr06.0264;chr06.0323;chr06.0677;chr07.0666;chr07.0668;chr07.0823;chr07.0845;chr07.1015;chr09.626;chr10.244;chr11.366;chr12.581;chr13.170
GO:0051302	regulation of cell division	Biological process	32	90	4.27678e-19	4.33787e-17	chr01.0889;chr01.1025;chr01.1454;chr02.0266;chr02.0731;chr02.1586;chr03.0587;chr03.1243;chr03.1400;chr03.1804;chr04.0649;chr04.1056;chr04.1190;chr05.1196;chr06.0026;chr06.0264;chr06.0677;chr07.0342;chr07.0473;chr07.0729;chr07.0845;chr07.1015;chr09.340;chr09.626;chr09.798;chr10.370;chr13.160;chr13.320;chr13.401;chrX.0098;chrX.1927;scaffold.33
GO:0032993	protein-DNA complex	Cellular component	16	19	4.19619e-18	2.09343e-16	chr01.1820;chr02.0444;chr02.0597;chr02.1907;chr02.1956;chr03.0577;chr03.0823;chr04.0306;chr04.1266;chr05.0309;chr06.0176;chr09.595;chr09.893;chr10.106;chr13.309;scaffold.45
GO:0006302	double-strand break repair	Biological process	26	61	5.01514e-18	4.91138e-16	chr01.0359;chr01.1150;chr01.1519;chr01.1820;chr01.1909;chr01.1931;chr02.0597;chr02.0622;chr04.1042;chr04.1378;chr05.1061;chr05.1232;chr06.0026;chr06.0959;chr07.0029;chr07.0663;chr07.0846;chr08.773;chr09.893;chr10.022;chr10.109;chr10.370;chr11.328;chr12.352;chr13.309;chrX.1525
GO:0005657	replication fork	Cellular component	19	30	2.25014e-17	1.01031e-15	chr01.0292;chr01.1820;chr01.1924;chr02.0444;chr02.0597;chr02.1907;chr03.0014;chr04.0306;chr04.1266;chr04.1442;chr05.0183;chr07.0764;chr09.362;chr09.595;chr09.627;chr09.893;chr10.106;chr13.309;scaffold.73
GO:0006271	DNA strand elongation involved in DNA replication	Biological process	14	15	1.39792e-17	1.28067e-15	chr02.0597;chr02.1956;chr03.0014;chr04.0306;chr04.1013;chr09.351;chr09.362;chr09.627;chr09.893;chr10.106;chr10.784;chr13.122;chr13.309;scaffold.73
GO:0022616	DNA strand elongation	Biological process	14	15	1.39792e-17	1.28067e-15	chr02.0597;chr02.1956;chr03.0014;chr04.0306;chr04.1013;chr09.351;chr09.362;chr09.627;chr09.893;chr10.106;chr10.784;chr13.122;chr13.309;scaffold.73
GO:0015630	microtubule cytoskeleton	Cellular component	50	242	5.15154e-17	2.10277e-15	chr01.0395;chr01.0889;chr01.1153;chr01.1454;chr01.1519;chr01.1621;chr01.2180;chr01.2224;chr02.0266;chr02.0731;chr02.1410;chr02.1586;chr02.1587;chr02.1806;chr02.1878;chr03.0013;chr03.0078;chr03.0344;chr03.0476;chr03.1400;chr03.1654;chr04.1056;chr04.1190;chr05.0241;chr05.0789;chr05.1094;chr06.0264;chr06.0323;chr06.0677;chr06.0694;chr07.0342;chr07.0666;chr07.0668;chr07.0729;chr07.0823;chr07.0845;chr…
GO:0006323	DNA packaging	Biological process	29	83	3.69194e-17	3.2766e-15	chr01.0359;chr01.1105;chr01.1512;chr01.1820;chr01.1857;chr01.2065;chr02.0178;chr02.0266;chr02.0731;chr03.0874;chr03.1108;chr03.1196;chr03.1243;chr04.0124;chr04.0988;chr04.1017;chr04.1364;chr05.0993;chr06.0039;chr06.1171;chr07.0044;chr07.0764;chr07.0765;chr07.0846;chr07.0910;chr09.893;chr11.328;chrX.0214;scaffold.45
GO:0051783	regulation of nuclear division	Biological process	26	66	5.35368e-17	4.60741e-15	chr01.0889;chr01.1025;chr01.1454;chr02.1586;chr03.0587;chr03.1243;chr03.1400;chr03.1804;chr04.0649;chr04.1056;chr04.1190;chr06.0026;chr06.0264;chr06.0677;chr07.0342;chr07.0473;chr07.0729;chr07.0845;chr07.1015;chr09.340;chr09.626;chr09.798;chr10.370;chr13.160;chr13.401;chrX.0098
GO:0044770	cell cycle phase transition	Biological process	34	119	7.60306e-17	6.35079e-15	chr01.0447;chr01.0889;chr01.1025;chr01.1035;chr01.1150;chr01.1454;chr01.1562;chr01.1820;chr02.0597;chr02.1010;chr02.1586;chr02.1956;chr03.0550;chr03.1804;chr04.0124;chr04.0341;chr04.0649;chr05.1094;chr05.1198;chr06.0264;chr06.0677;chr07.0473;chr07.0663;chr07.0729;chr07.0845;chr07.1015;chr08.061;chr09.626;chr09.893;chr10.370;chr11.366;chr13.160;chr13.401;chrX.0098
GO:0000793	condensed chromosome	Cellular component	25	61	1.92347e-16	7.19698e-15	chr01.0359;chr01.0692;chr01.1492;chr01.1512;chr01.1931;chr01.2061;chr02.0266;chr02.0731;chr02.1586;chr02.1681;chr03.0874;chr03.1196;chr04.0988;chr04.1378;chr06.0677;chr07.0729;chr07.0910;chr07.1015;chr08.061;chr10.022;chr10.109;chr10.370;chr13.160;chr13.170;chrX.0348
GO:0044772	mitotic cell cycle phase transition	Biological process	33	113	1.07632e-16	8.49097e-15	chr01.0447;chr01.0889;chr01.1025;chr01.1035;chr01.1150;chr01.1454;chr01.1562;chr01.1820;chr02.0597;chr02.1010;chr02.1586;chr02.1956;chr03.0550;chr03.1804;chr04.0341;chr04.0649;chr05.1094;chr05.1198;chr06.0264;chr06.0677;chr07.0473;chr07.0663;chr07.0729;chr07.0845;chr07.1015;chr08.061;chr09.626;chr09.893;chr10.370;chr11.366;chr13.160;chr13.401;chrX.0098
GO:0090304	nucleic acid metabolic process	Biological process	150	1575	1.05093e-16	8.49097e-15	chr01.0134;chr01.0292;chr01.0359;chr01.0447;chr01.0589;chr01.0692;chr01.0889;chr01.0904;chr01.1035;chr01.1105;chr01.1145;chr01.1150;chr01.1256;chr01.1492;chr01.1519;chr01.1820;chr01.1857;chr01.1899;chr01.1909;chr01.1924;chr01.1931;chr01.2061;chr01.2165;chr02.0178;chr02.0255;chr02.0366;chr02.0444;chr02.0597;chr02.0622;chr02.0640;chr02.0880;chr02.0910;chr02.1037;chr02.1171;chr02.1452;chr02.1653;chr…
GO:0000775	chromosome, centromeric region	Cellular component	25	63	4.83215e-16	1.66895e-14	chr01.0359;chr01.0395;chr01.1454;chr01.1691;chr01.1857;chr01.1931;chr02.0266;chr02.0731;chr02.1037;chr02.1410;chr02.1586;chr02.1806;chr04.0649;chr05.0789;chr05.1094;chr06.0264;chr06.0323;chr06.0677;chr07.0729;chr07.0910;chr07.1015;chr09.626;chr12.581;chr13.160;chr13.170
GO:0007126	meiotic nuclear division	Biological process	38	154	2.35575e-16	1.8082e-14	chr01.0359;chr01.1025;chr01.2180;chr02.1410;chr02.1806;chr02.1878;chr02.1888;chr03.0587;chr03.1108;chr03.1243;chr03.1654;chr03.1675;chr04.0155;chr04.0337;chr04.1017;chr04.1092;chr04.1190;chr04.1378;chr05.0789;chr05.1061;chr06.0026;chr06.0264;chr06.0323;chr06.0677;chr06.0694;chr06.1171;chr07.0729;chr07.0845;chr07.0846;chr07.1015;chr10.022;chr10.109;chr10.370;chr11.366;chr12.581;chr13.160;chr13.170…
GO:0043226	organelle	Cellular component	261	3648	7.48152e-16	2.39943e-14	chr01.0134;chr01.0292;chr01.0359;chr01.0378;chr01.0395;chr01.0447;chr01.0585;chr01.0589;chr01.0635;chr01.0692;chr01.0775;chr01.0889;chr01.0904;chr01.1025;chr01.1105;chr01.1145;chr01.1150;chr01.1153;chr01.1256;chr01.1454;chr01.1492;chr01.1512;chr01.1519;chr01.1562;chr01.1621;chr01.1646;chr01.1667;chr01.1691;chr01.1698;chr01.1819;chr01.1820;chr01.1857;chr01.1899;chr01.1924;chr01.1931;chr01.1979;chr…
GO:0043229	intracellular organelle	Cellular component	259	3608	1.04406e-15	3.12521e-14	chr01.0134;chr01.0292;chr01.0359;chr01.0378;chr01.0395;chr01.0447;chr01.0585;chr01.0589;chr01.0635;chr01.0692;chr01.0775;chr01.0889;chr01.0904;chr01.1025;chr01.1105;chr01.1145;chr01.1150;chr01.1153;chr01.1256;chr01.1454;chr01.1492;chr01.1512;chr01.1519;chr01.1562;chr01.1621;chr01.1646;chr01.1667;chr01.1691;chr01.1698;chr01.1819;chr01.1820;chr01.1857;chr01.1899;chr01.1924;chr01.1931;chr01.1979;chr…
GO:0051233	spindle midzone	Cellular component	17	27	1.3436e-15	3.77048e-14	chr01.0395;chr01.1153;chr02.0266;chr02.0731;chr02.1410;chr02.1586;chr02.1806;chr03.0476;chr03.1654;chr04.1190;chr05.0241;chr05.0789;chr05.1094;chr06.0323;chr07.0845;chr07.1015;chr13.170
GO:0044428	nuclear part	Cellular component	112	1005	1.9132e-15	5.05311e-14	chr01.0292;chr01.0359;chr01.0378;chr01.0447;chr01.0585;chr01.0692;chr01.0775;chr01.0904;chr01.1105;chr01.1492;chr01.1512;chr01.1621;chr01.1691;chr01.1819;chr01.1820;chr01.1857;chr01.1899;chr01.1931;chr02.0178;chr02.0266;chr02.0366;chr02.0444;chr02.0597;chr02.0640;chr02.0731;chr02.0852;chr02.0880;chr02.1037;chr02.1171;chr02.1653;chr02.1657;chr02.1907;chr02.1956;chr03.0289;chr03.0550;chr03.0577;chr…
GO:0016043	cellular component organization	Biological process	196	2401	8.50779e-16	6.35845e-14	chr01.0292;chr01.0359;chr01.0395;chr01.0585;chr01.0589;chr01.0775;chr01.0889;chr01.0904;chr01.1025;chr01.1035;chr01.1105;chr01.1145;chr01.1150;chr01.1153;chr01.1256;chr01.1454;chr01.1512;chr01.1519;chr01.1562;chr01.1620;chr01.1621;chr01.1691;chr01.1698;chr01.1819;chr01.1820;chr01.1857;chr01.1924;chr01.1931;chr01.2065;chr01.2180;chr01.2224;chr02.0178;chr02.0266;chr02.0640;chr02.0731;chr02.0910;chr…
GO:0051304	chromosome separation	Biological process	21	45	9.13038e-16	6.64879e-14	chr01.0359;chr01.0889;chr01.1454;chr01.1512;chr01.2180;chr02.1586;chr03.1108;chr03.1196;chr04.0649;chr04.1017;chr05.1061;chr06.0677;chr06.1171;chr07.0473;chr07.0729;chr07.0845;chr07.0910;chr07.1015;chr09.626;chr13.160;chrX.0098
GO:0098687	chromosomal region	Cellular component	36	145	4.56609e-15	1.13899e-13	chr01.0359;chr01.0395;chr01.1454;chr01.1691;chr01.1857;chr01.1931;chr02.0266;chr02.0731;chr02.1037;chr02.1410;chr02.1586;chr02.1806;chr03.0823;chr04.0649;chr05.0789;chr05.1094;chr05.1232;chr06.0176;chr06.0264;chr06.0323;chr06.0677;chr07.0663;chr07.0729;chr07.0910;chr07.1015;chr08.061;chr09.626;chr10.022;chr12.502;chr12.504;chr12.581;chr13.122;chr13.160;chr13.170;chr13.320;scaffold.32
GO:0006270	DNA replication initiation	Biological process	13	15	1.83918e-15	1.30582e-13	chr01.1820;chr01.1857;chr01.1899;chr02.0178;chr02.0597;chr02.0880;chr05.0183;chr05.1198;chr06.0176;chr06.0959;chr07.0764;chr08.061;chr09.893
GO:0007051	spindle organization	Biological process	31	110	2.91943e-15	2.02224e-13	chr01.1153;chr01.1621;chr01.1857;chr01.2180;chr02.0178;chr02.0266;chr02.0731;chr02.1410;chr02.1806;chr03.0078;chr03.0476;chr03.1400;chr03.1654;chr04.0155;chr04.0337;chr04.1056;chr04.1190;chr05.0241;chr05.0248;chr05.0789;chr06.0323;chr07.0666;chr07.0668;chr07.0823;chr07.0845;chr08.901;chr09.626;chr10.784;chr12.581;chr13.170;chr13.401
GO:0007052	mitotic spindle organization	Biological process	24	65	5.09114e-15	3.44258e-13	chr01.1153;chr01.1621;chr01.1857;chr02.0178;chr02.0266;chr02.0731;chr02.1410;chr02.1806;chr03.0078;chr03.0476;chr03.1400;chr04.1056;chr04.1190;chr05.0241;chr05.0248;chr05.0789;chr06.0323;chr07.0666;chr07.0668;chr07.0823;chr07.0845;chr09.626;chr10.784;chr12.581
GO:1901990	regulation of mitotic cell cycle phase transition	Biological process	28	91	5.70035e-15	3.76488e-13	chr01.0889;chr01.1035;chr01.1150;chr01.1454;chr01.1562;chr01.1820;chr02.0597;chr02.1010;chr02.1586;chr02.1956;chr03.0550;chr03.1804;chr04.0341;chr04.0649;chr05.1198;chr06.0264;chr06.0677;chr07.0473;chr07.0663;chr07.0729;chr07.1015;chr08.061;chr09.626;chr09.893;chr10.370;chr11.366;chr13.160;chrX.0098
GO:0007088	regulation of mitotic nuclear division	Biological process	23	60	7.37838e-15	4.65658e-13	chr01.0889;chr01.1025;chr01.1454;chr02.1586;chr03.1243;chr03.1400;chr03.1804;chr04.0649;chr04.1056;chr04.1190;chr06.0264;chr06.0677;chr07.0342;chr07.0473;chr07.0729;chr07.0845;chr07.1015;chr09.340;chr09.626;chr09.798;chr13.160;chr13.401;chrX.0098
GO:1902850	microtubule cytoskeleton organization involved in mitosis	Biological process	27	85	7.31533e-15	4.65658e-13	chr01.1153;chr01.1621;chr01.1857;chr02.0178;chr02.0266;chr02.0731;chr02.1410;chr02.1806;chr03.0078;chr03.0476;chr03.1400;chr03.1654;chr04.1056;chr04.1190;chr05.0241;chr05.0248;chr05.0789;chr06.0323;chr07.0666;chr07.0668;chr07.0823;chr07.0845;chr08.367;chr09.626;chr10.784;chr12.581;chr13.170
GO:1901987	regulation of cell cycle phase transition	Biological process	28	93	1.06485e-14	6.57429e-13	chr01.0889;chr01.1035;chr01.1150;chr01.1454;chr01.1562;chr01.1820;chr02.0597;chr02.1010;chr02.1586;chr02.1956;chr03.0550;chr03.1804;chr04.0341;chr04.0649;chr05.1198;chr06.0264;chr06.0677;chr07.0473;chr07.0663;chr07.0729;chr07.1015;chr08.061;chr09.626;chr09.893;chr10.370;chr11.366;chr13.160;chrX.0098
GO:0000075	cell cycle checkpoint	Biological process	22	57	2.45499e-14	1.45253e-12	chr01.0447;chr01.1035;chr01.1150;chr01.2061;chr02.1586;chr03.0587;chr04.0341;chr04.0649;chr05.0183;chr05.1198;chr06.0026;chr06.0677;chr06.1171;chr07.0663;chr07.0729;chr07.1015;chr09.340;chr09.626;chr09.627;chr10.370;chr11.366;chr13.160
GO:0006139	nucleobase-containing compound metabolic process	Biological process	160	1834	2.42382e-14	1.45253e-12	chr01.0134;chr01.0292;chr01.0359;chr01.0447;chr01.0589;chr01.0635;chr01.0692;chr01.0889;chr01.0904;chr01.1035;chr01.1105;chr01.1145;chr01.1150;chr01.1256;chr01.1492;chr01.1519;chr01.1820;chr01.1857;chr01.1899;chr01.1909;chr01.1924;chr01.1931;chr01.2042;chr01.2061;chr01.2165;chr02.0178;chr02.0255;chr02.0366;chr02.0444;chr02.0597;chr02.0622;chr02.0640;chr02.0880;chr02.0910;chr02.1037;chr02.1171;chr…
GO:0000776	kinetochore	Cellular component	18	37	9.3252e-14	2.20369e-12	chr01.0395;chr01.1454;chr02.0266;chr02.0731;chr02.1410;chr02.1586;chr02.1806;chr04.0649;chr05.0789;chr06.0264;chr06.0323;chr06.0677;chr07.0729;chr07.1015;chr09.626;chr12.581;chr13.160;chr13.170
GO:1901360	organic cyclic compound metabolic process	Biological process	167	1968	5.28197e-14	3.06139e-12	chr01.0134;chr01.0292;chr01.0359;chr01.0447;chr01.0589;chr01.0635;chr01.0692;chr01.0889;chr01.0904;chr01.1035;chr01.1105;chr01.1145;chr01.1150;chr01.1256;chr01.1492;chr01.1519;chr01.1620;chr01.1646;chr01.1820;chr01.1857;chr01.1899;chr01.1909;chr01.1924;chr01.1931;chr01.1979;chr01.2042;chr01.2061;chr01.2165;chr02.0178;chr02.0255;chr02.0366;chr02.0444;chr02.0597;chr02.0622;chr02.0640;chr02.0880;chr…
GO:0046483	heterocycle metabolic process	Biological process	162	1885	5.97612e-14	3.39444e-12	chr01.0134;chr01.0292;chr01.0359;chr01.0447;chr01.0589;chr01.0635;chr01.0692;chr01.0889;chr01.0904;chr01.1035;chr01.1105;chr01.1145;chr01.1150;chr01.1256;chr01.1492;chr01.1519;chr01.1646;chr01.1820;chr01.1857;chr01.1899;chr01.1909;chr01.1924;chr01.1931;chr01.1979;chr01.2042;chr01.2061;chr01.2165;chr02.0178;chr02.0255;chr02.0366;chr02.0444;chr02.0597;chr02.0622;chr02.0640;chr02.0880;chr02.0910;chr…
GO:0044430	cytoskeletal part	Cellular component	52	315	2.0688e-13	4.64445e-12	chr01.0395;chr01.0889;chr01.1153;chr01.1454;chr01.1519;chr01.1621;chr01.2180;chr01.2224;chr02.0266;chr02.0731;chr02.1410;chr02.1586;chr02.1587;chr02.1806;chr02.1878;chr03.0013;chr03.0078;chr03.0344;chr03.0476;chr03.1400;chr03.1654;chr04.1056;chr04.1190;chr05.0241;chr05.0789;chr05.1094;chr06.0264;chr06.0323;chr06.0677;chr06.0694;chr07.0342;chr07.0666;chr07.0668;chr07.0729;chr07.0823;chr07.0845;chr…
GO:0006310	DNA recombination	Biological process	24	73	1.0309e-13	5.74071e-12	chr01.0359;chr01.1519;chr01.1820;chr02.0597;chr02.0622;chr03.1108;chr04.1017;chr04.1042;chr04.1190;chr04.1378;chr05.1061;chr06.0026;chr06.0923;chr06.0959;chr06.1171;chr07.0663;chr07.0846;chr08.773;chr09.893;chr10.022;chr10.109;chr10.370;chr11.328;chr12.352
GO:0006725	cellular aromatic compound metabolic process	Biological process	164	1934	1.28171e-13	7.0001e-12	chr01.0134;chr01.0292;chr01.0359;chr01.0447;chr01.0589;chr01.0635;chr01.0692;chr01.0889;chr01.0904;chr01.1035;chr01.1105;chr01.1145;chr01.1150;chr01.1256;chr01.1492;chr01.1519;chr01.1620;chr01.1646;chr01.1820;chr01.1857;chr01.1899;chr01.1909;chr01.1924;chr01.1931;chr01.1979;chr01.2042;chr01.2061;chr01.2165;chr02.0178;chr02.0255;chr02.0366;chr02.0444;chr02.0597;chr02.0622;chr02.0640;chr02.0880;chr…
GO:0071840	cellular component organization or biogenesis	Biological process	197	2527	1.57491e-13	8.43916e-12	chr01.0292;chr01.0359;chr01.0395;chr01.0585;chr01.0589;chr01.0775;chr01.0889;chr01.0904;chr01.1025;chr01.1035;chr01.1105;chr01.1145;chr01.1150;chr01.1153;chr01.1256;chr01.1454;chr01.1512;chr01.1519;chr01.1562;chr01.1620;chr01.1621;chr01.1691;chr01.1698;chr01.1819;chr01.1820;chr01.1857;chr01.1924;chr01.1931;chr01.2065;chr01.2180;chr01.2224;chr02.0178;chr02.0266;chr02.0640;chr02.0731;chr02.0910;chr…
GO:0030261	chromosome condensation	Biological process	20	51	2.6911e-13	1.41532e-11	chr01.0359;chr01.1512;chr01.1820;chr01.1857;chr02.0178;chr02.0266;chr02.0731;chr03.0874;chr03.1196;chr03.1243;chr04.0124;chr04.0988;chr04.1017;chr05.0993;chr06.0039;chr06.1171;chr07.0764;chr07.0846;chr07.0910;chr09.893
GO:0005815	microtubule organizing center	Cellular component	28	105	8.9996e-13	1.9242e-11	chr01.0889;chr01.1519;chr01.2180;chr01.2224;chr02.0266;chr02.0731;chr02.1878;chr03.0013;chr03.0078;chr03.0476;chr03.1654;chr05.0241;chr06.0264;chr06.0677;chr06.0694;chr07.0342;chr07.0666;chr07.0668;chr07.0729;chr08.061;chr08.367;chr08.901;chr09.100;chr09.386;chr12.581;chr13.160;chr13.170;chr13.401
GO:0051052	regulation of DNA metabolic process	Biological process	22	64	4.02815e-13	2.07999e-11	chr01.0292;chr01.0359;chr01.1519;chr01.1924;chr02.1037;chr03.0550;chr03.1229;chr03.1249;chr03.1804;chr04.1266;chr04.1378;chr05.0171;chr05.0183;chr05.0309;chr06.0026;chr06.0334;chr06.0959;chr08.061;chr09.395;chr09.798;chr12.352;chrX.1525
GO:0005813	centrosome	Cellular component	26	92	1.39849e-12	2.85418e-11	chr01.0889;chr01.1519;chr01.2180;chr01.2224;chr02.0266;chr02.0731;chr02.1878;chr03.0013;chr03.0476;chr03.1654;chr05.0241;chr06.0264;chr06.0677;chr06.0694;chr07.0342;chr07.0666;chr07.0668;chr07.0729;chr08.061;chr08.367;chr08.901;chr09.386;chr12.581;chr13.160;chr13.170;chr13.401
GO:0044702	single organism reproductive process	Biological process	98	929	8.61823e-13	4.37067e-11	chr01.0359;chr01.0585;chr01.1025;chr01.1105;chr01.1145;chr01.1150;chr01.1256;chr01.1512;chr01.1562;chr01.1857;chr01.2180;chr01.2224;chr02.0266;chr02.0640;chr02.0731;chr02.1171;chr02.1410;chr02.1657;chr02.1806;chr02.1878;chr02.1888;chr03.0078;chr03.0432;chr03.0550;chr03.0587;chr03.0792;chr03.1108;chr03.1243;chr03.1495;chr03.1654;chr03.1675;chr03.1746;chr03.1789;chr03.1804;chr04.0155;chr04.0337;chr…
GO:0022414	reproductive process	Biological process	104	1023	1.39636e-12	6.95731e-11	chr01.0359;chr01.0585;chr01.0692;chr01.1025;chr01.1105;chr01.1145;chr01.1150;chr01.1256;chr01.1512;chr01.1562;chr01.1691;chr01.1698;chr01.1857;chr01.2165;chr01.2180;chr01.2224;chr02.0266;chr02.0640;chr02.0731;chr02.1171;chr02.1410;chr02.1657;chr02.1806;chr02.1878;chr02.1888;chr03.0078;chr03.0432;chr03.0550;chr03.0587;chr03.0792;chr03.1108;chr03.1243;chr03.1495;chr03.1654;chr03.1675;chr03.1746;chr…
GO:0005856	cytoskeleton	Cellular component	53	352	5.22193e-12	1.01941e-10	chr01.0395;chr01.0889;chr01.1153;chr01.1454;chr01.1519;chr01.1621;chr01.2180;chr01.2224;chr02.0266;chr02.0731;chr02.1410;chr02.1586;chr02.1587;chr02.1806;chr02.1878;chr03.0013;chr03.0078;chr03.0344;chr03.0476;chr03.1400;chr03.1654;chr04.1056;chr04.1190;chr05.0241;chr05.0789;chr05.1094;chr06.0264;chr06.0323;chr06.0677;chr06.0694;chr07.0342;chr07.0666;chr07.0668;chr07.0729;chr07.0823;chr07.0845;chr…
GO:0005874	microtubule	Cellular component	18	45	6.03986e-12	1.12996e-10	chr01.1454;chr01.1621;chr01.2180;chr02.0266;chr02.0731;chr02.1410;chr02.1586;chr03.0344;chr03.0476;chr03.1400;chr05.0241;chr05.0789;chr07.0823;chr07.0845;chr07.1015;chr09.626;chr12.581;chr13.170
GO:0031981	nuclear lumen	Cellular component	87	777	8.73617e-12	1.56902e-10	chr01.0292;chr01.0359;chr01.0447;chr01.0585;chr01.0692;chr01.0775;chr01.0904;chr01.1105;chr01.1492;chr01.1512;chr01.1621;chr01.1691;chr01.1820;chr01.1857;chr01.1899;chr01.1931;chr02.0178;chr02.0266;chr02.0444;chr02.0597;chr02.0731;chr02.0880;chr02.1037;chr02.1171;chr02.1907;chr02.1956;chr03.0289;chr03.0577;chr03.0823;chr03.1108;chr03.1346;chr03.1746;chr03.1789;chr04.0124;chr04.0306;chr04.0337;chr…
GO:0005876	spindle microtubule	Cellular component	13	22	1.08497e-11	1.87366e-10	chr01.1621;chr02.0266;chr02.0731;chr02.1410;chr02.1586;chr03.0476;chr05.0241;chr05.0789;chr07.0823;chr07.0845;chr07.1015;chr09.626;chr13.170
GO:0043596	nuclear replication fork	Cellular component	11	15	1.35555e-11	2.17372e-10	chr01.1820;chr02.0444;chr02.0597;chr02.1907;chr04.0306;chr04.1266;chr07.0764;chr09.595;chr09.893;chr10.106;chr13.309
GO:0044446	intracellular organelle part	Cellular component	175	2152	1.34201e-11	2.17372e-10	chr01.0292;chr01.0359;chr01.0378;chr01.0395;chr01.0447;chr01.0585;chr01.0692;chr01.0775;chr01.0889;chr01.0904;chr01.1105;chr01.1145;chr01.1153;chr01.1454;chr01.1492;chr01.1512;chr01.1519;chr01.1621;chr01.1691;chr01.1819;chr01.1820;chr01.1857;chr01.1899;chr01.1924;chr01.1931;chr01.2180;chr01.2224;chr02.0178;chr02.0266;chr02.0366;chr02.0444;chr02.0597;chr02.0640;chr02.0731;chr02.0852;chr02.0880;chr…
GO:0007093	mitotic cell cycle checkpoint	Biological process	18	46	4.54968e-12	2.22778e-10	chr01.1035;chr01.1150;chr01.2061;chr02.1586;chr04.0341;chr04.0649;chr05.1198;chr06.0026;chr06.0677;chr06.1171;chr07.0663;chr07.0729;chr07.1015;chr09.340;chr09.626;chr10.370;chr11.366;chr13.160
GO:0003677	DNA binding	Molecular function	59	421	4.14592e-13	2.25538e-10	chr01.0292;chr01.0395;chr01.0447;chr01.0775;chr01.1145;chr01.1492;chr01.1691;chr01.1820;chr01.1857;chr01.1899;chr01.2165;chr02.0178;chr02.0366;chr02.0444;chr02.0640;chr02.0910;chr02.1653;chr02.1657;chr03.0550;chr03.0792;chr03.0823;chr03.1108;chr03.1196;chr03.1229;chr03.1249;chr03.1495;chr03.1654;chr04.0306;chr04.1042;chr04.1378;chr05.0172;chr05.0918;chr05.1061;chr05.1232;chr06.0026;chr06.0176;chr…
GO:0045786	negative regulation of cell cycle	Biological process	26	101	5.63464e-12	2.71227e-10	chr01.0447;chr01.1025;chr01.1035;chr01.1150;chr01.1562;chr01.2061;chr01.2224;chr02.1586;chr03.0550;chr03.0587;chr04.0341;chr04.0649;chr05.0183;chr05.1198;chr06.0026;chr06.0677;chr06.1171;chr07.0663;chr07.0729;chr07.1015;chr09.340;chr09.626;chr09.627;chr10.370;chr11.366;chr13.160
GO:0044786	cell cycle DNA replication	Biological process	15	31	6.85212e-12	3.24334e-10	chr01.1820;chr02.1452;chr02.1956;chr03.0550;chr03.1229;chr03.1249;chr04.0124;chr04.1017;chr04.1266;chr05.0183;chr06.0176;chr07.0764;chr09.351;chr09.893;chr11.328
GO:0000003	reproduction	Biological process	104	1050	7.56294e-12	3.52111e-10	chr01.0359;chr01.0585;chr01.0692;chr01.1025;chr01.1105;chr01.1145;chr01.1150;chr01.1256;chr01.1512;chr01.1562;chr01.1691;chr01.1698;chr01.1857;chr01.2165;chr01.2180;chr01.2224;chr02.0266;chr02.0640;chr02.0731;chr02.1171;chr02.1410;chr02.1657;chr02.1806;chr02.1878;chr02.1888;chr03.0078;chr03.0432;chr03.0550;chr03.0587;chr03.0792;chr03.1108;chr03.1243;chr03.1495;chr03.1654;chr03.1675;chr03.1746;chr…
GO:0043933	macromolecular complex subunit organization	Biological process	93	895	1.05007e-11	4.81001e-10	chr01.0292;chr01.0395;chr01.0775;chr01.0904;chr01.1105;chr01.1150;chr01.1153;chr01.1519;chr01.1621;chr01.1691;chr01.1819;chr01.1820;chr01.1857;chr01.2065;chr01.2180;chr02.0178;chr02.0266;chr02.0731;chr02.1410;chr02.1657;chr02.1806;chr03.0078;chr03.0432;chr03.0476;chr03.0823;chr03.1108;chr03.1400;chr03.1654;chr03.1730;chr03.1746;chr04.0155;chr04.0337;chr04.1056;chr04.1190;chr04.1281;chr04.1364;chr…
GO:0006277	DNA amplification	Biological process	13	23	1.36277e-11	6.1433e-10	chr01.1105;chr01.1145;chr01.1820;chr01.1857;chr02.0640;chr02.0880;chr03.0550;chr03.1804;chr05.0183;chr06.0959;chr09.028;chr09.395;chr10.784
GO:0044422	organelle part	Cellular component	176	2215	1.04934e-10	1.62467e-09	chr01.0292;chr01.0359;chr01.0378;chr01.0395;chr01.0447;chr01.0585;chr01.0692;chr01.0775;chr01.0889;chr01.0904;chr01.1105;chr01.1145;chr01.1153;chr01.1454;chr01.1492;chr01.1512;chr01.1519;chr01.1621;chr01.1691;chr01.1819;chr01.1820;chr01.1857;chr01.1899;chr01.1924;chr01.1931;chr01.2180;chr01.2224;chr02.0178;chr02.0266;chr02.0366;chr02.0444;chr02.0597;chr02.0640;chr02.0731;chr02.0852;chr02.0880;chr…
GO:0033043	regulation of organelle organization	Biological process	51	366	5.94141e-11	2.59594e-09	chr01.0292;chr01.0889;chr01.1025;chr01.1454;chr01.1519;chr01.1820;chr01.1924;chr01.2224;chr02.1586;chr02.1878;chr03.0476;chr03.0550;chr03.0587;chr03.1243;chr03.1400;chr03.1804;chr04.0649;chr04.1056;chr04.1190;chr05.0241;chr05.0309;chr05.0914;chr05.0918;chr05.1196;chr06.0026;chr06.0264;chr06.0334;chr06.0677;chr07.0342;chr07.0467;chr07.0473;chr07.0729;chr07.0845;chr07.1015;chr08.926;chr09.312;chr09…
GO:0061640	cytoskeleton-dependent cytokinesis	Biological process	25	103	5.93965e-11	2.59594e-09	chr01.0395;chr01.1105;chr01.1153;chr01.1698;chr02.0245;chr02.0266;chr02.0731;chr02.1410;chr02.1806;chr02.1888;chr03.0476;chr04.0155;chr04.0988;chr04.1190;chr05.0183;chr05.0241;chr05.0789;chr05.1094;chr06.0323;chr07.1015;chr13.170;chrX.0266;chrX.0889;chrX.1927;scaffold.33
GO:0043231	intracellular membrane-bounded organelle	Cellular component	227	3189	2.17368e-10	3.25327e-09	chr01.0134;chr01.0292;chr01.0359;chr01.0378;chr01.0447;chr01.0585;chr01.0589;chr01.0635;chr01.0692;chr01.0775;chr01.0889;chr01.0904;chr01.1025;chr01.1105;chr01.1150;chr01.1256;chr01.1492;chr01.1512;chr01.1519;chr01.1562;chr01.1621;chr01.1646;chr01.1667;chr01.1691;chr01.1698;chr01.1819;chr01.1820;chr01.1857;chr01.1899;chr01.1924;chr01.1931;chr01.1979;chr01.2042;chr01.2061;chr01.2065;chr01.2165;chr…
GO:0045930	negative regulation of mitotic cell cycle	Biological process	20	67	9.26411e-11	3.98637e-09	chr01.1035;chr01.1150;chr01.1562;chr01.2061;chr02.1586;chr03.0550;chr04.0341;chr04.0649;chr05.1198;chr06.0026;chr06.0677;chr06.1171;chr07.0663;chr07.0729;chr07.1015;chr09.340;chr09.626;chr10.370;chr11.366;chr13.160
GO:0051306	mitotic sister chromatid separation	Biological process	14	31	1.14111e-10	4.83696e-09	chr01.0889;chr01.1454;chr01.2180;chr02.1586;chr04.0649;chr06.0677;chr07.0473;chr07.0729;chr07.0845;chr07.0910;chr07.1015;chr09.626;chr13.160;chrX.0098
GO:0000910	cytokinesis	Biological process	25	106	1.16161e-10	4.85142e-09	chr01.0395;chr01.1105;chr01.1153;chr01.1698;chr02.0245;chr02.0266;chr02.0731;chr02.1410;chr02.1806;chr02.1888;chr03.0476;chr04.0155;chr04.0988;chr04.1190;chr05.0183;chr05.0241;chr05.0789;chr05.1094;chr06.0323;chr07.1015;chr13.170;chrX.0266;chrX.0889;chrX.1927;scaffold.33
GO:0099513	polymeric cytoskeletal fiber	Cellular component	18	56	4.28332e-10	6.2039e-09	chr01.1454;chr01.1621;chr01.2180;chr02.0266;chr02.0731;chr02.1410;chr02.1586;chr03.0344;chr03.0476;chr03.1400;chr05.0241;chr05.0789;chr07.0823;chr07.0845;chr07.1015;chr09.626;chr12.581;chr13.170
GO:0051782	negative regulation of cell division	Biological process	11	18	1.69224e-10	6.76895e-09	chr01.1025;chr02.1586;chr03.0587;chr04.0649;chr06.0026;chr06.0677;chr07.0729;chr07.1015;chr09.626;chr10.370;chr13.160
GO:0051784	negative regulation of nuclear division	Biological process	11	18	1.69224e-10	6.76895e-09	chr01.1025;chr02.1586;chr03.0587;chr04.0649;chr06.0026;chr06.0677;chr07.0729;chr07.1015;chr09.626;chr10.370;chr13.160
GO:0010948	negative regulation of cell cycle process	Biological process	20	69	1.67733e-10	6.76895e-09	chr01.1025;chr01.1035;chr01.1150;chr01.1562;chr01.2224;chr02.1586;chr03.0550;chr03.0587;chr04.0341;chr04.0649;chr05.1198;chr06.0026;chr06.0677;chr07.0663;chr07.0729;chr07.1015;chr09.626;chr10.370;chr11.366;chr13.160
GO:0045132	meiotic chromosome segregation	Biological process	17	49	1.72605e-10	6.80829e-09	chr01.0359;chr01.2180;chr02.1410;chr02.1806;chr03.1108;chr03.1675;chr04.1017;chr04.1190;chr05.0789;chr05.1061;chr06.0323;chr06.0677;chr06.1171;chr07.0729;chr07.0845;chr07.1015;chr13.160
GO:0000724	double-strand break repair via homologous recombination	Biological process	16	43	1.7875e-10	6.86014e-09	chr01.1519;chr01.1820;chr02.0597;chr02.0622;chr04.1042;chr04.1378;chr06.0959;chr07.0663;chr07.0846;chr08.773;chr09.893;chr10.022;chr10.109;chr10.370;chr11.328;chr12.352
GO:0000725	recombinational repair	Biological process	16	43	1.7875e-10	6.86014e-09	chr01.1519;chr01.1820;chr02.0597;chr02.0622;chr04.1042;chr04.1378;chr06.0959;chr07.0663;chr07.0846;chr08.773;chr09.893;chr10.022;chr10.109;chr10.370;chr11.328;chr12.352
GO:0006325	chromatin organization	Biological process	46	321	2.27405e-10	8.61108e-09	chr01.0292;chr01.0395;chr01.0775;chr01.0904;chr01.1105;chr01.1150;chr01.1691;chr01.1820;chr01.2065;chr02.0266;chr02.0731;chr03.0823;chr03.1108;chr04.1281;chr04.1364;chr05.0309;chr05.0914;chr05.0918;chr06.0334;chr06.0959;chr06.1171;chr07.0044;chr07.0729;chr07.0764;chr07.0765;chr07.0846;chr08.061;chr08.161;chr09.312;chr09.353;chr09.798;chr09.799;chr09.800;chr09.828;chr11.328;chr11.366;chr13.160;chr…
GO:0044260	cellular macromolecule metabolic process	Biological process	204	2832	2.35014e-10	8.78209e-09	chr01.0134;chr01.0292;chr01.0359;chr01.0395;chr01.0447;chr01.0589;chr01.0692;chr01.0775;chr01.0889;chr01.0904;chr01.1011;chr01.1025;chr01.1035;chr01.1105;chr01.1145;chr01.1150;chr01.1256;chr01.1492;chr01.1519;chr01.1620;chr01.1691;chr01.1820;chr01.1857;chr01.1899;chr01.1909;chr01.1924;chr01.1931;chr01.2061;chr01.2165;chr02.0178;chr02.0255;chr02.0266;chr02.0366;chr02.0444;chr02.0597;chr02.0622;chr…
GO:0000226	microtubule cytoskeleton organization	Biological process	43	288	2.50045e-10	9.22242e-09	chr01.1153;chr01.1519;chr01.1621;chr01.1857;chr01.2180;chr01.2224;chr02.0178;chr02.0266;chr02.0731;chr02.1410;chr02.1806;chr02.1878;chr03.0078;chr03.0476;chr03.1243;chr03.1400;chr03.1654;chr04.0155;chr04.0337;chr04.1056;chr04.1190;chr05.0183;chr05.0241;chr05.0248;chr05.0789;chr06.0323;chr06.0694;chr07.0666;chr07.0668;chr07.0823;chr07.0845;chr08.061;chr08.367;chr08.901;chr09.340;chr09.386;chr09.62…
GO:0043227	membrane-bounded organelle	Cellular component	227	3218	7.03364e-10	9.86908e-09	chr01.0134;chr01.0292;chr01.0359;chr01.0378;chr01.0447;chr01.0585;chr01.0589;chr01.0635;chr01.0692;chr01.0775;chr01.0889;chr01.0904;chr01.1025;chr01.1105;chr01.1150;chr01.1256;chr01.1492;chr01.1512;chr01.1519;chr01.1562;chr01.1621;chr01.1646;chr01.1667;chr01.1691;chr01.1698;chr01.1819;chr01.1820;chr01.1857;chr01.1899;chr01.1924;chr01.1931;chr01.1979;chr01.2042;chr01.2061;chr01.2065;chr01.2165;chr…
GO:0044815	DNA packaging complex	Cellular component	9	12	8.02837e-10	1.09235e-08	chr01.0359;chr01.1512;chr03.0823;chr03.0874;chr03.1196;chr04.0988;chr05.0309;chr07.0910;scaffold.45
GO:0072686	mitotic spindle	Cellular component	12	25	1.74983e-09	2.3108e-08	chr01.1621;chr02.1410;chr02.1806;chr03.0476;chr03.1400;chr05.0241;chr05.0789;chr06.0323;chr07.0823;chr09.626;chr11.366;chr13.170
GO:0007076	mitotic chromosome condensation	Biological process	11	20	8.11663e-10	2.95528e-08	chr01.0359;chr01.1512;chr01.1857;chr02.0178;chr02.0266;chr02.0731;chr03.1196;chr04.0124;chr04.0988;chr06.1171;chr07.0910
GO:0006272	leading strand elongation	Biological process	7	7	1.06457e-09	3.82706e-08	chr03.0014;chr04.0306;chr09.362;chr09.627;chr10.784;chr13.309;scaffold.73
GO:1901991	negative regulation of mitotic cell cycle phase transition	Biological process	16	48	1.19327e-09	4.23611e-08	chr01.1035;chr01.1150;chr01.1562;chr02.1586;chr03.0550;chr04.0341;chr04.0649;chr05.1198;chr06.0677;chr07.0663;chr07.0729;chr07.1015;chr09.626;chr10.370;chr11.366;chr13.160
GO:0043170	macromolecule metabolic process	Biological process	212	3032	1.28324e-09	4.49927e-08	chr01.0134;chr01.0292;chr01.0359;chr01.0395;chr01.0447;chr01.0585;chr01.0589;chr01.0692;chr01.0775;chr01.0889;chr01.0904;chr01.1011;chr01.1025;chr01.1035;chr01.1105;chr01.1145;chr01.1150;chr01.1256;chr01.1492;chr01.1519;chr01.1620;chr01.1646;chr01.1691;chr01.1820;chr01.1857;chr01.1899;chr01.1909;chr01.1924;chr01.1931;chr01.2061;chr01.2165;chr02.0178;chr02.0255;chr02.0266;chr02.0366;chr02.0444;chr…
GO:0000281	mitotic cytokinesis	Biological process	18	62	1.37437e-09	4.76002e-08	chr01.0395;chr01.1105;chr01.1153;chr01.1698;chr02.0245;chr02.0266;chr02.0731;chr02.1806;chr03.0476;chr04.0988;chr05.0183;chr05.0241;chr05.1094;chr06.0323;chrX.0266;chrX.0889;chrX.1927;scaffold.33
GO:0033554	cellular response to stress	Biological process	60	513	1.42599e-09	4.87928e-08	chr01.0359;chr01.0447;chr01.0692;chr01.1035;chr01.1105;chr01.1150;chr01.1492;chr01.1519;chr01.1620;chr01.1820;chr01.1909;chr01.1931;chr01.2061;chr02.0597;chr02.0622;chr02.0640;chr02.1907;chr03.0014;chr03.0432;chr03.0550;chr03.1108;chr04.0306;chr04.1011;chr04.1013;chr04.1042;chr04.1266;chr04.1378;chr04.1442;chr05.1061;chr05.1232;chr06.0026;chr06.0767;chr06.0923;chr06.0959;chr06.1172;chr07.0029;chr…
GO:0007307	eggshell chorion gene amplification	Biological process	11	21	1.62492e-09	5.49379e-08	chr01.1105;chr01.1145;chr01.1857;chr02.0640;chr03.0550;chr03.1804;chr05.0183;chr06.0959;chr09.028;chr09.395;chr10.784
GO:0022412	cellular process involved in reproduction in multicellular organism	Biological process	79	775	1.70165e-09	5.6194e-08	chr01.0359;chr01.0585;chr01.1105;chr01.1145;chr01.1150;chr01.1256;chr01.1562;chr01.1857;chr01.2180;chr01.2224;chr02.0266;chr02.0640;chr02.0731;chr02.1171;chr02.1410;chr02.1657;chr02.1878;chr02.1888;chr03.0432;chr03.0550;chr03.0792;chr03.1243;chr03.1495;chr03.1654;chr03.1746;chr03.1789;chr03.1804;chr04.0155;chr04.0337;chr04.1011;chr04.1092;chr04.1190;chr04.1378;chr05.0183;chr05.0789;chr05.0993;chr…
GO:1901988	negative regulation of cell cycle phase transition	Biological process	16	49	1.68814e-09	5.6194e-08	chr01.1035;chr01.1150;chr01.1562;chr02.1586;chr03.0550;chr04.0341;chr04.0649;chr05.1198;chr06.0677;chr07.0663;chr07.0729;chr07.1015;chr09.626;chr10.370;chr11.366;chr13.160
GO:0044703	multi-organism reproductive process	Biological process	89	927	2.50958e-09	8.19218e-08	chr01.0359;chr01.0585;chr01.0692;chr01.1105;chr01.1145;chr01.1150;chr01.1256;chr01.1562;chr01.1698;chr01.1857;chr01.2180;chr01.2224;chr02.0266;chr02.0640;chr02.0731;chr02.1171;chr02.1410;chr02.1657;chr02.1878;chr02.1888;chr03.0078;chr03.0432;chr03.0550;chr03.0792;chr03.1243;chr03.1495;chr03.1654;chr03.1746;chr03.1789;chr03.1804;chr04.0155;chr04.0236;chr04.0337;chr04.1011;chr04.1092;chr04.1190;chr…
GO:0007091	metaphase/anaphase transition of mitotic cell cycle	Biological process	12	27	3.20747e-09	1.03514e-07	chr01.0889;chr01.1454;chr02.1586;chr04.0649;chr06.0677;chr07.0473;chr07.0729;chr07.0845;chr07.1015;chr09.626;chr13.160;chrX.0098
GO:0071822	protein complex subunit organization	Biological process	58	498	3.33967e-09	1.06569e-07	chr01.0904;chr01.1105;chr01.1153;chr01.1519;chr01.1621;chr01.1819;chr01.1857;chr01.2065;chr01.2180;chr02.0178;chr02.0266;chr02.0731;chr02.1410;chr02.1657;chr02.1806;chr03.0078;chr03.0432;chr03.0476;chr03.1108;chr03.1400;chr03.1654;chr03.1730;chr03.1746;chr04.0155;chr04.0337;chr04.1056;chr04.1190;chr04.1364;chr05.0241;chr05.0248;chr05.0789;chr05.1196;chr06.0323;chr06.0694;chr07.0044;chr07.0467;chr…
GO:0007276	gamete generation	Biological process	82	834	4.38553e-09	1.36867e-07	chr01.0359;chr01.0585;chr01.1105;chr01.1145;chr01.1150;chr01.1256;chr01.1562;chr01.1857;chr01.2180;chr01.2224;chr02.0266;chr02.0640;chr02.0731;chr02.1171;chr02.1410;chr02.1657;chr02.1878;chr02.1888;chr03.0078;chr03.0432;chr03.0550;chr03.0792;chr03.1243;chr03.1495;chr03.1654;chr03.1746;chr03.1789;chr03.1804;chr04.0155;chr04.0337;chr04.1011;chr04.1092;chr04.1190;chr04.1378;chr05.0183;chr05.0789;chr…
GO:1904666	regulation of ubiquitin protein ligase activity	Biological process	10	18	4.34396e-09	1.36867e-07	chr01.1025;chr02.1586;chr03.1804;chr04.0649;chr06.0264;chr06.0677;chr07.0729;chr07.1015;chr09.626;chr13.160
GO:0030894	replisome	Cellular component	7	8	1.11122e-08	1.38594e-07	chr02.0444;chr02.1907;chr04.0306;chr04.1266;chr09.595;chr10.106;chr13.309
GO:0043601	nuclear replisome	Cellular component	7	8	1.11122e-08	1.38594e-07	chr02.0444;chr02.1907;chr04.0306;chr04.1266;chr09.595;chr10.106;chr13.309
GO:0010965	regulation of mitotic sister chromatid separation	Biological process	12	28	5.35015e-09	1.61643e-07	chr01.0889;chr01.1454;chr02.1586;chr04.0649;chr06.0677;chr07.0473;chr07.0729;chr07.0845;chr07.1015;chr09.626;chr13.160;chrX.0098
GO:0044784	metaphase/anaphase transition of cell cycle	Biological process	12	28	5.35015e-09	1.61643e-07	chr01.0889;chr01.1454;chr02.1586;chr04.0649;chr06.0677;chr07.0473;chr07.0729;chr07.0845;chr07.1015;chr09.626;chr13.160;chrX.0098
GO:0007017	microtubule-based process	Biological process	48	377	5.26816e-09	1.61643e-07	chr01.0889;chr01.1153;chr01.1519;chr01.1621;chr01.1857;chr01.2180;chr01.2224;chr02.0178;chr02.0266;chr02.0731;chr02.1410;chr02.1587;chr02.1806;chr02.1878;chr03.0078;chr03.0344;chr03.0476;chr03.1243;chr03.1400;chr03.1654;chr04.0155;chr04.0337;chr04.1056;chr04.1190;chr05.0183;chr05.0241;chr05.0248;chr05.0789;chr05.1094;chr06.0323;chr06.0694;chr07.0666;chr07.0668;chr07.0823;chr07.0845;chr08.061;chr0…
GO:0004529	exodeoxyribonuclease activity	Molecular function	7	7	1.00446e-09	1.82142e-07	chr02.1907;chr04.0306;chr05.1061;chr05.1232;chr06.0923;chr06.1172;chr07.0029
GO:0016895	exodeoxyribonuclease activity, producing 5'-phosphomonoesters	Molecular function	7	7	1.00446e-09	1.82142e-07	chr02.1907;chr04.0306;chr05.1061;chr05.1232;chr06.0923;chr06.1172;chr07.0029
GO:0034641	cellular nitrogen compound metabolic process	Biological process	165	2198	6.52237e-09	1.94985e-07	chr01.0134;chr01.0292;chr01.0359;chr01.0447;chr01.0589;chr01.0635;chr01.0692;chr01.0889;chr01.0904;chr01.1035;chr01.1105;chr01.1145;chr01.1150;chr01.1256;chr01.1492;chr01.1519;chr01.1646;chr01.1820;chr01.1857;chr01.1899;chr01.1909;chr01.1924;chr01.1931;chr01.1979;chr01.2042;chr01.2061;chr01.2165;chr02.0178;chr02.0255;chr02.0366;chr02.0444;chr02.0597;chr02.0622;chr02.0640;chr02.0880;chr02.0910;chr…
GO:0033044	regulation of chromosome organization	Biological process	25	128	7.88582e-09	2.33289e-07	chr01.0292;chr01.0889;chr01.1454;chr01.1820;chr01.1924;chr02.1586;chr03.0550;chr04.0649;chr05.0309;chr05.0914;chr05.0918;chr06.0334;chr06.0677;chr07.0473;chr07.0729;chr07.0845;chr07.1015;chr09.312;chr09.353;chr09.626;chr09.828;chr13.160;chr13.372;chrX.0098;chrX.0959
GO:0033047	regulation of mitotic sister chromatid segregation	Biological process	12	29	8.69932e-09	2.54702e-07	chr01.0889;chr01.1454;chr02.1586;chr04.0649;chr06.0677;chr07.0473;chr07.0729;chr07.0845;chr07.1015;chr09.626;chr13.160;chrX.0098
GO:0031570	DNA integrity checkpoint	Biological process	14	41	9.3608e-09	2.71272e-07	chr01.0447;chr01.1035;chr01.1150;chr01.2061;chr04.0341;chr05.0183;chr05.1198;chr06.0026;chr06.1171;chr07.0663;chr09.340;chr09.627;chr10.370;chr11.366
GO:0030071	regulation of mitotic metaphase/anaphase transition	Biological process	11	24	9.9637e-09	2.85827e-07	chr01.0889;chr01.1454;chr02.1586;chr04.0649;chr06.0677;chr07.0473;chr07.0729;chr07.1015;chr09.626;chr13.160;chrX.0098
GO:0051352	negative regulation of ligase activity	Biological process	9	15	1.06683e-08	2.97039e-07	chr01.1025;chr02.1586;chr03.1804;chr04.0649;chr06.0677;chr07.0729;chr07.1015;chr09.626;chr13.160
GO:0051444	negative regulation of ubiquitin-protein transferase activity	Biological process	9	15	1.06683e-08	2.97039e-07	chr01.1025;chr02.1586;chr03.1804;chr04.0649;chr06.0677;chr07.0729;chr07.1015;chr09.626;chr13.160
GO:1904667	negative regulation of ubiquitin protein ligase activity	Biological process	9	15	1.06683e-08	2.97039e-07	chr01.1025;chr02.1586;chr03.1804;chr04.0649;chr06.0677;chr07.0729;chr07.1015;chr09.626;chr13.160
GO:0019953	sexual reproduction	Biological process	86	909	1.08005e-08	2.97801e-07	chr01.0359;chr01.0585;chr01.1105;chr01.1145;chr01.1150;chr01.1256;chr01.1562;chr01.1698;chr01.1857;chr01.2180;chr01.2224;chr02.0266;chr02.0640;chr02.0731;chr02.1171;chr02.1410;chr02.1657;chr02.1878;chr02.1888;chr03.0078;chr03.0432;chr03.0550;chr03.0792;chr03.1243;chr03.1495;chr03.1654;chr03.1746;chr03.1789;chr03.1804;chr04.0155;chr04.0236;chr04.0337;chr04.1011;chr04.1092;chr04.1190;chr04.1378;chr…
GO:0000794	condensed nuclear chromosome	Cellular component	13	36	2.49205e-08	3.02414e-07	chr01.0359;chr01.1492;chr01.1512;chr01.1931;chr02.0266;chr02.0731;chr04.1378;chr06.0677;chr07.0729;chr07.0910;chr10.022;chr10.370;chr13.160
GO:0034654	nucleobase-containing compound biosynthetic process	Biological process	96	1061	1.12203e-08	3.06401e-07	chr01.0134;chr01.0292;chr01.0447;chr01.0589;chr01.0635;chr01.0889;chr01.0904;chr01.1105;chr01.1145;chr01.1150;chr01.1820;chr01.1857;chr01.1909;chr01.1924;chr01.2042;chr01.2165;chr02.0255;chr02.0366;chr02.0444;chr02.0622;chr02.0640;chr02.0880;chr02.0910;chr02.1653;chr02.1907;chr03.0285;chr03.0289;chr03.0432;chr03.0481;chr03.0550;chr03.0792;chr03.0823;chr03.1229;chr03.1249;chr03.1346;chr03.1361;chr…
GO:0031261	DNA replication preinitiation complex	Cellular component	6	6	2.69263e-08	3.18155e-07	chr01.1820;chr02.0597;chr02.1956;chr03.0577;chr06.0176;chr09.893
GO:0033045	regulation of sister chromatid segregation	Biological process	13	36	1.47216e-08	3.98183e-07	chr01.0889;chr01.1454;chr02.1586;chr03.0550;chr04.0649;chr06.0677;chr07.0473;chr07.0729;chr07.0845;chr07.1015;chr09.626;chr13.160;chrX.0098
GO:1902099	regulation of metaphase/anaphase transition of cell cycle	Biological process	11	25	1.69625e-08	4.54467e-07	chr01.0889;chr01.1454;chr02.1586;chr04.0649;chr06.0677;chr07.0473;chr07.0729;chr07.1015;chr09.626;chr13.160;chrX.0098
GO:0060255	regulation of macromolecule metabolic process	Biological process	122	1485	1.77382e-08	4.70809e-07	chr01.0134;chr01.0292;chr01.0359;chr01.0447;chr01.0585;chr01.0589;chr01.0775;chr01.0889;chr01.0904;chr01.1025;chr01.1105;chr01.1145;chr01.1150;chr01.1256;chr01.1519;chr01.1691;chr01.1820;chr01.1924;chr01.1931;chr01.2165;chr02.0366;chr02.0640;chr02.0910;chr02.1010;chr02.1037;chr02.1445;chr02.1586;chr02.1653;chr02.1806;chr02.1878;chr03.0285;chr03.0289;chr03.0432;chr03.0550;chr03.0792;chr03.0823;chr…
GO:0000785	chromatin	Cellular component	31	193	4.54878e-08	5.23693e-07	chr01.0292;chr01.0395;chr01.0904;chr01.1105;chr01.1145;chr01.1512;chr01.1691;chr01.1857;chr01.1931;chr02.1037;chr03.0550;chr03.0823;chr03.0874;chr03.1196;chr03.1495;chr04.0988;chr04.1092;chr04.1364;chr05.0309;chr05.0918;chr06.0605;chr06.1171;chr07.0044;chr07.0910;chr08.161;chr09.353;chr10.022;chr13.122;chr13.320;chrX.0959;scaffold.45
GO:0048609	multicellular organismal reproductive process	Biological process	86	923	2.27237e-08	5.9755e-07	chr01.0359;chr01.0585;chr01.1105;chr01.1145;chr01.1150;chr01.1256;chr01.1562;chr01.1698;chr01.1857;chr01.2180;chr01.2224;chr02.0266;chr02.0640;chr02.0731;chr02.1171;chr02.1410;chr02.1657;chr02.1878;chr02.1888;chr03.0078;chr03.0432;chr03.0550;chr03.0792;chr03.1243;chr03.1495;chr03.1654;chr03.1746;chr03.1789;chr03.1804;chr04.0155;chr04.0236;chr04.0337;chr04.1011;chr04.1092;chr04.1190;chr04.1378;chr…
GO:0031397	negative regulation of protein ubiquitination	Biological process	11	26	2.80307e-08	7.30341e-07	chr01.1025;chr02.1586;chr03.1804;chr04.0649;chr06.0677;chr07.0729;chr07.1015;chr08.845;chr09.626;chr13.160;chrX.0190
GO:0007098	centrosome cycle	Biological process	17	66	2.93348e-08	7.50547e-07	chr01.2180;chr01.2224;chr02.1410;chr02.1878;chr03.0078;chr03.1243;chr03.1400;chr05.0183;chr05.0789;chr06.0694;chr07.0823;chr08.061;chr08.901;chr09.386;chr12.581;chr13.170;chr13.401
GO:0051297	centrosome organization	Biological process	17	66	2.93348e-08	7.50547e-07	chr01.2180;chr01.2224;chr02.1410;chr02.1878;chr03.0078;chr03.1243;chr03.1400;chr05.0183;chr05.0789;chr06.0694;chr07.0823;chr08.061;chr08.901;chr09.386;chr12.581;chr13.170;chr13.401
GO:0051983	regulation of chromosome segregation	Biological process	13	38	3.13342e-08	7.94546e-07	chr01.0889;chr01.1454;chr02.1586;chr03.0550;chr04.0649;chr06.0677;chr07.0473;chr07.0729;chr07.0845;chr07.1015;chr09.626;chr13.160;chrX.0098
GO:0005828	kinetochore microtubule	Cellular component	8	13	7.92773e-08	8.89888e-07	chr02.1410;chr02.1586;chr03.0476;chr05.0241;chr05.0789;chr07.1015;chr09.626;chr13.170
GO:0032504	multicellular organism reproduction	Biological process	87	953	4.87822e-08	1.22603e-06	chr01.0359;chr01.0585;chr01.1105;chr01.1145;chr01.1150;chr01.1256;chr01.1562;chr01.1698;chr01.1857;chr01.2180;chr01.2224;chr02.0266;chr02.0640;chr02.0731;chr02.1171;chr02.1410;chr02.1657;chr02.1878;chr02.1888;chr03.0078;chr03.0432;chr03.0550;chr03.0792;chr03.1243;chr03.1495;chr03.1654;chr03.1746;chr03.1789;chr03.1804;chr04.0155;chr04.0236;chr04.0337;chr04.1011;chr04.1092;chr04.1190;chr04.1378;chr…
GO:0007140	male meiosis	Biological process	18	77	5.87604e-08	1.46386e-06	chr01.0359;chr02.1410;chr02.1878;chr02.1888;chr04.0155;chr04.0337;chr04.1092;chr04.1190;chr05.0789;chr06.0694;chr06.1171;chr07.0729;chr07.0845;chr07.1015;chr11.366;chr13.160;chr13.170;chrX.1927
GO:0007127	meiosis I	Biological process	19	86	6.64639e-08	1.64137e-06	chr01.2180;chr02.1410;chr02.1806;chr03.1108;chr03.1243;chr04.0155;chr04.1017;chr04.1190;chr04.1378;chr05.0789;chr05.1061;chr06.0026;chr06.0264;chr06.0323;chr06.0677;chr06.1171;chr07.0846;chr10.022;chr10.109
GO:1903321	negative regulation of protein modification by small protein conjugation or removal	Biological process	11	28	7.0815e-08	1.73375e-06	chr01.1025;chr02.1586;chr03.1804;chr04.0649;chr06.0677;chr07.0729;chr07.1015;chr08.845;chr09.626;chr13.160;chrX.0190
GO:0051225	spindle assembly	Biological process	16	62	7.34954e-08	1.78399e-06	chr01.2180;chr02.1410;chr02.1806;chr03.0078;chr03.0476;chr03.1400;chr03.1654;chr04.0155;chr04.0337;chr05.0241;chr05.0789;chr06.0323;chr07.0823;chr07.0845;chr09.626;chr13.170
GO:1901362	organic cyclic compound biosynthetic process	Biological process	99	1148	7.63866e-08	1.83846e-06	chr01.0134;chr01.0292;chr01.0447;chr01.0589;chr01.0635;chr01.0889;chr01.0904;chr01.1105;chr01.1145;chr01.1150;chr01.1820;chr01.1857;chr01.1909;chr01.1924;chr01.2042;chr01.2165;chr02.0255;chr02.0366;chr02.0444;chr02.0622;chr02.0640;chr02.0880;chr02.0910;chr02.1653;chr02.1907;chr03.0285;chr03.0289;chr03.0432;chr03.0481;chr03.0550;chr03.0792;chr03.0823;chr03.1229;chr03.1249;chr03.1346;chr03.1361;chr…
GO:0031974	membrane-enclosed lumen	Cellular component	88	956	1.7855e-07	1.86439e-06	chr01.0292;chr01.0359;chr01.0447;chr01.0585;chr01.0692;chr01.0775;chr01.0904;chr01.1105;chr01.1492;chr01.1512;chr01.1621;chr01.1691;chr01.1820;chr01.1857;chr01.1899;chr01.1931;chr02.0178;chr02.0266;chr02.0444;chr02.0597;chr02.0731;chr02.0880;chr02.1037;chr02.1171;chr02.1907;chr02.1956;chr03.0289;chr03.0577;chr03.0823;chr03.1108;chr03.1346;chr03.1746;chr03.1789;chr04.0124;chr04.0306;chr04.0337;chr…
GO:0043233	organelle lumen	Cellular component	88	956	1.7855e-07	1.86439e-06	chr01.0292;chr01.0359;chr01.0447;chr01.0585;chr01.0692;chr01.0775;chr01.0904;chr01.1105;chr01.1492;chr01.1512;chr01.1621;chr01.1691;chr01.1820;chr01.1857;chr01.1899;chr01.1931;chr02.0178;chr02.0266;chr02.0444;chr02.0597;chr02.0731;chr02.0880;chr02.1037;chr02.1171;chr02.1907;chr02.1956;chr03.0289;chr03.0577;chr03.0823;chr03.1108;chr03.1346;chr03.1746;chr03.1789;chr04.0124;chr04.0306;chr04.0337;chr…
GO:0070013	intracellular organelle lumen	Cellular component	88	956	1.7855e-07	1.86439e-06	chr01.0292;chr01.0359;chr01.0447;chr01.0585;chr01.0692;chr01.0775;chr01.0904;chr01.1105;chr01.1492;chr01.1512;chr01.1621;chr01.1691;chr01.1820;chr01.1857;chr01.1899;chr01.1931;chr02.0178;chr02.0266;chr02.0444;chr02.0597;chr02.0731;chr02.0880;chr02.1037;chr02.1171;chr02.1907;chr02.1956;chr03.0289;chr03.0577;chr03.0823;chr03.1108;chr03.1346;chr03.1746;chr03.1789;chr04.0124;chr04.0306;chr04.0337;chr…
GO:0008283	cell proliferation	Biological process	44	360	8.52478e-08	2.03449e-06	chr01.0292;chr01.0589;chr01.0692;chr01.0889;chr01.0904;chr01.1105;chr01.1113;chr01.1620;chr01.1667;chr01.1857;chr02.0366;chr02.0597;chr02.0880;chr02.1010;chr02.1445;chr03.0550;chr03.1229;chr03.1249;chr03.1654;chr03.1746;chr03.1804;chr04.0337;chr04.1010;chr05.0918;chr05.1094;chr06.0168;chr08.061;chr08.845;chr08.889;chr09.798;chr10.124;chr10.418;chr10.615;chr11.002;chr11.366;chr12.511;chr12.574;chr…
GO:0050000	chromosome localization	Biological process	9	18	8.9958e-08	2.11141e-06	chr01.0889;chr02.1410;chr02.1657;chr03.1495;chr05.0789;chr05.1094;chr06.0677;chr06.1171;chr13.170
GO:0006275	regulation of DNA replication	Biological process	10	23	8.95619e-08	2.11141e-06	chr01.1924;chr02.1037;chr03.0550;chr03.1804;chr04.1266;chr05.0171;chr05.0183;chr06.0959;chr08.061;chr09.395
GO:0003688	DNA replication origin binding	Molecular function	6	6	1.95989e-08	2.13236e-06	chr01.1820;chr01.1857;chr01.1899;chr02.0178;chr06.0176;chr07.0764
GO:0042393	histone binding	Molecular function	13	37	1.9194e-08	2.13236e-06	chr01.0292;chr01.0359;chr01.0447;chr01.1105;chr01.1512;chr01.2065;chr03.0285;chr04.1364;chr06.0168;chr09.312;chr13.122;chrX.1525;scaffold.45
GO:0043234	protein complex	Cellular component	138	1755	2.50197e-07	2.55315e-06	chr01.0359;chr01.0395;chr01.0585;chr01.0692;chr01.0775;chr01.0904;chr01.1025;chr01.1105;chr01.1145;chr01.1454;chr01.1492;chr01.1512;chr01.1819;chr01.1820;chr01.1857;chr01.1899;chr01.1931;chr01.2065;chr01.2180;chr02.0178;chr02.0266;chr02.0366;chr02.0444;chr02.0597;chr02.0640;chr02.0731;chr02.0852;chr02.0880;chr02.1010;chr02.1037;chr02.1410;chr02.1586;chr02.1587;chr02.1653;chr02.1657;chr02.1806;chr…
GO:0000922	spindle pole	Cellular component	11	30	2.56434e-07	2.55864e-06	chr01.0889;chr01.1621;chr02.0266;chr02.0731;chr07.0666;chr07.0668;chr07.0823;chr07.0845;chr09.626;chr12.581;chr13.170
GO:0008608	attachment of spindle microtubules to kinetochore	Biological process	7	10	1.11212e-07	2.58886e-06	chr01.2180;chr02.0266;chr02.0731;chr02.1410;chr05.0789;chr05.1094;chr13.170
GO:0018130	heterocycle biosynthetic process	Biological process	96	1112	1.26497e-07	2.92075e-06	chr01.0134;chr01.0292;chr01.0447;chr01.0589;chr01.0635;chr01.0889;chr01.0904;chr01.1105;chr01.1145;chr01.1150;chr01.1820;chr01.1857;chr01.1909;chr01.1924;chr01.2042;chr01.2165;chr02.0255;chr02.0366;chr02.0444;chr02.0622;chr02.0640;chr02.0880;chr02.0910;chr02.1653;chr02.1907;chr03.0285;chr03.0289;chr03.0432;chr03.0481;chr03.0550;chr03.0792;chr03.0823;chr03.1229;chr03.1249;chr03.1346;chr03.1361;chr…
GO:0019438	aromatic compound biosynthetic process	Biological process	96	1114	1.38401e-07	3.16984e-06	chr01.0134;chr01.0292;chr01.0447;chr01.0589;chr01.0635;chr01.0889;chr01.0904;chr01.1105;chr01.1145;chr01.1150;chr01.1820;chr01.1857;chr01.1909;chr01.1924;chr01.2042;chr01.2165;chr02.0255;chr02.0366;chr02.0444;chr02.0622;chr02.0640;chr02.0880;chr02.0910;chr02.1653;chr02.1907;chr03.0285;chr03.0289;chr03.0432;chr03.0481;chr03.0550;chr03.0792;chr03.0823;chr03.1229;chr03.1249;chr03.1346;chr03.1361;chr…
GO:0007292	female gamete generation	Biological process	61	593	1.4167e-07	3.21875e-06	chr01.0585;chr01.1105;chr01.1145;chr01.1150;chr01.1256;chr01.1562;chr01.1857;chr01.2180;chr02.0266;chr02.0640;chr02.0731;chr02.1657;chr02.1888;chr03.0432;chr03.0550;chr03.1243;chr03.1495;chr03.1654;chr03.1746;chr03.1789;chr03.1804;chr04.0337;chr04.1011;chr04.1190;chr04.1378;chr05.0183;chr05.0993;chr06.0176;chr06.0264;chr06.0334;chr06.0677;chr06.0959;chr07.0666;chr07.0668;chr07.0729;chr07.0845;chr…
GO:0070192	chromosome organization involved in meiotic cell cycle	Biological process	14	50	1.61452e-07	3.63907e-06	chr01.0359;chr01.1150;chr01.1512;chr02.1657;chr03.1495;chr04.0337;chr04.1378;chr05.0993;chr07.0729;chr10.022;chr10.370;chr13.160;chrX.1666;chrX.1739
GO:1990023	mitotic spindle midzone	Cellular component	7	11	3.96532e-07	3.8705e-06	chr02.1410;chr02.1806;chr03.0476;chr05.0241;chr05.0789;chr06.0323;chr13.170
GO:0031023	microtubule organizing center organization	Biological process	17	74	1.81665e-07	4.06243e-06	chr01.2180;chr01.2224;chr02.1410;chr02.1878;chr03.0078;chr03.1243;chr03.1400;chr05.0183;chr05.0789;chr06.0694;chr07.0823;chr08.061;chr08.901;chr09.386;chr12.581;chr13.170;chr13.401
GO:0000808	origin recognition complex	Cellular component	5	5	4.95734e-07	4.54254e-06	chr01.1857;chr01.1899;chr02.0178;chr02.0880;chr06.0176
GO:0005664	nuclear origin of replication recognition complex	Cellular component	5	5	4.95734e-07	4.54254e-06	chr01.1857;chr01.1899;chr02.0178;chr02.0880;chr06.0176
GO:0031391	Elg1 RFC-like complex	Cellular component	5	5	4.95734e-07	4.54254e-06	chr03.0014;chr04.1442;chr09.362;chr09.627;scaffold.73
GO:0007062	sister chromatid cohesion	Biological process	12	37	2.11643e-07	4.69583e-06	chr01.1931;chr02.1037;chr03.0014;chr03.0550;chr05.0171;chr06.0605;chr07.0729;chr08.161;chr09.362;chr09.627;chr13.160;scaffold.73
GO:0051438	regulation of ubiquitin-protein transferase activity	Biological process	10	25	2.32721e-07	5.12348e-06	chr01.1025;chr02.1586;chr03.1804;chr04.0649;chr06.0264;chr06.0677;chr07.0729;chr07.1015;chr09.626;chr13.160
GO:0032991	macromolecular complex	Cellular component	159	2137	5.78609e-07	5.19591e-06	chr01.0292;chr01.0359;chr01.0378;chr01.0395;chr01.0585;chr01.0692;chr01.0775;chr01.0904;chr01.1025;chr01.1105;chr01.1145;chr01.1256;chr01.1454;chr01.1492;chr01.1512;chr01.1691;chr01.1819;chr01.1820;chr01.1857;chr01.1899;chr01.1931;chr01.2065;chr01.2180;chr02.0178;chr02.0266;chr02.0366;chr02.0444;chr02.0597;chr02.0640;chr02.0731;chr02.0852;chr02.0880;chr02.1010;chr02.1037;chr02.1171;chr02.1410;chr…
GO:0016568	chromatin modification	Biological process	35	263	2.60735e-07	5.69605e-06	chr01.0292;chr01.0395;chr01.0775;chr01.0904;chr01.1105;chr01.1150;chr01.1691;chr01.1820;chr02.0266;chr02.0731;chr03.1108;chr04.1281;chr04.1364;chr05.0309;chr05.0914;chr05.0918;chr06.0334;chr06.0959;chr07.0044;chr07.0729;chr07.0846;chr08.061;chr08.161;chr09.353;chr09.798;chr09.799;chr09.800;chr11.366;chr13.160;chr13.372;chr13.460;chrX.0627;chrX.0959;chrX.1525;chrX.1596
GO:0000779	condensed chromosome, centromeric region	Cellular component	9	21	6.88034e-07	5.94091e-06	chr01.0359;chr02.0266;chr02.0731;chr02.1586;chr06.0677;chr07.0729;chr07.1015;chr13.160;chr13.170
GO:0000796	condensin complex	Cellular component	6	8	6.85611e-07	5.94091e-06	chr01.0359;chr01.1512;chr03.0874;chr03.1196;chr04.0988;chr07.0910
GO:0006334	nucleosome assembly	Biological process	9	20	2.82808e-07	6.08467e-06	chr01.1105;chr01.2065;chr03.1108;chr04.1364;chr07.0044;chr07.0765;chr11.328;chrX.0214;scaffold.45
GO:0042023	DNA endoreduplication	Biological process	9	20	2.82808e-07	6.08467e-06	chr02.1452;chr03.0550;chr03.1229;chr03.1249;chr04.1017;chr04.1266;chr05.0183;chr07.0764;chr11.328
GO:0007143	female meiotic division	Biological process	12	38	2.94862e-07	6.29631e-06	chr01.2180;chr03.1243;chr03.1654;chr04.1190;chr04.1378;chr06.0264;chr06.0677;chr07.0729;chr07.0845;chr12.581;chr13.160;chr13.170
GO:0051340	regulation of ligase activity	Biological process	10	26	3.60653e-07	7.64369e-06	chr01.1025;chr02.1586;chr03.1804;chr04.0649;chr06.0264;chr06.0677;chr07.0729;chr07.1015;chr09.626;chr13.160
GO:0030953	astral microtubule organization	Biological process	5	5	3.9564e-07	8.3231e-06	chr03.0078;chr07.0666;chr07.0668;chr08.901;chr13.170
GO:0019222	regulation of metabolic process	Biological process	131	1717	4.15874e-07	8.68443e-06	chr01.0134;chr01.0292;chr01.0359;chr01.0447;chr01.0585;chr01.0589;chr01.0775;chr01.0889;chr01.0904;chr01.1025;chr01.1105;chr01.1145;chr01.1150;chr01.1256;chr01.1519;chr01.1691;chr01.1698;chr01.1820;chr01.1924;chr01.1931;chr01.2165;chr02.0366;chr02.0640;chr02.0910;chr02.1010;chr02.1037;chr02.1445;chr02.1586;chr02.1653;chr02.1806;chr02.1878;chr03.0013;chr03.0285;chr03.0289;chr03.0432;chr03.0550;chr…
GO:0016233	telomere capping	Biological process	6	8	5.25555e-07	1.08947e-05	chr01.1035;chr01.1150;chr05.1232;chr07.0663;chr10.022;scaffold.32
GO:0044424	intracellular part	Cellular component	274	4434	1.38017e-06	1.16924e-05	chr01.0134;chr01.0292;chr01.0359;chr01.0378;chr01.0395;chr01.0447;chr01.0585;chr01.0589;chr01.0635;chr01.0692;chr01.0775;chr01.0889;chr01.0904;chr01.1025;chr01.1105;chr01.1145;chr01.1150;chr01.1153;chr01.1256;chr01.1454;chr01.1492;chr01.1512;chr01.1519;chr01.1562;chr01.1621;chr01.1646;chr01.1667;chr01.1691;chr01.1698;chr01.1819;chr01.1820;chr01.1857;chr01.1899;chr01.1909;chr01.1924;chr01.1931;chr…
GO:0065004	protein-DNA complex assembly	Biological process	14	55	5.89112e-07	1.21238e-05	chr01.0775;chr01.1105;chr01.1621;chr01.1820;chr01.2065;chr03.1108;chr04.1364;chr04.1378;chr06.0176;chr07.0044;chr07.0765;chr11.328;chrX.0214;scaffold.45
GO:0007094	mitotic spindle assembly checkpoint	Biological process	7	12	6.69302e-07	1.26721e-05	chr02.1586;chr04.0649;chr06.0677;chr07.0729;chr07.1015;chr09.626;chr13.160
GO:0007113	endomitotic cell cycle	Biological process	7	12	6.69302e-07	1.26721e-05	chr02.0640;chr03.0285;chr03.0550;chr04.0306;chr06.0959;chr09.395;chr13.220
GO:0031577	spindle checkpoint	Biological process	7	12	6.69302e-07	1.26721e-05	chr02.1586;chr04.0649;chr06.0677;chr07.0729;chr07.1015;chr09.626;chr13.160
GO:0033048	negative regulation of mitotic sister chromatid segregation	Biological process	7	12	6.69302e-07	1.26721e-05	chr02.1586;chr04.0649;chr06.0677;chr07.0729;chr07.1015;chr09.626;chr13.160
GO:0045839	negative regulation of mitotic nuclear division	Biological process	7	12	6.69302e-07	1.26721e-05	chr02.1586;chr04.0649;chr06.0677;chr07.0729;chr07.1015;chr09.626;chr13.160
GO:0045841	negative regulation of mitotic metaphase/anaphase transition	Biological process	7	12	6.69302e-07	1.26721e-05	chr02.1586;chr04.0649;chr06.0677;chr07.0729;chr07.1015;chr09.626;chr13.160
GO:0051436	negative regulation of ubiquitin-protein ligase activity involved in mitotic cell cycle	Biological process	7	12	6.69302e-07	1.26721e-05	chr02.1586;chr04.0649;chr06.0677;chr07.0729;chr07.1015;chr09.626;chr13.160
GO:0051439	regulation of ubiquitin-protein ligase activity involved in mitotic cell cycle	Biological process	7	12	6.69302e-07	1.26721e-05	chr02.1586;chr04.0649;chr06.0677;chr07.0729;chr07.1015;chr09.626;chr13.160
GO:0071173	spindle assembly checkpoint	Biological process	7	12	6.69302e-07	1.26721e-05	chr02.1586;chr04.0649;chr06.0677;chr07.0729;chr07.1015;chr09.626;chr13.160
GO:0071174	mitotic spindle checkpoint	Biological process	7	12	6.69302e-07	1.26721e-05	chr02.1586;chr04.0649;chr06.0677;chr07.0729;chr07.1015;chr09.626;chr13.160
GO:2000816	negative regulation of mitotic sister chromatid separation	Biological process	7	12	6.69302e-07	1.26721e-05	chr02.1586;chr04.0649;chr06.0677;chr07.0729;chr07.1015;chr09.626;chr13.160
GO:0051704	multi-organism process	Biological process	96	1149	6.2974e-07	1.26721e-05	chr01.0223;chr01.0359;chr01.0585;chr01.0692;chr01.1105;chr01.1145;chr01.1150;chr01.1256;chr01.1562;chr01.1620;chr01.1698;chr01.1857;chr01.2180;chr01.2224;chr02.0266;chr02.0640;chr02.0731;chr02.1171;chr02.1410;chr02.1657;chr02.1878;chr02.1888;chr03.0078;chr03.0432;chr03.0550;chr03.0792;chr03.1243;chr03.1495;chr03.1654;chr03.1746;chr03.1789;chr03.1804;chr04.0155;chr04.0236;chr04.0337;chr04.0952;chr…
GO:0003697	single-stranded DNA binding	Molecular function	11	30	1.48896e-07	1.34999e-05	chr01.1492;chr01.1820;chr02.0444;chr04.1378;chr05.1061;chr07.0240;chr07.0764;chr07.0809;chr09.595;chr10.022;chr13.509
GO:0034645	cellular macromolecule biosynthetic process	Biological process	113	1429	7.24399e-07	1.36245e-05	chr01.0134;chr01.0292;chr01.0447;chr01.0589;chr01.0889;chr01.0904;chr01.1105;chr01.1145;chr01.1150;chr01.1256;chr01.1820;chr01.1857;chr01.1899;chr01.1909;chr01.1924;chr01.2165;chr02.0178;chr02.0255;chr02.0366;chr02.0444;chr02.0597;chr02.0622;chr02.0640;chr02.0880;chr02.0910;chr02.1037;chr02.1452;chr02.1653;chr02.1907;chr02.1956;chr03.0014;chr03.0285;chr03.0289;chr03.0432;chr03.0550;chr03.0792;chr…
GO:0044774	mitotic DNA integrity checkpoint	Biological process	10	28	8.10419e-07	1.5142e-05	chr01.1035;chr01.1150;chr01.2061;chr04.0341;chr05.1198;chr06.0026;chr06.1171;chr07.0663;chr10.370;chr11.366
GO:0005875	microtubule associated complex	Cellular component	20	111	2.00023e-06	1.66315e-05	chr01.0395;chr02.0266;chr02.0731;chr02.1410;chr02.1587;chr02.1806;chr03.0078;chr03.0476;chr03.1400;chr04.1190;chr05.0241;chr05.0789;chr06.0323;chr07.0666;chr07.0668;chr07.0823;chr07.0845;chr08.367;chr12.581;chrX.0266
GO:0009059	macromolecule biosynthetic process	Biological process	115	1468	8.9821e-07	1.66726e-05	chr01.0134;chr01.0292;chr01.0447;chr01.0589;chr01.0889;chr01.0904;chr01.1105;chr01.1145;chr01.1150;chr01.1256;chr01.1820;chr01.1857;chr01.1899;chr01.1909;chr01.1924;chr01.2165;chr02.0178;chr02.0255;chr02.0366;chr02.0444;chr02.0597;chr02.0622;chr02.0640;chr02.0880;chr02.0910;chr02.1037;chr02.1452;chr02.1653;chr02.1907;chr02.1956;chr03.0014;chr03.0285;chr03.0289;chr03.0432;chr03.0550;chr03.0792;chr…
GO:0051128	regulation of cellular component organization	Biological process	68	728	9.73804e-07	1.79585e-05	chr01.0292;chr01.0589;chr01.0889;chr01.1025;chr01.1256;chr01.1454;chr01.1519;chr01.1562;chr01.1820;chr01.1924;chr01.2224;chr02.1010;chr02.1445;chr02.1586;chr02.1878;chr03.0476;chr03.0550;chr03.0587;chr03.1243;chr03.1400;chr03.1804;chr04.0649;chr04.0952;chr04.1056;chr04.1190;chr05.0241;chr05.0309;chr05.0914;chr05.0918;chr05.1196;chr06.0026;chr06.0264;chr06.0334;chr06.0677;chr06.0959;chr07.0342;chr…
GO:0003682	chromatin binding	Molecular function	25	153	2.47343e-07	1.92221e-05	chr01.0292;chr01.0359;chr01.0447;chr01.0775;chr01.1512;chr01.1691;chr01.1820;chr01.1857;chr01.1931;chr02.1657;chr02.1681;chr03.0874;chr03.1196;chr03.1495;chr04.0337;chr04.1281;chr06.0605;chr06.1112;chr06.1171;chr07.0910;chr09.312;chr09.798;chr09.828;chrX.0959;chrX.1525
GO:0000082	G1/S transition of mitotic cell cycle	Biological process	13	50	1.15381e-06	2.11408e-05	chr01.0447;chr01.1025;chr01.1562;chr01.1820;chr02.0597;chr02.1010;chr02.1956;chr03.0550;chr03.1804;chr08.061;chr09.893;chr11.366;chr13.401
GO:0016570	histone modification	Biological process	28	197	1.17062e-06	2.13112e-05	chr01.0292;chr01.0395;chr01.0775;chr01.0904;chr01.1105;chr01.1150;chr01.1691;chr02.0266;chr02.0731;chr04.1281;chr04.1364;chr05.0309;chr05.0918;chr06.0334;chr06.0959;chr07.0044;chr08.061;chr08.161;chr09.353;chr09.798;chr09.799;chr09.800;chr11.366;chr13.372;chr13.460;chrX.0627;chrX.0959;chrX.1596
GO:0000784	nuclear chromosome, telomeric region	Cellular component	5	6	2.83977e-06	2.19838e-05	chr05.1232;chr06.0176;chr07.0663;chr10.022;scaffold.32
GO:0005663	DNA replication factor C complex	Cellular component	5	6	2.83977e-06	2.19838e-05	chr03.0014;chr04.1442;chr09.362;chr09.627;scaffold.73
GO:0032133	chromosome passenger complex	Cellular component	5	6	2.83977e-06	2.19838e-05	chr01.0395;chr02.0266;chr02.0731;chr02.1806;chr06.0323
GO:1990385	meiotic spindle midzone	Cellular component	5	6	2.83977e-06	2.19838e-05	chr01.0395;chr02.0266;chr02.0731;chr02.1806;chr06.0323
GO:0071824	protein-DNA complex subunit organization	Biological process	17	84	1.24687e-06	2.25548e-05	chr01.0775;chr01.0904;chr01.1105;chr01.1621;chr01.1820;chr01.2065;chr03.1108;chr04.1364;chr04.1378;chr06.0176;chr07.0044;chr07.0765;chr09.312;chr11.328;chrX.0214;chrX.1596;scaffold.45
GO:0016569	covalent chromatin modification	Biological process	28	198	1.29892e-06	2.33476e-05	chr01.0292;chr01.0395;chr01.0775;chr01.0904;chr01.1105;chr01.1150;chr01.1691;chr02.0266;chr02.0731;chr04.1281;chr04.1364;chr05.0309;chr05.0918;chr06.0334;chr06.0959;chr07.0044;chr08.061;chr08.161;chr09.353;chr09.798;chr09.799;chr09.800;chr11.366;chr13.372;chr13.460;chrX.0627;chrX.0959;chrX.1596
GO:0034728	nucleosome organization	Biological process	12	43	1.31502e-06	2.34884e-05	chr01.0904;chr01.1105;chr01.2065;chr03.1108;chr04.1364;chr07.0044;chr07.0765;chr09.312;chr11.328;chrX.0214;chrX.1596;scaffold.45
GO:0044818	mitotic G2/M transition checkpoint	Biological process	7	13	1.38483e-06	2.44281e-05	chr01.1035;chr01.1150;chr04.0341;chr05.1198;chr07.0663;chr10.370;chr11.366
GO:1902100	negative regulation of metaphase/anaphase transition of cell cycle	Biological process	7	13	1.38483e-06	2.44281e-05	chr02.1586;chr04.0649;chr06.0677;chr07.0729;chr07.1015;chr09.626;chr13.160
GO:0003887	DNA-directed DNA polymerase activity	Molecular function	8	16	4.56106e-07	2.48122e-05	chr01.1909;chr02.0444;chr02.0622;chr02.1907;chr04.0306;chr04.1042;chr09.595;chr13.309
GO:0034061	DNA polymerase activity	Molecular function	8	16	4.56106e-07	2.48122e-05	chr01.1909;chr02.0444;chr02.0622;chr02.1907;chr04.0306;chr04.1042;chr09.595;chr13.309
GO:0008296	3'-5'-exodeoxyribonuclease activity	Molecular function	5	5	3.80978e-07	2.48122e-05	chr02.1907;chr04.0306;chr05.1061;chr06.1172;chr07.0029
GO:0044843	cell cycle G1/S phase transition	Biological process	13	51	1.47599e-06	2.58753e-05	chr01.0447;chr01.1025;chr01.1562;chr01.1820;chr02.0597;chr02.1010;chr02.1956;chr03.0550;chr03.1804;chr08.061;chr09.893;chr11.366;chr13.401
GO:0009263	deoxyribonucleotide biosynthetic process	Biological process	6	9	1.50679e-06	2.62532e-05	chr01.2042;chr03.0481;chr03.1361;chr04.1354;chr05.0814;chr11.002
GO:0003676	nucleic acid binding	Molecular function	75	839	5.77492e-07	2.85596e-05	chr01.0292;chr01.0395;chr01.0447;chr01.0775;chr01.1145;chr01.1256;chr01.1492;chr01.1691;chr01.1820;chr01.1857;chr01.1899;chr01.2165;chr02.0178;chr02.0366;chr02.0444;chr02.0640;chr02.0910;chr02.1171;chr02.1653;chr02.1657;chr03.0550;chr03.0792;chr03.0823;chr03.1108;chr03.1196;chr03.1229;chr03.1249;chr03.1424;chr03.1495;chr03.1653;chr03.1654;chr03.1675;chr04.0124;chr04.0306;chr04.1042;chr04.1378;chr…
GO:0005622	intracellular	Cellular component	274	4463	4.00175e-06	3.0454e-05	chr01.0134;chr01.0292;chr01.0359;chr01.0378;chr01.0395;chr01.0447;chr01.0585;chr01.0589;chr01.0635;chr01.0692;chr01.0775;chr01.0889;chr01.0904;chr01.1025;chr01.1105;chr01.1145;chr01.1150;chr01.1153;chr01.1256;chr01.1454;chr01.1492;chr01.1512;chr01.1519;chr01.1562;chr01.1621;chr01.1646;chr01.1667;chr01.1691;chr01.1698;chr01.1819;chr01.1820;chr01.1857;chr01.1899;chr01.1909;chr01.1924;chr01.1931;chr…
GO:0000940	condensed chromosome outer kinetochore	Cellular component	6	10	4.67687e-06	3.44248e-05	chr02.1586;chr06.0677;chr07.0729;chr07.1015;chr13.160;chr13.170
GO:0072687	meiotic spindle	Cellular component	6	10	4.67687e-06	3.44248e-05	chr01.0395;chr01.2180;chr02.0266;chr02.0731;chr02.1806;chr06.0323
GO:0006807	nitrogen compound metabolic process	Biological process	216	3341	2.33135e-06	4.03722e-05	chr01.0134;chr01.0292;chr01.0359;chr01.0395;chr01.0447;chr01.0585;chr01.0589;chr01.0635;chr01.0692;chr01.0775;chr01.0889;chr01.0904;chr01.1011;chr01.1025;chr01.1035;chr01.1105;chr01.1145;chr01.1150;chr01.1256;chr01.1492;chr01.1519;chr01.1620;chr01.1646;chr01.1691;chr01.1820;chr01.1857;chr01.1899;chr01.1909;chr01.1924;chr01.1931;chr01.1979;chr01.2042;chr01.2061;chr01.2165;chr02.0178;chr02.0255;chr…
GO:0010972	negative regulation of G2/M transition of mitotic cell cycle	Biological process	7	14	2.64499e-06	4.55259e-05	chr01.1035;chr01.1150;chr04.0341;chr05.1198;chr07.0663;chr10.370;chr11.366
GO:0044763	single-organism cellular process	Biological process	259	4234	2.75424e-06	4.71207e-05	chr01.0292;chr01.0359;chr01.0395;chr01.0447;chr01.0585;chr01.0589;chr01.0635;chr01.0692;chr01.0775;chr01.0889;chr01.0904;chr01.1025;chr01.1035;chr01.1105;chr01.1113;chr01.1145;chr01.1150;chr01.1153;chr01.1256;chr01.1454;chr01.1492;chr01.1512;chr01.1519;chr01.1562;chr01.1620;chr01.1621;chr01.1646;chr01.1691;chr01.1698;chr01.1820;chr01.1857;chr01.1909;chr01.1924;chr01.1931;chr01.1979;chr01.2042;chr…
GO:0044238	primary metabolic process	Biological process	224	3512	3.23171e-06	5.49584e-05	chr01.0134;chr01.0292;chr01.0359;chr01.0395;chr01.0447;chr01.0585;chr01.0589;chr01.0635;chr01.0692;chr01.0775;chr01.0889;chr01.0904;chr01.1011;chr01.1025;chr01.1035;chr01.1105;chr01.1145;chr01.1150;chr01.1256;chr01.1492;chr01.1519;chr01.1620;chr01.1646;chr01.1691;chr01.1698;chr01.1820;chr01.1857;chr01.1899;chr01.1909;chr01.1924;chr01.1931;chr01.1979;chr01.2042;chr01.2061;chr01.2165;chr02.0178;chr…
GO:0040020	regulation of meiotic nuclear division	Biological process	6	10	3.60015e-06	6.08596e-05	chr01.1025;chr03.0587;chr03.1243;chr06.0026;chr06.0677;chr10.370
GO:0044249	cellular biosynthetic process	Biological process	134	1835	3.90261e-06	6.55823e-05	chr01.0134;chr01.0292;chr01.0447;chr01.0589;chr01.0635;chr01.0889;chr01.0904;chr01.1105;chr01.1145;chr01.1150;chr01.1256;chr01.1698;chr01.1820;chr01.1857;chr01.1899;chr01.1909;chr01.1924;chr01.2042;chr01.2165;chr02.0178;chr02.0255;chr02.0366;chr02.0444;chr02.0597;chr02.0622;chr02.0640;chr02.0880;chr02.0910;chr02.1037;chr02.1452;chr02.1653;chr02.1907;chr02.1956;chr03.0014;chr03.0285;chr03.0289;chr…
GO:0000811	GINS complex	Cellular component	4	4	9.09788e-06	6.58863e-05	chr02.0597;chr02.1956;chr03.0577;chr09.893
GO:0080090	regulation of primary metabolic process	Biological process	109	1410	4.09302e-06	6.83776e-05	chr01.0134;chr01.0292;chr01.0359;chr01.0447;chr01.0585;chr01.0589;chr01.0889;chr01.0904;chr01.1025;chr01.1105;chr01.1145;chr01.1150;chr01.1256;chr01.1519;chr01.1698;chr01.1820;chr01.1924;chr01.2165;chr02.0366;chr02.0910;chr02.1037;chr02.1445;chr02.1586;chr02.1806;chr02.1878;chr03.0285;chr03.0289;chr03.0432;chr03.0550;chr03.0792;chr03.0823;chr03.1108;chr03.1229;chr03.1243;chr03.1249;chr03.1361;chr…
GO:0006333	chromatin assembly or disassembly	Biological process	11	40	4.30353e-06	7.10584e-05	chr01.1105;chr01.2065;chr03.1108;chr04.1364;chr07.0044;chr07.0765;chr09.312;chr09.828;chr11.328;chrX.0214;scaffold.45
GO:0007281	germ cell development	Biological process	59	625	4.30119e-06	7.10584e-05	chr01.0585;chr01.1105;chr01.1145;chr01.1150;chr01.1256;chr01.1562;chr01.1857;chr01.2180;chr01.2224;chr02.0266;chr02.0640;chr02.0731;chr02.1171;chr02.1657;chr02.1878;chr02.1888;chr03.0432;chr03.0550;chr03.1495;chr03.1746;chr03.1789;chr03.1804;chr04.0337;chr04.1011;chr04.1378;chr05.0183;chr05.0993;chr05.1094;chr06.0168;chr06.0176;chr06.0334;chr06.0677;chr06.0959;chr07.0666;chr07.0668;chr07.0846;chr…
GO:0051303	establishment of chromosome localization	Biological process	7	15	4.73625e-06	7.68626e-05	chr01.0889;chr02.1410;chr05.0789;chr05.1094;chr06.0677;chr06.1171;chr13.170
GO:1902750	negative regulation of cell cycle G2/M phase transition	Biological process	7	15	4.73625e-06	7.68626e-05	chr01.1035;chr01.1150;chr04.0341;chr05.1198;chr07.0663;chr10.370;chr11.366
GO:0071704	organic substance metabolic process	Biological process	232	3687	4.68957e-06	7.68626e-05	chr01.0134;chr01.0292;chr01.0359;chr01.0395;chr01.0447;chr01.0585;chr01.0589;chr01.0635;chr01.0692;chr01.0775;chr01.0889;chr01.0904;chr01.1011;chr01.1025;chr01.1035;chr01.1105;chr01.1145;chr01.1150;chr01.1256;chr01.1492;chr01.1519;chr01.1620;chr01.1646;chr01.1691;chr01.1698;chr01.1820;chr01.1857;chr01.1899;chr01.1909;chr01.1924;chr01.1931;chr01.1979;chr01.2042;chr01.2061;chr01.2165;chr02.0178;chr…
GO:0006461	protein complex assembly	Biological process	37	324	5.22588e-06	8.38503e-05	chr01.1105;chr01.1621;chr01.1819;chr01.2065;chr01.2180;chr02.1410;chr02.1657;chr02.1806;chr03.0078;chr03.0476;chr03.1108;chr03.1400;chr03.1654;chr04.0155;chr04.0337;chr04.1364;chr05.0241;chr05.0789;chr05.1196;chr06.0323;chr06.0694;chr07.0044;chr07.0666;chr07.0668;chr07.0765;chr07.0823;chr07.0845;chr08.889;chr09.626;chr09.828;chr10.615;chr11.328;chr12.581;chr13.170;chrX.0214;chrX.0266;scaffold.45
GO:0070271	protein complex biogenesis	Biological process	37	324	5.22588e-06	8.38503e-05	chr01.1105;chr01.1621;chr01.1819;chr01.2065;chr01.2180;chr02.1410;chr02.1657;chr02.1806;chr03.0078;chr03.0476;chr03.1108;chr03.1400;chr03.1654;chr04.0155;chr04.0337;chr04.1364;chr05.0241;chr05.0789;chr05.1196;chr06.0323;chr06.0694;chr07.0044;chr07.0666;chr07.0668;chr07.0765;chr07.0823;chr07.0845;chr08.889;chr09.626;chr09.828;chr10.615;chr11.328;chr12.581;chr13.170;chrX.0214;chrX.0266;scaffold.45
GO:0010605	negative regulation of macromolecule metabolic process	Biological process	59	630	5.5546e-06	8.86239e-05	chr01.0134;chr01.0292;chr01.0359;chr01.0447;chr01.0904;chr01.1025;chr01.1105;chr01.1145;chr01.1150;chr01.1691;chr01.1820;chr01.1924;chr01.2165;chr02.0910;chr02.1586;chr02.1653;chr02.1806;chr03.0550;chr03.0792;chr03.0823;chr03.1071;chr03.1243;chr03.1653;chr03.1804;chr04.0649;chr04.0952;chr05.0309;chr05.0914;chr05.0918;chr05.1196;chr06.0026;chr06.0230;chr06.0323;chr06.0334;chr06.0677;chr06.1171;chr…
GO:0010389	regulation of G2/M transition of mitotic cell cycle	Biological process	9	27	5.67725e-06	8.95744e-05	chr01.1035;chr01.1150;chr02.1010;chr04.0341;chr05.1198;chr07.0663;chr08.061;chr10.370;chr11.366
GO:1902749	regulation of cell cycle G2/M phase transition	Biological process	9	27	5.67725e-06	8.95744e-05	chr01.1035;chr01.1150;chr02.1010;chr04.0341;chr05.1198;chr07.0663;chr08.061;chr10.370;chr11.366
GO:0007010	cytoskeleton organization	Biological process	52	530	5.84273e-06	9.1676e-05	chr01.1153;chr01.1519;chr01.1621;chr01.1857;chr01.2180;chr01.2224;chr02.0178;chr02.0266;chr02.0731;chr02.1410;chr02.1806;chr02.1878;chr02.1888;chr03.0078;chr03.0344;chr03.0432;chr03.0476;chr03.1243;chr03.1400;chr03.1654;chr03.1746;chr04.0155;chr04.0337;chr04.1056;chr04.1190;chr05.0183;chr05.0241;chr05.0248;chr05.0789;chr05.1196;chr06.0323;chr06.0694;chr07.0467;chr07.0666;chr07.0668;chr07.0823;chr…
GO:0044237	cellular metabolic process	Biological process	228	3615	6.04566e-06	9.43389e-05	chr01.0134;chr01.0292;chr01.0359;chr01.0395;chr01.0447;chr01.0589;chr01.0635;chr01.0692;chr01.0775;chr01.0889;chr01.0904;chr01.1011;chr01.1025;chr01.1035;chr01.1105;chr01.1145;chr01.1150;chr01.1256;chr01.1492;chr01.1519;chr01.1620;chr01.1646;chr01.1691;chr01.1698;chr01.1820;chr01.1857;chr01.1899;chr01.1909;chr01.1924;chr01.1931;chr01.1979;chr01.2042;chr01.2061;chr01.2165;chr02.0178;chr02.0255;chr…
GO:0009058	biosynthetic process	Biological process	136	1887	6.65398e-06	0.000103264	chr01.0134;chr01.0292;chr01.0447;chr01.0589;chr01.0635;chr01.0889;chr01.0904;chr01.1105;chr01.1145;chr01.1150;chr01.1256;chr01.1698;chr01.1820;chr01.1857;chr01.1899;chr01.1909;chr01.1924;chr01.2042;chr01.2165;chr02.0178;chr02.0255;chr02.0366;chr02.0444;chr02.0597;chr02.0622;chr02.0640;chr02.0880;chr02.0910;chr02.1037;chr02.1452;chr02.1653;chr02.1907;chr02.1956;chr03.0014;chr03.0285;chr03.0289;chr…
GO:0070507	regulation of microtubule cytoskeleton organization	Biological process	11	42	7.24542e-06	0.000111831	chr01.1519;chr01.2224;chr02.1878;chr03.0476;chr03.1243;chr03.1400;chr05.0241;chr09.626;chr12.581;chr13.401;scaffold.33
GO:0045835	negative regulation of meiotic nuclear division	Biological process	5	7	7.60504e-06	0.000114885	chr01.1025;chr03.0587;chr06.0026;chr06.0677;chr10.370
GO:0006298	mismatch repair	Biological process	6	11	7.56987e-06	0.000114885	chr01.1492;chr04.1013;chr06.0026;chr06.0923;chr07.0809;chr10.784
GO:0009262	deoxyribonucleotide metabolic process	Biological process	6	11	7.56987e-06	0.000114885	chr01.2042;chr03.0481;chr03.1361;chr04.1354;chr05.0814;chr11.002
GO:0033260	nuclear DNA replication	Biological process	6	11	7.56987e-06	0.000114885	chr01.1820;chr02.1956;chr04.0124;chr06.0176;chr09.351;chr09.893
GO:0000086	G2/M transition of mitotic cell cycle	Biological process	10	35	8.13911e-06	0.000122302	chr01.1035;chr01.1150;chr02.1010;chr04.0341;chr05.1094;chr05.1198;chr07.0663;chr08.061;chr10.370;chr11.366
GO:0044710	single-organism metabolic process	Biological process	123	1668	8.22674e-06	0.000122968	chr01.0292;chr01.0359;chr01.0395;chr01.0447;chr01.0635;chr01.0692;chr01.0775;chr01.0904;chr01.1035;chr01.1105;chr01.1145;chr01.1150;chr01.1492;chr01.1519;chr01.1620;chr01.1646;chr01.1691;chr01.1698;chr01.1820;chr01.1857;chr01.1909;chr01.1924;chr01.1931;chr01.1979;chr01.2042;chr01.2061;chr02.0266;chr02.0597;chr02.0622;chr02.0640;chr02.0731;chr02.1452;chr02.1907;chr02.1956;chr03.0014;chr03.0481;chr…
GO:0000777	condensed chromosome kinetochore	Cellular component	6	12	1.87197e-05	0.00012931	chr02.1586;chr06.0677;chr07.0729;chr07.1015;chr13.160;chr13.170
GO:0000781	chromosome, telomeric region	Cellular component	6	12	1.87197e-05	0.00012931	chr05.1232;chr06.0176;chr07.0663;chr08.061;chr10.022;scaffold.32
GO:0030496	midbody	Cellular component	8	23	1.85462e-05	0.00012931	chr02.0266;chr02.0731;chr02.1888;chr03.0476;chr04.1190;chr05.0241;chr07.0342;chr13.170
GO:0099512	supramolecular fiber	Cellular component	19	118	1.9789e-05	0.000134625	chr01.1454;chr01.1621;chr01.2180;chr02.0266;chr02.0731;chr02.1410;chr02.1586;chr03.0344;chr03.0476;chr03.1400;chr03.1746;chr05.0241;chr05.0789;chr07.0823;chr07.0845;chr07.1015;chr09.626;chr12.581;chr13.170
GO:0048232	male gamete generation	Biological process	30	243	9.33661e-06	0.000138827	chr01.0359;chr01.2224;chr02.1171;chr02.1410;chr02.1878;chr02.1888;chr03.0078;chr03.0432;chr03.1789;chr04.0155;chr04.0337;chr04.1092;chr04.1190;chr05.0789;chr06.0168;chr06.0677;chr06.0694;chr06.1171;chr07.0729;chr07.0845;chr07.1015;chr08.367;chr09.294;chr09.626;chr10.615;chr11.366;chr13.160;chr13.170;chrX.1927;scaffold.33
GO:1901576	organic substance biosynthetic process	Biological process	133	1848	1.00757e-05	0.000149037	chr01.0134;chr01.0292;chr01.0447;chr01.0589;chr01.0635;chr01.0889;chr01.0904;chr01.1105;chr01.1145;chr01.1150;chr01.1256;chr01.1820;chr01.1857;chr01.1899;chr01.1909;chr01.1924;chr01.2042;chr01.2165;chr02.0178;chr02.0255;chr02.0366;chr02.0444;chr02.0597;chr02.0622;chr02.0640;chr02.0880;chr02.0910;chr02.1037;chr02.1452;chr02.1653;chr02.1907;chr02.1956;chr03.0014;chr03.0285;chr03.0289;chr03.0432;chr…
GO:0003006	developmental process involved in reproduction	Biological process	63	702	1.03103e-05	0.000151716	chr01.0585;chr01.1105;chr01.1145;chr01.1150;chr01.1256;chr01.1562;chr01.1691;chr01.1857;chr01.2165;chr01.2180;chr01.2224;chr02.0266;chr02.0640;chr02.0731;chr02.1171;chr02.1657;chr02.1878;chr02.1888;chr03.0432;chr03.0550;chr03.1495;chr03.1746;chr03.1789;chr03.1804;chr04.0337;chr04.1011;chr04.1378;chr05.0183;chr05.0993;chr05.1094;chr06.0168;chr06.0176;chr06.0334;chr06.0677;chr06.0959;chr07.0439;chr…
GO:0045861	negative regulation of proteolysis	Biological process	10	36	1.07491e-05	0.000157359	chr02.1586;chr02.1806;chr04.0649;chr06.0323;chr06.0677;chr07.0729;chr07.1015;chr08.845;chr09.626;chr13.160
GO:0007131	reciprocal meiotic recombination	Biological process	9	29	1.10439e-05	0.000160844	chr03.1108;chr04.1017;chr04.1190;chr04.1378;chr05.1061;chr06.0026;chr06.1171;chr07.0846;chr10.022
GO:0032435	negative regulation of proteasomal ubiquitin-dependent protein catabolic process	Biological process	7	17	1.30563e-05	0.000188223	chr02.1586;chr04.0649;chr06.0677;chr07.0729;chr07.1015;chr09.626;chr13.160
GO:0051445	regulation of meiotic cell cycle	Biological process	7	17	1.30563e-05	0.000188223	chr01.1025;chr03.0587;chr03.1243;chr06.0026;chr06.0677;chr10.370;chr11.366
GO:0044450	microtubule organizing center part	Cellular component	9	31	2.88685e-05	0.000193462	chr01.2180;chr01.2224;chr02.1878;chr03.0078;chr06.0694;chr08.367;chr08.901;chr09.386;chr13.170
GO:0005635	nuclear envelope	Cellular component	16	91	2.97057e-05	0.000196145	chr01.0378;chr01.1819;chr02.0852;chr02.1657;chr03.1243;chr03.1495;chr03.1730;chr03.1789;chr04.0337;chr05.0993;chr06.0306;chr06.1112;chr07.0854;chr09.626;chr13.170;chr13.509
GO:0000077	DNA damage checkpoint	Biological process	10	37	1.40504e-05	0.000198522	chr01.0447;chr01.1035;chr01.1150;chr01.2061;chr06.0026;chr07.0663;chr09.340;chr09.627;chr10.370;chr11.366
GO:0031109	microtubule polymerization or depolymerization	Biological process	10	37	1.40504e-05	0.000198522	chr01.1519;chr01.2180;chr02.1410;chr03.0078;chr05.0789;chr06.0694;chr07.0666;chr07.0668;chr12.581;chr13.170
GO:0044839	cell cycle G2/M phase transition	Biological process	10	37	1.40504e-05	0.000198522	chr01.1035;chr01.1150;chr02.1010;chr04.0341;chr05.1094;chr05.1198;chr07.0663;chr08.061;chr10.370;chr11.366
GO:0048523	negative regulation of cellular process	Biological process	84	1035	1.38564e-05	0.000198522	chr01.0134;chr01.0292;chr01.0359;chr01.0447;chr01.0589;chr01.0692;chr01.0904;chr01.1025;chr01.1035;chr01.1105;chr01.1145;chr01.1150;chr01.1256;chr01.1562;chr01.1620;chr01.1820;chr01.1924;chr01.2061;chr01.2165;chr01.2224;chr02.0910;chr02.1586;chr02.1806;chr03.0432;chr03.0476;chr03.0550;chr03.0587;chr03.0792;chr03.0823;chr03.1071;chr03.1243;chr03.1804;chr04.0341;chr04.0649;chr04.0952;chr05.0183;chr…
GO:0031324	negative regulation of cellular metabolic process	Biological process	53	561	1.41852e-05	0.000199436	chr01.0134;chr01.0292;chr01.0359;chr01.0447;chr01.0904;chr01.1025;chr01.1105;chr01.1145;chr01.1150;chr01.1820;chr01.1924;chr01.2165;chr02.0910;chr02.1586;chr02.1806;chr03.0550;chr03.0792;chr03.0823;chr03.1243;chr03.1804;chr04.0649;chr05.0309;chr05.0914;chr05.0918;chr05.1196;chr06.0026;chr06.0230;chr06.0323;chr06.0334;chr06.0677;chr06.1171;chr07.0729;chr07.0764;chr07.0765;chr07.1015;chr08.061;chr0…
GO:0030717	karyosome formation	Biological process	9	30	1.50537e-05	0.000210604	chr01.1150;chr02.1657;chr03.1495;chr04.0337;chr04.1378;chr05.0993;chr10.370;chrX.1666;chrX.1739
GO:0015030	Cajal body	Cellular component	6	13	3.31603e-05	0.000215782	chr01.0447;chr02.1171;chr03.1746;chr08.061;chr13.122;chrX.1919
GO:0065003	macromolecular complex assembly	Biological process	46	465	1.76357e-05	0.000245517	chr01.0775;chr01.0904;chr01.1105;chr01.1621;chr01.1819;chr01.1820;chr01.2065;chr01.2180;chr02.1410;chr02.1657;chr02.1806;chr03.0078;chr03.0476;chr03.1108;chr03.1400;chr03.1654;chr03.1746;chr04.0155;chr04.0337;chr04.1364;chr04.1378;chr05.0241;chr05.0789;chr05.0859;chr05.1196;chr06.0176;chr06.0323;chr06.0694;chr07.0044;chr07.0213;chr07.0666;chr07.0668;chr07.0765;chr07.0823;chr07.0845;chr08.889;chr0…
GO:0009892	negative regulation of metabolic process	Biological process	60	670	1.87883e-05	0.000260287	chr01.0134;chr01.0292;chr01.0359;chr01.0447;chr01.0904;chr01.1025;chr01.1105;chr01.1145;chr01.1150;chr01.1691;chr01.1820;chr01.1924;chr01.2165;chr02.0910;chr02.1586;chr02.1653;chr02.1806;chr03.0550;chr03.0792;chr03.0823;chr03.1071;chr03.1243;chr03.1653;chr03.1804;chr04.0649;chr04.0952;chr05.0309;chr05.0914;chr05.0918;chr05.1196;chr06.0026;chr06.0230;chr06.0323;chr06.0334;chr06.0677;chr06.1171;chr…
GO:0005814	centriole	Cellular component	7	19	4.11965e-05	0.000264246	chr01.2224;chr02.1878;chr06.0694;chr08.367;chr08.901;chr09.386;chr13.170
GO:0006284	base-excision repair	Biological process	5	8	1.94042e-05	0.000267514	chr02.1907;chr04.0306;chr04.1042;chr06.0767;chr06.1172
GO:0033046	negative regulation of sister chromatid segregation	Biological process	7	18	2.04057e-05	0.000277283	chr02.1586;chr04.0649;chr06.0677;chr07.0729;chr07.1015;chr09.626;chr13.160
GO:1901799	negative regulation of proteasomal protein catabolic process	Biological process	7	18	2.04057e-05	0.000277283	chr02.1586;chr04.0649;chr06.0677;chr07.0729;chr07.1015;chr09.626;chr13.160
GO:0035825	reciprocal DNA recombination	Biological process	9	31	2.024e-05	0.000277283	chr03.1108;chr04.1017;chr04.1190;chr04.1378;chr05.1061;chr06.0026;chr06.1171;chr07.0846;chr10.022
GO:0048477	oogenesis	Biological process	51	541	2.24626e-05	0.000302341	chr01.0585;chr01.1105;chr01.1145;chr01.1150;chr01.1256;chr01.1562;chr01.1857;chr01.2180;chr02.0266;chr02.0640;chr02.0731;chr02.1657;chr02.1888;chr03.0432;chr03.0550;chr03.1495;chr03.1746;chr03.1789;chr03.1804;chr04.0337;chr04.1011;chr04.1378;chr05.0183;chr05.0993;chr06.0176;chr06.0334;chr06.0959;chr07.0666;chr07.0668;chr07.0846;chr08.367;chr08.845;chr09.028;chr09.340;chr09.395;chr09.676;chr09.798…
GO:0008356	asymmetric cell division	Biological process	17	103	2.23932e-05	0.000302341	chr01.2224;chr02.0266;chr02.0731;chr03.1229;chr03.1249;chr03.1654;chr03.1804;chr06.0677;chr06.0694;chr07.0666;chr07.0668;chr09.626;chr10.615;chr11.366;chr12.511;chr12.581;chrX.1927
GO:0008297	single-stranded DNA exodeoxyribonuclease activity	Molecular function	4	4	7.37807e-06	0.000308744	chr04.0306;chr05.1061;chr06.0923;chr07.0029
GO:1901363	heterocyclic compound binding	Molecular function	79	958	7.11069e-06	0.000308744	chr01.0292;chr01.0395;chr01.0447;chr01.0775;chr01.1145;chr01.1256;chr01.1492;chr01.1691;chr01.1820;chr01.1857;chr01.1899;chr01.2165;chr01.2180;chr02.0178;chr02.0366;chr02.0444;chr02.0640;chr02.0910;chr02.1171;chr02.1653;chr02.1657;chr03.0550;chr03.0792;chr03.0823;chr03.1108;chr03.1196;chr03.1229;chr03.1249;chr03.1424;chr03.1495;chr03.1653;chr03.1654;chr03.1675;chr04.0124;chr04.0306;chr04.1042;chr…
GO:0032886	regulation of microtubule-based process	Biological process	11	47	2.32468e-05	0.00031142	chr01.1519;chr01.2224;chr02.1878;chr03.0476;chr03.1243;chr03.1400;chr05.0241;chr09.626;chr12.581;chr13.401;scaffold.33
GO:0005654	nucleoplasm	Cellular component	47	478	4.94238e-05	0.000312553	chr01.0292;chr01.0447;chr01.0585;chr01.0775;chr01.0904;chr01.1105;chr01.1621;chr01.1820;chr02.0597;chr02.1037;chr02.1171;chr02.1956;chr03.0289;chr03.0577;chr03.1108;chr03.1346;chr03.1746;chr03.1789;chr04.0124;chr04.0649;chr04.1042;chr04.1281;chr04.1378;chr04.1448;chr05.0171;chr05.0918;chr05.0993;chr06.0176;chr06.0220;chr06.0752;chr07.0044;chr08.061;chr09.107;chr09.312;chr09.353;chr09.626;chr09.79…
GO:0004536	deoxyribonuclease activity	Molecular function	8	22	8.59662e-06	0.00033404	chr02.1907;chr04.0306;chr05.1061;chr05.1232;chr06.0767;chr06.0923;chr06.1172;chr07.0029
GO:0007100	mitotic centrosome separation	Biological process	6	13	2.56867e-05	0.000340889	chr02.1410;chr03.1243;chr03.1400;chr05.0789;chr07.0823;chr13.401
GO:0051231	spindle elongation	Biological process	6	13	2.56867e-05	0.000340889	chr02.1410;chr03.0476;chr04.1190;chr05.0241;chr05.0789;chr12.581
GO:0045448	mitotic cell cycle, embryonic	Biological process	9	32	2.68701e-05	0.000354935	chr01.0395;chr02.0245;chr02.1452;chr02.1878;chr05.0918;chr05.1094;chr06.0694;chr07.0439;chr09.395
GO:0097159	organic cyclic compound binding	Molecular function	79	966	9.85693e-06	0.000357478	chr01.0292;chr01.0395;chr01.0447;chr01.0775;chr01.1145;chr01.1256;chr01.1492;chr01.1691;chr01.1820;chr01.1857;chr01.1899;chr01.2165;chr01.2180;chr02.0178;chr02.0366;chr02.0444;chr02.0640;chr02.0910;chr02.1171;chr02.1653;chr02.1657;chr03.0550;chr03.0792;chr03.0823;chr03.1108;chr03.1196;chr03.1229;chr03.1249;chr03.1424;chr03.1495;chr03.1653;chr03.1654;chr03.1675;chr04.0124;chr04.0306;chr04.1042;chr…
GO:0003690	double-stranded DNA binding	Molecular function	24	175	1.07321e-05	0.000364892	chr01.0292;chr01.0447;chr01.1820;chr01.1857;chr01.1899;chr02.0178;chr02.1653;chr03.1108;chr03.1229;chr03.1249;chr04.1378;chr05.0172;chr06.0026;chr06.0176;chr06.1171;chr07.0764;chr09.798;chr10.022;chr12.574;chr13.116;chr13.320;chr13.372;chrX.0939;chrX.0959
GO:0031323	regulation of cellular metabolic process	Biological process	106	1417	2.79578e-05	0.000367593	chr01.0134;chr01.0292;chr01.0359;chr01.0447;chr01.0589;chr01.0889;chr01.0904;chr01.1025;chr01.1105;chr01.1145;chr01.1150;chr01.1256;chr01.1519;chr01.1698;chr01.1820;chr01.1924;chr01.2165;chr02.0366;chr02.0910;chr02.1037;chr02.1445;chr02.1586;chr02.1806;chr03.0285;chr03.0289;chr03.0432;chr03.0550;chr03.0792;chr03.0823;chr03.1108;chr03.1229;chr03.1243;chr03.1249;chr03.1361;chr03.1653;chr03.1804;chr…
GO:0051348	negative regulation of transferase activity	Biological process	11	48	2.87598e-05	0.000376396	chr01.1025;chr01.1924;chr02.1586;chr03.1804;chr04.0649;chr06.0677;chr07.0729;chr07.1015;chr09.626;chr09.806;chr13.160
GO:0090068	positive regulation of cell cycle process	Biological process	10	40	2.96748e-05	0.000386589	chr01.0889;chr01.1820;chr02.0597;chr02.1956;chr03.1804;chr04.1266;chr07.0473;chr09.893;chr13.401;chrX.0098
GO:0007306	eggshell chorion assembly	Biological process	13	66	3.08869e-05	0.000391602	chr01.0585;chr01.1105;chr01.1145;chr01.1256;chr01.1857;chr02.0640;chr03.0550;chr03.1804;chr05.0183;chr06.0959;chr09.028;chr09.395;chr10.784
GO:0000723	telomere maintenance	Biological process	7	19	3.08594e-05	0.000391602	chr01.1035;chr01.1150;chr01.1924;chr05.1232;chr07.0663;chr10.022;scaffold.32
GO:0016572	histone phosphorylation	Biological process	7	19	3.08594e-05	0.000391602	chr01.0395;chr01.1150;chr02.0266;chr02.0731;chr06.0959;chr08.061;chr11.366
GO:0032200	telomere organization	Biological process	7	19	3.08594e-05	0.000391602	chr01.1035;chr01.1150;chr01.1924;chr05.1232;chr07.0663;chr10.022;scaffold.32
GO:0051985	negative regulation of chromosome segregation	Biological process	7	19	3.08594e-05	0.000391602	chr02.1586;chr04.0649;chr06.0677;chr07.0729;chr07.1015;chr09.626;chr13.160
GO:1903051	negative regulation of proteolysis involved in cellular protein catabolic process	Biological process	7	19	3.08594e-05	0.000391602	chr02.1586;chr04.0649;chr06.0677;chr07.0729;chr07.1015;chr09.626;chr13.160
GO:0032434	regulation of proteasomal ubiquitin-dependent protein catabolic process	Biological process	11	49	3.53662e-05	0.000444424	chr01.0889;chr02.1586;chr04.0649;chr05.1196;chr06.0677;chr07.0473;chr07.0729;chr07.1015;chr09.626;chr13.160;chrX.0098
GO:0031497	chromatin assembly	Biological process	9	33	3.52548e-05	0.000444424	chr01.1105;chr01.2065;chr03.1108;chr04.1364;chr07.0044;chr07.0765;chr11.328;chrX.0214;scaffold.45
GO:0000727	double-strand break repair via break-induced replication	Biological process	4	5	3.63827e-05	0.000447303	chr01.1820;chr02.0597;chr06.0959;chr09.893
GO:0006273	lagging strand elongation	Biological process	4	5	3.63827e-05	0.000447303	chr04.1013;chr09.351;chr13.122;chr13.309
GO:0034508	centromere complex assembly	Biological process	4	5	3.63827e-05	0.000447303	chr01.1621;chr03.1108;chr04.1364;chr07.0044
GO:0051305	chromosome movement towards spindle pole	Biological process	4	5	3.63827e-05	0.000447303	chr01.0889;chr02.1410;chr05.0789;chr05.1094
GO:1902969	mitotic DNA replication	Biological process	4	5	3.63827e-05	0.000447303	chr01.1820;chr02.1956;chr09.351;chr09.893
GO:1901992	positive regulation of mitotic cell cycle phase transition	Biological process	8	26	3.70895e-05	0.000454027	chr01.0889;chr01.1820;chr02.0597;chr02.1956;chr03.1804;chr07.0473;chr09.893;chrX.0098
GO:0006997	nucleus organization	Biological process	12	58	3.73574e-05	0.000455344	chr01.1819;chr02.1657;chr03.1730;chr04.0337;chr06.1112;chr08.367;chr10.370;chr12.581;chr13.122;chr13.170;chr13.320;chr13.509
GO:0051171	regulation of nitrogen compound metabolic process	Biological process	103	1378	4.02995e-05	0.000489104	chr01.0134;chr01.0292;chr01.0359;chr01.0447;chr01.0585;chr01.0589;chr01.0889;chr01.0904;chr01.1025;chr01.1105;chr01.1145;chr01.1150;chr01.1256;chr01.1519;chr01.1820;chr01.1924;chr01.2165;chr02.0366;chr02.0910;chr02.1037;chr02.1445;chr02.1806;chr02.1878;chr03.0285;chr03.0289;chr03.0432;chr03.0550;chr03.0792;chr03.0823;chr03.1108;chr03.1229;chr03.1243;chr03.1249;chr03.1361;chr03.1653;chr03.1804;chr…
GO:0036297	interstrand cross-link repair	Biological process	5	9	4.17759e-05	0.000500606	chr01.1909;chr01.2061;chr03.1108;chr05.1232;chr06.0026
GO:0051447	negative regulation of meiotic cell cycle	Biological process	5	9	4.17759e-05	0.000500606	chr01.1025;chr03.0587;chr06.0026;chr06.0677;chr10.370
GO:2000779	regulation of double-strand break repair	Biological process	5	9	4.17759e-05	0.000500606	chr01.0359;chr01.1519;chr04.1378;chr12.352;chrX.1525
GO:0007020	microtubule nucleation	Biological process	6	14	4.2968e-05	0.000512727	chr01.2180;chr03.0078;chr07.0666;chr07.0668;chr12.581;chr13.170
GO:0033301	cell cycle comprising mitosis without cytokinesis	Biological process	7	20	4.53474e-05	0.000534384	chr02.0245;chr02.1452;chr02.1878;chr05.0918;chr05.1094;chr06.0694;chr09.395
GO:0042177	negative regulation of protein catabolic process	Biological process	7	20	4.53474e-05	0.000534384	chr02.1586;chr04.0649;chr06.0677;chr07.0729;chr07.1015;chr09.626;chr13.160
GO:1903363	negative regulation of cellular protein catabolic process	Biological process	7	20	4.53474e-05	0.000534384	chr02.1586;chr04.0649;chr06.0677;chr07.0729;chr07.1015;chr09.626;chr13.160
GO:0048519	negative regulation of biological process	Biological process	90	1167	4.77924e-05	0.000560869	chr01.0134;chr01.0292;chr01.0359;chr01.0447;chr01.0589;chr01.0692;chr01.0904;chr01.1025;chr01.1035;chr01.1105;chr01.1145;chr01.1150;chr01.1256;chr01.1562;chr01.1620;chr01.1691;chr01.1820;chr01.1924;chr01.2061;chr01.2165;chr01.2224;chr02.0910;chr02.1586;chr02.1653;chr02.1806;chr03.0432;chr03.0476;chr03.0550;chr03.0587;chr03.0792;chr03.0823;chr03.1071;chr03.1243;chr03.1653;chr03.1804;chr04.0341;chr…
GO:1901989	positive regulation of cell cycle phase transition	Biological process	8	27	5.03157e-05	0.000588052	chr01.0889;chr01.1820;chr02.0597;chr02.1956;chr03.1804;chr07.0473;chr09.893;chrX.0098
GO:0031396	regulation of protein ubiquitination	Biological process	14	79	5.31431e-05	0.000618551	chr01.1025;chr02.1586;chr03.1108;chr03.1804;chr04.0649;chr05.1196;chr06.0264;chr06.0677;chr07.0729;chr07.1015;chr08.845;chr09.626;chr13.160;chrX.0190
GO:0019219	regulation of nucleobase-containing compound metabolic process	Biological process	75	928	5.45883e-05	0.000632779	chr01.0134;chr01.0292;chr01.0359;chr01.0447;chr01.0589;chr01.0889;chr01.0904;chr01.1105;chr01.1145;chr01.1150;chr01.1519;chr01.1820;chr01.1924;chr01.2165;chr02.0366;chr02.0910;chr02.1037;chr03.0285;chr03.0289;chr03.0432;chr03.0550;chr03.0792;chr03.0823;chr03.1229;chr03.1249;chr03.1804;chr04.1010;chr04.1092;chr04.1266;chr04.1281;chr04.1378;chr05.0171;chr05.0172;chr05.0183;chr05.0309;chr05.0914;chr…
GO:0045931	positive regulation of mitotic cell cycle	Biological process	10	43	5.82642e-05	0.000672644	chr01.0889;chr01.1820;chr02.0597;chr02.1956;chr03.1804;chr07.0473;chr07.0764;chr09.893;chr13.401;chrX.0098
GO:0044699	single-organism process	Biological process	284	4895	5.98979e-05	0.000688705	chr01.0134;chr01.0292;chr01.0359;chr01.0395;chr01.0447;chr01.0585;chr01.0589;chr01.0635;chr01.0692;chr01.0775;chr01.0889;chr01.0904;chr01.1025;chr01.1035;chr01.1105;chr01.1113;chr01.1145;chr01.1150;chr01.1153;chr01.1256;chr01.1454;chr01.1492;chr01.1512;chr01.1519;chr01.1562;chr01.1620;chr01.1621;chr01.1646;chr01.1667;chr01.1691;chr01.1698;chr01.1820;chr01.1857;chr01.1867;chr01.1868;chr01.1871;chr…
GO:0046785	microtubule polymerization	Biological process	7	21	6.49735e-05	0.000741063	chr01.2180;chr03.0078;chr06.0694;chr07.0666;chr07.0668;chr12.581;chr13.170
GO:0098728	germline stem cell asymmetric division	Biological process	7	21	6.49735e-05	0.000741063	chr02.0266;chr02.0731;chr06.0677;chr07.0666;chr07.0668;chr09.626;chr10.615
GO:0031298	replication fork protection complex	Cellular component	4	6	0.00012484	0.000757474	chr01.1820;chr02.0597;chr07.0764;chr09.893
GO:0035323	male germline ring canal	Cellular component	4	6	0.00012484	0.000757474	chr02.1888;chr03.0476;chr05.0241;chrX.1927
GO:0042575	DNA polymerase complex	Cellular component	4	6	0.00012484	0.000757474	chr02.1907;chr04.0306;chr04.1266;chr10.106
GO:0010639	negative regulation of organelle organization	Biological process	14	81	7.07556e-05	0.000803784	chr01.1025;chr01.1924;chr01.2224;chr02.1586;chr03.0587;chr04.0649;chr05.0309;chr06.0026;chr06.0677;chr07.0729;chr07.1015;chr09.626;chr10.370;chr13.160
GO:0022607	cellular component assembly	Biological process	78	986	7.81543e-05	0.000884296	chr01.0585;chr01.0775;chr01.0904;chr01.1105;chr01.1145;chr01.1256;chr01.1621;chr01.1819;chr01.1820;chr01.1857;chr01.2065;chr01.2180;chr01.2224;chr02.0640;chr02.1410;chr02.1587;chr02.1657;chr02.1806;chr02.1878;chr03.0078;chr03.0476;chr03.0550;chr03.1108;chr03.1400;chr03.1654;chr03.1746;chr03.1804;chr04.0155;chr04.0337;chr04.1011;chr04.1364;chr04.1378;chr05.0183;chr05.0241;chr05.0789;chr05.0859;chr…
GO:0007304	chorion-containing eggshell formation	Biological process	13	72	8.03916e-05	0.000898867	chr01.0585;chr01.1105;chr01.1145;chr01.1256;chr01.1857;chr02.0640;chr03.0550;chr03.1804;chr05.0183;chr06.0959;chr09.028;chr09.395;chr10.784
GO:0045787	positive regulation of cell cycle	Biological process	13	72	8.03916e-05	0.000898867	chr01.0889;chr01.1820;chr02.0597;chr02.1956;chr03.0285;chr03.1804;chr04.1266;chr07.0473;chr07.0764;chr09.893;chr13.220;chr13.401;chrX.0098
GO:1900087	positive regulation of G1/S transition of mitotic cell cycle	Biological process	5	10	7.99517e-05	0.000898867	chr01.1820;chr02.0597;chr02.1956;chr03.1804;chr09.893
GO:0033186	CAF-1 complex	Cellular component	3	3	0.00016644	0.000983307	chr01.1105;chr01.2065;chr11.328
GO:0005643	nuclear pore	Cellular component	9	38	0.000165701	0.000983307	chr01.0378;chr01.1819;chr02.0852;chr02.1657;chr03.1495;chr03.1730;chr03.1789;chr04.0337;chr13.509
GO:0007135	meiosis II	Biological process	8	29	8.86605e-05	0.000983577	chr02.1806;chr03.1654;chr04.0155;chr06.0264;chr06.0323;chr07.0729;chr13.160;chr13.170
GO:0090307	mitotic spindle assembly	Biological process	8	29	8.86605e-05	0.000983577	chr02.1806;chr03.0078;chr03.0476;chr03.1400;chr05.0241;chr06.0323;chr07.0823;chr09.626
GO:0044773	mitotic DNA damage checkpoint	Biological process	7	22	9.10278e-05	0.00100201	chr01.1035;chr01.1150;chr01.2061;chr06.0026;chr07.0663;chr10.370;chr11.366
GO:0051299	centrosome separation	Biological process	7	22	9.10278e-05	0.00100201	chr02.1410;chr03.1243;chr03.1400;chr05.0789;chr06.0694;chr07.0823;chr13.401
GO:1990391	DNA repair complex	Cellular component	5	11	0.000173607	0.00101233	chr01.1492;chr04.0306;chr04.1266;chr06.0026;chr07.0809
GO:0043086	negative regulation of catalytic activity	Biological process	14	83	9.32541e-05	0.00102255	chr01.1025;chr01.1924;chr02.1586;chr02.1806;chr03.1243;chr03.1804;chr04.0649;chr06.0323;chr06.0677;chr07.0729;chr07.1015;chr09.626;chr09.806;chr13.160
GO:0090306	spindle assembly involved in meiosis	Biological process	6	16	0.000104704	0.00113496	chr01.2180;chr02.1410;chr03.1654;chr04.0337;chr05.0789;chr13.170
GO:0007095	mitotic G2 DNA damage checkpoint	Biological process	4	6	0.000104606	0.00113496	chr01.1035;chr01.1150;chr07.0663;chr11.366
GO:2000278	regulation of DNA biosynthetic process	Biological process	4	6	0.000104606	0.00113496	chr01.1924;chr03.1229;chr03.1249;chr05.0171
GO:1903320	regulation of protein modification by small protein conjugation or removal	Biological process	14	84	0.00010667	0.00115187	chr01.1025;chr02.1586;chr03.1108;chr03.1804;chr04.0649;chr05.1196;chr06.0264;chr06.0677;chr07.0729;chr07.1015;chr08.845;chr09.626;chr13.160;chrX.0190
GO:0030703	eggshell formation	Biological process	13	74	0.000107843	0.00116013	chr01.0585;chr01.1105;chr01.1145;chr01.1256;chr01.1857;chr02.0640;chr03.0550;chr03.1804;chr05.0183;chr06.0959;chr09.028;chr09.395;chr10.784
GO:0042176	regulation of protein catabolic process	Biological process	13	75	0.000124372	0.00133289	chr01.0585;chr01.0889;chr02.1586;chr02.1878;chr04.0649;chr05.1196;chr06.0677;chr07.0473;chr07.0729;chr07.1015;chr09.626;chr13.160;chrX.0098
GO:0044877	macromolecular complex binding	Molecular function	36	347	4.45213e-05	0.00134553	chr01.0292;chr01.0359;chr01.0447;chr01.0775;chr01.1512;chr01.1621;chr01.1691;chr01.1820;chr01.1857;chr01.1931;chr02.1657;chr02.1681;chr03.0078;chr03.0874;chr03.1196;chr03.1400;chr03.1495;chr04.0337;chr04.1190;chr04.1281;chr06.0605;chr06.1112;chr06.1171;chr07.0666;chr07.0668;chr07.0823;chr07.0910;chr08.061;chr09.312;chr09.798;chr09.828;chr12.581;chrX.0266;chrX.0959;chrX.1525;chrX.1927
GO:0016796	exonuclease activity, active with either ribo- or deoxyribonucleic acids and producing 5'-phosphomonoesters	Molecular function	7	20	4.30763e-05	0.00134553	chr02.1907;chr04.0306;chr05.1061;chr05.1232;chr06.0923;chr06.1172;chr07.0029
GO:0016458	gene silencing	Biological process	21	164	0.000126271	0.00134816	chr01.0292;chr01.0904;chr01.1105;chr01.1150;chr01.1691;chr01.1820;chr03.0823;chr03.1071;chr04.0952;chr05.0309;chr05.0914;chr05.0918;chr06.0334;chr06.1171;chr07.0729;chr07.0764;chr07.0910;chr08.061;chr09.353;chr13.160;chrX.0959
GO:0051172	negative regulation of nitrogen compound metabolic process	Biological process	47	518	0.000127039	0.00135127	chr01.0134;chr01.0292;chr01.0359;chr01.0447;chr01.0904;chr01.1025;chr01.1105;chr01.1145;chr01.1150;chr01.1820;chr01.1924;chr01.2165;chr02.0910;chr02.1806;chr03.0550;chr03.0792;chr03.0823;chr03.1243;chr03.1804;chr05.0309;chr05.0914;chr05.0918;chr05.1196;chr06.0026;chr06.0230;chr06.0323;chr06.0334;chr06.1171;chr07.0729;chr07.0764;chr07.0765;chr08.061;chr08.845;chr09.353;chr09.395;chr09.798;chr09.80…
GO:0006342	chromatin silencing	Biological process	15	96	0.000129866	0.00137619	chr01.0292;chr01.0904;chr01.1105;chr01.1150;chr01.1820;chr03.0823;chr05.0309;chr05.0914;chr06.0334;chr06.1171;chr07.0729;chr07.0764;chr09.353;chr13.160;chrX.0959
GO:0006301	postreplication repair	Biological process	5	11	0.00014027	0.00147543	chr02.0622;chr04.1266;chr06.0026;chr10.109;chr10.784
GO:1902808	positive regulation of cell cycle G1/S phase transition	Biological process	5	11	0.00014027	0.00147543	chr01.1820;chr02.0597;chr02.1956;chr03.1804;chr09.893
GO:0000920	cell separation after cytokinesis	Biological process	3	3	0.000145292	0.00149503	chr02.0266;chr02.0731;chr05.1094
GO:0006287	base-excision repair, gap-filling	Biological process	3	3	0.000145292	0.00149503	chr02.1907;chr04.0306;chr04.1042
GO:0030954	astral microtubule nucleation	Biological process	3	3	0.000145292	0.00149503	chr07.0666;chr07.0668;chr13.170
GO:0031055	chromatin remodeling at centromere	Biological process	3	3	0.000145292	0.00149503	chr03.1108;chr04.1364;chr07.0044
GO:0034080	CENP-A containing nucleosome assembly	Biological process	3	3	0.000145292	0.00149503	chr03.1108;chr04.1364;chr07.0044
GO:0061641	CENP-A containing chromatin organization	Biological process	3	3	0.000145292	0.00149503	chr03.1108;chr04.1364;chr07.0044
GO:0035186	syncytial blastoderm mitotic cell cycle	Biological process	6	17	0.000154694	0.00158033	chr02.0245;chr02.1878;chr05.0918;chr05.1094;chr06.0694;chr09.395
GO:2000242	negative regulation of reproductive process	Biological process	6	17	0.000154694	0.00158033	chr01.1025;chr03.0587;chr06.0026;chr06.0677;chr10.370;chrX.0889
GO:0016571	histone methylation	Biological process	12	67	0.000163676	0.00166609	chr01.1105;chr01.1691;chr04.1281;chr05.0309;chr05.0918;chr09.353;chr09.798;chr09.799;chr09.800;chr13.372;chr13.460;chrX.0627
GO:0045814	negative regulation of gene expression, epigenetic	Biological process	15	98	0.000164779	0.00167133	chr01.0292;chr01.0904;chr01.1105;chr01.1150;chr01.1820;chr03.0823;chr05.0309;chr05.0914;chr06.0334;chr06.1171;chr07.0729;chr07.0764;chr09.353;chr13.160;chrX.0959
GO:0061136	regulation of proteasomal protein catabolic process	Biological process	11	58	0.000180429	0.00182355	chr01.0889;chr02.1586;chr04.0649;chr05.1196;chr06.0677;chr07.0473;chr07.0729;chr07.1015;chr09.626;chr13.160;chrX.0098
GO:0043566	structure-specific DNA binding	Molecular function	10	44	6.68539e-05	0.00191413	chr01.1691;chr02.1657;chr03.1495;chr04.1378;chr06.0026;chr06.1171;chr07.0029;chr09.828;chr10.022;chrX.0959
GO:0008152	metabolic process	Biological process	238	3954	0.000192627	0.00193993	chr01.0134;chr01.0292;chr01.0359;chr01.0395;chr01.0447;chr01.0585;chr01.0589;chr01.0635;chr01.0692;chr01.0775;chr01.0889;chr01.0904;chr01.1011;chr01.1025;chr01.1035;chr01.1105;chr01.1145;chr01.1150;chr01.1256;chr01.1492;chr01.1519;chr01.1620;chr01.1646;chr01.1691;chr01.1698;chr01.1820;chr01.1857;chr01.1899;chr01.1909;chr01.1924;chr01.1931;chr01.1979;chr01.2042;chr01.2061;chr01.2165;chr02.0178;chr…
GO:0005488	binding	Molecular function	173	2735	7.29483e-05	0.00198419	chr01.0223;chr01.0292;chr01.0359;chr01.0395;chr01.0447;chr01.0585;chr01.0775;chr01.0904;chr01.1105;chr01.1145;chr01.1256;chr01.1454;chr01.1492;chr01.1512;chr01.1519;chr01.1562;chr01.1620;chr01.1621;chr01.1691;chr01.1820;chr01.1857;chr01.1899;chr01.1931;chr01.1979;chr01.2042;chr01.2061;chr01.2065;chr01.2165;chr01.2180;chr01.2224;chr02.0178;chr02.0245;chr02.0366;chr02.0444;chr02.0640;chr02.0690;chr…
GO:2000112	regulation of cellular macromolecule biosynthetic process	Biological process	73	934	0.000209727	0.00210468	chr01.0134;chr01.0292;chr01.0447;chr01.0589;chr01.0889;chr01.0904;chr01.1105;chr01.1145;chr01.1150;chr01.1256;chr01.1820;chr01.1924;chr01.2165;chr02.0366;chr02.0910;chr02.1037;chr03.0285;chr03.0289;chr03.0432;chr03.0550;chr03.0792;chr03.0823;chr03.1229;chr03.1249;chr03.1653;chr03.1804;chr04.1092;chr04.1266;chr04.1281;chr05.0171;chr05.0172;chr05.0183;chr05.0309;chr05.0914;chr05.0918;chr06.0230;chr…
GO:0000712	resolution of meiotic recombination intermediates	Biological process	4	7	0.000233941	0.00223701	chr03.1108;chr04.1017;chr05.1061;chr06.1171
GO:0006303	double-strand break repair via nonhomologous end joining	Biological process	4	7	0.000233941	0.00223701	chr01.1909;chr04.1042;chr05.1232;chr13.309
GO:0009219	pyrimidine deoxyribonucleotide metabolic process	Biological process	4	7	0.000233941	0.00223701	chr01.2042;chr03.0481;chr04.1354;chr11.002
GO:0009221	pyrimidine deoxyribonucleotide biosynthetic process	Biological process	4	7	0.000233941	0.00223701	chr01.2042;chr03.0481;chr04.1354;chr11.002
GO:0009265	2'-deoxyribonucleotide biosynthetic process	Biological process	4	7	0.000233941	0.00223701	chr01.2042;chr03.0481;chr04.1354;chr11.002
GO:0031572	G2 DNA damage checkpoint	Biological process	4	7	0.000233941	0.00223701	chr01.1035;chr01.1150;chr07.0663;chr11.366
GO:0046385	deoxyribose phosphate biosynthetic process	Biological process	4	7	0.000233941	0.00223701	chr01.2042;chr03.0481;chr04.1354;chr11.002
GO:0048854	brain morphogenesis	Biological process	4	7	0.000233941	0.00223701	chr07.0666;chr07.0668;chr12.574;chr13.372
GO:0051255	spindle midzone assembly	Biological process	4	7	0.000233941	0.00223701	chr03.0476;chr05.0241;chr07.0845;chr13.170
GO:0051418	microtubule nucleation by microtubule organizing center	Biological process	4	7	0.000233941	0.00223701	chr03.0078;chr07.0666;chr07.0668;chr13.170
GO:0010556	regulation of macromolecule biosynthetic process	Biological process	74	953	0.000230536	0.00223701	chr01.0134;chr01.0292;chr01.0447;chr01.0589;chr01.0889;chr01.0904;chr01.1105;chr01.1145;chr01.1150;chr01.1256;chr01.1820;chr01.1924;chr01.2165;chr02.0366;chr02.0910;chr02.1037;chr03.0285;chr03.0289;chr03.0432;chr03.0550;chr03.0792;chr03.0823;chr03.1229;chr03.1249;chr03.1653;chr03.1804;chr04.1010;chr04.1092;chr04.1266;chr04.1281;chr05.0171;chr05.0172;chr05.0183;chr05.0309;chr05.0914;chr05.0918;chr…
GO:0000076	DNA replication checkpoint	Biological process	5	12	0.000230127	0.00223701	chr04.0341;chr05.0183;chr05.1198;chr09.627;chr10.370
GO:0007060	male meiosis chromosome segregation	Biological process	5	12	0.000230127	0.00223701	chr01.0359;chr02.1410;chr05.0789;chr06.1171;chr07.1015
GO:0051310	metaphase plate congression	Biological process	5	12	0.000230127	0.00223701	chr02.1410;chr05.0789;chr06.0677;chr06.1171;chr13.170
GO:2001252	positive regulation of chromosome organization	Biological process	10	51	0.000266445	0.00253928	chr01.0889;chr05.0309;chr05.0918;chr06.0334;chr07.0473;chr07.0729;chr09.353;chr13.160;chrX.0098;chrX.0959
GO:0051298	centrosome duplication	Biological process	8	34	0.000297568	0.0028264	chr01.2224;chr02.1878;chr03.0078;chr05.0183;chr06.0694;chr08.061;chr09.386;chr12.581
GO:0031122	cytoplasmic microtubule organization	Biological process	6	19	0.000309983	0.0029345	chr03.0078;chr07.0666;chr07.0668;chr08.901;chr12.581;chr13.170
GO:0031400	negative regulation of protein modification process	Biological process	16	115	0.000312718	0.00295057	chr01.1025;chr02.1586;chr03.1243;chr03.1804;chr04.0649;chr05.0309;chr05.1196;chr06.0677;chr07.0729;chr07.1015;chr08.845;chr09.626;chr09.806;chr09.828;chr13.160;chrX.0190
GO:0033206	meiotic cytokinesis	Biological process	10	52	0.000314742	0.00295983	chr02.1410;chr02.1806;chr02.1888;chr04.0155;chr04.1190;chr05.0789;chr06.0323;chr07.1015;chr13.170;chrX.1927
GO:0098722	asymmetric stem cell division	Biological process	11	62	0.000333364	0.00311432	chr02.0266;chr02.0731;chr03.1654;chr06.0677;chr07.0666;chr07.0668;chr09.626;chr10.615;chr11.366;chr12.511;chr12.581
GO:1903050	regulation of proteolysis involved in cellular protein catabolic process	Biological process	11	62	0.000333364	0.00311432	chr01.0889;chr02.1586;chr04.0649;chr05.1196;chr06.0677;chr07.0473;chr07.0729;chr07.1015;chr09.626;chr13.160;chrX.0098
GO:0006607	NLS-bearing protein import into nucleus	Biological process	5	13	0.000357901	0.0033217	chr02.1681;chr03.1789;chr07.0854;chr13.401;chr13.509
GO:0046605	regulation of centrosome cycle	Biological process	5	13	0.000357901	0.0033217	chr01.2224;chr02.1878;chr03.1243;chr03.1400;chr13.401
GO:0050794	regulation of cellular process	Biological process	170	2657	0.000360946	0.00333905	chr01.0134;chr01.0292;chr01.0359;chr01.0447;chr01.0589;chr01.0692;chr01.0889;chr01.0904;chr01.1025;chr01.1035;chr01.1105;chr01.1145;chr01.1150;chr01.1256;chr01.1454;chr01.1519;chr01.1562;chr01.1620;chr01.1621;chr01.1698;chr01.1820;chr01.1924;chr01.2061;chr01.2065;chr01.2165;chr01.2180;chr01.2224;chr02.0266;chr02.0366;chr02.0597;chr02.0640;chr02.0690;chr02.0691;chr02.0731;chr02.0910;chr02.1010;chr…
GO:0008309	double-stranded DNA exodeoxyribonuclease activity	Molecular function	3	3	0.000142353	0.00336697	chr06.0923;chr06.1172;chr07.0029
GO:0008310	single-stranded DNA 3'-5' exodeoxyribonuclease activity	Molecular function	3	3	0.000142353	0.00336697	chr04.0306;chr05.1061;chr07.0029
GO:0035312	5'-3' exodeoxyribonuclease activity	Molecular function	3	3	0.000142353	0.00336697	chr05.1232;chr06.0923;chr07.0029
GO:0000778	condensed nuclear chromosome kinetochore	Cellular component	3	4	0.000638464	0.00337259	chr06.0677;chr07.0729;chr13.160
GO:0000786	nucleosome	Cellular component	3	4	0.000638464	0.00337259	chr03.0823;chr05.0309;scaffold.45
GO:0000799	nuclear condensin complex	Cellular component	3	4	0.000638464	0.00337259	chr01.0359;chr01.1512;chr07.0910
GO:0005658	alpha DNA polymerase:primase complex	Cellular component	3	4	0.000638464	0.00337259	chr02.0444;chr09.595;chr13.309
GO:0032300	mismatch repair complex	Cellular component	3	4	0.000638464	0.00337259	chr01.1492;chr06.0026;chr07.0809
GO:0035861	site of double-strand break	Cellular component	3	4	0.000638464	0.00337259	chr03.0823;chr10.022;chr10.370
GO:0044615	nuclear pore nuclear basket	Cellular component	3	4	0.000638464	0.00337259	chr02.1657;chr03.1730;chr13.509
GO:0005871	kinesin complex	Cellular component	8	36	0.000609717	0.00337259	chr02.1410;chr03.0476;chr03.1400;chr04.1190;chr05.0241;chr05.0789;chr07.0823;chr07.0845
GO:0030162	regulation of proteolysis	Biological process	21	177	0.000369958	0.0034113	chr01.0889;chr02.1586;chr02.1806;chr03.0432;chr03.1361;chr04.0649;chr04.1350;chr05.0814;chr05.0859;chr05.1196;chr06.0264;chr06.0323;chr06.0677;chr07.0473;chr07.0729;chr07.1015;chr08.845;chr09.626;chr13.160;chr14.025;chrX.0098
GO:0000780	condensed nuclear chromosome, centromeric region	Cellular component	5	14	0.000655508	0.00342236	chr02.0266;chr02.0731;chr06.0677;chr07.0729;chr13.160
GO:0010468	regulation of gene expression	Biological process	82	1105	0.000440243	0.00404625	chr01.0134;chr01.0292;chr01.0447;chr01.0589;chr01.0775;chr01.0889;chr01.0904;chr01.1105;chr01.1145;chr01.1150;chr01.1256;chr01.1691;chr01.1820;chr01.1931;chr01.2165;chr02.0366;chr02.0640;chr02.0910;chr02.1010;chr02.1653;chr02.1806;chr03.0285;chr03.0289;chr03.0432;chr03.0550;chr03.0792;chr03.0823;chr03.1071;chr03.1229;chr03.1249;chr03.1653;chr04.0952;chr04.1092;chr04.1281;chr05.0172;chr05.0309;chr…
GO:0050789	regulation of biological process	Biological process	187	2988	0.000449324	0.00405104	chr01.0134;chr01.0292;chr01.0359;chr01.0447;chr01.0585;chr01.0589;chr01.0692;chr01.0775;chr01.0889;chr01.0904;chr01.1025;chr01.1035;chr01.1105;chr01.1145;chr01.1150;chr01.1256;chr01.1454;chr01.1519;chr01.1562;chr01.1620;chr01.1621;chr01.1691;chr01.1698;chr01.1820;chr01.1924;chr01.1931;chr01.2061;chr01.2065;chr01.2165;chr01.2180;chr01.2224;chr02.0266;chr02.0366;chr02.0597;chr02.0640;chr02.0690;chr…
GO:0009394	2'-deoxyribonucleotide metabolic process	Biological process	4	8	0.000448477	0.00405104	chr01.2042;chr03.0481;chr04.1354;chr11.002
GO:0019692	deoxyribose phosphate metabolic process	Biological process	4	8	0.000448477	0.00405104	chr01.2042;chr03.0481;chr04.1354;chr11.002
GO:0031573	intra-S DNA damage checkpoint	Biological process	4	8	0.000448477	0.00405104	chr01.1035;chr01.2061;chr06.0026;chr10.370
GO:0034724	DNA replication-independent nucleosome organization	Biological process	4	8	0.000448477	0.00405104	chr03.1108;chr04.1364;chr07.0044;chr09.312
GO:1903362	regulation of cellular protein catabolic process	Biological process	11	64	0.000443748	0.00405104	chr01.0889;chr02.1586;chr04.0649;chr05.1196;chr06.0677;chr07.0473;chr07.0729;chr07.1015;chr09.626;chr13.160;chrX.0098
GO:0042078	germ-line stem cell division	Biological process	8	36	0.000452191	0.004064	chr02.0266;chr02.0731;chr06.0677;chr07.0666;chr07.0668;chr08.845;chr09.626;chr10.615
GO:0016772	transferase activity, transferring phosphorus-containing groups	Molecular function	34	343	0.000183406	0.00415721	chr01.0635;chr01.1150;chr01.1909;chr02.0266;chr02.0444;chr02.0622;chr02.0731;chr02.1010;chr02.1878;chr02.1907;chr03.0481;chr03.1243;chr04.0306;chr04.1011;chr04.1042;chr04.1354;chr05.1196;chr06.0677;chr06.0959;chr07.0342;chr07.0729;chr08.061;chr08.889;chr09.595;chr10.022;chr10.244;chr10.615;chr11.002;chr11.366;chr13.160;chr13.170;chr13.309;chrX.0190;chrX.1731
GO:0000790	nuclear chromatin	Cellular component	14	98	0.000869614	0.00448801	chr01.0292;chr01.0904;chr01.1105;chr03.0823;chr04.1092;chr04.1364;chr05.0918;chr06.0605;chr06.1171;chr07.0044;chr08.161;chr09.353;chr10.022;chr13.122
GO:0004527	exonuclease activity	Molecular function	7	25	0.000213002	0.00463492	chr02.1907;chr04.0306;chr05.1061;chr05.1232;chr06.0923;chr06.1172;chr07.0029
GO:0035173	histone kinase activity	Molecular function	4	7	0.000227582	0.00476172	chr01.1150;chr02.0266;chr02.0731;chr06.0959
GO:0010458	exit from mitosis	Biological process	5	14	0.000532865	0.00477393	chr03.1804;chr06.0264;chr07.0729;chr13.160;chrX.0098
GO:0000212	meiotic spindle organization	Biological process	8	37	0.00055092	0.00487418	chr01.2180;chr02.1410;chr03.1654;chr04.0155;chr04.0337;chr05.0789;chr07.0845;chr13.170
GO:0044837	actomyosin contractile ring organization	Biological process	8	37	0.00055092	0.00487418	chr01.1153;chr02.1806;chr03.0476;chr04.0155;chr05.0241;chr06.0323;chr13.170;chrX.1927
GO:2001251	negative regulation of chromosome organization	Biological process	9	46	0.000548715	0.00487418	chr01.1924;chr02.1586;chr04.0649;chr05.0309;chr06.0677;chr07.0729;chr07.1015;chr09.626;chr13.160
GO:0040029	regulation of gene expression, epigenetic	Biological process	19	157	0.000546355	0.00487418	chr01.0292;chr01.0775;chr01.0904;chr01.1105;chr01.1150;chr01.1820;chr03.0823;chr03.1071;chr05.0309;chr05.0914;chr06.0334;chr06.1171;chr07.0729;chr07.0764;chr09.353;chr13.160;chr13.372;chrX.0959;chrX.1731
GO:0009211	pyrimidine deoxyribonucleoside triphosphate metabolic process	Biological process	3	4	0.000558387	0.00490966	chr01.2042;chr04.1354;chr11.002
GO:0033313	meiotic cell cycle checkpoint	Biological process	3	4	0.000558387	0.00490966	chr03.0587;chr06.0677;chr10.370
GO:0000915	actomyosin contractile ring assembly	Biological process	7	29	0.000605119	0.00530413	chr02.1806;chr03.0476;chr04.0155;chr05.0241;chr06.0323;chr13.170;chrX.1927
GO:0006479	protein methylation	Biological process	12	77	0.000623922	0.00543539	chr01.1105;chr01.1691;chr04.1281;chr05.0309;chr05.0918;chr09.353;chr09.798;chr09.799;chr09.800;chr13.372;chr13.460;chrX.0627
GO:0008213	protein alkylation	Biological process	12	77	0.000623922	0.00543539	chr01.1105;chr01.1691;chr04.1281;chr05.0309;chr05.0918;chr09.353;chr09.798;chr09.799;chr09.800;chr13.372;chr13.460;chrX.0627
GO:0032269	negative regulation of cellular protein metabolic process	Biological process	22	197	0.000629359	0.00546599	chr01.1025;chr02.1586;chr02.1806;chr03.1243;chr03.1804;chr04.0649;chr05.0309;chr05.1196;chr06.0323;chr06.0677;chr07.0729;chr07.1015;chr08.845;chr09.626;chr09.806;chr09.828;chr12.511;chr13.160;chrX.0190;chrX.1666;chrX.1739;chrX.1919
GO:0045934	negative regulation of nucleobase-containing compound metabolic process	Biological process	34	362	0.000632166	0.00547363	chr01.0134;chr01.0292;chr01.0359;chr01.0447;chr01.0904;chr01.1105;chr01.1145;chr01.1150;chr01.1820;chr01.1924;chr01.2165;chr02.0910;chr03.0550;chr03.0792;chr03.0823;chr05.0309;chr05.0914;chr05.0918;chr06.0026;chr06.0230;chr06.0334;chr06.1171;chr07.0729;chr07.0764;chr07.0765;chr08.061;chr09.353;chr09.395;chr09.798;chr13.160;chrX.0939;chrX.0959;chrX.1558;chrX.1919
GO:0017145	stem cell division	Biological process	13	88	0.000634691	0.00547879	chr02.0266;chr02.0731;chr03.1654;chr03.1746;chr06.0677;chr07.0666;chr07.0668;chr08.845;chr09.626;chr10.615;chr11.366;chr12.511;chr12.581
GO:0032506	cytokinetic process	Biological process	9	47	0.000647808	0.00557507	chr01.1153;chr02.1806;chr03.0476;chr04.0155;chr05.0241;chr06.0323;chr07.1015;chr13.170;chrX.1927
GO:0031326	regulation of cellular biosynthetic process	Biological process	74	986	0.00065627	0.00563083	chr01.0134;chr01.0292;chr01.0447;chr01.0589;chr01.0889;chr01.0904;chr01.1105;chr01.1145;chr01.1150;chr01.1256;chr01.1820;chr01.1924;chr01.2165;chr02.0366;chr02.0910;chr02.1037;chr03.0285;chr03.0289;chr03.0432;chr03.0550;chr03.0792;chr03.0823;chr03.1229;chr03.1249;chr03.1653;chr03.1804;chr04.1010;chr04.1092;chr04.1266;chr04.1281;chr05.0171;chr05.0172;chr05.0183;chr05.0309;chr05.0914;chr05.0918;chr…
GO:0009889	regulation of biosynthetic process	Biological process	74	989	0.000718238	0.00614396	chr01.0134;chr01.0292;chr01.0447;chr01.0589;chr01.0889;chr01.0904;chr01.1105;chr01.1145;chr01.1150;chr01.1256;chr01.1820;chr01.1924;chr01.2165;chr02.0366;chr02.0910;chr02.1037;chr03.0285;chr03.0289;chr03.0432;chr03.0550;chr03.0792;chr03.0823;chr03.1229;chr03.1249;chr03.1653;chr03.1804;chr04.1010;chr04.1092;chr04.1266;chr04.1281;chr05.0171;chr05.0172;chr05.0183;chr05.0309;chr05.0914;chr05.0918;chr…
GO:0051248	negative regulation of protein metabolic process	Biological process	22	199	0.000722579	0.00616254	chr01.1025;chr02.1586;chr02.1806;chr03.1243;chr03.1804;chr04.0649;chr05.0309;chr05.1196;chr06.0323;chr06.0677;chr07.0729;chr07.1015;chr08.845;chr09.626;chr09.806;chr09.828;chr12.511;chr13.160;chrX.0190;chrX.1666;chrX.1739;chrX.1919
GO:0006913	nucleocytoplasmic transport	Biological process	16	124	0.000736339	0.0062424	chr01.0378;chr01.1819;chr02.1653;chr02.1657;chr02.1681;chr03.1495;chr03.1675;chr03.1730;chr03.1789;chr04.0124;chr04.0146;chr04.0337;chr05.1196;chr07.0854;chr13.401;chr13.509
GO:0051169	nuclear transport	Biological process	16	124	0.000736339	0.0062424	chr01.0378;chr01.1819;chr02.1653;chr02.1657;chr02.1681;chr03.1495;chr03.1675;chr03.1730;chr03.1789;chr04.0124;chr04.0146;chr04.0337;chr05.1196;chr07.0854;chr13.401;chr13.509
GO:0007338	single fertilization	Biological process	6	22	0.00074517	0.00627977	chr01.2224;chr04.1190;chr08.901;chr10.370;chr12.581;chr13.170
GO:0014074	response to purine-containing compound	Biological process	6	22	0.00074517	0.00627977	chr01.0692;chr01.1150;chr04.1378;chr07.0663;chr08.061;chrX.0348
GO:0000912	assembly of actomyosin apparatus involved in cytokinesis	Biological process	7	30	0.000754155	0.006318	chr02.1806;chr03.0476;chr04.0155;chr05.0241;chr06.0323;chr13.170;chrX.1927
GO:2001020	regulation of response to DNA damage stimulus	Biological process	7	30	0.000754155	0.006318	chr01.0359;chr01.1519;chr04.1378;chr09.798;chr10.109;chr12.352;chrX.1525
GO:0031000	response to caffeine	Biological process	5	15	0.000765069	0.00637183	chr01.0692;chr01.1150;chr04.1378;chr07.0663;chrX.0348
GO:0036270	response to diuretic	Biological process	5	15	0.000765069	0.00637183	chr01.0692;chr01.1150;chr04.1378;chr07.0663;chrX.0348
GO:1990837	sequence-specific double-stranded DNA binding	Molecular function	19	152	0.000318556	0.00641831	chr01.0292;chr01.0447;chr01.1820;chr01.1857;chr01.1899;chr02.0178;chr03.1229;chr03.1249;chr05.0172;chr06.0176;chr06.1171;chr07.0764;chr09.798;chr12.574;chr13.116;chr13.320;chr13.372;chrX.0939;chrX.0959
GO:0051307	meiotic chromosome separation	Biological process	4	9	0.000773838	0.00642602	chr03.1108;chr04.1017;chr05.1061;chr06.1171
GO:2000113	negative regulation of cellular macromolecule biosynthetic process	Biological process	35	381	0.000788966	0.00653254	chr01.0134;chr01.0292;chr01.0447;chr01.0904;chr01.1105;chr01.1145;chr01.1150;chr01.1820;chr01.1924;chr01.2165;chr02.0910;chr03.0550;chr03.0792;chr03.0823;chr05.0309;chr05.0914;chr05.0918;chr06.0230;chr06.0334;chr06.1171;chr07.0729;chr07.0764;chr07.0765;chr08.061;chr09.353;chr09.395;chr09.798;chr12.511;chr13.160;chrX.0939;chrX.0959;chrX.1558;chrX.1666;chrX.1739;chrX.1919
GO:0000242	pericentriolar material	Cellular component	4	10	0.00146402	0.00746985	chr01.2180;chr01.2224;chr06.0694;chr08.901
GO:1902275	regulation of chromatin organization	Biological process	13	92	0.000975826	0.00803289	chr01.0292;chr01.1820;chr05.0309;chr05.0914;chr05.0918;chr06.0334;chr07.0729;chr09.312;chr09.353;chr09.828;chr13.160;chr13.372;chrX.0959
GO:0034504	protein localization to nucleus	Biological process	11	70	0.000973053	0.00803289	chr02.1657;chr02.1681;chr03.1495;chr03.1730;chr03.1789;chr04.0337;chr05.1196;chr07.0854;chr13.122;chr13.401;chr13.509
GO:0051129	negative regulation of cellular component organization	Biological process	17	140	0.00102129	0.00838283	chr01.1025;chr01.1256;chr01.1924;chr01.2224;chr02.1586;chr03.0587;chr04.0649;chr05.0309;chr06.0026;chr06.0677;chr07.0729;chr07.1015;chr09.626;chr10.370;chr13.160;chr14.016;chrX.0889
GO:0006606	protein import into nucleus	Biological process	10	60	0.00103074	0.00838772	chr02.1657;chr02.1681;chr03.1495;chr03.1730;chr03.1789;chr04.0337;chr05.1196;chr07.0854;chr13.401;chr13.509
GO:0044744	protein targeting to nucleus	Biological process	10	60	0.00103074	0.00838772	chr02.1657;chr02.1681;chr03.1495;chr03.1730;chr03.1789;chr04.0337;chr05.1196;chr07.0854;chr13.401;chr13.509
GO:1902593	single-organism nuclear import	Biological process	10	60	0.00103074	0.00838772	chr02.1657;chr02.1681;chr03.1495;chr03.1730;chr03.1789;chr04.0337;chr05.1196;chr07.0854;chr13.401;chr13.509
GO:0008630	intrinsic apoptotic signaling pathway in response to DNA damage	Biological process	5	16	0.00106523	0.00864362	chr02.0640;chr03.0550;chr06.0026;chr07.0663;chr09.798
GO:0010558	negative regulation of macromolecule biosynthetic process	Biological process	35	388	0.00109421	0.00885346	chr01.0134;chr01.0292;chr01.0447;chr01.0904;chr01.1105;chr01.1145;chr01.1150;chr01.1820;chr01.1924;chr01.2165;chr02.0910;chr03.0550;chr03.0792;chr03.0823;chr05.0309;chr05.0914;chr05.0918;chr06.0230;chr06.0334;chr06.1171;chr07.0729;chr07.0764;chr07.0765;chr08.061;chr09.353;chr09.395;chr09.798;chr12.511;chr13.160;chrX.0939;chrX.0959;chrX.1558;chrX.1666;chrX.1739;chrX.1919
GO:0006915	apoptotic process	Biological process	26	260	0.00112649	0.00908875	chr01.0692;chr01.1150;chr01.1562;chr01.1620;chr02.0640;chr02.0910;chr02.1806;chr03.0432;chr03.0550;chr03.1229;chr03.1249;chr03.1361;chr03.1804;chr04.0124;chr04.0337;chr04.1011;chr05.0814;chr05.1196;chr06.0026;chr06.0323;chr07.0663;chr07.0764;chr08.706;chr09.798;chrX.0889;chrX.1558
GO:0009410	response to xenobiotic stimulus	Biological process	7	32	0.00113847	0.0091335	chr01.0692;chr01.1150;chr04.1378;chr05.1196;chr07.0663;chr10.615;chrX.0348
GO:0043279	response to alkaloid	Biological process	7	32	0.00113847	0.0091335	chr01.0692;chr01.1150;chr04.1378;chr05.1196;chr07.0663;chr10.615;chrX.0348
GO:0044767	single-organism developmental process	Biological process	156	2452	0.00118401	0.00947208	chr01.0134;chr01.0395;chr01.0447;chr01.0585;chr01.0589;chr01.0692;chr01.0904;chr01.1025;chr01.1105;chr01.1113;chr01.1145;chr01.1150;chr01.1256;chr01.1562;chr01.1620;chr01.1691;chr01.1698;chr01.1857;chr01.1867;chr01.1868;chr01.1871;chr01.1931;chr01.2165;chr01.2180;chr01.2224;chr02.0245;chr02.0266;chr02.0366;chr02.0444;chr02.0597;chr02.0640;chr02.0689;chr02.0690;chr02.0691;chr02.0731;chr02.0910;chr…
GO:0010638	positive regulation of organelle organization	Biological process	17	142	0.00119837	0.00956003	chr01.0889;chr05.0309;chr05.0918;chr05.1196;chr06.0334;chr07.0467;chr07.0473;chr07.0729;chr08.926;chr09.353;chr09.828;chr12.581;chr13.160;chr13.401;chrX.0098;chrX.0266;chrX.0959
GO:0006289	nucleotide-excision repair	Biological process	6	24	0.00122921	0.00977861	chr01.1909;chr02.1907;chr04.0306;chr04.1042;chr10.370;chr10.784
GO:0000002	mitochondrial genome maintenance	Biological process	4	10	0.00123643	0.00980854	chr01.1924;chr03.1229;chr03.1249;chr08.773
GO:0006346	methylation-dependent chromatin silencing	Biological process	3	5	0.00134139	0.0104658	chr01.0292;chr05.0309;chr06.0334
GO:0009157	deoxyribonucleoside monophosphate biosynthetic process	Biological process	3	5	0.00134139	0.0104658	chr01.2042;chr03.0481;chr08.889
GO:0009162	deoxyribonucleoside monophosphate metabolic process	Biological process	3	5	0.00134139	0.0104658	chr01.2042;chr03.0481;chr08.889
GO:0009200	deoxyribonucleoside triphosphate metabolic process	Biological process	3	5	0.00134139	0.0104658	chr01.2042;chr04.1354;chr11.002
GO:0010569	regulation of double-strand break repair via homologous recombination	Biological process	3	5	0.00134139	0.0104658	chr01.1519;chr04.1378;chr12.352
GO:0045740	positive regulation of DNA replication	Biological process	3	5	0.00134139	0.0104658	chr04.1266;chr06.0959;chr08.061
GO:0044271	cellular nitrogen compound biosynthetic process	Biological process	101	1471	0.00136568	0.0106261	chr01.0134;chr01.0292;chr01.0447;chr01.0589;chr01.0635;chr01.0889;chr01.0904;chr01.1105;chr01.1145;chr01.1150;chr01.1256;chr01.1820;chr01.1857;chr01.1909;chr01.1924;chr01.2042;chr01.2165;chr02.0255;chr02.0366;chr02.0444;chr02.0622;chr02.0640;chr02.0880;chr02.0910;chr02.1653;chr02.1907;chr03.0285;chr03.0289;chr03.0432;chr03.0481;chr03.0550;chr03.0792;chr03.0823;chr03.1229;chr03.1249;chr03.1346;chr…
GO:0008409	5'-3' exonuclease activity	Molecular function	3	4	0.00054728	0.0106329	chr05.1232;chr06.0923;chr07.0029
GO:0032774	RNA biosynthetic process	Biological process	66	880	0.00140494	0.0109017	chr01.0134;chr01.0292;chr01.0447;chr01.0589;chr01.0889;chr01.0904;chr01.1105;chr01.1145;chr01.1150;chr01.1820;chr01.2165;chr02.0255;chr02.0366;chr02.0910;chr02.1653;chr03.0285;chr03.0289;chr03.0432;chr03.0550;chr03.0792;chr03.0823;chr03.1229;chr03.1249;chr03.1346;chr04.0124;chr04.1010;chr04.1092;chr04.1281;chr05.0172;chr05.0309;chr05.0914;chr05.0918;chr06.0230;chr06.0334;chr06.1171;chr07.0239;chr…
GO:0010629	negative regulation of gene expression	Biological process	42	499	0.00141301	0.0109345	chr01.0134;chr01.0292;chr01.0447;chr01.0904;chr01.1105;chr01.1145;chr01.1150;chr01.1691;chr01.1820;chr01.2165;chr02.0910;chr02.1653;chr02.1806;chr03.0550;chr03.0792;chr03.0823;chr03.1071;chr03.1653;chr04.0952;chr05.0309;chr05.0914;chr05.0918;chr06.0230;chr06.0323;chr06.0334;chr06.1171;chr07.0729;chr07.0764;chr07.0765;chr07.0910;chr08.061;chr09.353;chr09.798;chr12.511;chr13.160;chrX.0939;chrX.0959…
GO:1904949	ATPase complex	Cellular component	9	53	0.00217049	0.01095	chr01.0904;chr01.1105;chr03.0014;chr04.1442;chr06.1171;chr07.0044;chr09.362;chr09.627;scaffold.73
GO:0000018	regulation of DNA recombination	Biological process	5	17	0.00144463	0.0111185	chr01.0359;chr01.1519;chr04.1378;chr06.0026;chr12.352
GO:0051054	positive regulation of DNA metabolic process	Biological process	5	17	0.00144463	0.0111185	chr04.1266;chr05.0171;chr06.0334;chr06.0959;chr08.061
GO:0048468	cell development	Biological process	86	1216	0.0014718	0.0112971	chr01.0585;chr01.0589;chr01.0692;chr01.0904;chr01.1105;chr01.1145;chr01.1150;chr01.1256;chr01.1562;chr01.1857;chr01.1931;chr01.2180;chr01.2224;chr02.0266;chr02.0366;chr02.0640;chr02.0731;chr02.0910;chr02.1171;chr02.1657;chr02.1681;chr02.1878;chr02.1888;chr03.0344;chr03.0432;chr03.0550;chr03.1071;chr03.1229;chr03.1249;chr03.1495;chr03.1654;chr03.1746;chr03.1789;chr03.1804;chr04.0337;chr04.1010;chr…
GO:0044092	negative regulation of molecular function	Biological process	14	108	0.00149194	0.0114207	chr01.1025;chr01.1924;chr02.1586;chr02.1806;chr03.1243;chr03.1804;chr04.0649;chr06.0323;chr06.0677;chr07.0729;chr07.1015;chr09.626;chr09.806;chr13.160
GO:0009566	fertilization	Biological process	6	25	0.00154675	0.0117454	chr01.2224;chr04.1190;chr08.901;chr10.370;chr12.581;chr13.170
GO:0032392	DNA geometric change	Biological process	6	25	0.00154675	0.0117454	chr01.0904;chr01.1924;chr05.0309;chr07.0663;chr10.022;chr12.352
GO:0032508	DNA duplex unwinding	Biological process	6	25	0.00154675	0.0117454	chr01.0904;chr01.1924;chr05.0309;chr07.0663;chr10.022;chr12.352
GO:0048869	cellular developmental process	Biological process	110	1636	0.00162705	0.0123222	chr01.0447;chr01.0585;chr01.0589;chr01.0692;chr01.0904;chr01.1105;chr01.1113;chr01.1145;chr01.1150;chr01.1256;chr01.1562;chr01.1620;chr01.1857;chr01.1931;chr01.2180;chr01.2224;chr02.0266;chr02.0366;chr02.0640;chr02.0690;chr02.0691;chr02.0731;chr02.0910;chr02.1171;chr02.1587;chr02.1657;chr02.1681;chr02.1878;chr02.1888;chr03.0344;chr03.0432;chr03.0476;chr03.0550;chr03.0792;chr03.0874;chr03.1071;chr…
GO:0009890	negative regulation of biosynthetic process	Biological process	35	397	0.00163585	0.0123231	chr01.0134;chr01.0292;chr01.0447;chr01.0904;chr01.1105;chr01.1145;chr01.1150;chr01.1820;chr01.1924;chr01.2165;chr02.0910;chr03.0550;chr03.0792;chr03.0823;chr05.0309;chr05.0914;chr05.0918;chr06.0230;chr06.0334;chr06.1171;chr07.0729;chr07.0764;chr07.0765;chr08.061;chr09.353;chr09.395;chr09.798;chr12.511;chr13.160;chrX.0939;chrX.0959;chrX.1558;chrX.1666;chrX.1739;chrX.1919
GO:0031327	negative regulation of cellular biosynthetic process	Biological process	35	397	0.00163585	0.0123231	chr01.0134;chr01.0292;chr01.0447;chr01.0904;chr01.1105;chr01.1145;chr01.1150;chr01.1820;chr01.1924;chr01.2165;chr02.0910;chr03.0550;chr03.0792;chr03.0823;chr05.0309;chr05.0914;chr05.0918;chr06.0230;chr06.0334;chr06.1171;chr07.0729;chr07.0764;chr07.0765;chr08.061;chr09.353;chr09.395;chr09.798;chr12.511;chr13.160;chrX.0939;chrX.0959;chrX.1558;chrX.1666;chrX.1739;chrX.1919
GO:2000045	regulation of G1/S transition of mitotic cell cycle	Biological process	7	34	0.00166166	0.0124845	chr01.1562;chr01.1820;chr02.0597;chr02.1956;chr03.0550;chr03.1804;chr09.893
GO:0006351	transcription, DNA-templated	Biological process	64	853	0.0016672	0.012493	chr01.0134;chr01.0292;chr01.0447;chr01.0589;chr01.0889;chr01.0904;chr01.1105;chr01.1145;chr01.1150;chr01.1820;chr01.2165;chr02.0255;chr02.0366;chr02.0910;chr02.1653;chr03.0285;chr03.0289;chr03.0432;chr03.0550;chr03.0792;chr03.0823;chr03.1229;chr03.1249;chr03.1346;chr04.0124;chr04.1092;chr04.1281;chr05.0172;chr05.0309;chr05.0914;chr05.0918;chr06.0230;chr06.0334;chr06.1171;chr07.0239;chr07.0729;chr…
GO:0032502	developmental process	Biological process	157	2488	0.00168904	0.0126234	chr01.0134;chr01.0395;chr01.0447;chr01.0585;chr01.0589;chr01.0692;chr01.0904;chr01.1025;chr01.1105;chr01.1113;chr01.1145;chr01.1150;chr01.1256;chr01.1562;chr01.1620;chr01.1691;chr01.1698;chr01.1857;chr01.1867;chr01.1868;chr01.1871;chr01.1931;chr01.2165;chr01.2180;chr01.2224;chr02.0245;chr02.0266;chr02.0366;chr02.0444;chr02.0597;chr02.0640;chr02.0689;chr02.0690;chr02.0691;chr02.0731;chr02.0910;chr…
GO:0051170	nuclear import	Biological process	10	64	0.00171753	0.0128026	chr02.1657;chr02.1681;chr03.1495;chr03.1730;chr03.1789;chr04.0337;chr05.1196;chr07.0854;chr13.401;chr13.509
GO:0051338	regulation of transferase activity	Biological process	17	147	0.00175848	0.0130735	chr01.1025;chr01.1924;chr02.1445;chr02.1586;chr03.0285;chr03.1804;chr04.0649;chr05.0171;chr05.1094;chr06.0264;chr06.0677;chr07.0729;chr07.1015;chr08.926;chr09.626;chr09.806;chr13.160
GO:0009987	cellular process	Biological process	303	5458	0.00178214	0.0132148	chr01.0134;chr01.0292;chr01.0359;chr01.0395;chr01.0447;chr01.0585;chr01.0589;chr01.0635;chr01.0692;chr01.0775;chr01.0889;chr01.0904;chr01.1011;chr01.1025;chr01.1035;chr01.1105;chr01.1113;chr01.1145;chr01.1150;chr01.1153;chr01.1256;chr01.1454;chr01.1492;chr01.1512;chr01.1519;chr01.1562;chr01.1620;chr01.1621;chr01.1646;chr01.1691;chr01.1698;chr01.1819;chr01.1820;chr01.1857;chr01.1899;chr01.1909;chr…
GO:0030154	cell differentiation	Biological process	103	1518	0.00181694	0.0134378	chr01.0447;chr01.0585;chr01.0589;chr01.0692;chr01.0904;chr01.1105;chr01.1113;chr01.1145;chr01.1150;chr01.1256;chr01.1562;chr01.1620;chr01.1857;chr01.1931;chr01.2180;chr01.2224;chr02.0266;chr02.0366;chr02.0640;chr02.0690;chr02.0691;chr02.0731;chr02.0910;chr02.1171;chr02.1657;chr02.1681;chr02.1878;chr02.1888;chr03.0344;chr03.0432;chr03.0476;chr03.0550;chr03.0792;chr03.0874;chr03.1071;chr03.1229;chr…
GO:0070925	organelle assembly	Biological process	30	326	0.00182644	0.0134729	chr01.1621;chr01.2180;chr01.2224;chr02.1410;chr02.1587;chr02.1806;chr02.1878;chr03.0078;chr03.0476;chr03.1400;chr03.1654;chr03.1746;chr04.0155;chr04.0337;chr04.1011;chr05.0241;chr05.0789;chr06.0323;chr06.0694;chr06.0830;chr07.0823;chr07.0845;chr08.061;chr08.367;chr09.100;chr09.386;chr09.626;chr10.370;chr13.170;chr13.277
GO:0005656	nuclear pre-replicative complex	Cellular component	2	2	0.0030353	0.0134936	chr01.1820;chr06.0176
GO:0008622	epsilon DNA polymerase complex	Cellular component	2	2	0.0030353	0.0134936	chr04.0306;chr04.1266
GO:0030870	Mre11 complex	Cellular component	2	2	0.0030353	0.0134936	chr07.0663;chr10.022
GO:0031390	Ctf18 RFC-like complex	Cellular component	2	2	0.0030353	0.0134936	chr02.1037;chr05.0171
GO:0032389	MutLalpha complex	Cellular component	2	2	0.0030353	0.0134936	chr01.1492;chr07.0809
GO:0035101	FACT complex	Cellular component	2	2	0.0030353	0.0134936	chr09.312;chr09.828
GO:0036387	pre-replicative complex	Cellular component	2	2	0.0030353	0.0134936	chr01.1820;chr06.0176
GO:0043625	delta DNA polymerase complex	Cellular component	2	2	0.0030353	0.0134936	chr02.1907;chr10.106
GO:0070762	nuclear pore transmembrane ring	Cellular component	2	2	0.0030353	0.0134936	chr01.1819;chr03.1730
GO:0071204	histone pre-mRNA 3'end processing complex	Cellular component	2	2	0.0030353	0.0134936	chr04.0124;chr06.0752
GO:0005687	U4 snRNP	Cellular component	3	6	0.00293696	0.0134936	chr02.1171;chr06.1093;chr07.0213
GO:0030915	Smc5-Smc6 complex	Cellular component	3	6	0.00293696	0.0134936	chr01.0692;chr10.109;chrX.0348
GO:0000726	non-recombinational repair	Biological process	4	11	0.00186281	0.0135999	chr01.1909;chr04.1042;chr05.1232;chr13.309
GO:0006999	nuclear pore organization	Biological process	4	11	0.00186281	0.0135999	chr01.1819;chr02.1657;chr03.1730;chr13.509
GO:0007096	regulation of exit from mitosis	Biological process	4	11	0.00186281	0.0135999	chr03.1804;chr06.0264;chr07.0729;chr13.160
GO:0090329	regulation of DNA-dependent DNA replication	Biological process	4	11	0.00186281	0.0135999	chr04.1266;chr05.0171;chr05.0183;chr08.061
GO:0006282	regulation of DNA repair	Biological process	5	18	0.00191493	0.013909	chr01.0359;chr01.1519;chr04.1378;chr12.352;chrX.1525
GO:0048132	female germ-line stem cell asymmetric division	Biological process	5	18	0.00191493	0.013909	chr02.0266;chr02.0731;chr07.0666;chr07.0668;chr10.615
GO:0007110	meiosis I cytokinesis	Biological process	6	26	0.00192305	0.0139323	chr02.1410;chr02.1806;chr04.0155;chr04.1190;chr05.0789;chr06.0323
GO:0031935	regulation of chromatin silencing	Biological process	7	35	0.001985	0.0142719	chr01.0292;chr01.1820;chr05.0914;chr06.0334;chr07.0729;chr13.160;chrX.0959
GO:1902806	regulation of cell cycle G1/S phase transition	Biological process	7	35	0.001985	0.0142719	chr01.1562;chr01.1820;chr02.0597;chr02.1956;chr03.0550;chr03.1804;chr09.893
GO:0044711	single-organism biosynthetic process	Biological process	49	617	0.00197753	0.0142719	chr01.0635;chr01.1105;chr01.1145;chr01.1698;chr01.1820;chr01.1857;chr01.1924;chr01.2042;chr02.0622;chr02.0640;chr02.1452;chr02.1956;chr03.0481;chr03.0550;chr03.1229;chr03.1249;chr03.1361;chr03.1586;chr03.1804;chr04.0124;chr04.0155;chr04.1011;chr04.1017;chr04.1266;chr04.1354;chr05.0183;chr05.0814;chr05.1328;chr06.0176;chr06.0959;chr06.1112;chr07.0764;chr07.0846;chr07.0897;chr08.706;chr08.889;chr09…
GO:0097659	nucleic acid-templated transcription	Biological process	65	877	0.00208111	0.0149251	chr01.0134;chr01.0292;chr01.0447;chr01.0589;chr01.0889;chr01.0904;chr01.1105;chr01.1145;chr01.1150;chr01.1820;chr01.2165;chr02.0255;chr02.0366;chr02.0910;chr02.1653;chr03.0285;chr03.0289;chr03.0432;chr03.0550;chr03.0792;chr03.0823;chr03.1229;chr03.1249;chr03.1346;chr04.0124;chr04.1010;chr04.1092;chr04.1281;chr05.0172;chr05.0309;chr05.0914;chr05.0918;chr06.0230;chr06.0334;chr06.1171;chr07.0239;chr…
GO:0048856	anatomical structure development	Biological process	150	2371	0.00216047	0.0154553	chr01.0134;chr01.0395;chr01.0447;chr01.0585;chr01.0589;chr01.0692;chr01.0904;chr01.1025;chr01.1105;chr01.1113;chr01.1145;chr01.1150;chr01.1256;chr01.1562;chr01.1620;chr01.1691;chr01.1698;chr01.1857;chr01.1867;chr01.1868;chr01.1871;chr01.1931;chr01.2165;chr01.2180;chr01.2224;chr02.0245;chr02.0266;chr02.0366;chr02.0444;chr02.0597;chr02.0640;chr02.0690;chr02.0691;chr02.0731;chr02.0910;chr02.1010;chr…
GO:0051246	regulation of protein metabolic process	Biological process	48	604	0.00217501	0.0155202	chr01.0292;chr01.0585;chr01.0889;chr01.1025;chr01.1256;chr02.1445;chr02.1586;chr02.1806;chr02.1878;chr03.0285;chr03.0432;chr03.1108;chr03.1243;chr03.1361;chr03.1653;chr03.1804;chr04.0649;chr04.1350;chr05.0309;chr05.0814;chr05.0859;chr05.0918;chr05.1094;chr05.1196;chr06.0264;chr06.0323;chr06.0677;chr07.0473;chr07.0729;chr07.0846;chr07.1015;chr08.573;chr08.845;chr08.926;chr09.353;chr09.626;chr09.79…
GO:0043565	sequence-specific DNA binding	Molecular function	26	259	0.000909038	0.0164839	chr01.0292;chr01.0447;chr01.1820;chr01.1857;chr01.1899;chr01.2165;chr02.0178;chr02.0366;chr02.0910;chr03.0792;chr03.1229;chr03.1249;chr05.0172;chr06.0176;chr06.0230;chr06.1171;chr07.0764;chr08.116;chr09.798;chr10.022;chr12.574;chr13.116;chr13.320;chr13.372;chrX.0939;chrX.0959
GO:0008094	DNA-dependent ATPase activity	Molecular function	7	31	0.000888948	0.0164839	chr01.0904;chr01.1924;chr04.1378;chr05.0309;chr06.0026;chr06.1171;chr12.352
GO:1903829	positive regulation of cellular protein localization	Biological process	6	27	0.00236473	0.0168317	chr01.1562;chr04.0337;chr07.0823;chr08.845;chr13.122;chr13.401
GO:0043486	histone exchange	Biological process	5	19	0.00248812	0.0176216	chr01.0904;chr03.1108;chr04.1364;chr07.0044;chrX.1596
GO:0045892	negative regulation of transcription, DNA-templated	Biological process	29	318	0.00248776	0.0176216	chr01.0134;chr01.0292;chr01.0447;chr01.0904;chr01.1105;chr01.1145;chr01.1150;chr01.1820;chr01.2165;chr02.0910;chr03.0550;chr03.0792;chr03.0823;chr05.0309;chr05.0914;chr05.0918;chr06.0230;chr06.0334;chr06.1171;chr07.0729;chr07.0764;chr07.0765;chr08.061;chr09.353;chr09.798;chr13.160;chrX.0939;chrX.0959;chrX.1558
GO:0007144	female meiosis I	Biological process	3	6	0.00257818	0.0179023	chr01.2180;chr03.1243;chr06.0264
GO:0007147	female meiosis II	Biological process	3	6	0.00257818	0.0179023	chr03.1654;chr06.0264;chr13.170
GO:0009147	pyrimidine nucleoside triphosphate metabolic process	Biological process	3	6	0.00257818	0.0179023	chr01.2042;chr04.1354;chr11.002
GO:0019918	peptidyl-arginine methylation, to symmetrical-dimethyl arginine	Biological process	3	6	0.00257818	0.0179023	chr09.798;chr09.799;chr09.800
GO:0030719	P granule organization	Biological process	3	6	0.00257818	0.0179023	chr09.798;chr09.799;chr09.800
GO:0035736	cell proliferation involved in compound eye morphogenesis	Biological process	3	6	0.00257818	0.0179023	chr03.1229;chr03.1249;chr03.1804
GO:0046602	regulation of mitotic centrosome separation	Biological process	3	6	0.00257818	0.0179023	chr03.1243;chr03.1400;chr13.401
GO:0051383	kinetochore organization	Biological process	3	6	0.00257818	0.0179023	chr01.1621;chr07.0666;chr07.0668
GO:0017056	structural constituent of nuclear pore	Molecular function	5	16	0.0010306	0.0180853	chr01.1819;chr02.1657;chr03.1495;chr04.0337;chr13.509
GO:0006267	pre-replicative complex assembly involved in nuclear cell cycle DNA replication	Biological process	2	2	0.00277189	0.0181386	chr01.1820;chr06.0176
GO:0007065	male meiosis sister chromatid cohesion	Biological process	2	2	0.00277189	0.0181386	chr07.0729;chr13.160
GO:0007066	female meiosis sister chromatid cohesion	Biological process	2	2	0.00277189	0.0181386	chr07.0729;chr13.160
GO:0016344	meiotic chromosome movement towards spindle pole	Biological process	2	2	0.00277189	0.0181386	chr02.1410;chr05.0789
GO:0016346	male meiotic chromosome movement towards spindle pole	Biological process	2	2	0.00277189	0.0181386	chr02.1410;chr05.0789
GO:0031134	sister chromatid biorientation	Biological process	2	2	0.00277189	0.0181386	chr02.1410;chr05.0789
GO:0034454	microtubule anchoring at centrosome	Biological process	2	2	0.00277189	0.0181386	chr03.1654;chr08.367
GO:0036388	pre-replicative complex assembly	Biological process	2	2	0.00277189	0.0181386	chr01.1820;chr06.0176
GO:0044030	regulation of DNA methylation	Biological process	2	2	0.00277189	0.0181386	chr05.0309;chr09.798
GO:0045004	DNA replication proofreading	Biological process	2	2	0.00277189	0.0181386	chr02.1907;chr04.0306
GO:0045144	meiotic sister chromatid segregation	Biological process	2	2	0.00277189	0.0181386	chr07.0729;chr13.160
GO:0051177	meiotic sister chromatid cohesion	Biological process	2	2	0.00277189	0.0181386	chr07.0729;chr13.160
GO:0051754	meiotic sister chromatid cohesion, centromeric	Biological process	2	2	0.00277189	0.0181386	chr07.0729;chr13.160
GO:0055047	generative cell mitosis	Biological process	2	2	0.00277189	0.0181386	chr02.1410;chr05.0789
GO:0070601	centromeric sister chromatid cohesion	Biological process	2	2	0.00277189	0.0181386	chr07.0729;chr13.160
GO:0072393	microtubule anchoring at microtubule organizing center	Biological process	2	2	0.00277189	0.0181386	chr03.1654;chr08.367
GO:0097240	chromosome attachment to the nuclear envelope	Biological process	2	2	0.00277189	0.0181386	chr02.1657;chr03.1495
GO:0097298	regulation of nucleus size	Biological process	2	2	0.00277189	0.0181386	chr02.1657;chr03.1495
GO:1902299	pre-replicative complex assembly involved in cell cycle DNA replication	Biological process	2	2	0.00277189	0.0181386	chr01.1820;chr06.0176
GO:0051258	protein polymerization	Biological process	10	68	0.00273528	0.0181386	chr01.2180;chr03.0078;chr05.1196;chr06.0694;chr07.0666;chr07.0668;chr09.828;chr12.581;chr13.170;chrX.0266
GO:0065007	biological regulation	Biological process	198	3289	0.00272291	0.0181386	chr01.0134;chr01.0292;chr01.0359;chr01.0447;chr01.0585;chr01.0589;chr01.0692;chr01.0775;chr01.0889;chr01.0904;chr01.1025;chr01.1035;chr01.1105;chr01.1145;chr01.1150;chr01.1256;chr01.1454;chr01.1519;chr01.1562;chr01.1620;chr01.1621;chr01.1691;chr01.1698;chr01.1820;chr01.1924;chr01.1931;chr01.2061;chr01.2065;chr01.2165;chr01.2180;chr01.2224;chr02.0245;chr02.0266;chr02.0366;chr02.0597;chr02.0640;chr…
GO:0006220	pyrimidine nucleotide metabolic process	Biological process	4	12	0.00267915	0.0181386	chr01.2042;chr03.0481;chr04.1354;chr11.002
GO:0006221	pyrimidine nucleotide biosynthetic process	Biological process	4	12	0.00267915	0.0181386	chr01.2042;chr03.0481;chr04.1354;chr11.002
GO:0045035	sensory organ precursor cell division	Biological process	4	12	0.00267915	0.0181386	chr03.1229;chr03.1249;chr03.1804;chrX.1927
GO:0051493	regulation of cytoskeleton organization	Biological process	15	127	0.00262614	0.0181386	chr01.1519;chr01.2224;chr02.1878;chr03.0476;chr03.1243;chr03.1400;chr05.0241;chr05.1196;chr07.0467;chr09.626;chr09.828;chr12.581;chr13.401;chrX.0889;scaffold.33
GO:0012501	programmed cell death	Biological process	29	321	0.00285971	0.0186703	chr01.0692;chr01.0904;chr01.1150;chr01.1562;chr01.1620;chr02.0640;chr02.0910;chr02.1806;chr03.0432;chr03.0550;chr03.1071;chr03.1229;chr03.1249;chr03.1361;chr03.1804;chr04.0124;chr04.0337;chr04.1011;chr05.0814;chr05.1196;chr06.0026;chr06.0323;chr07.0663;chr07.0764;chr08.367;chr08.706;chr09.798;chrX.0889;chrX.1558
GO:0072527	pyrimidine-containing compound metabolic process	Biological process	6	28	0.00287863	0.0187507	chr01.2042;chr03.0481;chr04.1354;chr08.889;chr11.002;scaffold.17
GO:0044451	nucleoplasm part	Cellular component	33	374	0.00437182	0.0190578	chr01.0447;chr01.0585;chr01.0775;chr01.0904;chr01.1105;chr01.1820;chr02.0597;chr02.1171;chr02.1956;chr03.0289;chr03.0577;chr03.1108;chr03.1346;chr03.1746;chr04.1281;chr05.0918;chr06.0176;chr06.0220;chr06.0752;chr07.0044;chr08.061;chr09.107;chr09.312;chr09.353;chr09.798;chr09.828;chr09.893;chr10.647;chr13.122;chr13.460;chrX.0627;chrX.1596;chrX.1919
GO:0031523	Myb complex	Cellular component	4	13	0.00436835	0.0190578	chr01.1105;chr01.1145;chr02.0640;chr03.0550
GO:0003777	microtubule motor activity	Molecular function	9	51	0.00113381	0.0192748	chr02.1410;chr02.1587;chr03.0476;chr03.1400;chr04.1190;chr05.0241;chr05.0789;chr07.0823;chr07.0845
GO:2000241	regulation of reproductive process	Biological process	13	104	0.00302531	0.0196611	chr01.1025;chr02.0640;chr03.0587;chr03.1243;chr04.0337;chr04.1011;chr06.0026;chr06.0677;chr10.370;chr11.366;chr12.088;chr12.130;chrX.0889
GO:0000400	four-way junction DNA binding	Molecular function	4	10	0.0012042	0.019851	chr04.1378;chr06.0026;chr06.1171;chr07.0029
GO:0006950	response to stress	Biological process	71	992	0.00315617	0.0204646	chr01.0359;chr01.0447;chr01.0692;chr01.1035;chr01.1105;chr01.1150;chr01.1492;chr01.1519;chr01.1620;chr01.1698;chr01.1820;chr01.1909;chr01.1931;chr01.2061;chr02.0597;chr02.0622;chr02.0640;chr02.1907;chr03.0014;chr03.0432;chr03.0550;chr03.1108;chr03.1361;chr04.0306;chr04.0952;chr04.1011;chr04.1013;chr04.1042;chr04.1266;chr04.1378;chr04.1442;chr05.1061;chr05.1232;chr06.0026;chr06.0670;chr06.0677;chr…
GO:0007064	mitotic sister chromatid cohesion	Biological process	5	20	0.00317637	0.020502	chr01.1931;chr02.1037;chr03.0550;chr05.0171;chr08.161
GO:0070193	synaptonemal complex organization	Biological process	5	20	0.00317637	0.020502	chr01.1931;chr04.0988;chr07.0729;chr10.370;chr13.160
GO:0006468	protein phosphorylation	Biological process	33	383	0.00321194	0.0206846	chr01.0395;chr01.1150;chr01.1620;chr02.0266;chr02.0731;chr02.1010;chr02.1445;chr02.1878;chr03.0285;chr03.1229;chr03.1243;chr03.1249;chr03.1804;chr04.1011;chr05.1094;chr05.1196;chr06.0677;chr06.0959;chr07.0342;chr07.0729;chr08.061;chr08.573;chr08.926;chr09.798;chr09.806;chr09.828;chr10.244;chr10.615;chr11.366;chr13.160;chr13.170;chrX.0190;chrX.1731
GO:1990234	transferase complex	Cellular component	41	495	0.00480053	0.0207254	chr01.0585;chr01.0692;chr01.0775;chr01.0904;chr01.1025;chr01.1105;chr02.0444;chr02.1010;chr02.1907;chr03.0285;chr03.0289;chr03.1346;chr04.0306;chr04.1011;chr04.1266;chr04.1281;chr04.1350;chr05.0859;chr05.0918;chr06.0220;chr06.0264;chr07.0044;chr07.0473;chr08.061;chr09.107;chr09.353;chr09.595;chr09.798;chr10.106;chr10.109;chr10.240;chr10.615;chr10.647;chr13.220;chr13.309;chr13.460;chr14.025;chrX.0…
GO:0031616	spindle pole centrosome	Cellular component	3	7	0.0049307	0.0208857	chr01.0889;chr02.0266;chr02.0731
GO:0005700	polytene chromosome	Cellular component	18	168	0.00488989	0.0208857	chr01.1105;chr01.1145;chr01.1691;chr01.1857;chr01.1931;chr02.0910;chr03.0289;chr03.0823;chr03.1229;chr03.1249;chr06.0168;chr07.0765;chr09.353;chr12.502;chr12.504;chr13.122;chr13.320;scaffold.32
GO:0042127	regulation of cell proliferation	Biological process	22	224	0.00334943	0.0215213	chr01.0589;chr01.0692;chr01.0904;chr01.1105;chr02.1010;chr03.0550;chr03.1229;chr03.1249;chr03.1804;chr04.0337;chr05.0918;chr08.061;chr08.845;chr10.124;chr10.418;chr10.615;chr12.511;chr12.574;chr13.170;chr13.372;chr13.401;chrX.1558
GO:1903507	negative regulation of nucleic acid-templated transcription	Biological process	29	325	0.00342881	0.0219816	chr01.0134;chr01.0292;chr01.0447;chr01.0904;chr01.1105;chr01.1145;chr01.1150;chr01.1820;chr01.2165;chr02.0910;chr03.0550;chr03.0792;chr03.0823;chr05.0309;chr05.0914;chr05.0918;chr06.0230;chr06.0334;chr06.1171;chr07.0729;chr07.0764;chr07.0765;chr08.061;chr09.353;chr09.798;chr13.160;chrX.0939;chrX.0959;chrX.1558
GO:0044085	cellular component biogenesis	Biological process	79	1131	0.00346345	0.0221536	chr01.0585;chr01.0775;chr01.0904;chr01.1105;chr01.1145;chr01.1256;chr01.1621;chr01.1819;chr01.1820;chr01.1857;chr01.2065;chr01.2180;chr01.2224;chr02.0640;chr02.1410;chr02.1587;chr02.1657;chr02.1806;chr02.1878;chr03.0078;chr03.0476;chr03.0550;chr03.1108;chr03.1400;chr03.1654;chr03.1746;chr03.1804;chr04.0155;chr04.0337;chr04.1011;chr04.1364;chr04.1378;chr05.0183;chr05.0241;chr05.0789;chr05.0859;chr…
GO:0010927	cellular component assembly involved in morphogenesis	Biological process	17	157	0.00355129	0.0226644	chr01.0585;chr01.1105;chr01.1145;chr01.1256;chr01.1857;chr01.2224;chr02.0640;chr02.1878;chr03.0550;chr03.1746;chr03.1804;chr05.0183;chr06.0959;chr08.845;chr09.028;chr09.395;chr10.784
GO:1902679	negative regulation of RNA biosynthetic process	Biological process	29	326	0.00358527	0.02283	chr01.0134;chr01.0292;chr01.0447;chr01.0904;chr01.1105;chr01.1145;chr01.1150;chr01.1820;chr01.2165;chr02.0910;chr03.0550;chr03.0792;chr03.0823;chr05.0309;chr05.0914;chr05.0918;chr06.0230;chr06.0334;chr06.1171;chr07.0729;chr07.0764;chr07.0765;chr08.061;chr09.353;chr09.798;chr13.160;chrX.0939;chrX.0959;chrX.1558
GO:0032268	regulation of cellular protein metabolic process	Biological process	43	540	0.00360318	0.0228927	chr01.0292;chr01.0889;chr01.1025;chr01.1256;chr02.1445;chr02.1586;chr02.1806;chr03.0285;chr03.0432;chr03.1108;chr03.1243;chr03.1361;chr03.1653;chr03.1804;chr04.0649;chr05.0309;chr05.0814;chr05.0918;chr05.1094;chr05.1196;chr06.0264;chr06.0323;chr06.0677;chr07.0473;chr07.0729;chr07.0846;chr07.1015;chr08.573;chr08.845;chr08.926;chr09.353;chr09.626;chr09.798;chr09.806;chr09.828;chr12.511;chr13.160;ch…
GO:0016567	protein ubiquitination	Biological process	23	240	0.00371876	0.0234175	chr01.0292;chr01.0775;chr01.1025;chr02.1586;chr02.1806;chr03.1108;chr03.1804;chr04.0649;chr05.1196;chr06.0264;chr06.0323;chr06.0677;chr07.0473;chr07.0729;chr07.1015;chr08.845;chr09.626;chr10.035;chr10.109;chr13.160;chrX.0098;chrX.0142;chrX.0190
GO:0000731	DNA synthesis involved in DNA repair	Biological process	4	13	0.00371081	0.0234175	chr02.0622;chr04.1266;chr07.0846;chr10.784
GO:0031937	positive regulation of chromatin silencing	Biological process	4	13	0.00371081	0.0234175	chr06.0334;chr07.0729;chr13.160;chrX.0959
GO:0032465	regulation of cytokinesis	Biological process	4	13	0.00371081	0.0234175	chr02.0266;chr02.0731;chrX.1927;scaffold.33
GO:0042981	regulation of apoptotic process	Biological process	21	213	0.00393605	0.0247309	chr01.0692;chr01.1150;chr01.1562;chr02.0640;chr02.0910;chr02.1806;chr03.0432;chr03.0550;chr03.1229;chr03.1249;chr03.1361;chr03.1804;chr04.0337;chr04.1011;chr05.0814;chr05.1196;chr06.0323;chr07.0764;chr08.706;chrX.0889;chrX.1558
GO:0007099	centriole replication	Biological process	5	21	0.00399187	0.0250263	chr01.2224;chr02.1878;chr06.0694;chr08.061;chr09.386
GO:0051253	negative regulation of RNA metabolic process	Biological process	30	345	0.00429348	0.0267988	chr01.0134;chr01.0292;chr01.0447;chr01.0904;chr01.1105;chr01.1145;chr01.1150;chr01.1820;chr01.2165;chr02.0910;chr03.0550;chr03.0792;chr03.0823;chr05.0309;chr05.0914;chr05.0918;chr06.0230;chr06.0334;chr06.1171;chr07.0729;chr07.0764;chr07.0765;chr08.061;chr09.353;chr09.798;chr13.160;chrX.0939;chrX.0959;chrX.1558;chrX.1919
GO:0050790	regulation of catalytic activity	Biological process	32	375	0.00428805	0.0267988	chr01.0292;chr01.1025;chr01.1924;chr02.1445;chr02.1586;chr02.1806;chr03.0013;chr03.0285;chr03.0432;chr03.1243;chr03.1361;chr03.1675;chr03.1804;chr04.0649;chr05.0171;chr05.0814;chr05.1094;chr06.0264;chr06.0323;chr06.0677;chr07.0729;chr07.0910;chr07.1015;chr08.367;chr08.926;chr09.353;chr09.626;chr09.806;chr10.784;chr13.160;chrX.0889;scaffold.33
GO:0006336	DNA replication-independent nucleosome assembly	Biological process	3	7	0.00433636	0.0268307	chr03.1108;chr04.1364;chr07.0044
GO:0007056	spindle assembly involved in female meiosis	Biological process	3	7	0.00433636	0.0268307	chr01.2180;chr03.1654;chr13.170
GO:0048100	wing disc anterior/posterior pattern formation	Biological process	3	7	0.00433636	0.0268307	chr01.1562;chr08.845;chrX.0939
GO:0048133	male germ-line stem cell asymmetric division	Biological process	3	7	0.00433636	0.0268307	chr06.0677;chr09.626;chr10.615
GO:0014070	response to organic cyclic compound	Biological process	14	121	0.00435519	0.0268886	chr01.0692;chr01.0904;chr01.1150;chr04.1378;chr05.1196;chr07.0663;chr08.061;chr08.889;chr09.798;chr09.799;chr09.800;chr10.615;chrX.0348;chrX.0889
GO:0035097	histone methyltransferase complex	Cellular component	7	41	0.00645358	0.0270809	chr01.1105;chr04.1281;chr05.0918;chr09.353;chr09.798;chr13.460;chrX.0627
GO:0034622	cellular macromolecular complex assembly	Biological process	31	362	0.00466592	0.0287445	chr01.0775;chr01.0904;chr01.1105;chr01.1621;chr01.1819;chr01.1820;chr01.2065;chr01.2180;chr02.1657;chr03.0078;chr03.1108;chr03.1746;chr04.1364;chr04.1378;chr05.0859;chr05.1196;chr06.0176;chr06.0694;chr07.0044;chr07.0213;chr07.0666;chr07.0668;chr07.0765;chr09.798;chr09.828;chr11.328;chr12.581;chr13.170;chrX.0214;chrX.0266;scaffold.45
GO:0048522	positive regulation of cellular process	Biological process	78	1127	0.00473727	0.0291209	chr01.0134;chr01.0292;chr01.0447;chr01.0889;chr01.0904;chr01.1105;chr01.1562;chr01.1820;chr01.2065;chr02.0366;chr02.0597;chr02.0640;chr02.1010;chr02.1445;chr02.1956;chr03.0285;chr03.0432;chr03.1108;chr03.1229;chr03.1249;chr03.1361;chr03.1653;chr03.1746;chr03.1804;chr04.0337;chr04.0952;chr04.1011;chr04.1092;chr04.1266;chr04.1281;chr05.0171;chr05.0309;chr05.0814;chr05.0918;chr05.1196;chr06.0264;chr…
GO:0031330	negative regulation of cellular catabolic process	Biological process	8	51	0.00477816	0.0293088	chr02.1586;chr04.0649;chr06.0677;chr07.0729;chr07.1015;chr09.626;chr10.615;chr13.160
GO:0060968	regulation of gene silencing	Biological process	9	62	0.00481268	0.0294569	chr01.0292;chr01.1820;chr04.0952;chr05.0914;chr06.0334;chr07.0729;chr08.061;chr13.160;chrX.0959
GO:0009994	oocyte differentiation	Biological process	17	162	0.00490172	0.0299374	chr01.0585;chr01.1256;chr01.2180;chr03.1746;chr04.0337;chr04.1378;chr07.0666;chr07.0668;chr09.340;chr09.798;chr09.799;chr09.800;chr12.581;chr13.170;chrX.0190;chrX.1666;chrX.1739
GO:0000132	establishment of mitotic spindle orientation	Biological process	5	22	0.00494678	0.0301477	chr03.1654;chr07.0666;chr07.0668;chr08.367;chr12.581
GO:1903310	positive regulation of chromatin modification	Biological process	7	41	0.00505976	0.0307703	chr05.0309;chr05.0918;chr06.0334;chr07.0729;chr09.353;chr13.160;chrX.0959
GO:0034719	SMN-Sm protein complex	Cellular component	3	8	0.00756926	0.0314685	chr03.1746;chr06.1093;chr07.0213
GO:0009895	negative regulation of catabolic process	Biological process	8	52	0.00539484	0.0324605	chr02.1586;chr04.0649;chr06.0677;chr07.0729;chr07.1015;chr09.626;chr10.615;chr13.160
GO:0018105	peptidyl-serine phosphorylation	Biological process	8	52	0.00539484	0.0324605	chr02.0266;chr02.0731;chr03.1243;chr05.1196;chr06.0959;chr08.061;chr10.244;chrX.1731
GO:0043067	regulation of programmed cell death	Biological process	22	233	0.00538413	0.0324605	chr01.0692;chr01.0904;chr01.1150;chr01.1562;chr02.0640;chr02.0910;chr02.1806;chr03.0432;chr03.0550;chr03.1229;chr03.1249;chr03.1361;chr03.1804;chr04.0337;chr04.1011;chr05.0814;chr05.1196;chr06.0323;chr07.0764;chr08.706;chrX.0889;chrX.1558
GO:1903506	regulation of nucleic acid-templated transcription	Biological process	59	812	0.00537258	0.0324605	chr01.0134;chr01.0292;chr01.0447;chr01.0589;chr01.0889;chr01.0904;chr01.1105;chr01.1145;chr01.1150;chr01.1820;chr01.2165;chr02.0366;chr02.0910;chr03.0285;chr03.0289;chr03.0432;chr03.0550;chr03.0792;chr03.0823;chr03.1229;chr03.1249;chr04.1010;chr04.1092;chr04.1281;chr05.0172;chr05.0309;chr05.0914;chr05.0918;chr06.0230;chr06.0334;chr06.1171;chr07.0239;chr07.0729;chr07.0764;chr07.0765;chr08.061;chr0…
GO:2001141	regulation of RNA biosynthetic process	Biological process	59	812	0.00537258	0.0324605	chr01.0134;chr01.0292;chr01.0447;chr01.0589;chr01.0889;chr01.0904;chr01.1105;chr01.1145;chr01.1150;chr01.1820;chr01.2165;chr02.0366;chr02.0910;chr03.0285;chr03.0289;chr03.0432;chr03.0550;chr03.0792;chr03.0823;chr03.1229;chr03.1249;chr04.1010;chr04.1092;chr04.1281;chr05.0172;chr05.0309;chr05.0914;chr05.0918;chr06.0230;chr06.0334;chr06.1171;chr07.0239;chr07.0729;chr07.0764;chr07.0765;chr08.061;chr0…
GO:0006355	regulation of transcription, DNA-templated	Biological process	58	797	0.00560253	0.0336389	chr01.0134;chr01.0292;chr01.0447;chr01.0589;chr01.0889;chr01.0904;chr01.1105;chr01.1145;chr01.1150;chr01.1820;chr01.2165;chr02.0366;chr02.0910;chr03.0285;chr03.0289;chr03.0432;chr03.0550;chr03.0792;chr03.0823;chr03.1229;chr03.1249;chr04.1092;chr04.1281;chr05.0172;chr05.0309;chr05.0914;chr05.0918;chr06.0230;chr06.0334;chr06.1171;chr07.0239;chr07.0729;chr07.0764;chr07.0765;chr08.061;chr08.116;chr08…
GO:0065009	regulation of molecular function	Biological process	40	506	0.00564265	0.0338083	chr01.0292;chr01.1025;chr01.1924;chr02.0245;chr02.1445;chr02.1586;chr02.1681;chr02.1806;chr03.0013;chr03.0285;chr03.0432;chr03.0550;chr03.1243;chr03.1361;chr03.1675;chr03.1804;chr04.0649;chr05.0171;chr05.0814;chr05.1094;chr06.0264;chr06.0323;chr06.0677;chr07.0467;chr07.0729;chr07.0910;chr07.1015;chr08.367;chr08.845;chr08.926;chr09.353;chr09.626;chr09.806;chr09.828;chr10.784;chr13.160;chr13.372;ch…
GO:1903308	regulation of chromatin modification	Biological process	11	87	0.00566995	0.0339004	chr01.0292;chr01.1820;chr05.0309;chr05.0914;chr05.0918;chr06.0334;chr07.0729;chr09.353;chr13.160;chr13.372;chrX.0959
GO:0016887	ATPase activity	Molecular function	23	232	0.00212221	0.0339554	chr01.0904;chr01.1492;chr01.1519;chr01.1909;chr01.1924;chr02.1410;chr02.1587;chr03.0476;chr03.0874;chr03.1196;chr03.1400;chr04.1190;chr04.1378;chr05.0241;chr05.0309;chr05.0789;chr06.0026;chr06.1171;chr07.0809;chr07.0823;chr07.0845;chr08.367;chr12.352
GO:0008275	gamma-tubulin small complex	Cellular component	2	3	0.00877303	0.0358099	chr01.2180;chr03.0078
GO:1990423	RZZ complex	Cellular component	2	3	0.00877303	0.0358099	chr02.1586;chr07.1015
GO:0018209	peptidyl-serine modification	Biological process	8	53	0.0060705	0.0358425	chr02.0266;chr02.0731;chr03.1243;chr05.1196;chr06.0959;chr08.061;chr10.244;chrX.1731
GO:0034968	histone lysine methylation	Biological process	8	53	0.0060705	0.0358425	chr01.1691;chr04.1281;chr05.0309;chr05.0918;chr09.353;chr13.372;chr13.460;chrX.0627
GO:0051053	negative regulation of DNA metabolic process	Biological process	5	23	0.00605309	0.0358425	chr01.0359;chr01.1924;chr03.0550;chr06.0026;chr09.395
GO:0051781	positive regulation of cell division	Biological process	5	23	0.00605309	0.0358425	chr01.0889;chr05.1196;chr07.0473;chr13.401;chrX.0098
GO:0072528	pyrimidine-containing compound biosynthetic process	Biological process	5	23	0.00605309	0.0358425	chr01.2042;chr03.0481;chr04.1354;chr08.889;chr11.002
GO:0098534	centriole assembly	Biological process	5	23	0.00605309	0.0358425	chr01.2224;chr02.1878;chr06.0694;chr08.061;chr09.386
GO:0003774	motor activity	Molecular function	9	57	0.00254659	0.0374418	chr02.1410;chr02.1587;chr03.0476;chr03.1400;chr04.1190;chr05.0241;chr05.0789;chr07.0823;chr07.0845
GO:0035243	protein-arginine omega-N symmetric methyltransferase activity	Molecular function	3	6	0.00252857	0.0374418	chr09.798;chr09.799;chr09.800
GO:0070182	DNA polymerase binding	Molecular function	3	6	0.00252857	0.0374418	chr01.2061;chr03.0469;chr08.573
GO:0019205	nucleobase-containing compound kinase activity	Molecular function	6	28	0.00277292	0.0377118	chr01.0635;chr03.0481;chr04.1354;chr08.889;chr10.022;chr11.002
GO:0008311	double-stranded DNA 3'-5' exodeoxyribonuclease activity	Molecular function	2	2	0.00273641	0.0377118	chr06.1172;chr07.0029
GO:0016301	kinase activity	Molecular function	26	279	0.00266788	0.0377118	chr01.0635;chr01.1150;chr02.0266;chr02.0731;chr02.1010;chr02.1878;chr03.0481;chr03.1243;chr04.1011;chr04.1354;chr05.1196;chr06.0677;chr06.0959;chr07.0342;chr07.0729;chr08.061;chr08.889;chr10.022;chr10.244;chr10.615;chr11.002;chr11.366;chr13.160;chr13.170;chrX.0190;chrX.1731
GO:0032446	protein modification by small protein conjugation	Biological process	23	251	0.00643572	0.03792	chr01.0292;chr01.0775;chr01.1025;chr02.1586;chr02.1806;chr03.1108;chr03.1804;chr04.0649;chr05.1196;chr06.0264;chr06.0323;chr06.0677;chr07.0473;chr07.0729;chr07.1015;chr08.845;chr09.626;chr10.035;chr10.109;chr13.160;chrX.0098;chrX.0142;chrX.0190
GO:0007053	spindle assembly involved in male meiosis	Biological process	3	8	0.00666909	0.0388916	chr02.1410;chr04.0337;chr05.0789
GO:0007319	negative regulation of oskar mRNA translation	Biological process	3	8	0.00666909	0.0388916	chrX.1666;chrX.1739;chrX.1919
GO:0019985	translesion synthesis	Biological process	3	8	0.00666909	0.0388916	chr02.0622;chr04.1266;chr10.784
GO:0033314	mitotic DNA replication checkpoint	Biological process	3	8	0.00666909	0.0388916	chr04.0341;chr05.1198;chr10.370
GO:0034969	histone arginine methylation	Biological process	3	8	0.00666909	0.0388916	chr09.798;chr09.799;chr09.800
GO:0018022	peptidyl-lysine methylation	Biological process	8	54	0.0068086	0.0396238	chr01.1691;chr04.1281;chr05.0309;chr05.0918;chr09.353;chr13.372;chr13.460;chrX.0627
GO:0045172	germline ring canal	Cellular component	5	25	0.0105508	0.0426784	chr02.1888;chr03.0476;chr05.0241;chr09.340;chrX.1927
GO:0003254	regulation of membrane depolarization	Biological process	2	3	0.00802509	0.0434948	chr03.1229;chr03.1249
GO:0006227	dUDP biosynthetic process	Biological process	2	3	0.00802509	0.0434948	chr04.1354;chr11.002
GO:0006233	dTDP biosynthetic process	Biological process	2	3	0.00802509	0.0434948	chr04.1354;chr11.002
GO:0006235	dTTP biosynthetic process	Biological process	2	3	0.00802509	0.0434948	chr04.1354;chr11.002
GO:0006266	DNA ligation	Biological process	2	3	0.00802509	0.0434948	chr09.351;chr13.122
GO:0006297	nucleotide-excision repair, DNA gap filling	Biological process	2	3	0.00802509	0.0434948	chr02.1907;chr04.0306
GO:0007000	nucleolus organization	Biological process	2	3	0.00802509	0.0434948	chr13.122;chr13.320
GO:0007054	spindle assembly involved in male meiosis I	Biological process	2	3	0.00802509	0.0434948	chr02.1410;chr05.0789
GO:0007058	spindle assembly involved in female meiosis II	Biological process	2	3	0.00802509	0.0434948	chr03.1654;chr13.170
GO:0007079	mitotic chromosome movement towards spindle pole	Biological process	2	3	0.00802509	0.0434948	chr01.0889;chr05.1094
GO:0009138	pyrimidine nucleoside diphosphate metabolic process	Biological process	2	3	0.00802509	0.0434948	chr04.1354;chr11.002
GO:0009139	pyrimidine nucleoside diphosphate biosynthetic process	Biological process	2	3	0.00802509	0.0434948	chr04.1354;chr11.002
GO:0009186	deoxyribonucleoside diphosphate metabolic process	Biological process	2	3	0.00802509	0.0434948	chr04.1354;chr11.002
GO:0009189	deoxyribonucleoside diphosphate biosynthetic process	Biological process	2	3	0.00802509	0.0434948	chr04.1354;chr11.002
GO:0009196	pyrimidine deoxyribonucleoside diphosphate metabolic process	Biological process	2	3	0.00802509	0.0434948	chr04.1354;chr11.002
GO:0009197	pyrimidine deoxyribonucleoside diphosphate biosynthetic process	Biological process	2	3	0.00802509	0.0434948	chr04.1354;chr11.002
GO:0009202	deoxyribonucleoside triphosphate biosynthetic process	Biological process	2	3	0.00802509	0.0434948	chr04.1354;chr11.002
GO:0009212	pyrimidine deoxyribonucleoside triphosphate biosynthetic process	Biological process	2	3	0.00802509	0.0434948	chr04.1354;chr11.002
GO:0030174	regulation of DNA-dependent DNA replication initiation	Biological process	2	3	0.00802509	0.0434948	chr05.0183;chr08.061
GO:0030726	male germline ring canal formation	Biological process	2	3	0.00802509	0.0434948	chr13.170;chrX.1927
GO:0033567	DNA replication, Okazaki fragment processing	Biological process	2	3	0.00802509	0.0434948	chr04.1013;chr09.351
GO:0034453	microtubule anchoring	Biological process	2	3	0.00802509	0.0434948	chr03.1654;chr08.367
GO:0035561	regulation of chromatin binding	Biological process	2	3	0.00802509	0.0434948	chr02.0245;chr05.1094
GO:0036228	protein targeting to nuclear inner membrane	Biological process	2	3	0.00802509	0.0434948	chr02.1657;chr04.0337
GO:0046072	dTDP metabolic process	Biological process	2	3	0.00802509	0.0434948	chr04.1354;chr11.002
GO:0046075	dTTP metabolic process	Biological process	2	3	0.00802509	0.0434948	chr04.1354;chr11.002
GO:0046077	dUDP metabolic process	Biological process	2	3	0.00802509	0.0434948	chr04.1354;chr11.002
GO:0048099	anterior/posterior lineage restriction, imaginal disc	Biological process	2	3	0.00802509	0.0434948	chr01.1562;chr08.845
GO:0051257	meiotic spindle midzone assembly	Biological process	2	3	0.00802509	0.0434948	chr07.0845;chr13.170
GO:0051598	meiotic recombination checkpoint	Biological process	2	3	0.00802509	0.0434948	chr03.0587;chr10.370
GO:0051882	mitochondrial depolarization	Biological process	2	3	0.00802509	0.0434948	chr03.1229;chr03.1249
GO:0051900	regulation of mitochondrial depolarization	Biological process	2	3	0.00802509	0.0434948	chr03.1229;chr03.1249
GO:0070293	renal absorption	Biological process	2	3	0.00802509	0.0434948	chr01.0692;chr08.036
GO:1903562	microtubule bundle formation involved in mitotic spindle midzone assembly	Biological process	2	3	0.00802509	0.0434948	chr03.0476;chr05.0241
GO:0045165	cell fate commitment	Biological process	28	330	0.00797613	0.0434948	chr01.0589;chr01.1620;chr02.0366;chr02.0690;chr02.0691;chr02.0910;chr03.0476;chr03.0792;chr03.1071;chr03.1654;chr03.1746;chr03.1804;chr04.1378;chr05.0241;chr05.1061;chr06.0230;chr07.0846;chr07.0860;chr08.116;chr08.845;chr09.340;chr11.366;chr12.511;chr12.574;chr12.581;chr13.170;chrX.0190;scaffold.33
GO:0006909	phagocytosis	Biological process	7	44	0.00753463	0.0434948	chr01.1620;chr03.0480;chr03.1592;chr06.0959;chr08.279;chr13.116;chr13.277
GO:0008219	cell death	Biological process	30	362	0.00847875	0.045866	chr01.0692;chr01.0904;chr01.1150;chr01.1562;chr01.1620;chr02.0640;chr02.0910;chr02.1806;chr03.0432;chr03.0550;chr03.1071;chr03.1229;chr03.1249;chr03.1361;chr03.1804;chr04.0124;chr04.0337;chr04.1011;chr05.0814;chr05.1196;chr06.0026;chr06.0264;chr06.0323;chr07.0663;chr07.0764;chr08.367;chr08.706;chr09.798;chrX.0889;chrX.1558
GO:0000217	DNA secondary structure binding	Molecular function	4	13	0.0036181	0.046863	chr04.1378;chr06.0026;chr06.1171;chr07.0029
GO:0004518	nuclease activity	Molecular function	10	71	0.00356364	0.046863	chr02.1907;chr04.0306;chr04.1013;chr05.1061;chr05.1232;chr05.1321;chr06.0767;chr06.0923;chr06.1172;chr07.0029
GO:0048545	response to steroid hormone	Biological process	5	25	0.00876648	0.0473323	chr08.061;chr08.889;chr09.798;chr09.799;chr09.800
GO:0008284	positive regulation of cell proliferation	Biological process	9	68	0.00886866	0.0477932	chr01.1105;chr02.1010;chr04.0337;chr08.061;chr10.124;chr10.615;chr12.574;chr13.372;chr13.401
GO:0006464	cellular protein modification process	Biological process	75	1104	0.00905775	0.0486276	chr01.0292;chr01.0395;chr01.0775;chr01.0889;chr01.0904;chr01.1011;chr01.1025;chr01.1105;chr01.1150;chr01.1620;chr01.1691;chr02.0266;chr02.0731;chr02.1010;chr02.1445;chr02.1586;chr02.1806;chr02.1878;chr03.0285;chr03.0289;chr03.1108;chr03.1229;chr03.1243;chr03.1249;chr03.1653;chr03.1804;chr04.0649;chr04.0952;chr04.1011;chr04.1281;chr04.1364;chr05.0309;chr05.0918;chr05.1094;chr05.1196;chr06.0264;chr…
GO:0036211	protein modification process	Biological process	75	1104	0.00905775	0.0486276	chr01.0292;chr01.0395;chr01.0775;chr01.0889;chr01.0904;chr01.1011;chr01.1025;chr01.1105;chr01.1150;chr01.1620;chr01.1691;chr02.0266;chr02.0731;chr02.1010;chr02.1445;chr02.1586;chr02.1806;chr02.1878;chr03.0285;chr03.0289;chr03.1108;chr03.1229;chr03.1243;chr03.1249;chr03.1653;chr03.1804;chr04.0649;chr04.0952;chr04.1011;chr04.1281;chr04.1364;chr05.0309;chr05.0918;chr05.1094;chr05.1196;chr06.0264;chr…
