# Supplementary material for: Neofunctionalization of a second insulin receptor gene in the wing-dimorphic planthopper, Nilaparvata lugens
Source: PLoS Genet. 2021 Jun 28;17(6):e1009653. doi: 10.1371/journal.pgen.1009653 (PMC8270448; doi:10.1371/journal.pgen.1009653)
Supplement: S4 Table — (XLSX) [file pgen.1009653.s009.xlsx]

## Sheet: Sheet1
S4 Table. GO terms of down-regulated DEGs between InR2_24h_T2W and WT_24h_T2W.
GO_ID	GO_Term	Ontology	DEGs number	Background number	Pvalue	FDR	Gene ID
GO:0005576	extracellular region	Cellular component	81	374	5.66117e-26	1.81157e-23	chr01.0161;chr01.0684;chr01.0758;chr01.0762;chr01.0796;chr01.0806;chr01.0914;chr01.1015;chr01.1020;chr01.1324;chr01.1400;chr01.1576;chr01.1724;chr01.2112;chr02.0665;chr02.0761;chr02.0812;chr02.1400;chr02.1417;chr02.1440;chr02.1610;chr02.1808;chr03.0401;chr03.0772;chr03.0967;chr03.1287;chr03.1406;chr03.1435;chr04.0056;chr04.0272;chr04.0373;chr04.0855;chr05.1085;chr06.0008;chr06.0010;chr06.0244;chr…
GO:0044421	extracellular region part	Cellular component	62	274	8.56951e-21	1.37112e-18	chr01.0161;chr01.0684;chr01.0796;chr01.0806;chr01.0914;chr01.1015;chr01.1020;chr01.1400;chr01.1576;chr01.1724;chr02.0665;chr02.0761;chr02.0812;chr02.1400;chr02.1417;chr03.0401;chr03.0967;chr03.1287;chr03.1406;chr03.1435;chr04.0272;chr04.0373;chr04.0855;chr06.0008;chr06.0010;chr06.0244;chr06.0245;chr06.0618;chr06.0619;chr06.0623;chr06.0626;chr06.0717;chr06.0976;chr07.0709;chr08.277;chr08.730;chr08…
GO:0005615	extracellular space	Cellular component	39	172	2.57218e-13	2.74366e-11	chr01.0161;chr01.0684;chr01.0806;chr01.0914;chr01.1576;chr01.1724;chr02.0761;chr02.1417;chr03.0401;chr03.0967;chr03.1287;chr03.1406;chr04.0272;chr04.0373;chr04.0855;chr06.0008;chr06.0010;chr06.0244;chr06.0245;chr06.0717;chr06.0976;chr08.277;chr08.730;chr08.871;chr09.337;chr09.755;chr09.884;chr10.359;chr10.670;chr12.086;chr12.171;chr12.273;chr13.208;chr13.263;chr13.293;chr13.420;chr13.455;chr13.47…
GO:0042335	cuticle development	Biological process	41	169	3.33116e-14	8.65767e-11	chr01.0796;chr01.1015;chr01.1020;chr01.1328;chr01.1400;chr02.0602;chr02.0665;chr02.0812;chr02.1400;chr02.1610;chr02.1808;chr03.0129;chr04.1404;chr05.0236;chr05.0317;chr06.0245;chr06.0618;chr06.0619;chr06.0623;chr06.0626;chr06.0717;chr07.0956;chr08.192;chr08.797;chr08.876;chr08.921;chr08.974;chr09.791;chr10.141;chr10.156;chr10.158;chr10.343;chr10.344;chr10.365;chr10.484;chr10.551;chr10.605;chr10.6…
GO:0005214	structural constituent of chitin-based cuticle	Molecular function	20	49	1.8258e-12	5.89734e-10	chr01.0211;chr01.0796;chr01.1015;chr01.1020;chr02.0812;chr02.1400;chr06.0618;chr06.0619;chr06.0623;chr06.0626;chr09.791;chr10.141;chr10.156;chr10.158;chr10.343;chr10.344;chr10.484;chr10.551;chr10.605;chr10.620
GO:0042302	structural constituent of cuticle	Molecular function	20	49	1.8258e-12	5.89734e-10	chr01.0211;chr01.0796;chr01.1015;chr01.1020;chr02.0812;chr02.1400;chr06.0618;chr06.0619;chr06.0623;chr06.0626;chr09.791;chr10.141;chr10.156;chr10.158;chr10.343;chr10.344;chr10.484;chr10.551;chr10.605;chr10.620
GO:0031224	intrinsic component of membrane	Cellular component	91	754	1.77586e-11	1.42069e-09	chr01.0207;chr01.0312;chr01.0314;chr01.0383;chr01.0521;chr01.0522;chr01.0524;chr01.0527;chr01.0828;chr01.1157;chr01.1645;chr01.1700;chr01.1805;chr01.1807;chr01.1810;chr01.1811;chr01.1813;chr01.1841;chr01.2028;chr01.2130;chr01.2133;chr01.2134;chr01.2163;chr01.2243;chr02.0018;chr02.0119;chr02.0230;chr02.0243;chr02.0315;chr02.0395;chr02.0734;chr02.0772;chr02.1134;chr02.1417;chr02.1497;chr02.1737;chr…
GO:0016021	integral component of membrane	Cellular component	89	739	3.65423e-11	2.33871e-09	chr01.0207;chr01.0312;chr01.0314;chr01.0383;chr01.0521;chr01.0522;chr01.0524;chr01.0527;chr01.0828;chr01.1157;chr01.1645;chr01.1700;chr01.1805;chr01.1807;chr01.1810;chr01.1811;chr01.1813;chr01.1841;chr01.2028;chr01.2130;chr01.2133;chr01.2134;chr01.2163;chr01.2243;chr02.0018;chr02.0119;chr02.0230;chr02.0243;chr02.0315;chr02.0395;chr02.0734;chr02.0772;chr02.1134;chr02.1417;chr02.1497;chr02.1737;chr…
GO:0040003	chitin-based cuticle development	Biological process	29	103	4.21213e-12	5.47366e-09	chr01.0796;chr01.1015;chr01.1020;chr01.1400;chr02.0602;chr02.0665;chr02.0812;chr02.1400;chr02.1808;chr05.0317;chr06.0245;chr06.0618;chr06.0619;chr06.0623;chr06.0626;chr06.0717;chr08.876;chr09.791;chr10.141;chr10.156;chr10.158;chr10.343;chr10.344;chr10.484;chr10.551;chr10.605;chr10.620;chr12.177;chr12.273
GO:0031012	extracellular matrix	Cellular component	21	73	1.04432e-09	5.5697e-08	chr01.0796;chr01.1015;chr01.1020;chr02.0812;chr02.1400;chr03.1435;chr06.0618;chr06.0619;chr06.0623;chr06.0626;chr09.337;chr09.791;chr10.141;chr10.156;chr10.158;chr10.343;chr10.344;chr10.484;chr10.551;chr10.605;chr10.620
GO:0008010	structural constituent of chitin-based larval cuticle	Molecular function	16	41	7.27056e-10	1.56559e-07	chr01.0796;chr02.0812;chr02.1400;chr06.0618;chr06.0619;chr06.0623;chr06.0626;chr10.141;chr10.156;chr10.158;chr10.343;chr10.344;chr10.484;chr10.551;chr10.605;chr10.620
GO:0008202	steroid metabolic process	Biological process	14	36	1.71161e-08	1.48282e-05	chr03.1483;chr04.0267;chr04.1028;chr04.1404;chr04.1405;chr04.1406;chr06.0866;chr06.1021;chr06.1056;chr09.090;chr09.367;chrX.0019;chrX.0310;chrX.0311
GO:0008061	chitin binding	Molecular function	9	17	1.76914e-07	2.85715e-05	chr02.0812;chr02.1440;chr02.1808;chr06.0244;chr06.0245;chr06.0717;chr08.876;chr12.273;chr14.358
GO:0034754	cellular hormone metabolic process	Biological process	12	30	1.27974e-07	8.31511e-05	chr04.0267;chr04.1028;chr04.1404;chr04.1405;chr04.1406;chr06.0866;chr06.1021;chr06.1056;chr09.367;chrX.0019;chrX.0310;chrX.0311
GO:0005887	integral component of plasma membrane	Cellular component	43	340	2.71318e-06	0.000108527	chr01.0312;chr01.0383;chr01.0521;chr01.0522;chr01.0524;chr01.1645;chr01.1805;chr01.1807;chr01.1810;chr01.1811;chr01.1813;chr01.2028;chr01.2130;chr01.2133;chr01.2134;chr01.2163;chr01.2243;chr02.0018;chr02.0119;chr02.0230;chr02.0315;chr02.0395;chr03.0269;chr03.0461;chr03.0467;chr03.0674;chr03.1392;chr04.1028;chr04.1239;chr04.1303;chr06.0240;chr08.824;chr08.925;chr08.927;chr09.417;chr09.850;chr09.85…
GO:0031226	intrinsic component of plasma membrane	Cellular component	44	350	2.41456e-06	0.000108527	chr01.0312;chr01.0383;chr01.0521;chr01.0522;chr01.0524;chr01.1645;chr01.1805;chr01.1807;chr01.1810;chr01.1811;chr01.1813;chr01.2028;chr01.2130;chr01.2133;chr01.2134;chr01.2163;chr01.2243;chr02.0018;chr02.0119;chr02.0230;chr02.0315;chr02.0395;chr03.0269;chr03.0461;chr03.0467;chr03.0674;chr03.1392;chr04.1028;chr04.1239;chr04.1303;chr06.0240;chr08.662;chr08.824;chr08.925;chr08.927;chr09.417;chr09.85…
GO:0006629	lipid metabolic process	Biological process	43	298	3.09673e-07	0.000160968	chr01.0257;chr01.2063;chr02.0097;chr02.0734;chr02.0772;chr02.1516;chr02.1626;chr03.0027;chr03.0398;chr03.0563;chr03.0674;chr03.1483;chr03.1767;chr04.0267;chr04.1028;chr04.1086;chr04.1182;chr04.1404;chr04.1405;chr04.1406;chr05.0166;chr05.0198;chr05.0780;chr05.0807;chr05.1128;chr05.1157;chr06.0866;chr06.1021;chr06.1056;chr07.0089;chr08.756;chr09.090;chr09.367;chr09.884;chr10.042;chr10.405;chr10.614…
GO:0046348	amino sugar catabolic process	Biological process	8	14	5.84364e-07	0.000216966	chr02.1440;chr02.1808;chr08.876;chr12.273;chr12.329;chr12.374;chr12.382;chr14.358
GO:1901072	glucosamine-containing compound catabolic process	Biological process	8	14	5.84364e-07	0.000216966	chr02.1440;chr02.1808;chr08.876;chr12.273;chr12.329;chr12.374;chr12.382;chr14.358
GO:1901136	carbohydrate derivative catabolic process	Biological process	12	36	1.29886e-06	0.000421966	chr01.0864;chr02.1440;chr02.1808;chr03.1483;chr07.0042;chr08.876;chr12.273;chr12.329;chr12.374;chr12.382;chr12.496;chr14.358
GO:0030246	carbohydrate binding	Molecular function	9	23	4.27288e-06	0.000552056	chr01.2112;chr02.1038;chr02.1048;chr05.0182;chr05.0236;chr05.1085;chr07.0402;chr07.0408;chr13.173
GO:0045455	ecdysteroid metabolic process	Biological process	10	26	2.27269e-06	0.000656302	chr04.0267;chr04.1404;chr04.1405;chr04.1406;chr06.1021;chr06.1056;chr09.367;chrX.0019;chrX.0310;chrX.0311
GO:0042438	melanin biosynthetic process	Biological process	7	12	2.5903e-06	0.000673219	chr02.1610;chr03.1287;chr08.192;chr08.797;chr08.974;chr10.670;chrX.1833
GO:0016491	oxidoreductase activity	Molecular function	35	260	6.54032e-06	0.000704174	chr01.0251;chr01.0257;chr01.0758;chr01.0768;chr01.0970;chr01.0986;chr01.1084;chr01.1106;chr01.1448;chr01.1615;chr01.2016;chr02.1626;chr02.1881;chr03.1116;chr03.1287;chr03.1747;chr03.1767;chr04.0267;chr04.1404;chr05.1264;chr06.0317;chr06.0866;chr06.1021;chr06.1056;chr07.0047;chr07.0898;chr08.003;chr08.528;chr08.572;chr09.245;chr09.425;chr10.670;chrX.0019;chrX.0310;chrX.0311
GO:0044425	membrane part	Cellular component	105	1205	2.76473e-05	0.000983014	chr01.0207;chr01.0211;chr01.0312;chr01.0314;chr01.0383;chr01.0521;chr01.0522;chr01.0524;chr01.0527;chr01.0554;chr01.0828;chr01.1157;chr01.1645;chr01.1700;chr01.1805;chr01.1807;chr01.1810;chr01.1811;chr01.1813;chr01.1841;chr01.2028;chr01.2130;chr01.2133;chr01.2134;chr01.2163;chr01.2243;chr02.0018;chr02.0119;chr02.0230;chr02.0243;chr02.0315;chr02.0395;chr02.0734;chr02.0772;chr02.1134;chr02.1417;chr…
GO:0044281	small molecule metabolic process	Biological process	68	618	4.18802e-06	0.000989514	chr01.0251;chr01.0257;chr01.0495;chr01.0864;chr01.0986;chr01.1084;chr01.1106;chr01.1157;chr01.1448;chr02.0097;chr02.0772;chr02.1497;chr02.1516;chr02.1610;chr02.1881;chr02.1930;chr03.0027;chr03.0045;chr03.0563;chr03.1287;chr03.1483;chr03.1591;chr03.1747;chr03.1767;chr04.0059;chr04.0188;chr04.0267;chr04.0501;chr04.0773;chr04.1028;chr04.1182;chr04.1404;chr04.1405;chr04.1406;chr04.1496;chr05.0166;chr…
GO:1901615	organic hydroxy compound metabolic process	Biological process	22	124	1.0596e-05	0.00229492	chr01.0986;chr01.2016;chr02.0097;chr02.1516;chr02.1610;chr02.1881;chr03.0563;chr03.1287;chr03.1483;chr04.1182;chr04.1404;chr05.0182;chr06.0008;chr06.0866;chr08.192;chr08.797;chr08.974;chr09.090;chr10.042;chr10.572;chr10.670;chrX.1833
GO:0044282	small molecule catabolic process	Biological process	17	84	1.84524e-05	0.00342555	chr01.0257;chr01.0864;chr01.1106;chr02.0097;chr02.1516;chr04.1182;chr04.1496;chr05.0166;chr05.0182;chr05.0198;chr05.0780;chr05.0976;chr06.0866;chr07.0047;chr07.0432;chr08.305;chr09.245
GO:0042180	cellular ketone metabolic process	Biological process	12	45	1.755e-05	0.00342555	chr04.0267;chr04.1028;chr04.1404;chr04.1405;chr04.1406;chr06.0866;chr06.1021;chr06.1056;chr09.367;chrX.0019;chrX.0310;chrX.0311
GO:0006040	amino sugar metabolic process	Biological process	9	26	2.01995e-05	0.0034999	chr02.1440;chr02.1808;chr04.0501;chr08.876;chr12.273;chr12.329;chr12.374;chr12.382;chr14.358
GO:0071944	cell periphery	Cellular component	84	952	0.000159823	0.00511432	chr01.0211;chr01.0312;chr01.0383;chr01.0521;chr01.0522;chr01.0524;chr01.0527;chr01.0554;chr01.1400;chr01.1645;chr01.1700;chr01.1805;chr01.1807;chr01.1810;chr01.1811;chr01.1813;chr01.1841;chr01.2028;chr01.2130;chr01.2133;chr01.2134;chr01.2163;chr01.2243;chr02.0018;chr02.0119;chr02.0230;chr02.0315;chr02.0395;chr02.0665;chr02.1085;chr02.1086;chr02.1497;chr02.1930;chr03.0129;chr03.0269;chr03.0461;chr…
GO:0016020	membrane	Cellular component	125	1566	0.000235609	0.00685409	chr01.0207;chr01.0211;chr01.0312;chr01.0314;chr01.0357;chr01.0383;chr01.0521;chr01.0522;chr01.0524;chr01.0527;chr01.0554;chr01.0828;chr01.1157;chr01.1645;chr01.1700;chr01.1805;chr01.1807;chr01.1810;chr01.1811;chr01.1813;chr01.1841;chr01.1973;chr01.2028;chr01.2063;chr01.2130;chr01.2133;chr01.2134;chr01.2163;chr01.2243;chr02.0018;chr02.0097;chr02.0119;chr02.0230;chr02.0243;chr02.0315;chr02.0395;chr…
GO:0006032	chitin catabolic process	Biological process	6	12	4.53107e-05	0.00692721	chr02.1440;chr02.1808;chr08.876;chr12.273;chr12.382;chr14.358
GO:0032787	monocarboxylic acid metabolic process	Biological process	21	126	4.46912e-05	0.00692721	chr01.0257;chr01.1084;chr02.0097;chr02.0772;chr02.1516;chr03.0027;chr03.1483;chr03.1591;chr03.1747;chr03.1767;chr04.1028;chr04.1496;chr05.0166;chr05.0182;chr05.0198;chr05.0780;chr10.414;chr10.614;chr13.079;chr13.373;chrX.0050
GO:0042445	hormone metabolic process	Biological process	14	66	5.86768e-05	0.00726196	chr04.0056;chr04.0267;chr04.1028;chr04.1404;chr04.1405;chr04.1406;chr06.0866;chr06.1021;chr06.1056;chr09.367;chr13.079;chrX.0019;chrX.0310;chrX.0311
GO:0055114	oxidation-reduction process	Biological process	42	352	5.69994e-05	0.00726196	chr01.0251;chr01.0257;chr01.0758;chr01.0768;chr01.0970;chr01.0986;chr01.1084;chr01.1106;chr01.1448;chr01.1615;chr01.2016;chr02.0097;chr02.1516;chr02.1626;chr02.1881;chr03.0398;chr03.1116;chr03.1287;chr03.1747;chr03.1767;chr04.0267;chr04.1404;chr05.0166;chr05.0198;chr05.0780;chr05.1264;chr06.0317;chr06.0866;chr06.1021;chr06.1056;chr07.0047;chr07.0432;chr07.0898;chr08.003;chr08.528;chr08.572;chr09.…
GO:1901071	glucosamine-containing compound metabolic process	Biological process	8	23	5.69329e-05	0.00726196	chr02.1440;chr02.1808;chr08.876;chr12.273;chr12.329;chr12.374;chr12.382;chr14.358
GO:0006570	tyrosine metabolic process	Biological process	5	8	5.12628e-05	0.00726196	chr01.1106;chr02.1610;chr03.1287;chr09.245;chr10.670
GO:0009072	aromatic amino acid family metabolic process	Biological process	6	13	7.96032e-05	0.00940404	chr01.1106;chr02.1610;chr03.1287;chr07.0047;chr09.245;chr10.670
GO:0046189	phenol-containing compound biosynthetic process	Biological process	7	19	0.000110908	0.0125326	chr02.1610;chr03.1287;chr08.192;chr08.797;chr08.974;chr10.670;chrX.1833
GO:0010817	regulation of hormone levels	Biological process	16	88	0.000126472	0.0136958	chr04.0056;chr04.0267;chr04.1028;chr04.1404;chr04.1405;chr04.1406;chr06.0866;chr06.1021;chr06.1056;chr07.0956;chr08.357;chr09.367;chr13.079;chrX.0019;chrX.0310;chrX.0311
GO:0097367	carbohydrate derivative binding	Molecular function	19	124	0.000172394	0.0139208	chr01.2112;chr02.0665;chr02.0812;chr02.1440;chr02.1808;chr03.1435;chr05.0182;chr05.1085;chr06.0244;chr06.0245;chr06.0717;chr06.0976;chr08.876;chr10.359;chr11.286;chr12.086;chr12.171;chr12.273;chr14.358
GO:0004568	chitinase activity	Molecular function	5	10	0.000166627	0.0139208	chr02.1440;chr02.1808;chr08.876;chr12.273;chr14.358
GO:0044712	single-organism catabolic process	Biological process	30	232	0.0001667	0.0173301	chr01.0257;chr01.0357;chr01.0864;chr01.0986;chr01.1106;chr02.0097;chr02.0734;chr02.1516;chr02.1881;chr03.0398;chr03.1483;chr04.1028;chr04.1086;chr04.1182;chr04.1496;chr05.0166;chr05.0182;chr05.0198;chr05.0780;chr05.0976;chr06.0866;chr07.0042;chr07.0047;chr07.0432;chr08.305;chr09.245;chr09.884;chr10.614;chr12.496;chrX.0050
GO:1901617	organic hydroxy compound biosynthetic process	Biological process	11	48	0.000176155	0.0176087	chr02.1610;chr03.1287;chr04.1404;chr08.192;chr08.797;chr08.974;chr09.090;chr10.042;chr10.572;chr10.670;chrX.1833
GO:0006030	chitin metabolic process	Biological process	6	15	0.000207813	0.0200039	chr02.1440;chr02.1808;chr08.876;chr12.273;chr12.382;chr14.358
GO:0004252	serine-type endopeptidase activity	Molecular function	11	54	0.000352438	0.0252972	chr01.0502;chr01.0503;chr04.0087;chr04.0212;chr04.0272;chr04.0853;chrX.0139;chrX.0673;chrX.1101;chrX.1613;chrX.1746
GO:0005886	plasma membrane	Cellular component	74	862	0.00100651	0.0268403	chr01.0211;chr01.0312;chr01.0383;chr01.0521;chr01.0522;chr01.0524;chr01.0527;chr01.0554;chr01.1645;chr01.1700;chr01.1805;chr01.1807;chr01.1810;chr01.1811;chr01.1813;chr01.1841;chr01.2028;chr01.2130;chr01.2133;chr01.2134;chr01.2163;chr01.2243;chr02.0018;chr02.0119;chr02.0230;chr02.0315;chr02.0395;chr02.1497;chr02.1930;chr03.0269;chr03.0461;chr03.0467;chr03.0674;chr03.1392;chr04.0059;chr04.0212;chr…
GO:0046148	pigment biosynthetic process	Biological process	12	59	0.000300089	0.0278547	chr02.0602;chr02.1610;chr03.1287;chr04.0338;chr07.0047;chr08.192;chr08.797;chr08.974;chr10.087;chr10.670;chr12.382;chrX.1833
GO:0006026	aminoglycan catabolic process	Biological process	6	16	0.000314603	0.0281949	chr02.1440;chr02.1808;chr08.876;chr12.273;chr12.382;chr14.358
GO:0016042	lipid catabolic process	Biological process	13	69	0.00037589	0.0325646	chr01.0257;chr02.0097;chr02.1516;chr03.0398;chr04.1028;chr04.1182;chr05.0166;chr05.0198;chr05.0780;chr06.0866;chr09.884;chr10.614;chr12.496
GO:0017171	serine hydrolase activity	Molecular function	12	68	0.000763864	0.0328971	chr01.0502;chr01.0503;chr04.0087;chr04.0212;chr04.0272;chr04.0853;chr09.755;chrX.0139;chrX.0673;chrX.1101;chrX.1613;chrX.1746
GO:0008238	exopeptidase activity	Molecular function	10	50	0.000760452	0.0328971	chr01.0806;chr01.1576;chr01.1946;chr02.1547;chr07.0320;chr08.859;chr08.861;chr08.871;chr09.755;scaffold.47
GO:0003824	catalytic activity	Molecular function	165	2237	0.000719897	0.0328971	chr01.0144;chr01.0179;chr01.0251;chr01.0257;chr01.0315;chr01.0495;chr01.0502;chr01.0503;chr01.0684;chr01.0758;chr01.0768;chr01.0806;chr01.0864;chr01.0970;chr01.0986;chr01.1084;chr01.1106;chr01.1157;chr01.1400;chr01.1448;chr01.1576;chr01.1615;chr01.1841;chr01.1946;chr01.2016;chr01.2063;chr02.0097;chr02.0136;chr02.0602;chr02.0665;chr02.0734;chr02.0772;chr02.1129;chr02.1417;chr02.1440;chr02.1459;chr…
GO:0004553	hydrolase activity, hydrolyzing O-glycosyl compounds	Molecular function	11	58	0.000672071	0.0328971	chr01.0684;chr02.1440;chr02.1808;chr03.1483;chr07.0042;chr08.876;chr09.690;chr12.273;chr12.382;chr12.496;chr14.358
GO:0008144	drug binding	Molecular function	14	85	0.000587815	0.0328971	chr02.0665;chr02.0812;chr02.1440;chr02.1808;chr03.0100;chr04.1028;chr05.0182;chr06.0244;chr06.0245;chr06.0717;chr08.876;chr11.286;chr12.273;chr14.358
GO:0008236	serine-type peptidase activity	Molecular function	12	66	0.000576998	0.0328971	chr01.0502;chr01.0503;chr04.0087;chr04.0212;chr04.0272;chr04.0853;chr09.755;chrX.0139;chrX.0673;chrX.1101;chrX.1613;chrX.1746
GO:0016860	intramolecular oxidoreductase activity	Molecular function	6	20	0.000960074	0.038763	chr01.0179;chr03.1591;chr05.0166;chr05.0780;chr06.0317;chr12.374
GO:0016798	hydrolase activity, acting on glycosyl bonds	Molecular function	11	62	0.00120317	0.0457204	chr01.0684;chr02.1440;chr02.1808;chr03.1483;chr07.0042;chr08.876;chr09.690;chr12.273;chr12.382;chr12.496;chr14.358
GO:0008235	metalloexopeptidase activity	Molecular function	6	21	0.00127553	0.0457774	chr01.0806;chr01.1576;chr01.1946;chr08.859;chr08.861;chr09.755
GO:0006694	steroid biosynthetic process	Biological process	7	24	0.000575009	0.048208	chr04.1404;chr04.1405;chr04.1406;chr06.0866;chr06.1021;chr06.1056;chr09.090
