# Supplementary material for: Neofunctionalization of a second insulin receptor gene in the wing-dimorphic planthopper, Nilaparvata lugens
Source: PLoS Genet. 2021 Jun 28;17(6):e1009653. doi: 10.1371/journal.pgen.1009653 (PMC8270448; doi:10.1371/journal.pgen.1009653)
Supplement: S5 Table — (XLSX) [file pgen.1009653.s010.xlsx]

## Sheet: Sheet1
S5 Table.DEGs between InR2_24h_T3W and WT_24h_T3W.
Gene_ID	WT_24h_T3W_1*	WT_24h_T3W_2	WT_24h_T3W_3	InR2_24h_T3W_1*	InR2_24h_T3W_2	InR2_24h_T3W_3	P value	padj	Fold change	Log2Fold change	Annotation
chr02.1449	9	8	10	231	152	168	1.01158182117753e-16	2.06248172823479e-15	17.6067	4.13805	uncharacterized protein LOC111351088; unnamed protein product
chr10.808	13	12	17	231	273	238	3.31933521477659e-31	1.94938784406934e-29	14.8979	3.89704	cytochrome P450 4c3-like
chr04.1349	26	27	42	515	501	490	1.25414398406911e-31	7.69702625534488e-30	13.4025	3.74443	uncharacterized protein LOC106681518
chr02.1749	3	0	3	32	32	26	0.000257982	0.00110669	12.5912	3.65434	-
chrX.1734	6	3	0	36	41	54	0.000102394	0.000480863	12.5069	3.64465	LOW QUALITY PROTEIN: piggyBac transposable element-derived protein 4-like
chr12.088	10	11	14	203	148	148	1.5855090611829e-14	2.64398316591703e-13	12.2405	3.61359	venom carboxylesterase-6-like
chrX.1731	2	0	5	20	57	27	0.00172907	0.0059982	11.8137	3.5624	serine/threonine-protein kinase VRK1-like; hypothetical protein LSTR_LSTR010845
chr09.753	1	3	3	31	33	29	2.78912e-05	0.000147304	11.268	3.49415	uncharacterized protein LOC111051262
chr08.313	4	0	2	25	28	27	0.000834604	0.00313914	11.2034	3.48587	uncharacterized protein LOC111045838
chr05.0306	98	89	141	1256	1554	1299	1.34573517126837e-39	1.37188813780434e-37	10.4726	3.38854	-
chrX.1409	33	36	15	328	325	359	9.3003647640632e-22	2.66577564033069e-20	10.3651	3.37367	unnamed protein product
chr01.0318	5	3	1	44	24	32	0.000257008	0.00110295	9.75796	3.28658	hypothetical protein LSTR_LSTR011388; uncharacterized protein LOC111055100
chr05.0883	6	2	1	19	31	54	0.000738616	0.00283333	9.73554	3.28326	-
chr11.062	6	7	1	52	43	56	1.7898e-05	9.81256e-05	9.38717	3.23069	unnamed protein product
chr03.1558	110	94	56	562	1048	1271	2.24861920917906e-19	5.42378999428325e-18	9.30605	3.21817	-
chr05.0241	110	131	89	1035	1262	1156	1.58368778156053e-90	1.55575728795846e-87	8.88091	3.15071	kinesin-like protein KIF23
chr04.0382	9	3	5	59	68	49	1.30914e-06	8.80309e-06	8.75146	3.12952	-
chrX.0889	12	6	6	80	80	77	8.90418621698196e-9	7.9783280481515e-8	8.41504	3.07297	unnamed protein product
chr01.0798	2	4	2	30	17	29	0.000732462	0.00281372	8.27802	3.04929	zinc finger MYM-type protein 1-like, partial; uncharacterized protein LOC112680940
chr06.0633	54	37	26	328	389	375	1.54321292705445e-22	4.60661847783161e-21	7.93368	2.98799	cuticle protein 7-like
chr08.036	1320	2108	925	13136	14725	11578	3.80883631277571e-29	1.89669517031587e-27	7.81325	2.96592	cubilin homolog
chr13.209	35	35	15	224	272	273	1.2028215640012e-16	2.43132230387856e-15	7.72612	2.94974	protein aurora borealis isoform X1; uncharacterized protein LOC111050709
chr06.0068	206	227	101	1356	1795	1632	6.13432323669686e-27	2.52043714432495e-25	7.65091	2.93563	E3 ubiquitin-protein ligase RBBP6-like; hypothetical protein LSTR_LSTR001747
chr13.441	5	3	4	34	43	31	2.90859e-05	0.000152871	7.58392	2.92294	hypothetical protein LSTR_LSTR009475
chr10.752	6	15	2	62	68	70	5.69638e-05	0.000284714	7.55852	2.9181	uncharacterized protein LOC111059641
chr04.1190	394	482	462	3426	4350	4216	2.09408148568756e-114	3.77144075572329e-111	7.5518	2.91682	chromosome-associated kinesin KIF4
chr13.398	51	37	31	303	398	358	3.67268856353535e-28	1.65362802573179e-26	7.51856	2.91046	-
chr01.1025	62	75	53	515	562	600	3.3231063482603e-44	4.69151293384938e-42	7.51302	2.90939	uncharacterized protein LOC106674438; F-box only protein 43-like
chr05.0309	11	16	17	119	163	110	2.75138789140313e-12	3.67509240475924e-11	7.48517	2.90403	lymphocyte-specific helicase-like
chr08.828	64	143	19	606	735	580	1.06158e-06	7.24207e-06	7.43332	2.89401	putative malate dehydrogenase 1B
chrX.0734	59	53	34	389	413	469	7.75985327315605e-27	3.15236746126783e-25	7.43054	2.89347	regulatory protein MIG1-like
chr02.1410	494	651	566	4293	5296	5196	6.17089754500812e-110	8.33533985891972e-107	7.30171	2.86823	kinesin-like protein KIF18A
chr04.0956	626	466	449	3600	4812	4516	1.24765499739193e-68	4.81505710779186e-66	7.06687	2.82107	condensin-2 complex subunit G2-like
chr13.170	893	1478	1174	8185	10813	10235	3.30837034552768e-50	6.05936439894442e-48	6.96134	2.79937	serine/threonine-protein kinase polo
chr01.1622	1001	1296	1221	8025	10176	10751	7.97216142185774e-79	4.10224649164737e-76	6.93073	2.79301	-
chr05.0305	64	84	97	580	660	753	9.93162265804285e-28	4.38045365072698e-26	6.85108	2.77633	PREDICTED: chromobox protein homolog 5-like; ABC transporter F family member 4-like isoform X2
chr07.0823	719	953	1077	6290	7957	8143	3.34301773002408e-44	4.69151293384938e-42	6.82719	2.77129	kinesin-like protein KIF11-B
chr02.1503	295	436	569	2959	3866	3803	5.20917670209981e-24	1.75907385759033e-22	6.81546	2.76881	uncharacterized protein LOC111053271 isoform X2; hypothetical protein LSTR_LSTR012071
chr11.366	502	659	514	4032	4442	4835	5.92168136339417e-87	4.57069205805982e-84	6.75604	2.75618	cyclin-dependent kinase 1-like isoform X2
chr05.1328	11	21	19	144	144	114	2.75901573429413e-10	2.94895390947402e-9	6.71369	2.74711	protein croquemort-like; hypothetical protein LSTR_LSTR000852
chr07.0845	627	742	718	4797	6122	5625	5.43828610372574e-128	2.93830598184302e-124	6.67796	2.73941	kinesin-like protein KIF20A, partial
chr02.0234	23	40	23	195	275	207	2.0396772415843e-16	4.00740950410181e-15	6.66575	2.73677	homologous-pairing protein 2 homolog
chrY.127	7	4	4	31	49	39	3.42966e-05	0.000178006	6.65203	2.73379	Uncharacterized protein FWK35_00036148
chr08.647	58	56	53	389	413	502	5.02787495458296e-30	2.71656083796117e-28	6.62388	2.72768	unnamed protein product
chr13.304	24	20	25	138	199	207	1.50950218529289e-15	2.75535145511401e-14	6.59978	2.72242	uncharacterized protein LOC115890690
chr09.830	251	360	400	2109	2784	2775	8.17728932989824e-33	5.48843406825344e-31	6.35108	2.667	lymphokine-activated killer T-cell-originated protein kinase isoform X1
chr07.0870	433	421	443	2977	3811	2971	3.24931050395697e-87	2.70092686967377e-84	6.33519	2.66339	peptide transporter family 1-like
chr10.621	1308	1351	1208	7821	10222	10916	1.19730606914564e-124	4.31269646106258e-121	6.3128	2.65828	uncharacterized protein LOC111048677
chr07.0668	489	643	596	3678	4739	4457	4.32374153917028e-81	2.45907110906705e-78	6.2767	2.65001	LOW QUALITY PROTEIN: protein abnormal spindle
chr07.0666	126	85	59	654	827	503	4.53641736351707e-15	7.94497990764432e-14	6.25062	2.644	-
chr03.1277	177	199	132	1058	1321	1320	1.21988735044629e-59	2.99593243384604e-57	6.18033	2.62768	maternal embryonic leucine zipper kinase-like
chr06.0874	249	293	172	1421	1955	1799	4.68279381368052e-46	7.2288957072331e-44	6.14905	2.62036	-
chr03.1400	686	883	842	5078	6055	6400	1.16757239290744e-70	4.8526104914453e-68	6.13733	2.61761	kinesin-like protein KIF11 isoform X1
chrX.1927	902	1041	1141	6412	8090	8011	4.74358704725497e-68	1.70864005442124e-65	6.13028	2.61595	anillin-like isoform X1
chr07.0221	4	12	9	54	77	49	1.96935e-05	0.000107262	6.06794	2.60121	alpha-1,3-mannosyl-glycoprotein 4-beta-N-acetylglucosaminyltransferase B-like
chr04.1378	94	104	97	594	779	750	1.23972770915646e-55	2.67929952502894e-53	6.0656	2.60065	DNA repair protein RAD51 homolog 1-like
chr07.0760	118	205	155	994	1208	1173	9.41135675269265e-32	5.94731702161385e-30	5.98434	2.58119	uncharacterized protein LOC111048703 isoform X1; hypothetical protein LSTR_LSTR001831
chr06.0256	233	168	116	1095	1235	1282	7.04974435439145e-24	2.32964946463468e-22	5.95802	2.57483	BRCA1-associated RING domain protein 1-like isoform X1
chr02.0236	657	445	242	2670	3533	3157	3.13757430935934e-16	6.05439785481019e-15	5.93471	2.56918	DNA (cytosine-5)-methyltransferase PliMCI-like
chr07.0439	104	80	30	399	610	478	1.50004924414037e-9	1.47091943123238e-8	5.91525	2.56444	uncharacterized protein LOC111049200
chrY.107	10	10	12	76	75	71	6.57258437185045e-8	5.28841003143827e-7	5.88905	2.55804	hypothetical protein PPYR_00435
chr06.0176	152	169	159	938	1125	1245	7.96838858828868e-55	1.65589244394322e-52	5.82138	2.54136	origin recognition complex subunit 3
chr02.0942	8	3	8	36	57	40	0.000167776	0.00075103	5.80275	2.53674	vegetative cell wall protein gp1-like
chrX.0492	276	299	279	1551	2082	2156	2.16205991873604e-73	1.01579215138529e-70	5.705	2.51223	LOW QUALITY PROTEIN: protein zwilch homolog; uncharacterized protein LOC111045227
chr06.0323	257	258	286	1508	2099	1841	2.06999988768158e-66	7.21561896331845e-64	5.70136	2.5113	baculoviral IAP repeat-containing protein 5.2-B
chr06.0125	40	35	19	165	197	260	8.84663824433979e-11	1.00628181966669e-9	5.63624	2.49473	uncharacterized protein LOC111055225
chr04.1010	184	158	63	753	899	982	1.04519709443404e-11	1.3057109598213e-10	5.58275	2.48097	NGFI-A-binding protein homolog
chr01.1859	149	177	164	854	1146	1247	3.71724214290553e-43	4.83958055376352e-41	5.57559	2.47913	uncharacterized protein LOC111046421
chr08.889	296	210	147	1200	1550	1532	8.09672796020882e-23	2.48560347551183e-21	5.56418	2.47617	thymidine kinase, cytosolic-like
chrX.1622	8	2	5	25	41	33	0.00150648	0.00530608	5.48458	2.45538	LOW QUALITY PROTEIN: small G protein signaling modulator 1-like
chr09.386	126	127	60	581	729	697	8.53362022009481e-18	1.87047261862768e-16	5.47791	2.45363	rotatin
chr04.1059	181	190	187	1031	1297	1280	1.17729218070564e-72	5.30075804362714e-70	5.45239	2.44689	-
chr08.399	3	7	3	26	33	24	0.00135182	0.00482424	5.44525	2.445	hypothetical protein B7P43_G05214, partial
chr10.532	597	496	554	2973	3682	3877	5.72572500986334e-61	1.54680461141458e-58	5.38046	2.42773	uncharacterized protein LOC113202544; hypothetical protein LSTR_LSTR012766
chr06.0859	212	382	258	1519	2062	1826	3.61849811469505e-28	1.63604563294539e-26	5.37243	2.42557	-
chr08.792	59	37	6	170	266	199	0.0004848	0.00194967	5.33077	2.41434	protein timeless homolog
chr13.160	603	753	701	3697	4765	4504	7.52453552821881e-85	5.08188318237078e-82	5.31079	2.40893	mitotic checkpoint serine/threonine-protein kinase BUB1-like
chr01.1776	4876	5171	4889	25795	33034	34920	2.52444673860928e-119	5.45583429148238e-116	5.28726	2.40252	-
chr13.452	258	266	161	1268	1535	1444	1.53352733702698e-37	1.3809413669928e-35	5.28282	2.40131	targeting protein for Xklp2 homolog
chr01.1621	365	370	388	2033	2495	2445	7.42658550987757e-86	5.3501122013158e-83	5.23308	2.38766	uncharacterized protein LOC111045720; hypothetical protein LSTR_LSTR001640
chr12.097	216	158	129	803	1084	1230	7.38121949726863e-23	2.27240620762065e-21	5.23196	2.38735	thymidylate synthase
chr05.1031	17	7	4	45	67	61	0.000396106	0.0016199	5.22552	2.38558	PREDICTED: piggyBac transposable element-derived protein 3-like isoform X1
chr07.0846	195	150	130	836	990	1103	2.02493919181371e-31	1.21563849481883e-29	5.22396	2.38514	DNA repair and recombination protein RAD54-like
chrX.1252	8	8	2	32	45	33	0.000921144	0.00342529	5.21661	2.38311	uncharacterized protein LOC111048727
chr01.2042	603	486	660	2998	3998	3896	4.23675969281352e-37	3.66259401924343e-35	5.20239	2.37917	deoxyuridine 5&apos;-triphosphate nucleotidohydrolase
chr06.0413	13	20	5	62	70	94	7.52206e-05	0.000366306	5.12511	2.35758	hypothetical protein ILUMI_15721; uncharacterized protein LOC114345931
chr09.868	1117	1447	2173	9111	10318	9585	9.55379806750346e-18	2.07723021966685e-16	5.1173	2.35538	-
chr01.1466	230	231	246	1178	1542	1576	2.23221252373804e-54	4.55118651537985e-52	5.10708	2.3525	protein MIS12 homolog
chr09.028	1539	1049	1010	6154	7886	7692	3.49887770933963e-37	3.04910262315516e-35	5.09724	2.34972	LOW QUALITY PROTEIN: DNA replication licensing factor Mcm6-like
chrX.0101	6	7	5	32	39	37	0.000134271	0.000615587	5.08707	2.34684	cyclin-L1-like
chr06.1020	64	62	63	301	403	434	4.28524826964689e-24	1.45617587427058e-22	5.06378	2.34021	uncharacterized protein LOC111050081
chr04.1264	152	114	112	679	787	787	9.35776992282179e-34	6.78658132792029e-32	5.04529	2.33494	DNA replication ATP-dependent helicase/nuclease DNA2
scaffold.33	814	1190	947	4696	6544	6340	9.28863175945424e-49	1.59322150464544e-46	5.01993	2.32767	rac GTPase-activating protein 1-like
chr04.1365	760	1141	1210	5305	6720	6494	1.75993869930979e-28	8.12730666014597e-27	4.99606	2.32079	uncharacterized protein LOC111049464 isoform X2
chr05.0183	146	110	77	605	728	620	4.65909568132658e-20	1.17906763307763e-18	4.98958	2.31892	LOW QUALITY PROTEIN: DNA replication factor Cdt1
chr03.1361	2452	1592	1594	9416	11678	12155	9.8878406827252e-32	6.17618534205367e-30	4.97869	2.31577	ribonucleoside-diphosphate reductase large subunit
chr03.0823	2668	3157	3670	15746	20621	19852	5.7758095255503e-42	7.09243156057916e-40	4.95559	2.30906	histone H2A.V
chr04.1354	348	379	333	1591	2326	2312	3.23766165315767e-59	7.60568952696125e-57	4.93665	2.30353	thymidylate kinase-like
chr07.0467	392	557	621	2630	3503	3112	3.6117802289615e-27	1.51274795171155e-25	4.9297	2.3015	FYVE, RhoGEF and PH domain-containing protein 4-like
chr09.058	9	7	9	38	56	53	2.58599e-05	0.000137453	4.9208	2.29889	-
chr10.147	135	142	88	495	824	813	5.56555214328417e-20	1.40189642098668e-18	4.91797	2.29806	cuticular protein
chr04.1013	159	143	124	673	918	891	5.5069340301216e-44	7.53264925689797e-42	4.911	2.29602	LOW QUALITY PROTEIN: ribonuclease H2 subunit A
chr01.2065	605	484	447	2441	3113	3358	4.44730775723607e-46	6.96487067024536e-44	4.89653	2.29176	chromatin assembly factor 1 subunit B isoform X1
chr03.0469	422	340	292	1727	2104	2168	9.37353611301807e-45	1.40681154496213e-42	4.81898	2.26873	Fanconi anemia group I protein homolog
chr05.0789	296	358	289	1538	1921	1905	1.23280806234097e-79	6.66086196082827e-77	4.81197	2.26663	kinesin-like protein KIF18A
chr04.0973	191	224	227	950	1484	1262	1.37457751388703e-37	1.24820879118179e-35	4.81118	2.26639	-
chr02.0487	73	36	36	277	297	244	3.18438254324511e-9	3.01053698707845e-8	4.80118	2.26339	uncharacterized protein LOC107442021
chr13.309	662	538	390	2547	3371	3068	2.02325737519792e-34	1.53967036594287e-32	4.78871	2.25964	DNA polymerase alpha catalytic subunit
scaffold.49	5239	7611	10861	42925	47778	44408	6.25571052068344e-16	1.16751654380838e-14	4.76714	2.25312	reverse transcriptase
chr06.0168	75	78	51	354	362	412	1.68910881823356e-19	4.12020539273856e-18	4.72548	2.24046	uncharacterized protein LOC111053278
chr10.249	17	18	6	53	102	73	6.72063e-05	0.000331461	4.69265	2.2304	uncharacterized protein LOC111048285
chr03.0837	44	38	17	182	180	177	4.63374596005658e-8	3.80199383784142e-7	4.69091	2.22987	unnamed protein product; hypothetical protein B7P43_G15311
chr01.0493	578	439	372	2193	2740	2754	2.54425470510956e-36	2.14790752682921e-34	4.68428	2.22783	uncharacterized protein LOC111062962
chr06.0681	12869	12234	8257	46693	62046	75359	4.61910581198132e-31	2.69805715698757e-29	4.67796	2.22588	cuticular protein
chr01.1457	1298	963	864	4735	6481	6086	7.71338341360452e-40	8.01450203532793e-38	4.66659	2.22237	lymphocyte-specific helicase-like
chr04.0662	12	33	21	100	133	129	1.35676e-06	9.07483e-06	4.64607	2.21601	-
chr03.1699	10	14	8	54	62	58	7.96891e-06	4.68e-05	4.63365	2.21215	xanthine dehydrogenase/oxidase-like isoform X1; hypothetical protein LSTR_LSTR003768
chrY.064	6	13	6	49	56	30	0.000828806	0.00312276	4.63266	2.21184	RNA-directed DNA polymerase
chr12.183	9	3	6	28	30	41	0.00253629	0.00841226	4.63243	2.21177	hypothetical protein ILUMI_15721; uncharacterized protein LOC114345931
chr13.220	350	399	272	1584	2018	1970	4.02702309961695e-57	9.06583575301265e-55	4.62925	2.21078	S-phase kinase-associated protein 2-like isoform X3
chr01.2201	105	134	166	613	780	842	8.22001622040773e-18	1.80539624548223e-16	4.61901	2.20758	uncharacterized protein LOC111055579
chr13.320	100	72	13	312	371	303	0.000372873	0.00153146	4.61685	2.20691	forkhead box protein P1-like isoform X2
chr04.0481	14	12	7	42	74	65	3.05183e-05	0.000159932	4.60951	2.20461	unnamed protein product; hypothetical protein B7P43_G15311
chr03.0659	223	240	182	979	1155	1347	5.58877419695085e-38	5.16173452754281e-36	4.57878	2.19496	uncharacterized protein LOC111054859
chr08.161	318	248	180	1204	1437	1370	1.25540044467541e-25	4.69406823708045e-24	4.57227	2.19291	N-acetyltransferase ESCO2
chr11.038	42	27	6	127	126	142	0.000743677	0.00284668	4.56955	2.19205	hypothetical protein B7P43_G15311
chr02.0245	436	550	627	2712	2977	3022	1.44615045606222e-29	7.66034403343549e-28	4.55307	2.18684	G2/mitotic-specific cyclin-B3-like
scaffold.48	147	244	322	1228	1175	1429	6.16715890709525e-11	7.13515194326245e-10	4.52605	2.17825	-
chr03.0135	896	1282	1844	6977	7299	7418	3.00659958857962e-14	4.91517627143591e-13	4.52169	2.17686	reverse transcriptase
chr03.1366	308	235	271	1233	1490	1592	1.35526360326085e-33	9.63485427423473e-32	4.46381	2.15827	deoxynucleoside kinase-like isoform X1; hypothetical protein LSTR_LSTR008850
chr03.1459	352	391	329	1531	2033	2096	1.22769719525743e-63	3.68513774776438e-61	4.45382	2.15504	PREDICTED: cyclin-dependent kinases regulatory subunit 1-like
chr04.1416	48	45	43	207	223	280	2.65272452795676e-14	4.36306563913253e-13	4.42464	2.14556	uncharacterized protein LOC111050081
chr04.1056	188	192	126	683	1072	896	1.64304567875836e-26	6.57583392765289e-25	4.41601	2.14274	uncharacterized protein LOC111046813
chr02.0869	167	169	186	754	984	1003	5.72354608508619e-36	4.75758761503395e-34	4.41128	2.1412	flagellar attachment zone protein 1-like isoform X2; hypothetical protein LSTR_LSTR004938
chr04.0462	8	13	6	40	53	47	0.000139285	0.000636143	4.41051	2.14095	PREDICTED: uncharacterized protein LOC105848702; hypothetical protein X777_01847, partial
chr08.005	12	29	5	62	99	75	0.00137286	0.00489285	4.40964	2.14066	-
chr04.0591	6	6	7	22	33	45	0.00160838	0.00561736	4.40061	2.1377	hypothetical protein LSTR_LSTR015425; uncharacterized protein LOC111635680
chr02.0622	55	26	16	182	170	143	4.22133e-05	0.000215779	4.3993	2.13727	DNA polymerase eta
chr04.1161	338	469	407	1767	2251	2305	1.05122210801738e-40	1.14742485850867e-38	4.39453	2.13571	hypothetical protein LSTR_LSTR008051; uncharacterized protein LOC111863376 isoform X1
chr07.0757	495	562	564	2391	3012	3050	9.16039533723749e-61	2.41432273205337e-58	4.39057	2.13441	kinetochore protein NDC80 homolog
chr13.445	203	214	165	790	1126	1103	1.13230430603281e-40	1.21291826892816e-38	4.37285	2.12858	uncharacterized protein LOC111057849; interaptin-like
chr06.0632	3218	3617	1757	10881	14667	18410	1.22131917617756e-16	2.46223414510723e-15	4.3624	2.12512	cuticle protein 21-like isoform X1; hypothetical protein LSTR_LSTR013884
chr07.0342	111	118	127	542	628	661	1.13991029686137e-29	6.1282938646189e-28	4.34082	2.11797	serine/threonine-protein kinase Nek2-like
chr01.0697	79	102	98	464	486	474	1.58782467230607e-22	4.72673096664998e-21	4.33181	2.11497	uncharacterized protein LOC111047455; hypothetical protein EGW08_022732
chr07.0926	488	476	514	1744	2404	3494	2.54703818141308e-17	5.39672442908818e-16	4.32755	2.11355	PREDICTED: neural/ectodermal development factor IMP-L2 isoform X2
chr10.784	1064	973	753	3939	5185	5078	3.01446525163959e-57	6.93070457642925e-55	4.30609	2.10638	proliferating cell nuclear antigen
chr05.0248	1799	1246	1210	6238	7616	7823	6.87388457001409e-32	4.3693645096219e-30	4.30524	2.1061	LOW QUALITY PROTEIN: DNA replication licensing factor MCM4-like
chr01.1455	163	217	219	841	1166	1056	1.4925680704477e-28	6.92218479367292e-27	4.2896	2.10084	-
chrX.1106	72	79	64	314	375	398	6.70127377500232e-24	2.24888088238121e-22	4.2824	2.09842	uncharacterized protein LOC111052559
chr03.1316	444	607	446	2142	2723	2658	2.6924175897374e-51	5.10425692538639e-49	4.2568	2.08977	ras GTPase-activating-like protein IQGAP1
chr04.0625	67	69	105	395	563	274	4.51389252367101e-8	3.70928689055429e-7	4.25023	2.08754	uncharacterized protein LOC111045752
chr01.2061	299	202	186	951	1276	1231	1.11394850116313e-21	3.16771776409703e-20	4.24464	2.08564	Fanconi anemia group D2 protein
chr01.1820	108	114	52	425	486	444	6.99395018490437e-12	8.91233793609394e-11	4.24316	2.08514	cell division control protein 45 homolog
chr01.1113	1960	1325	1325	6306	8388	8373	5.31254685428004e-29	2.58591807690766e-27	4.21306	2.07487	zygotic DNA replication licensing factor mcm3
chr05.0363	133	141	138	556	818	691	8.44065264547016e-35	6.56184838035616e-33	4.20485	2.07205	-
chr03.1581	155	184	170	712	880	931	1.85512192090579e-36	1.57846043128409e-34	4.18375	2.0648	-
chr02.0731	246	294	340	1239	1516	1617	3.51224352016384e-25	1.27788900602325e-23	4.17127	2.06049	aurora kinase C-like
chr07.0664	26	29	28	125	152	130	7.46554948920666e-11	8.58220508301778e-10	4.14323	2.05076	hypothetical protein LSTR_LSTR017285, partial; uncharacterized protein LOC114539518
chr08.047	303	331	336	1251	1817	1728	5.74208227663547e-42	7.09243156057916e-40	4.1426	2.05054	uncharacterized protein LOC111064324 isoform X1
chr03.1072	13	15	5	49	56	54	0.000328899	0.00137383	4.13609	2.04827	headcase protein
chr11.306	28	35	34	142	174	159	7.1926830987893e-12	9.1501228659351e-11	4.13392	2.04751	PREDICTED: uncharacterized protein LOC105671135 isoform X3
chr02.1712	31	92	32	188	262	297	2.30835e-05	0.000123792	4.13039	2.04628	uncharacterized protein LOC111054842
chr01.0359	604	542	491	2216	2865	2928	4.68319859357494e-61	1.33175378953081e-58	4.12769	2.04533	condensin-2 complex subunit D3-like; hypothetical protein LSTR_LSTR014414
chr02.1878	166	231	118	697	909	883	4.88089617939006e-18	1.09881175238519e-16	4.11916	2.04235	serine/threonine-protein kinase PLK4
chr06.0126	16	23	9	80	73	75	4.19919e-05	0.000214749	4.10749	2.03826	-
chr01.0292	756	564	494	2513	3172	3117	5.60689840416965e-32	3.60643715211055e-30	4.10355	2.03687	E3 ubiquitin-protein ligase UHRF1-like
scaffold.45	8	11	20	38	97	62	0.00141945	0.00504226	4.10046	2.03578	uncharacterized protein LOC115633491
chr02.1252	30	51	20	141	142	197	2.54672e-06	1.63129e-05	4.09585	2.03416	-
chr02.1806	147	201	176	679	992	878	1.06782883653752e-28	5.03884646621153e-27	4.0859	2.03065	baculoviral IAP repeat-containing protein 5.2-B
chr06.1112	1981	1660	2078	8479	9633	9535	5.2518708046023e-39	5.15924690132113e-37	4.06894	2.02465	delta(14)-sterol reductase TM7SF2
chr07.0994	6	9	6	35	27	37	0.00195653	0.00667792	4.05759	2.02062	-
chr07.0139	9	15	4	40	36	55	0.00284977	0.00932605	4.05678	2.02033	hypothetical protein B7P43_G15311
chr02.1907	539	405	453	2039	2291	2368	4.09472327137661e-34	3.05155721865487e-32	4.05118	2.01834	DNA polymerase delta catalytic subunit isoform X1
chr02.0444	359	317	244	1272	1588	1526	3.11714553004164e-39	3.11887727755833e-37	4.04062	2.01458	DNA primase large subunit
chr02.0324	605	1134	654	3164	4294	3898	1.04449892800859e-18	2.42207197769545e-17	4.0335	2.01203	-
chr09.800	52	38	66	225	248	274	3.14568608426341e-9	2.98177928303074e-8	4.01442	2.00519	hypothetical protein, partial
chr01.1512	698	637	532	2453	3288	3121	1.70607514401693e-63	4.98266162330999e-61	4.0065	2.00234	condensin complex subunit 1-like
chr13.340	2065	1619	1331	6777	8390	8503	4.00137857832271e-35	3.22678335204143e-33	3.99892	1.99961	DNA replication licensing factor Mcm7
chr02.1126	1103	1338	1105	4881	5961	5902	1.48699749181109e-95	1.60684948965107e-92	3.99676	1.99883	-
chr04.1266	214	174	142	698	954	841	3.65580152239817e-27	1.52527379347624e-25	3.97087	1.98945	DNA polymerase epsilon subunit 2 isoform X1
chr01.1857	253	267	180	953	1150	1162	1.93227545725058e-34	1.48086302064183e-32	3.9648	1.98725	origin recognition complex subunit 2-like
chr03.1649	159	221	221	807	999	1022	8.44404349784379e-23	2.58488198407082e-21	3.962	1.98623	Spindle and kinetochore-associated protein 1
chr06.0026	129	104	43	362	434	476	3.71224846255643e-7	2.68325e-06	3.95172	1.98248	DNA mismatch repair protein Msh2
chr06.0264	718	1220	1052	3989	4951	5033	9.9789513250296e-22	2.85271291053624e-20	3.94471	1.97992	cell division cycle protein 20 homolog isoform X3
chr01.1491	245	257	212	890	1236	1209	6.04162969131565e-45	9.19519020343055e-43	3.93661	1.97695	uracil-DNA glycosylase; uncharacterized protein LOC111053209
chr03.0587	338	359	554	1687	2230	2006	1.44697234617334e-14	2.42043083169491e-13	3.93649	1.97691	pachytene checkpoint protein 2 homolog; hypothetical protein LSTR_LSTR009644
chr07.0729	166	260	243	893	1030	1193	2.42793499196278e-17	5.15447259786833e-16	3.93374	1.9759	mitotic checkpoint serine/threonine-protein kinase BUB1 beta-like
chr04.1017	1532	1163	923	4486	6032	6307	4.46048432745785e-25	1.61203992115417e-23	3.93073	1.9748	DNA replication licensing factor Mcm5
chr07.0502	31	48	72	245	261	198	3.21536e-06	2.0236e-05	3.91378	1.96856	sushi, von Willebrand factor type A, EGF and pentraxin domain-containing protein 1-like
chr01.1899	334	311	248	1206	1333	1563	2.14704519882531e-31	1.27477859442342e-29	3.90457	1.96516	origin recognition complex subunit 4
chr06.0473	797	868	719	3053	4115	3819	2.65780051115193e-109	3.19113248038975e-106	3.88815	1.95908	-
chr05.0814	4699	4227	3908	16339	21911	20982	3.59567326856898e-89	3.23790377834636e-86	3.8871	1.95869	LOW QUALITY PROTEIN: ribonucleoside-diphosphate reductase subunit M2 B-like
chr03.1592	677	787	824	3127	3782	3648	1.68345739772135e-46	2.71514039399656e-44	3.8865	1.95847	transmembrane protein 209
chr09.595	731	534	565	2335	3163	2955	7.70815991907121e-33	5.20589850534272e-31	3.88172	1.9567	DNA primase small subunit
chr03.0577	199	161	159	648	835	899	1.24060481999978e-25	4.65485266837419e-24	3.86733	1.95134	DNA replication complex GINS protein PSF3
chrX.1984	124	165	100	528	560	671	4.27101049657517e-17	8.99659637933553e-16	3.8658	1.95077	histone-lysine N-methyltransferase PRDM9-like
chr02.1888	281	279	278	1079	1340	1419	8.15715773678584e-44	1.10182808129635e-41	3.86118	1.94904	protein nessun dorma
chrX.0098	331	282	355	1345	1516	1554	1.0353797558714e-27	4.52968163641552e-26	3.84138	1.94162	ubiquitin-conjugating enzyme E2 C-like
chr01.1482	14	8	6	46	38	41	0.00182493	0.0062763	3.84115	1.94154	uncharacterized protein LOC111055945
chr12.321	586	947	777	2928	3863	3720	2.82826258578249e-25	1.03250694263397e-23	3.83829	1.94046	cyclin-A2-like
chr06.0677	123	144	111	486	703	532	5.1362923118481e-26	1.97518771252066e-24	3.83724	1.94007	dual specificity protein kinase TTK
chr07.0764	419	340	258	1284	1649	1671	7.28628487367661e-25	2.60713888559435e-23	3.83494	1.9392	protein MCM10 homolog
chrX.0879	15	8	10	47	64	39	0.000649312	0.00252572	3.82176	1.93424	unnamed protein product; uncharacterized protein LOC111056825
chr02.1586	750	631	468	2412	2887	2980	4.65063770013627e-29	2.28430868125784e-27	3.80475	1.9278	kinetochore-associated protein 1-like; PREDICTED: uncharacterized protein LOC109043830
chr03.0432	286	265	227	972	1260	1267	3.37818298409147e-43	4.45178601537713e-41	3.79791	1.92521	caspase-1 isoform 2
chr01.1153	864	1182	1003	3840	4980	4880	2.29325576370993e-44	3.34877321387156e-42	3.79113	1.92263	protein regulator of cytokinesis 1-like isoform X1
chr01.0650	1777	2080	1696	7137	9103	8593	1.65194829981486e-129	1.78509533277994e-125	3.78112	1.91881	microtubule-associated protein futsch-like isoform X2
chr06.0584	10	21	17	70	98	47	0.000521244	0.00208074	3.77559	1.9167	-
chr07.0888	4090	4245	4672	16794	22105	19422	1.27158904076043e-56	2.804243096828e-54	3.76139	1.91127	-
chr08.847	641	527	465	2060	2692	2504	8.55131352685267e-43	1.10006540441869e-40	3.75153	1.90748	dnaJ homolog subfamily C member 9; J domain-containing protein CG6693
chr03.1586	15	30	15	80	102	82	2.00582e-05	0.000109025	3.74986	1.90684	atrial natriuretic peptide receptor 1, partial
chr01.1454	192	235	221	838	956	1069	1.84047764243558e-28	8.42720398481307e-27	3.73678	1.90179	protein Spindly
chr01.1667	390	344	260	1268	1547	1501	1.81426159500481e-32	1.2101796787421e-30	3.68471	1.88155	chromosome transmission fidelity protein 18 homolog
chr03.1497	29	34	9	110	135	61	0.00211168	0.0071398	3.67242	1.87673	histone-lysine N-methyltransferase pr-set7
chr02.0295	166	209	173	625	925	835	5.96408004892808e-29	2.89003807213977e-27	3.65891	1.87142	probable kinetochore protein NUF2
chr03.1673	264	310	225	940	1301	1217	2.87424091888735e-39	2.9027147074296e-37	3.65602	1.87027	uncharacterized protein LOC111045442; hypothetical protein LSTR_LSTR007211
chr01.1269	12	21	12	63	52	76	0.000290269	0.00122958	3.65434	1.86961	-
chr01.0028	22	19	11	47	73	105	0.000452989	0.00182991	3.653	1.86908	-
chr02.0266	383	414	462	1585	1917	1954	3.94800004377033e-33	2.7347492610886e-31	3.64584	1.86625	aurora kinase C-like
chr02.0597	176	153	191	650	755	847	1.47992875005138e-19	3.63457047114892e-18	3.64332	1.86525	DNA replication complex GINS protein SLD5-like isoform X1
chr02.1452	435	433	328	1448	1886	1805	4.35464343194818e-49	7.71414375830033e-47	3.63604	1.86237	WD repeat and HMG-box DNA-binding protein 1
chr14.025	69	124	94	338	450	446	3.52898507768994e-12	4.66759029981855e-11	3.63128	1.86048	BTB/POZ domain-containing protein 6-A-like
chr01.1890	618	666	578	2182	2931	2906	1.40315206144469e-68	5.22843488826599e-66	3.62997	1.85996	centromere protein I-like
chr09.780	331	505	307	1305	1914	1649	4.90236726881431e-21	1.321071838075e-19	3.60453	1.84981	uncharacterized protein LOC111052147 isoform X2
chr04.0124	1447	1326	1291	4788	6404	6182	1.52414978107138e-73	7.48634660648062e-71	3.59691	1.84676	-
chr12.576	15	16	9	49	87	35	0.00178096	0.00615251	3.59484	1.84593	hypothetical protein B7P43_G00831; uncharacterized protein LOC111046013
chr03.1730	291	215	161	799	1161	876	9.79781105837287e-15	1.65688804846287e-13	3.58973	1.84387	nuclear pore membrane glycoprotein 210-like
chr04.1350	28	37	29	93	149	159	2.32757834996641e-7	1.72984e-06	3.58027	1.84007	BTB/POZ domain-containing protein 3-like
chr01.0378	392	362	410	1422	1776	1720	1.53592325013069e-38	1.4558935649923e-36	3.55327	1.82915	aladin-like
chrX.0359	547	590	653	2127	2723	2680	8.6747043902345e-36	7.15563783518122e-34	3.53218	1.82056	prenylcysteine oxidase-like
chr05.1327	39	74	39	215	254	158	2.25971e-06	1.46305e-05	3.53178	1.8204	tetratricopeptide repeat protein 8
chr10.146	192	299	216	835	883	1214	1.10208103146133e-13	1.69645122877082e-12	3.5317	1.82036	cuticular protein
chr12.411	14	18	17	64	69	71	2.17736e-05	0.000117291	3.52962	1.81951	uncharacterized protein LOC111062685
chr06.0959	230	209	103	631	885	731	4.21551829715295e-10	4.40124548009998e-9	3.52913	1.81931	cell division cycle 7-related protein kinase-like; hypothetical protein LSTR_LSTR002326
chr04.0584	77	79	70	278	334	329	2.0245187381918e-19	4.89417214427306e-18	3.52273	1.81669	uncharacterized protein LOC111045244
chr06.0947	42	38	22	119	148	155	2.48259640577294e-7	1.83495e-06	3.51875	1.81506	-
chr01.1131	68	79	55	249	264	319	1.36349193978912e-12	1.89381669683306e-11	3.51026	1.81158	uncharacterized protein LOC111049973
chr07.0629	13	20	19	58	69	89	9.12792e-05	0.00043548	3.5043	1.80913	uncharacterized protein LOC111055497 isoform X1
chr02.1956	226	169	144	610	840	771	3.79960016882256e-18	8.62573097149087e-17	3.47573	1.79731	DNA replication complex GINS protein PSF1-like
chr03.0874	1378	1369	1276	4443	5884	6261	2.48151304803671e-54	4.96578333279345e-52	3.47147	1.79554	structural maintenance of chromosomes protein 2
chr09.797	34	45	39	144	188	153	5.48687189661077e-10	5.66295489157363e-9	3.46887	1.79446	hypothetical protein LSTR_LSTR010559
chr02.0382	1374	1370	1288	4786	5974	5803	2.91102725287506e-114	4.49379435636684e-111	3.467	1.79369	uncharacterized protein PF11_0207-like isoform X3
chr09.790	93	89	103	341	370	459	2.21244836382282e-13	3.30673817696672e-12	3.46516	1.79292	uncharacterized protein LOC111060072
chr02.0340	12	33	15	63	100	82	0.000592343	0.00232928	3.46195	1.79158	-
chr05.0913	2762	2678	1584	7903	10131	10513	1.25686523078134e-20	3.32070554616704e-19	3.46056	1.79101	-
chr07.0732	36	31	12	101	129	88	0.000279272	0.00118578	3.44622	1.78501	uncharacterized protein LOC111048942; hypothetical protein LSTR_LSTR013153
chr07.0180	35	23	25	104	108	125	2.02551e-06	1.32012e-05	3.44375	1.78398	uncharacterized protein LOC111052559; hypothetical protein EAG_00507, partial
chr14.324	403	376	325	1400	1480	1582	6.51667097761553e-37	5.58882115746932e-35	3.43735	1.7813	aromatic-L-amino-acid decarboxylase-like isoform X1
chr07.0809	114	138	88	409	439	521	7.02791341976935e-15	1.20929350977751e-13	3.43711	1.7812	mismatch repair endonuclease PMS2 isoform X2
chr02.1116	280	310	308	1151	1232	1255	1.30019713444376e-33	9.36662015653287e-32	3.43332	1.77961	uncharacterized protein LOC111055033; hypothetical protein LSTR_LSTR004847
chr11.328	1180	1011	842	3535	4386	4369	2.82407971638402e-41	3.24648993779209e-39	3.4308	1.77854	chromatin assembly factor 1 subunit A-A-like
chr08.621	161	117	104	477	527	537	4.5244168627381e-15	7.93682607447206e-14	3.42674	1.77684	DNA polymerase epsilon subunit 4
chr01.0847	246	248	242	929	1045	1002	6.00759709266025e-40	6.30272759061036e-38	3.42401	1.77569	uncharacterized protein LOC111055033; hypothetical protein LSTR_LSTR004847
chrX.0340	14	18	14	76	54	52	0.000584465	0.00230417	3.42192	1.77481	LOW QUALITY PROTEIN: uncharacterized protein LOC111058357, partial; hypothetical protein LSTR_LSTR010502
chr11.524	607	685	495	2298	2575	2263	7.63439272938955e-42	9.16636087042038e-40	3.4031	1.76685	uncharacterized protein LOC111052783 isoform X1
chr01.2224	205	153	118	561	629	709	3.56903144330348e-13	5.21175051031586e-12	3.39421	1.76308	centrosomal protein of 152 kDa isoform X4
chr05.0364	33	40	15	91	128	131	5.6776e-05	0.000284037	3.39164	1.76198	-
chr03.0285	393	451	438	1387	1871	1906	7.72616001401344e-35	6.04991921097313e-33	3.38547	1.75936	cyclin-dependent kinases regulatory subunit-like
chr02.0534	111	101	52	313	392	342	6.79937016878321e-9	6.17947805247026e-8	3.3848	1.75907	transcription factor E2F7-like
chr03.1109	194	170	99	506	697	640	8.58225449431605e-12	1.08088394015827e-10	3.3793	1.75672	xanthine dehydrogenase/oxidase-like isoform X1
chr05.0914	1093	810	222	2511	3183	2614	9.56362e-05	0.000453663	3.37041	1.75292	zinc finger protein 517-like isoform X1
chr04.0306	722	466	320	1723	2268	1956	1.82519796985577e-10	2.01256012880219e-9	3.34868	1.74359	DNA polymerase epsilon catalytic subunit A
chrY.159	19	10	8	39	65	43	0.00300373	0.00977366	3.33578	1.73803	transposase
chr04.1040	408	513	488	1569	1981	2023	6.42058506499438e-32	4.10537527883605e-30	3.33242	1.73657	serine/threonine-protein kinase VRK1-like
chr04.0758	683	900	881	2779	3482	3488	9.67904585171724e-29	4.58735831024809e-27	3.33105	1.73597	uncharacterized protein LOC111058743
chr03.1243	154	278	232	713	986	927	2.36022614445336e-12	3.17616484644621e-11	3.32839	1.73482	serine/threonine-protein kinase greatwall isoform X2
chrX.1708	41	30	33	134	119	151	1.42034e-06	9.45671e-06	3.3092	1.72648	U3 small nucleolar RNA-associated protein 6 homolog
chr08.788	262	226	198	712	1001	978	6.87469937237904e-25	2.46803991421687e-23	3.30288	1.72373	-
chrX.1390	93	62	38	244	205	288	1.91145e-05	0.000104371	3.29257	1.71922	uncharacterized protein LOC111044840
chr09.799	35	20	28	92	94	137	8.59924e-05	0.000413728	3.28539	1.71606	-
chr07.0765	626	532	610	1899	2651	2378	2.94426135961617e-32	1.92822353042499e-30	3.2818	1.71449	histone chaperone asf1
chr03.0013	206	238	237	760	941	940	1.36475010362718e-28	6.35667656025661e-27	3.26899	1.70884	TBC1 domain family member 31
chr03.1474	3004	2723	3702	10962	13578	12173	2.19384281648586e-22	6.49497684245103e-21	3.25835	1.70414	chromodomain Y-like protein
chr04.0341	539	620	406	1622	2301	2101	3.54407443167144e-29	1.78126829342519e-27	3.257	1.70355	claspin-like isoform X2
chr03.0330	20	38	16	94	98	86	0.000204149	0.000893857	3.23657	1.69447	DNA helicase MCM9-like
chr06.1172	471	430	414	1343	1786	1924	8.22207355051151e-31	4.67619614667513e-29	3.23387	1.69326	DNA-(apurinic or apyrimidinic site) lyase-like
chr02.1037	165	142	154	477	604	690	1.10743103136321e-16	2.2494172415246e-15	3.23171	1.6923	sister chromatid cohesion protein DCC1-like
chr03.1789	3336	3823	4367	12755	15787	15819	1.10347984940601e-27	4.80814647285536e-26	3.22984	1.69146	importin subunit alpha-like
chr09.395	191	207	215	622	895	842	2.74723071525692e-23	8.73134562031359e-22	3.225	1.6893	geminin
chr06.0039	1455	1048	1066	3924	4774	4926	1.51212728172228e-24	5.25403453578488e-23	3.22245	1.68816	PREDICTED: DNA replication licensing factor Mcm2
chr01.0494	32	14	11	70	73	72	0.00248054	0.00823999	3.22178	1.68786	uncharacterized protein LOC111055225
chr02.0689	599	604	544	1829	2606	2251	1.83681211676301e-59	4.41079816305358e-57	3.21857	1.68642	replication protein A 14 kDa subunit-like
chr02.1445	602	530	452	1804	1900	2277	1.13950649664673e-24	3.99789194894952e-23	3.21175	1.68336	G1/S-specific cyclin-D2-like
chr01.0181	86	95	87	275	357	388	5.00212550306141e-15	8.71822067517445e-14	3.20813	1.68173	uncharacterized protein LOC111054871 isoform X2
chr06.0830	24	17	18	74	68	80	0.00010439	0.000489175	3.20514	1.68039	B9 domain-containing protein 1
chr01.0602	146	145	154	518	568	596	9.15970192545045e-21	2.4319346193223e-19	3.19731	1.67686	uncharacterized protein LOC116173493; hypothetical protein LSTR_LSTR004847
chr01.1212	33	30	16	59	158	87	0.00108683	0.00397574	3.19595	1.67625	putative RNA-directed DNA polymerase from transposon BS
chr09.351	1174	1171	1049	3701	4541	4572	1.48490961920015e-84	9.16111479948764e-82	3.19121	1.6741	DNA ligase 1-like
chr04.1442	283	259	273	886	1131	1071	1.71230507372546e-34	1.32165490190553e-32	3.19022	1.67366	replication factor C subunit 4
chr01.0395	405	547	510	1548	1962	1991	1.09233592035358e-24	3.85744508344472e-23	3.1702	1.66458	borealin isoform X2
chr05.1094	1611	2495	2055	6259	8680	8215	1.43539222995915e-22	4.29663391604947e-21	3.16435	1.66191	G2/mitotic-specific cyclin-B
chr03.0262	165	138	178	489	644	685	4.00812833384154e-14	6.43563666797797e-13	3.16434	1.6619	LOW QUALITY PROTEIN: ADAMTS-like protein 1; protein madd-4 isoform X4
chr09.798	148	147	130	477	566	541	1.87551109232353e-26	7.47851397182586e-25	3.1553	1.65778	-
chr01.2180	424	465	334	1249	1563	1707	1.1506737557657e-27	4.96637061624483e-26	3.13311	1.6476	tubulin gamma-2 chain
chr09.893	38	22	23	90	103	113	4.43997e-05	0.0002261	3.12044	1.64175	DNA replication complex GINS protein PSF2
chr02.0332	292	468	357	1239	1485	1377	3.07800449734338e-18	7.04680436404503e-17	3.11432	1.63892	uncharacterized protein LOC111049884 isoform X1
chr08.130	168	230	284	786	783	914	2.60877839387106e-9	2.4991541954052e-8	3.07112	1.61876	-
chr08.061	70	60	49	189	195	262	6.63520197154826e-8	5.33085446130487e-7	3.07093	1.61868	LOW QUALITY PROTEIN: cyclin-dependent kinase 2-like
chr03.0356	81	89	63	277	289	272	4.02281087437345e-12	5.28838130273474e-11	3.07005	1.61826	-
chr03.0351	78	56	22	138	202	222	0.000768008	0.00292634	3.06799	1.61729	nose resistant to fluoxetine protein 6-like; hypothetical protein LSTR_LSTR013813
chr10.063	11105	10326	8215	28433	37451	41680	2.12595161581993e-31	1.26922835141161e-29	3.06656	1.61662	-
chrX.1709	13	26	14	56	63	71	0.000857482	0.00321426	3.0615	1.61424	zinc finger protein 37A-like isoform X1
chr13.122	274	224	62	569	863	568	0.000680824	0.00263422	3.05774	1.61247	poly
chr14.016	227	290	276	875	907	1075	4.86270123582372e-17	1.01834010764169e-15	3.05525	1.61129	PREDICTED: kazrin-like isoform X2
chr12.352	646	475	469	1556	2118	2099	3.41466166186056e-20	8.80640427638788e-19	3.05457	1.61097	regulator of telomere elongation helicase 1 homolog
chr10.747	251	235	310	841	1059	1000	4.48043762997346e-16	8.47909089833507e-15	3.05161	1.60957	LOW QUALITY PROTEIN: spermine synthase-like
chr02.0366	124	128	131	383	502	500	1.06486291212274e-18	2.46400613027803e-17	3.04253	1.60527	ASH
chr07.0289	28	27	24	83	95	105	5.43934e-06	3.29286e-05	3.03456	1.60149	-
chrX.1545	26	26	19	70	88	96	2.37382e-05	0.000126988	3.02994	1.59929	uncharacterized protein LOC111053548
chr01.1819	319	279	287	928	1093	1144	2.12886161325053e-27	9.02136415403344e-26	3.02013	1.59461	nucleoporin NDC1
chr13.210	165	128	43	364	461	355	0.000408253	0.00166161	3.01876	1.59395	zinc finger protein 467 isoform X1
chr02.1979	1061	1024	1065	3478	3597	4084	1.08546333612946e-30	6.10912333865362e-29	3.00206	1.58595	reverse transcriptase-like protein - silkworm
chr03.0476	264	393	415	1066	1402	1357	1.52934285217265e-12	2.11601521902402e-11	2.99185	1.58104	kinesin-like protein KIF23
chr11.203	1462	1368	1368	4775	4640	5347	4.50708784829313e-29	2.2239082780208e-27	2.99007	1.58018	reverse transcriptase; R2 protein
chrX.0535	23	31	17	78	63	105	0.000802971	0.00304026	2.98625	1.57834	uncharacterized protein LOC111044768
chr12.494	206	265	149	600	839	740	7.92680896279262e-14	1.23603315515061e-12	2.98339	1.57695	histone PARylation factor 1
chr09.626	473	389	528	1445	1779	1724	7.56433450079608e-17	1.55992745449623e-15	2.98283	1.57668	mitotic spindle assembly checkpoint protein MAD2A
chr04.0649	721	825	811	2409	2857	3039	5.03791873871415e-34	3.72874999250309e-32	2.97353	1.57218	mitotic checkpoint protein BUB3
chr09.357	1995	1918	1971	6080	7156	7467	4.44259889562798e-49	7.74301994615419e-47	2.96911	1.57003	probable protein phosphatase 2C 58
chr06.0177	164	166	68	340	524	519	8.66362e-06	5.05776e-05	2.95609	1.56369	-
chr02.1600	56	64	55	193	203	212	3.89624389667782e-10	4.09162405709431e-9	2.95296	1.56216	cyclin-dependent kinase 12-like
chr11.474	16	20	22	55	91	59	0.000534902	0.0021274	2.94683	1.55916	histone H3-like; uncharacterized protein LOC114667611
chr10.349	80	127	125	377	423	346	2.22548881582012e-8	1.8876477349884e-7	2.91988	1.54591	amino acid transporter AVT1B-like
chrX.1596	321	285	298	861	1079	1192	3.75778076604092e-21	1.02801465716046e-19	2.91719	1.54458	vacuolar protein sorting-associated protein 72 homolog
chr02.0717	187	175	123	508	586	565	1.19406626490851e-15	2.19813970333924e-14	2.91132	1.54167	twist-related protein-like
chr03.0523	19329	22748	16110	45989	78508	76885	4.06569912895153e-20	1.04108873903911e-18	2.90528	1.53867	uncharacterized protein LOC106667757; hypothetical protein LSTR_LSTR000666
chr09.658	4143	3061	2666	10212	11398	12072	2.00531340314043e-19	4.85861359514249e-18	2.89957	1.53584	glutathione hydrolase 1 proenzyme-like isoform X1; gamma-glutamyltranspeptidase 1-like isoform X1
chr09.207	120	134	109	353	522	372	4.17244661794537e-14	6.67962343015077e-13	2.89113	1.53163	-
chr03.0792	47	59	57	182	208	165	5.592125471946e-8	4.53667476350214e-7	2.88241	1.52727	uncharacterized protein LOC111050412
chrX.0348	445	307	257	956	1262	1221	6.22000870571136e-12	8.00159691356155e-11	2.88109	1.52662	structural maintenance of chromosomes protein 6-like
chrX.1102	17	15	15	36	63	63	0.00164936	0.0057438	2.87744	1.52479	hypothetical protein B7P43_G16509
chr09.928	5565	5473	6251	16788	21102	21297	9.72299238334916e-32	6.1085264938646e-30	2.87343	1.52277	chromobox protein homolog 1-like isoform X1
chr03.1654	261	237	351	857	973	1080	3.43069832254989e-10	3.62386374129756e-9	2.87112	1.52161	uncharacterized protein LOC111052124 isoform X1
chr01.0068	543	517	431	1436	1963	1666	1.29556456088583e-39	1.33332101380308e-37	2.86597	1.51902	uncharacterized protein LOC111045372
chrY.174	290	244	146	722	780	769	2.58597134771239e-9	2.47950367199468e-8	2.8607	1.51637	uncharacterized protein LOC111048991 isoform X1
chr08.075	1630	1690	1693	5149	5639	6143	1.91928056623294e-38	1.80345615640984e-36	2.85805	1.51503	reverse transcriptase
chr01.1555	130	97	156	416	331	547	1.60924e-05	8.92685e-05	2.85773	1.51487	-
chr13.277	19	36	33	86	108	104	0.000171306	0.000765245	2.85476	1.51337	ras-related protein Rab-14
chr01.1174	1614	1628	953	4327	4599	5030	8.94243737028245e-15	1.5146078091422e-13	2.8527	1.51233	zinc finger protein rotund-like isoform X1
chr04.0988	273	248	175	636	799	904	3.32994906341687e-13	4.88905293196775e-12	2.85089	1.51141	condensin complex subunit 3-like
chr02.0691	932	982	994	2921	3136	3739	4.40259097082112e-25	1.5964563097548e-23	2.85041	1.51117	protein Wnt-6 isoform X1; hypothetical protein LSTR_LSTR009412
chr03.1601	582	544	518	1723	1837	1952	2.31570033351647e-32	1.53518146036681e-30	2.84515	1.50851	-
chr05.1309	39	35	20	86	142	89	0.000255654	0.00109889	2.84426	1.50805	uncharacterized protein LOC111054925
chrX.0207	33	59	38	123	143	168	1.74064e-05	9.58195e-05	2.83994	1.50586	uncharacterized protein LOC116181806, partial; hypothetical protein Fcan01_16179
chr01.1011	451	510	491	1316	1710	1869	6.9729681196317e-24	2.31845826156123e-22	2.83695	1.50434	N-alpha-acetyltransferase 40
chr03.1471	1693	1947	2195	5554	7161	7021	2.09636290434748e-22	6.22343339131287e-21	2.83548	1.5036	-
chr02.1515	3642	3876	4168	11642	14340	13390	6.25505473905349e-39	6.08938031623531e-37	2.83447	1.50308	-
chr01.0580	316	303	344	958	1130	1145	5.0142959683534e-22	1.45266708402217e-20	2.82815	1.49986	E3 ubiquitin-protein ligase RAD18-like
chr05.0171	137	123	121	371	472	432	6.80720824063094e-18	1.51044542604226e-16	2.82258	1.49701	chromosome transmission fidelity protein 8 homolog
chr02.0880	458	489	360	1212	1560	1582	3.75760818907445e-29	1.87984787458975e-27	2.82115	1.49629	origin recognition complex subunit 1
chr02.0699	618	617	641	1841	2105	2307	9.66684936384126e-29	4.58735831024809e-27	2.81443	1.49284	beta-hexosaminidase subunit beta-like
chr02.1984	867	836	874	2472	3216	2895	1.38290742740209e-44	2.04708187130233e-42	2.80126	1.48608	replication protein A 32 kDa subunit-A-like
chr10.022	248	163	105	520	708	473	7.45376e-06	4.40138e-05	2.79965	1.48524	DNA repair protein RAD50
chr03.1472	1596	1853	2146	5477	6689	6390	9.58457366584911e-20	2.380940299613e-18	2.78427	1.4773	-
chr09.294	49	58	24	109	160	157	0.000189465	0.000836836	2.76728	1.46847	LOW QUALITY PROTEIN: armadillo repeat-containing protein gudu-like
chrX.1854	20	14	20	53	59	65	0.00141367	0.00502667	2.76082	1.4651	unnamed protein product, partial; uncharacterized protein LOC111057119
chr02.1681	567	544	660	1689	1998	2128	2.48461936200987e-18	5.70038149169397e-17	2.75928	1.46429	regulator of chromosome condensation
chr10.248	143	142	98	360	511	376	2.2333361322477e-11	2.70857802974956e-10	2.75285	1.46093	-
chr06.0682	5347	5960	4290	12540	18498	19759	1.40499261874744e-22	4.2173195106069e-21	2.74672	1.45771	-
chr08.223	62	49	33	146	187	132	2.52208e-05	0.000134453	2.74293	1.45572	DNA cytosine-5--methyltransferase 3
chr03.1108	68	86	77	179	327	254	1.07172211131318e-7	8.36779561766636e-7	2.74274	1.45562	centromere protein X-like
chr06.0694	48	62	35	137	169	161	1.43063e-06	9.50761e-06	2.74196	1.45521	centromere protein J-like
chr02.1447	54	67	26	169	149	143	0.000523782	0.00208778	2.72513	1.44632	uncharacterized protein LOC111052559; hypothetical protein ALC62_15729
chr01.0889	453	537	447	1345	1633	1637	2.76744001488558e-37	2.43129730088241e-35	2.71823	1.44267	disks large-associated protein 5-like; uncharacterized protein LOC111045720
chr03.0937	2678	2350	2303	6891	8143	8393	9.01883650944828e-41	1.00471698269173e-38	2.70039	1.43317	replication protein A 70 kDa DNA-binding subunit
chr03.1196	2352	2544	2025	6191	8029	7847	7.45902214649232e-65	2.37065274455871e-62	2.69597	1.4308	structural maintenance of chromosomes protein 4-like
chrX.1553	116	162	107	361	405	449	1.11857212049586e-10	1.25909274313316e-9	2.68862	1.42687	chaoptin isoform X1
chr07.0918	80	67	48	179	222	214	2.0127243987145e-7	1.51776e-06	2.67614	1.42015	-
chr02.1614	101	94	66	212	316	300	1.3762414718079e-8	1.20320917025536e-7	2.6759	1.42003	aromatic-L-amino-acid decarboxylase
chr03.1495	484	576	576	1436	1872	1884	3.54401722575563e-22	1.03784959733104e-20	2.66815	1.41584	nuclear pore glycoprotein p62
chr08.820	926	768	237	1847	2282	1842	0.000465447	0.00187742	2.66614	1.41475	-
chr06.0683	24484	27237	19850	57162	79770	88677	3.32589073149037e-23	1.047801027536e-21	2.66277	1.41293	cuticular protein; hypothetical protein LSTR_LSTR008539
chrY.350	163	173	186	429	659	575	2.11585228702036e-13	3.16674512652936e-12	2.66234	1.41269	-
chr05.1321	636	651	577	1607	2035	2228	7.66598727942834e-29	3.66542736909304e-27	2.65825	1.41048	flap endonuclease 1
chr05.0985	116	104	74	256	298	364	7.44593202344115e-8	5.95564333421947e-7	2.6538	1.40806	protein lethal(2)denticleless
chr04.0863	121	100	75	278	299	344	3.78958831216789e-8	3.14276986195596e-7	2.65056	1.4063	DNA helicase MCM8-like
chr06.0605	503	476	424	1188	1530	1684	1.38250324874792e-22	4.16137328857103e-21	2.64727	1.40451	mini-chromosome maintenance complex-binding protein
chr07.0095	27	34	16	80	66	88	0.00235621	0.00786567	2.62847	1.39423	-
chr06.1171	2090	1949	1836	5571	6672	6014	9.5014736413867e-61	2.44459343259106e-58	2.62799	1.39396	LOW QUALITY PROTEIN: DNA topoisomerase 2-like
chr05.1190	114	129	78	302	343	342	1.66914232027148e-9	1.62085469376368e-8	2.62377	1.39164	-
chr01.0223	48	62	27	143	135	137	0.000303104	0.00127644	2.61752	1.3882	transmembrane protein 181
chr07.0854	898	1011	993	2548	3250	3201	5.17812139034629e-34	3.80644760163824e-32	2.61092	1.38456	importin-4-like
chr04.1448	360	364	315	913	1195	1104	2.2934724060211e-35	1.86340321950858e-33	2.60951	1.38378	protein FAM50 homolog
chr01.0120	544	452	458	1355	1641	1491	2.3241833798511e-25	8.54255972879964e-24	2.60591	1.38179	-
chr06.0923	319	260	214	685	874	882	3.17869439138795e-14	5.18084036098615e-13	2.60402	1.38074	exonuclease 1-like
chr11.212	38	62	28	106	164	122	0.000350187	0.00144986	2.59957	1.37827	uncharacterized protein LOC111060071; hypothetical protein LSTR_LSTR010696
chrY.193	26	18	17	64	63	59	0.0019916	0.00678756	2.59884	1.37787	uncharacterized protein LOC111051286
chr07.0590	136	110	50	272	297	326	0.00024245	0.00104462	2.59834	1.37759	suppressor APC domain-containing protein 2
chr08.901	390	592	298	1205	1473	1205	3.30078858643132e-9	3.10429255569859e-8	2.59708	1.37689	uncharacterized protein LOC111054461
chr01.1557	27	41	49	105	99	155	0.00163754	0.00570631	2.59081	1.3734	uncharacterized protein LOC111045864; hypothetical protein LSTR_LSTR004540
chr01.2082	156	89	73	283	439	254	0.000212236	0.000924395	2.5835	1.36933	programmed cell death protein 2-like
chr03.1580	170	195	192	468	612	630	7.15089068165816e-15	1.22654801120632e-13	2.58317	1.36914	-
chr03.0550	1812	1544	1427	4252	5291	5072	7.59050226887521e-35	5.98707792098288e-33	2.58155	1.36824	retinoblastoma-like protein 1
chr07.0811	984	1042	763	2314	3207	2989	3.97045606985509e-30	2.16690647933607e-28	2.57867	1.36663	uncharacterized protein DDB_G0283697-like; hypothetical protein LSTR_LSTR013051
chrX.0527	58	48	34	134	139	149	2.54205e-05	0.000135384	2.57325	1.36359	uncharacterized protein LOC111641917; Transposase, ISXO2-like domain-containing protein
chr03.1653	596	631	842	1892	2432	2046	2.06755854137234e-11	2.52167467246834e-10	2.57295	1.36342	polyadenylate-binding protein 2
chr01.2165	97	68	35	161	239	206	0.00068086	0.00263422	2.5709	1.36228	uncharacterized protein LOC111043549; hypothetical protein LSTR_LSTR004983
chr01.1681	24	32	29	75	83	100	0.000299372	0.00126269	2.57026	1.36191	uncharacterized protein LOC111052999, partial
chr09.362	677	638	526	1556	2054	1982	7.15044479722024e-31	4.10998438716819e-29	2.56568	1.35934	replication factor C subunit 5
chr01.1924	324	340	333	821	1180	1038	1.08184567498115e-23	3.54255283752918e-22	2.55831	1.35519	ATP-dependent DNA helicase PIF1-like
chrX.1739	94	94	107	253	297	346	1.88025783381473e-8	1.60744194242104e-7	2.55772	1.35486	uncharacterized protein LOC111051593 isoform X1
chr07.0728	32	54	25	93	115	124	0.000599582	0.00235175	2.55512	1.35339	zinc finger CW-type PWWP domain protein 1-like isoform X2
chr01.1931	844	694	488	1896	2051	2100	6.3256440564757e-12	8.1085302104717e-11	2.54943	1.35018	double-strand-break repair protein rad21 homolog
chr08.014	44	52	52	131	182	136	3.32985e-06	2.092e-05	2.54931	1.3501	uncharacterized protein LOC111051741
chr03.1600	1411	1683	1525	4304	4264	5250	6.76559714151713e-19	1.59278960155194e-17	2.54411	1.34716	-
chr07.0044	415	316	361	1005	1138	1146	7.06178039495297e-15	1.21318917246203e-13	2.54316	1.34662	DNA polymerase epsilon subunit 3
chr01.0407	45	35	24	86	113	113	0.000272252	0.00115871	2.54214	1.34604	zinc finger CCHC domain-containing protein 10-like
chr05.0978	502	511	380	1205	1424	1522	1.77078307915571e-21	4.93172215292696e-20	2.53084	1.33962	uncharacterized protein LOC111054651
chr06.0007	670	766	892	2078	2614	2312	2.84569096178541e-15	5.08273331124845e-14	2.52412	1.33578	PREDICTED: constitutive coactivator of peroxisome proliferator-activated receptor gamma-like
chr03.0270	43	69	55	141	198	161	7.60574e-06	4.48377e-05	2.52318	1.33524	kelch-like protein 6; uncharacterized protein LOC111868261 isoform X6
chr14.059	136	133	106	340	386	384	7.31021772164989e-13	1.04076696574636e-11	2.5138	1.32987	mortality factor 4-like protein 1
chr04.1409	1164	1152	757	2634	3318	3125	9.11454565922972e-18	1.98572137890396e-16	2.51153	1.32857	uncharacterized protein LOC106666115 isoform X6
chr05.1045	134	184	142	382	501	483	1.65371364073217e-12	2.27934051042752e-11	2.50977	1.32756	mortality factor 4-like protein 1; hypothetical protein LSTR_LSTR002227
chr02.0013	468	429	313	1073	1274	1217	6.49604200262939e-17	1.34992749770025e-15	2.504	1.32423	nucleolar transcription factor 1-B-like
chr08.911	589	693	468	1475	1891	1794	1.00700066021686e-22	3.07391218483145e-21	2.50225	1.32323	uncharacterized protein LOC111044783
chrY.259	41	48	49	107	181	125	4.46667e-05	0.000227031	2.49639	1.31984	recQ-mediated genome instability protein 1-like
chr05.1198	316	265	212	641	930	772	5.86669167677919e-13	8.43024870469094e-12	2.49032	1.31633	DNA topoisomerase 2-binding protein 1-A
chr06.0230	51	59	57	165	189	136	9.28212e-06	5.40132e-05	2.48493	1.31321	uncharacterized protein LOC111050412
chr03.1666	229	281	215	568	855	717	4.52266249715176e-16	8.54403687836048e-15	2.48453	1.31297	DNA repair and recombination protein RAD54B-like
chr05.1192	349	381	271	799	1047	1087	4.7292140031868e-17	9.92308476086146e-16	2.48125	1.31107	mpv17-like protein isoform X1
scaffold.32	83	98	67	231	232	257	1.13959496805652e-7	8.86570426552827e-7	2.48117	1.31102	separin-like
chr13.509	570	644	667	1595	2074	1878	2.49477093015332e-23	7.97588599740733e-22	2.47898	1.30975	nucleoporin NUP53-like
chr07.0213	1370	1627	1851	4161	5283	4865	7.93956092488033e-16	1.47161055496152e-14	2.47541	1.30767	probable small nuclear ribonucleoprotein Sm D1
chr05.1196	128	131	85	274	347	382	3.55479347046873e-8	2.96168837639824e-7	2.47532	1.30761	ATPase family AAA domain-containing protein 5
chr02.1500	621	518	339	1372	1406	1491	3.91860086017066e-9	3.66618189567135e-8	2.47516	1.30752	inactive tyrosine-protein kinase 7-like isoform X1
chr07.1015	485	506	515	1258	1596	1573	1.89220659719707e-26	7.51734723871749e-25	2.47496	1.30741	centromere/kinetochore protein zw10 homolog
chr07.0702	183	197	179	457	550	630	2.27666659192548e-13	3.39801922546226e-12	2.47447	1.30712	uncharacterized protein LOC111052774 isoform X1
chr10.054	147	165	90	336	434	397	8.71671573217171e-8	6.89047770313442e-7	2.47215	1.30577	-
chr01.0792	186	161	102	369	518	419	1.85051139176941e-7	1.40131e-06	2.46484	1.30149	hypothetical protein LSTR_LSTR001611
chr07.0910	40	37	29	87	123	98	8.12961e-05	0.00039322	2.45148	1.29365	condensin complex subunit 2-like
chr10.061	673	465	229	833	1583	1557	0.000491227	0.00197331	2.44919	1.2923	-
chr06.0670	108	127	111	334	395	270	7.31796769972015e-8	5.86631743050266e-7	2.44742	1.29126	pickpocket protein 28-like isoform X2
chr05.0245	7040	7150	7635	18486	22008	22619	2.02040612981716e-30	1.11390350197981e-28	2.43591	1.28446	DNA topoisomerase 2-like
chr04.1311	75	45	40	126	168	167	0.000293493	0.00124139	2.43268	1.28254	-
chr05.0993	2213	1997	2409	5464	6835	6879	5.09485139283014e-19	1.20470381074229e-17	2.43053	1.28127	barrier-to-autointegration factor
chr06.0009	2245	2283	2632	5975	7304	7433	3.91833582092628e-20	1.00573721807433e-18	2.42977	1.28082	PREDICTED: constitutive coactivator of peroxisome proliferator-activated receptor gamma-like
chr01.1145	378	341	293	850	1031	1022	4.87905200870648e-21	1.31807590015205e-19	2.4284	1.28001	protein lin-54 homolog
chr09.460	223	252	228	601	717	700	2.36284742570874e-20	6.1823073322539e-19	2.42777	1.27963	uncharacterized protein LOC111044838
chrX.0627	355	300	267	812	891	933	2.34029323809208e-15	4.20785503008702e-14	2.42765	1.27956	retinoblastoma-binding protein 5 homolog
chr12.325	3939	4352	4435	10594	13292	12759	1.69483330538237e-33	1.18924472064687e-31	2.42345	1.27706	high mobility group-T protein
chr01.1064	84	52	41	157	210	139	0.000687205	0.00265591	2.42068	1.27541	gastrula zinc finger protein XlCGF57.1-like isoform X2
chr02.0114	224	342	280	726	845	845	3.76051103553674e-11	4.441101885247e-10	2.42048	1.27529	uncharacterized protein LOC111045878, partial; nuclear pore complex protein Nup214 isoform X2
chr02.0178	179	162	175	434	525	519	1.20308605157447e-13	1.84404934373245e-12	2.41492	1.27198	origin recognition complex subunit 5
chr03.0642	797	719	594	1752	2053	2202	8.53586906312623e-21	2.27749632336153e-19	2.41465	1.27182	protein SET-like
chr02.0355	571	526	573	1417	1721	1638	1.4832233872194e-23	4.79871614439904e-22	2.40949	1.26873	cell division control protein 6 homolog
chrX.1245	29	34	29	89	103	69	0.000826684	0.00311585	2.40761	1.2676	hypothetical protein B7P43_G01456
chrX.1636	151	151	151	416	474	393	1.02910752785284e-11	1.28709906782151e-10	2.39725	1.26138	protein jim lovell-like
chr12.504	538	583	516	1353	1691	1589	3.30830172612878e-41	3.76310615289974e-39	2.39128	1.25778	putative oxidoreductase GLYR1 homolog
chr01.1744	72	72	76	165	243	219	2.43015722470498e-7	1.79988e-06	2.38825	1.25595	-
chr02.1699	1076	850	508	2126	2214	2434	5.38479030503779e-7	3.8332e-06	2.38781	1.25569	Y+L amino acid transporter 2
chr05.0829	506	577	543	1262	1699	1648	3.30561373566176e-24	1.13039436796079e-22	2.38474	1.25383	E3 ubiquitin-protein ligase ORTHRUS-LIKE 1-like
chr08.939	61	54	41	131	155	151	1.07377e-05	6.16859e-05	2.37794	1.24971	uncharacterized protein LOC111641917; Transposase, ISXO2-like domain-containing protein
chr11.281	167	104	101	289	407	355	5.00281e-06	3.05253e-05	2.37756	1.24948	transducin-like enhancer protein 4 isoform X6
chr04.0952	2833	2932	2288	7771	6864	7666	4.37168434107873e-16	8.28779315608714e-15	2.37746	1.24942	ubiquitin carboxyl-terminal hydrolase 34 isoform X3
chr07.0239	2476	2723	2636	6278	8052	7785	1.13367337739908e-40	1.21291826892816e-38	2.37682	1.24904	inner nuclear membrane protein Man1
chrX.0090	285	289	217	632	838	752	5.14383556548784e-18	1.15559848483704e-16	2.37627	1.2487	histone-lysine N-methyltransferase PRDM9-like
chr03.1376	124	121	144	316	371	411	2.37943869019534e-8	2.01348586423264e-7	2.37513	1.248	uncharacterized protein LOC111044496 isoform X2
chr09.682	343	346	309	871	982	942	2.13139479367616e-24	7.33498475810975e-23	2.3748	1.2478	uncharacterized protein LOC111045461; hypothetical protein LSTR_LSTR009144
chr07.0055	577	469	260	1111	1308	1197	2.95516e-06	1.86855e-05	2.36893	1.24423	UDP-glucuronosyltransferase 1-2-like; hypothetical protein LSTR_LSTR002201
chr06.0306	295	370	321	774	976	1015	1.30659945322732e-16	2.619501612537e-15	2.36768	1.24347	nuclear envelope integral membrane protein 1-like isoform X1
chr06.0752	64	53	72	154	176	202	3.80819e-05	0.000195865	2.36632	1.24264	U7 snRNA-associated Sm-like protein LSm11 isoform X1
chr03.1249	374	290	240	701	952	860	1.01233253794149e-10	1.1477507683288e-9	2.34738	1.23105	zinc finger BED domain-containing protein 1-like isoform X1
chr01.0261	2835	2274	2071	6406	6288	7005	7.4727503814644e-15	1.27769842756494e-13	2.3392	1.22602	frizzled-10-like
chrX.0639	64	51	33	142	115	144	0.0014176	0.00503737	2.33721	1.22479	beta-1,3-galactosyltransferase 1
chr01.1909	364	393	284	772	1158	956	1.52337864859322e-15	2.77599151377712e-14	2.33711	1.22473	DNA polymerase theta-like
chrX.1983	195	140	108	361	446	413	1.36783e-06	9.14087e-06	2.33683	1.22455	general transcription factor 3C polypeptide 1-like; hypothetical protein LSTR_LSTR012105
chr04.1364	1518	1513	1453	3478	4508	4425	1.51264924574027e-41	1.77670519015971e-39	2.33141	1.2212	EOG090X06NC; histone acetyltransferase type B catalytic subunit-like
chr03.0481	1100	1051	1163	2650	3266	3267	2.48201783531461e-22	7.32805593672395e-21	2.33077	1.22081	deoxynucleoside kinase-like; hypothetical protein LSTR_LSTR000701
chr09.574	154	140	155	344	449	452	1.72331604554666e-10	1.90996442955663e-9	2.33019	1.22045	hypothetical protein B7P43_G18170; RNA-directed DNA polymerase
chr10.709	102	66	76	193	278	206	2.57947e-05	0.000137174	2.32642	1.21811	venom serine carboxypeptidase-like
chr05.0859	6541	7261	9276	18815	22389	22826	2.25578253964901e-11	2.73273387034161e-10	2.32486	1.21714	uncharacterized protein LOC111064169
chr05.1166	814	864	814	1923	2511	2426	1.32477796860189e-35	1.08451141884182e-33	2.31906	1.21354	uncharacterized protein LOC111048775 isoform X2
chr14.355	157	147	167	397	441	455	3.6188600197355e-10	3.81144262897289e-9	2.31815	1.21298	-
chr04.0582	501	554	507	1194	1563	1538	1.2693539858468e-26	5.09912236842399e-25	2.31734	1.21247	DNA-dependent protein kinase catalytic subunit-like
chr05.0495	13560	13751	15505	33715	43793	40697	2.7648281247565e-23	8.76150519534273e-22	2.3153	1.2112	acidic leucine-rich nuclear phosphoprotein 32 family member B-like; hypothetical protein LSTR_LSTR006199
chr01.1126	107	126	90	259	267	351	1.4482e-06	9.61845e-06	2.31518	1.21113	uncharacterized protein LOC113210911
chr14.119	130	101	60	251	328	212	0.000436591	0.00176962	2.31434	1.2106	-
chr12.581	2196	2435	2247	5453	6585	6793	1.06547798831028e-38	1.0188986851045e-36	2.31274	1.2096	protein mini spindles-like; PREDICTED: cytoskeleton-associated protein 5
chr09.889	43	25	36	97	96	91	0.00257085	0.00851381	2.3121	1.20921	chromobox protein homolog 3-like, partial
chr04.0337	1833	1741	2230	4782	5489	5702	5.94088276001859e-13	8.52552179346094e-12	2.31156	1.20887	nuclear pore complex protein Nup155-like
chr01.0423	138	145	83	297	365	330	8.59981769289637e-7	5.9342e-06	2.31032	1.20809	uncharacterized protein LOC111052512
chr02.0061	249	161	80	348	467	512	0.00227058	0.00762931	2.30773	1.20648	alpha-tocopherol transfer protein-like
chr01.1173	307	385	413	880	1063	1087	8.01425705880062e-11	9.18367569219506e-10	2.30722	1.20615	hypothetical protein B7P43_G02348
chr10.311	605	454	293	1145	1296	1208	1.34366e-06	8.99601e-06	2.30652	1.20572	POU domain protein CF1A-like
chr11.523	1112	1062	858	2682	2960	2569	2.58540786099495e-21	7.16356855023371e-20	2.3055	1.20508	uncharacterized protein LOC111057695
chr01.1692	11169	12474	15674	32282	38233	37539	6.10354597016027e-12	7.87051524505393e-11	2.30463	1.20454	upstream activation factor subunit spp27-like
chr01.0816	229	241	187	545	657	580	2.30612089205086e-16	4.50631869068745e-15	2.30051	1.20195	recQ-mediated genome instability protein 1-like
chr05.0791	526	536	361	1036	1405	1423	1.12963284615257e-12	1.57710756272929e-11	2.30016	1.20174	DNA repair protein XRCC1-like isoform X2
chrX.0152	80	87	49	179	180	220	9.90107e-05	0.000468027	2.29846	1.20067	hypothetical protein LSTR_LSTR011858; uncharacterized protein LOC113005293
chr13.017	342	317	363	835	999	945	7.21508587909423e-15	1.23559774975424e-13	2.28992	1.1953	U2 small nuclear ribonucleoprotein A&apos;-like
chr13.284	656	698	564	1521	1791	1867	9.29384368698411e-28	4.11595388858813e-26	2.28965	1.19513	Ran-specific GTPase-activating protein, partial
chr09.315	223	192	144	448	547	512	9.65197560001063e-10	9.63948690699768e-9	2.28814	1.19417	cilia- and flagella-associated protein 251-like
chr05.1062	1159	1141	1282	2701	3668	3413	1.52165436063033e-19	3.72013507261795e-18	2.28792	1.19403	NHP2-like protein 1 homolog
chr01.1562	368	388	414	893	1061	1220	2.56392124110441e-12	3.43743584756504e-11	2.28494	1.19216	protein smoothened
chr06.0711	85	201	168	384	448	393	0.000548994	0.00217544	2.2847	1.19201	lipid storage droplets surface-binding protein 2-like isoform X1; uncharacterized protein LOC111046651
chr08.968	994	864	711	1976	2405	2545	6.52926486244391e-17	1.35422718049077e-15	2.28416	1.19166	histone-binding protein N1/N2-like
chr09.312	3677	3449	3575	8439	10241	10284	6.36747607164394e-33	4.38260805287799e-31	2.28135	1.18988	FACT complex subunit spt16
chrX.0765	29	26	24	54	92	69	0.00253753	0.00841378	2.27666	1.18692	-
chr08.627	210	205	147	444	504	554	8.70184376081865e-10	8.77984348080358e-9	2.27401	1.18524	NAD-dependent protein deacetylase Sirt7
chr02.1534	7111	8595	8603	18260	23430	23973	1.2094895457918e-19	2.99078810796938e-18	2.27078	1.18319	hypothetical protein LSTR_LSTR006387
chr02.0351	165	183	204	459	507	518	2.1803978523335e-9	2.09434481709474e-8	2.26964	1.18247	uncharacterized protein LOC101741829
chr03.1349	1558	1534	1573	3882	4447	4189	6.55904503614379e-31	3.79021607810534e-29	2.26782	1.18131	F-box/LRR-repeat protein 14
chr03.0289	105	119	53	198	290	250	0.000325047	0.00135826	2.26719	1.18091	RNA polymerase II subunit A C-terminal domain phosphatase
chr05.0621	273	266	312	689	743	854	8.88246692748567e-10	8.94538095232155e-9	2.26655	1.1805	LOW QUALITY PROTEIN: noggin-2-like, partial
chr12.486	1542	1247	834	2888	3435	3280	4.8243220664255e-9	4.46714860752305e-8	2.25907	1.17573	RNA-binding protein squid-like isoform X1
chr05.0172	101	113	66	221	307	217	1.7285e-05	9.52484e-05	2.25821	1.17518	zinc finger protein 852-like
chr03.0480	650	584	498	1178	1704	1765	1.58829568078942e-13	2.40043680092455e-12	2.2574	1.17466	phospholipase B1, membrane-associated-like
chr01.0692	175	159	156	360	483	469	1.15437171629175e-11	1.4371129915033e-10	2.25366	1.17227	non-structural maintenance of chromosomes element 3 homolog
chrX.0518	167	159	166	381	441	490	4.48113650643657e-10	4.66504442086258e-9	2.25141	1.17083	uncharacterized protein LOC111051077
chr02.0852	351	329	365	771	995	1028	1.93774700350081e-13	2.91633622838854e-12	2.24597	1.16734	nucleoporin Nup37
chr12.502	961	906	917	2254	2398	2726	4.35651989631138e-18	9.82809060533211e-17	2.24496	1.16669	putative oxidoreductase GLYR1 homolog
chr04.0849	198	176	152	394	437	559	1.06924135817843e-7	8.35446284633121e-7	2.2416	1.16453	-
chr09.353	564	621	655	1423	1703	1755	2.38984172571154e-16	4.66148550325612e-15	2.23489	1.1602	polycomb protein eed-like
chr11.075	1316	1467	1407	3353	3860	3855	1.58145557211982e-29	8.25565647938489e-28	2.23375	1.15947	glycosylated lysosomal membrane protein-like
chr06.0767	385	350	422	933	1128	1006	2.43621035433893e-12	3.27433943892866e-11	2.22916	1.1565	N-glycosylase/DNA lyase
chr08.915	151	165	157	387	416	440	1.47020035683675e-10	1.63424051886051e-9	2.22794	1.15571	uncharacterized protein LOC111044172
chr04.1511	35	59	39	99	105	143	0.00209059	0.00707959	2.22405	1.15319	uncharacterized protein LOC111057921
chr10.238	73	90	80	189	216	233	1.08536e-06	7.38097e-06	2.22308	1.15256	UPF0235 protein C15orf40 homolog
chrX.0746	141	146	118	293	405	369	1.01328357670339e-10	1.1477507683288e-9	2.22243	1.15214	piggyBac transposable element-derived protein 4-like
chr04.1042	165	169	146	412	435	407	7.42573942211703e-11	8.54553143720944e-10	2.22199	1.15185	DNA polymerase lambda-like
chr01.1725	278	280	352	680	871	858	5.10531204770207e-9	4.703154474635e-8	2.21694	1.14857	survival motor neuron protein-like
chr12.542	1802	1884	1401	3677	4553	5068	2.29724274816377e-18	5.28170322056548e-17	2.21678	1.14846	retinol dehydrogenase 11
chr03.1674	156	141	134	342	376	409	1.56480950834405e-9	1.53025624861229e-8	2.21617	1.14807	INO80 complex subunit C
chr02.0214	144	248	181	454	571	472	1.32633e-06	8.90204e-06	2.21476	1.14715	POC1 centriolar protein homolog A isoform X1
chr01.1105	4449	4867	4293	10061	12728	12907	4.2737873088714e-46	6.79155083230358e-44	2.21439	1.14691	probable histone-binding protein Caf1
scaffold.73	217	199	220	513	563	589	8.49762757114565e-11	9.704236185633e-10	2.21267	1.14579	PREDICTED: replication factor C subunit 3
chr01.2000	374	329	372	814	1026	983	3.42113547051024e-14	5.54254721054478e-13	2.20828	1.14292	uncharacterized protein CG4449
chr01.0904	1123	1272	1179	2519	3440	3418	1.35818178876734e-23	4.42063626789755e-22	2.20628	1.14162	ruvB-like 2
chr05.1232	68	71	42	154	167	145	0.00019247	0.000849194	2.20276	1.13931	PREDICTED: DNA cross-link repair 1A protein-like
chr13.524	162	154	166	345	472	446	4.03436481715113e-10	4.23072446059672e-9	2.19978	1.13736	-
chr02.1047	250	275	291	580	799	761	9.43806839186558e-12	1.18315274991299e-10	2.19961	1.13725	uncharacterized protein LOC111047579
chr04.0146	241	283	280	601	706	788	9.48512793177158e-11	1.07664172721348e-9	2.19908	1.1369	THO complex subunit 3
chr08.706	723	544	421	1392	1487	1464	3.67140896247426e-8	3.04944237113734e-7	2.19551	1.13456	lactosylceramide 4-alpha-galactosyltransferase-like
chr01.1867	4529	5680	3319	7366	11653	16105	9.6883e-06	5.61953e-05	2.19373	1.13339	-
chr08.929	2247	2330	2917	5658	7211	6748	6.20937603135673e-12	7.99743949878914e-11	2.19081	1.13146	serine/arginine-rich splicing factor 2-like
chr04.0421	75	72	118	206	267	224	0.000599458	0.00235175	2.19027	1.13111	uncharacterized protein LOC111060020
chr02.1243	72	109	71	161	249	244	6.38229e-05	0.000316073	2.18842	1.12989	piggyBac transposable element-derived protein 4-like
chr06.0220	94	88	73	186	216	256	5.20774e-06	3.16151e-05	2.18709	1.12901	integrator complex subunit 7
chrX.1559	257	226	192	533	628	579	2.66746979050942e-12	3.57183129569328e-11	2.18563	1.12805	putative transcription factor SOX-15
chr03.1639	64	36	50	132	135	120	0.00228166	0.00766281	2.18403	1.12699	uncharacterized protein LOC111048948
chr03.1291	1630	2160	1630	3762	4851	5341	4.70088809609625e-15	8.21970821463043e-14	2.17817	1.12312	-
chr06.0882	184	139	158	386	430	423	7.33056685177595e-8	5.87206118608532e-7	2.17723	1.1225	uncharacterized protein LOC111054561
chr03.1795	1072	1056	915	2299	2717	2803	1.32808876289952e-30	7.39759132571765e-29	2.17617	1.12179	arrestin domain-containing protein 4
chr02.0509	74	51	62	141	167	174	0.000153859	0.000693619	2.17191	1.11897	aquaporin AQPcic-like
chr01.1691	1717	1607	1355	3494	4420	4100	3.17014854035274e-33	2.21010484690656e-31	2.1717	1.11883	histone-lysine N-methyltransferase NSD2-like, partial
chr04.1092	463	439	318	876	1321	944	9.51576301917497e-10	9.51224192277565e-9	2.17116	1.11847	zinc finger protein 493-like
chr09.828	2616	2773	2660	6151	7512	7039	5.84058914314355e-47	9.56263731527411e-45	2.17103	1.11838	FACT complex subunit Ssrp1
chr08.573	111	97	109	225	343	253	2.21918e-06	1.43854e-05	2.16571	1.11484	cyclin-dependent kinase 2-associated protein 1-like
chr09.383	166	166	122	356	388	410	1.07585167163885e-8	9.54487123458904e-8	2.1647	1.11417	Zinc finger SWIM domain-containing protein 7
chr10.647	203	208	193	417	619	520	4.05147963787552e-12	5.31959768734907e-11	2.16291	1.11298	general transcription factor IIE subunit 1
chr02.1474	391	483	576	1162	1319	1246	7.97750643534488e-8	6.33612935892146e-7	2.16244	1.11266	uncharacterized protein LOC111046876
chr03.1804	473	395	324	872	1130	1042	3.61660527684963e-12	4.77763283883093e-11	2.15985	1.11093	G1/S-specific cyclin-E1
chr08.957	262	248	159	533	608	551	1.54700508810578e-7	1.18476e-06	2.1588	1.11023	BTB/POZ domain-containing protein KCTD5
chr01.0710	89	66	49	156	166	194	0.000548529	0.0021744	2.15627	1.10854	PREDICTED: zinc finger protein 691-like
chr03.1701	81	74	85	191	190	230	4.00693e-05	0.000205403	2.15605	1.10839	xanthine dehydrogenase-like isoform X2
chr03.1634	7457	5592	6383	15866	14976	18349	5.51401131307594e-10	5.68553494743307e-9	2.1496	1.10407	RGM domain family member B-like isoform X1
chr05.0857	87	137	68	186	290	262	0.000384714	0.0015759	2.14238	1.09922	piggyBac transposable element-derived protein 4-like
chr03.0734	1785	1750	1520	3830	4304	4630	5.72898388536041e-27	2.36287785745056e-25	2.14222	1.09911	septin-7
chr12.232	2066	1890	1876	4744	4629	5314	1.90460124347889e-15	3.45320822769008e-14	2.1416	1.09869	protein mab-21-like
chr06.1133	85	122	130	252	311	295	3.02793e-05	0.000158834	2.14125	1.09845	alpha-tocopherol transfer protein-like
chr09.819	2853	2436	2450	6073	6960	6496	5.87711879909372e-23	1.81451844980019e-21	2.13492	1.09418	tRNA (uracil(54)-C(5))-methyltransferase homolog
chr02.1587	236	266	155	324	733	622	0.000341219	0.00141925	2.1347	1.09403	dynein heavy chain 7, axonemal-like
chr04.0587	126	191	203	400	483	436	2.03867e-05	0.000110425	2.13443	1.09385	-
chrX.0862	50	51	39	102	109	140	0.000723752	0.00278422	2.13243	1.0925	hypothetical protein AGLY_015870; PREDICTED: uncharacterized protein LOC107398934
chr01.1492	330	281	315	672	820	844	3.36219474704197e-11	3.99251389412478e-10	2.12395	1.08675	DNA mismatch repair protein Mlh1
chr01.0561	161	260	262	478	581	664	4.63265e-05	0.000234805	2.12211	1.0855	uncharacterized protein LOC111047018
chr01.2189	122	167	66	275	341	261	0.00157233	0.00550571	2.12208	1.08548	PREDICTED: zinc finger protein 271-like; uncharacterized protein LOC111058639
chr05.0918	1483	1608	1845	3664	4412	4375	2.53394318347331e-13	3.75607545138719e-12	2.1199	1.08399	histone-lysine N-methyltransferase E(z) isoform X1
chr07.0259	355	323	373	792	919	932	1.80652805411856e-11	2.2208580378618e-10	2.1191	1.08345	mitochondrial fission regulator 2-like
chr02.1653	189	148	191	372	472	487	9.89221073429815e-7	6.77839e-06	2.11395	1.07994	PCI domain-containing protein 2 isoform X1
chr02.0475	198	157	181	404	488	451	1.99150359694497e-8	1.69583828751673e-7	2.11111	1.078	ribonuclease H2 subunit C isoform X2
chr12.256	224	246	211	570	459	646	5.69555e-06	3.43848e-05	2.10881	1.07643	-
chr03.0156	58	92	81	169	219	189	0.00012881	0.000592307	2.10641	1.07479	uncharacterized protein LOC111050685
chr05.0897	366	470	181	594	876	1033	0.00133554	0.004774	2.10084	1.07097	prostatic acid phosphatase-like isoform X1
chr03.0508	3804	3811	4252	8773	10840	10037	1.26323164570301e-19	3.11654821083715e-18	2.10046	1.0707	lamin Dm0
chrX.0030	2863	2713	3045	6192	7485	7839	5.23198930945001e-17	1.09355660498872e-15	2.09919	1.06983	serine hydroxymethyltransferase, mitochondrial-like
chr02.1171	4165	4276	5161	9874	11799	12251	4.09375838930108e-12	5.3685865479111e-11	2.09364	1.06601	small nuclear ribonucleoprotein-associated protein B-like isoform X1
chr03.1229	416	463	420	926	1151	1142	4.41235237674421e-20	1.12187952430819e-18	2.09258	1.06529	zinc finger BED domain-containing protein 1-like
chrX.1687	322	270	321	640	823	811	1.02498358789376e-9	1.01988698441804e-8	2.09075	1.06402	nuclear pore complex protein Nup88
chr08.279	699	640	532	1443	1511	1635	1.24661497973757e-13	1.90536371584783e-12	2.08861	1.06254	large neutral amino acids transporter small subunit 1
chr01.1256	19260	19981	21890	43595	55588	52816	2.7984677558582e-20	7.26928907927974e-19	2.08787	1.06203	heterogeneous nuclear ribonucleoprotein Q isoform X1
chr09.806	135	112	161	282	389	350	3.01282e-05	0.000158195	2.08739	1.0617	PRKR-interacting protein 1 homolog
chr02.1035	290	320	258	563	802	785	1.89584484951009e-12	2.59322777769697e-11	2.08684	1.06132	PREDICTED: uncharacterized protein LOC109037354
chr05.0073	160	166	189	359	490	433	4.35455528928795e-8	3.58380231957696e-7	2.08665	1.06119	uncharacterized protein LOC111056949; hypothetical protein LSTR_LSTR001036
chr08.926	584	549	683	1434	1466	1580	8.57065273873978e-9	7.69223201784236e-8	2.08332	1.05889	serine/threonine-protein phosphatase Pgam5, mitochondrial
chr01.0119	925	738	472	1692	1879	1626	4.79181e-06	2.93705e-05	2.08306	1.05871	protein bowel
chrX.0491	547	516	298	982	1223	1109	1.42278e-06	9.46708e-06	2.07674	1.05432	guanine nucleotide-binding protein G(i) subunit alpha
chr02.0640	1300	1370	1292	2752	3445	3533	8.0954396135215e-27	3.27637904358477e-25	2.07129	1.05053	transcription factor Dp-1
chr02.1383	964	982	767	2235	1804	2489	1.84240698663959e-7	1.39713e-06	2.06909	1.049	-
chr06.0334	299	302	343	738	829	745	8.77263965233595e-10	8.84301717193491e-9	2.06721	1.04769	lysine-specific histone demethylase 1A-like
chr02.0462	201	182	115	368	407	428	1.5902e-05	8.83937e-05	2.0634	1.04503	-
chr06.0362	3302	3551	2978	6790	8303	8854	1.83888059090425e-29	9.50762854799585e-28	2.06119	1.04348	nucleolar protein 58
chr06.0184	675	681	607	1361	1699	1729	1.30718594861088e-23	4.26750796395442e-22	2.06088	1.04326	condensin-2 complex subunit H2
chr10.035	314	309	183	591	732	624	1.95708e-06	1.27938e-05	2.0593	1.04215	uncharacterized protein LOC111051702
chr02.0936	100	114	141	256	300	314	4.98629e-05	0.000251432	2.05903	1.04196	uncharacterized protein LOC111050420
chr01.1868	586	499	665	994	1408	1924	7.11661e-05	0.000349396	2.05821	1.04139	hypothetical protein LSTR_LSTR009161; cuticular protein
chrX.0508	1324	1019	1016	2603	2645	2886	1.83815661271923e-10	2.02478291101366e-9	2.05813	1.04133	extracellular serine/threonine protein kinase four-jointed
chr09.107	10985	12615	14185	25890	32698	34056	7.19748698504982e-12	9.1501228659351e-11	2.05634	1.04008	RNA-binding protein cabeza isoform X2
chr02.1550	700	787	400	1313	1728	1505	3.06633e-06	1.93431e-05	2.05581	1.03971	retinoic acid receptor RXR isoform X2
chr07.0473	476	591	546	1082	1371	1481	1.28387318820954e-11	1.59465904273474e-10	2.05552	1.0395	anaphase-promoting complex subunit 5-like
chr06.0973	177	193	212	420	532	470	1.31076647861677e-8	1.15343180520626e-7	2.05462	1.03887	uncharacterized protein LOC111056834
chr02.0672	2420	2322	2358	4982	6031	6278	1.4598691857869e-23	4.73734126775174e-22	2.05343	1.03803	rRNA 2&apos;-O-methyltransferase fibrillarin
chr08.888	366	617	298	811	1272	1015	7.3378e-05	0.000359276	2.05283	1.03761	putative leucine-rich repeat-containing protein DDB_G0290503 isoform X2
chr08.845	344	274	166	576	639	666	0.000106649	0.000498681	2.05241	1.03732	indian hedgehog protein
chr07.0424	46	46	62	101	138	138	0.00185407	0.00636639	2.04509	1.03216	protein SHQ1 homolog
chr01.1402	78	76	57	155	182	171	3.4289e-05	0.000178006	2.04461	1.03182	hypothetical protein LSTR_LSTR004658; Orange domain
chr02.0415	12373	13946	16300	30077	37156	36627	1.76319755380473e-11	2.17253281258995e-10	2.04407	1.03144	heterogeneous nuclear ribonucleoprotein U-like protein 1
chr01.1979	392	425	509	953	1189	1086	1.00836511382437e-8	8.96822503702566e-8	2.04245	1.0303	bifunctional methylenetetrahydrofolate dehydrogenase/cyclohydrolase, mitochondrial
chr07.0029	123	125	100	267	300	269	2.37853811784086e-7	1.76407e-06	2.04146	1.0296	flap endonuclease GEN homolog 1-like
chr01.2019	1108	1148	863	2168	2831	2521	1.04827440845474e-22	3.18192507240502e-21	2.04129	1.02948	kinesin-like protein KIF20A
chr03.1266	533	683	844	1408	1810	1811	3.41003e-06	2.13864e-05	2.04072	1.02908	cyclin-related protein FAM58A
chr05.0597	523	590	473	1087	1384	1354	3.22981277853929e-21	8.90340736859582e-20	2.03976	1.0284	uncharacterized protein LOC115890690
chr02.1657	1740	1924	1942	3906	4947	4706	1.19316259264283e-21	3.38407217220432e-20	2.0357	1.02552	nuclear pore complex protein Nup93-like
chr10.680	192	209	233	459	596	481	6.8688574781797e-8	5.51447800217012e-7	2.035	1.02503	uncharacterized protein LOC111056779
chr04.1281	3454	3765	3753	7920	9268	9254	2.50744405548139e-24	8.60172713127996e-23	2.03469	1.02481	host cell factor 1-like
chr01.0125	4245	4528	5240	9881	12088	11982	6.20663365536115e-13	8.88329579865333e-12	2.03427	1.02451	cleavage and polyadenylation specificity factor subunit CG7185
chr05.1262	1312	992	848	2285	2832	2449	1.15471412000907e-9	1.14265941216282e-8	2.03347	1.02394	splicing factor 3B subunit 3
chr05.1123	355	389	478	838	1080	1050	1.61283724952163e-7	1.23168e-06	2.0333	1.02382	peptidyl-prolyl cis-trans isomerase H-like
chr12.616	327	260	237	592	748	641	3.37804527986114e-9	3.17142982573236e-8	2.03189	1.02282	peptidyl-prolyl cis-trans isomerase D-like isoform X1
chr10.072	110	91	71	199	264	188	0.000158432	0.000711858	2.02553	1.0183	-
chr02.1966	3705	4097	5087	9263	10958	10877	3.46723196872333e-9	3.25233582066183e-8	2.02417	1.01733	host cell factor 1-like; hypothetical protein LSTR_LSTR004830
chrX.0452	2027	1731	1449	3531	4690	4255	7.8779693779152e-16	1.46270338655931e-14	2.02399	1.0172	ATPase family AAA domain-containing protein 2-like isoform X1
chrX.1666	269	359	327	660	823	804	1.08999802835029e-9	1.07960757968407e-8	2.02061	1.01479	uncharacterized protein LOC111051593 isoform X1
chr14.235	406	390	345	903	855	942	8.04655734360181e-10	8.1491188992466e-9	2.01947	1.01398	LOW QUALITY PROTEIN: zinc finger protein 2-like
chr12.388	95	89	93	193	191	276	0.000409523	0.00166615	2.01935	1.01389	anaphase-promoting complex subunit 10
chr13.513	46	67	59	120	173	120	0.00126297	0.00454466	2.01863	1.01338	-
chrX.1474	110	143	133	301	295	320	1.175e-05	6.70031e-05	2.01824	1.0131	homeotic protein distal-less-like isoform X1; distal-less long variant, partial
chr03.1746	287	274	325	629	769	727	3.82548377902047e-9	3.58216444680201e-8	2.01618	1.01163	survival motor neuron protein-like
chr09.100	171	176	196	392	426	478	5.89944034255381e-7	4.1639e-06	2.01574	1.01131	zinc finger protein DZIP1L
chr10.106	518	535	539	1092	1267	1441	5.3221396347663e-12	6.91238472275056e-11	2.01505	1.01082	DNA polymerase delta subunit 2
chr10.195	1189	1050	647	1950	2595	2290	6.62066742982566e-7	4.63661e-06	2.01311	1.00942	exportin-2
chr07.0240	6439	6905	5532	12873	15961	16032	8.15579460079368e-38	7.46877258103191e-36	2.01291	1.00928	zinc finger protein on ecdysone puffs-like
chr14.225	322	276	247	567	803	650	4.75619222125772e-10	4.94662301664205e-9	2.01253	1.00901	transformer-2 protein homolog beta-like
chr06.0017	80	84	67	151	194	204	2.79041e-05	0.000147304	2.00933	1.00672	DNA fragmentation factor subunit alpha-like
chr09.627	764	817	571	1402	1765	1917	2.62617566586711e-11	3.16370727373021e-10	2.0046	1.00331	replication factor C subunit 2
chr01.1035	339	303	319	635	819	833	5.82147665433821e-11	6.75691479342413e-10	2.00219	1.00158	double-strand break repair protein MRE11; meiotic recombination 11, partial
chr11.290	58	72	61	136	180	137	0.000174421	0.000778197	2.00207	1.00149	uncharacterized protein LOC111050145
chrX.1946	78	61	69	143	186	166	0.000141502	0.000645721	2.00169	1.00122	molybdate-anion transporter-like
chr05.0946	276	383	317	172	267	142	0.000338443	0.00140987	0.49987	-1.00037	PRKCA-binding protein isoform X2
chr09.334	10768	12587	12123	6353	7458	7181	4.41769158948257e-22	1.28672709746492e-20	0.499817	-1.00053	annexin B10-like
chr08.156	312	422	307	181	222	210	1.16200449257325e-7	9.02704568421746e-7	0.499635	-1.00105	uncharacterized protein LOC111050467 isoform X1
chr03.0226	532	834	639	362	363	449	8.25219e-06	4.828e-05	0.499192	-1.00233	delta-like protein 3 isoform X2; hypothetical protein LSTR_LSTR000073
chr08.162	670	518	301	252	273	343	0.00118158	0.00428461	0.499149	-1.00246	LOW QUALITY PROTEIN: aminopeptidase N-like
chr04.0547	310	354	350	167	210	224	1.48256573838743e-7	1.13783e-06	0.499136	-1.00249	integrin beta-PS-like, partial
chr02.1835	132	157	111	74	76	84	0.000191543	0.00084551	0.499055	-1.00273	uncharacterized protein LOC111052696
chr05.1277	577	515	501	320	336	279	2.32581328755112e-8	1.97119516747274e-7	0.498499	-1.00434	glutamate receptor ionotropic, kainate 2-like, partial
chr08.138	4382	4572	4485	2376	2795	2758	1.81759405978642e-28	8.35783889789447e-27	0.498296	-1.00493	uncharacterized protein LOC111051004 isoform X1
chr02.0380	1734	1933	1333	882	872	1158	5.57852490821805e-8	4.52904133420017e-7	0.498261	-1.00503	whirlin isoform X2; uncharacterized protein LOC110832430 isoform X2
chr05.0401	3075	3634	2554	1660	2153	1612	1.40020571274217e-13	2.13407939801014e-12	0.497018	-1.00863	uncharacterized protein LOC111862650; hypothetical protein LSTR_LSTR002244
chr07.0378	1401	1545	921	621	718	911	2.49063e-06	1.5982e-05	0.496691	-1.00958	rhythmically expressed gene 5 protein
chr07.0432	1947	1575	788	802	862	824	0.000546908	0.00216877	0.496658	-1.00968	phosphoglucomutase-like
chr01.0702	155	183	119	84	93	89	0.00010473	0.000490556	0.496574	-1.00992	uncharacterized protein LOC111050629; hypothetical protein LSTR_LSTR001541
chr05.1071	903	1095	1128	671	581	566	1.83546e-06	1.20206e-05	0.496257	-1.01084	formin-2-like
chr09.337	19880	19240	17148	12573	10973	8969	4.86675268692483e-8	3.97807333849544e-7	0.496198	-1.01101	uncharacterized protein LOC111061824, partial
chr06.0516	481	574	360	261	277	282	4.09396022764008e-7	2.9434e-06	0.495817	-1.01212	transient receptor potential channel pyrexia
chr03.1611	150	156	134	73	96	89	1.02458e-05	5.91748e-05	0.495083	-1.01426	-
chr01.1255	258	345	208	108	178	189	0.000240667	0.00103777	0.494313	-1.0165	methylcrotonoyl-CoA carboxylase subunit alpha, mitochondrial isoform X1
chr01.0398	77	100	94	44	57	58	0.00136762	0.00487578	0.49418	-1.01689	neurophysin 1-like; TPA_inf: hormone superfamily conopressin/conophysin, partial
chr07.0290	656	690	664	328	422	429	7.44205571988557e-14	1.16718220767901e-12	0.494147	-1.01699	LON peptidase N-terminal domain and RING finger protein 3-like
chr12.349	18726	20792	15029	8979	11455	11322	1.64274458984354e-23	5.29895463816396e-22	0.493695	-1.01831	probable transaldolase
chr10.507	454	498	417	194	312	299	1.83154942654328e-8	1.57077167485926e-7	0.493471	-1.01896	-
chr05.0236	1998	2396	2728	1399	1289	1455	3.39217358463015e-7	2.47507e-06	0.493402	-1.01916	C-type lectin 37Db, partial; collectin-12-like isoform X1
chr01.0689	1851	1561	1743	818	1047	1163	2.01429745665127e-10	2.19863619359329e-9	0.493311	-1.01943	uncharacterized protein LOC111064131
chr05.0976	390	601	283	179	253	304	0.000902979	0.00336353	0.492259	-1.02251	aldose 1-epimerase-like isoform X1
chr08.131	212	335	253	139	171	154	2.08337e-05	0.000112396	0.491631	-1.02435	-
chr03.0880	2164	1509	1210	802	961	1065	4.17431e-06	2.57316e-05	0.491574	-1.02452	uncharacterized protein LOC111059368, partial
chr03.1785	302	280	300	163	172	177	2.32134203354707e-7	1.72639e-06	0.491153	-1.02576	-
chr03.0564	4388	4416	5519	2650	2719	2959	5.1320309780082e-9	4.72374163103549e-8	0.490453	-1.02781	trimeric intracellular cation channel type 1B.1
chr04.0338	2186	2841	1706	1060	1140	1662	5.45907e-06	3.3011e-05	0.490427	-1.02789	Phospholipase DDHD2
chr05.0803	1278	701	505	465	447	502	0.00225211	0.00758139	0.48856	-1.03339	inactive pancreatic lipase-related protein 1
chr05.0317	6706	5388	4306	3091	3464	2845	1.05168417374348e-9	1.04357200931791e-8	0.488313	-1.03412	LOW QUALITY PROTEIN: low-density lipoprotein receptor-related protein 2
chr08.904	339	413	305	151	243	219	2.17029307010842e-7	1.62749e-06	0.487946	-1.03521	uncharacterized protein LOC111052488
chr02.0429	3372	4596	4077	2123	2674	2146	7.78094686227469e-13	1.10487400517399e-11	0.486676	-1.03897	-
chr09.322	546	590	294	234	287	290	0.000102032	0.000479788	0.485187	-1.04339	inactive hydroxysteroid dehydrogenase-like protein 1
chr06.1055	6814	7403	4366	2934	3702	3927	2.41969150180064e-9	2.32213022810459e-8	0.484273	-1.04611	protein SDA1 homolog
chr03.1211	2075	2834	3194	1807	1339	1436	6.52306e-05	0.000322748	0.484119	-1.04657	uncharacterized protein LOC111052108
chr08.363	93	93	93	42	50	68	0.00177773	0.00614332	0.483517	-1.04836	uncharacterized protein LOC111058746 isoform X1; UPF0764 protein C16orf89 homolog
chr14.076	1891	1611	1703	965	919	1075	2.1843244708708e-10	2.36748347364392e-9	0.48311	-1.04958	RING finger protein nhl-1-like, partial
chrX.1547	249	191	192	128	108	121	0.000144357	0.000656255	0.482643	-1.05097	unnamed protein product
chrX.1670	6769	5662	6016	3014	3810	3736	7.97410936199925e-19	1.86915891032026e-17	0.481746	-1.05365	cytochrome c oxidase subunit 4 isoform 1, mitochondrial-like
chr10.687	321	329	269	167	173	180	8.86755060093611e-9	7.95209558454071e-8	0.481499	-1.05439	uncharacterized protein LOC111052696
chr02.1085	769	658	637	367	388	414	4.26224789970543e-11	5.01719507671207e-10	0.48046	-1.05751	protein spire-like
chr05.0560	1825	1634	1928	1073	984	988	8.47391372258925e-9	7.61806253629779e-8	0.480212	-1.05826	cAMP-dependent protein kinase type I regulatory subunit-like
chr02.0087	194	296	180	95	150	135	0.000110388	0.000515047	0.479257	-1.06113	-
chr10.631	117	136	132	77	61	78	0.000719197	0.00276965	0.479211	-1.06127	protein spaetzle 5
chr01.1259	563	664	542	307	294	393	7.76737346835775e-8	6.18072442555772e-7	0.479053	-1.06174	aquaporin-11
chr01.1384	785	980	988	422	499	643	4.04538014563374e-7	2.91235e-06	0.478445	-1.06357	lysosomal Pro-X carboxypeptidase
chr06.0866	793	1081	940	524	575	485	1.29236668947293e-9	1.27304598417907e-8	0.477913	-1.06518	NADPH:adrenodoxin oxidoreductase, mitochondrial-like
chr05.1209	181	238	232	114	134	120	8.24485e-06	4.82632e-05	0.477226	-1.06726	-
chr03.0398	145	170	206	94	99	102	0.000248886	0.00107065	0.477201	-1.06733	hepatocyte nuclear factor 4-gamma isoform X3
chr12.328	2950	3052	2842	1490	1580	1903	4.64198109239458e-16	8.75414444754203e-15	0.476874	-1.06832	alpha-N-acetylgalactosaminidase-like
chr02.1135	211	182	111	105	91	82	0.00211972	0.0071625	0.476302	-1.07005	-
chr03.1234	374	488	515	274	277	222	1.36028e-05	7.62405e-05	0.475986	-1.07101	insulin gene enhancer protein ISL-1; hypothetical protein LSTR_LSTR003821
chr02.1007	2052	2320	2304	1218	1308	1221	2.54682775700361e-16	4.94093729662136e-15	0.475478	-1.07255	esterase FE4-like isoform X1
chr02.1084	1318	1256	1377	690	719	811	5.29897743698064e-12	6.89058365631924e-11	0.47524	-1.07327	junctophilin-1-like isoform X1
chr07.0560	315	566	331	223	263	187	0.000169789	0.000759414	0.474766	-1.07471	odorant binding protein 1
chr06.1083	555	573	571	267	291	396	2.12467530949916e-7	1.59661e-06	0.474589	-1.07525	erythrocyte band 7 integral membrane protein-like isoform X1
chr03.0563	738	869	668	375	463	435	1.11185369683741e-17	2.40293820960501e-16	0.474252	-1.07627	putative glycerol kinase 5
chrX.0453	104	106	127	63	81	46	0.00243364	0.00810162	0.473252	-1.07932	meprin A subunit beta-like
chr09.105	25316	40246	30904	17218	15373	20656	1.29603484973506e-7	9.98214724607062e-7	0.472636	-1.0812	calcium-transporting ATPase sarcoplasmic/endoplasmic reticulum type
chr07.0047	6587	8330	6791	3613	4082	4386	4.15305686722908e-21	1.12758624390144e-19	0.472403	-1.08191	protein henna isoform X2
chr09.741	317	235	342	165	154	181	0.000145709	0.000661048	0.472237	-1.08242	epsilon-sarcoglycan isoform X2
chr08.614	75	112	104	53	50	58	0.00199741	0.00680455	0.4702	-1.08865	methylglutaconyl-CoA hydratase, mitochondrial
chr10.449	28703	41165	42449	18887	22587	21114	5.85567261791875e-10	6.00915463525451e-9	0.469166	-1.09183	uncharacterized protein LOC111048013 isoform X1; hypothetical protein LSTR_LSTR009211
chr01.0688	2884	2751	2790	1321	1649	1710	5.20217521257052e-23	1.62103042236312e-21	0.467864	-1.09584	-
chr07.0444	117	139	113	57	71	76	3.75636e-05	0.000193476	0.467678	-1.09641	uncharacterized protein LOC111054057
chr12.566	562	734	314	204	306	372	0.000807807	0.00305322	0.466702	-1.09943	branched-chain-amino-acid aminotransferase, cytosolic-like
chr01.2127	829	578	741	356	421	415	1.64449244386733e-7	1.25497e-06	0.466621	-1.09968	protein msta-like, partial
chr07.0901	46042	45928	68030	27971	33331	28004	1.85711166748163e-7	1.40532e-06	0.466485	-1.1001	apolipophorins
chr01.2172	1367	1828	2155	1004	940	1003	2.36564e-06	1.52809e-05	0.4664	-1.10036	hydroxyacid-oxoacid transhydrogenase, mitochondrial
chr03.0754	99	173	146	66	79	85	0.000864009	0.00323622	0.465187	-1.10412	leucine-rich repeat-containing protein 49
chr01.0955	2714	3026	2038	1128	1378	1748	1.29917099640551e-9	1.27858304072476e-8	0.464789	-1.10535	6-phosphofructo-2-kinase/fructose-2,6-bisphosphatase-like
chr09.451	895	773	719	397	455	457	1.3854141739967e-14	2.32465614351061e-13	0.464409	-1.10653	uncharacterized protein LOC105695748 isoform X1; CBP80/20-dependent translation initiation factor isoform X2
chr01.0891	679	685	360	320	341	269	5.75381e-05	0.00028692	0.464121	-1.10743	LOW QUALITY PROTEIN: Ig-like and fibronectin type-III domain-containing protein 1; hypothetical protein LSTR_LSTR001689
chr07.0622	144	285	168	79	147	103	0.00170349	0.00591703	0.463347	-1.10984	-
chr03.1429	125	109	100	48	59	76	0.000396234	0.0016199	0.462708	-1.11183	probable salivary secreted peptide; secreted venom family 2 protein
chr10.712	812	1036	832	451	462	543	1.97937193238807e-11	2.41958066757754e-10	0.462556	-1.1123	PDZ and LIM domain protein 3-like isoform X2
chr01.1627	768	935	867	422	484	499	2.70357210428401e-14	4.43993923387432e-13	0.462361	-1.11291	histone-lysine N-methyltransferase SETMAR-like
chr03.1360	1351	1094	1301	719	499	805	3.18926e-05	0.000166408	0.462112	-1.11369	-
chr10.693	168	193	133	94	74	97	0.000209014	0.000912198	0.461833	-1.11456	uncharacterized protein LOC113215652
chr04.0024	89	78	116	47	52	56	0.00234166	0.00782678	0.459246	-1.12266	uncharacterized protein LOC111044028
chr02.0879	554	651	541	222	232	492	0.00095619	0.00354341	0.459141	-1.12299	PREDICTED: clavesin-2
chr03.1783	3280	3547	3716	1842	1954	1923	1.45732553790314e-17	3.14328538175276e-16	0.459133	-1.12302	peroxisomal multifunctional enzyme type 2-like
chr05.0702	599	612	649	265	422	335	1.37171233128828e-10	1.53127308387409e-9	0.458789	-1.1241	glycogen-binding subunit 76A
chr14.342	237	304	202	100	159	145	2.44073e-06	1.57085e-05	0.458673	-1.12446	probable serine hydrolase
chr04.1305	2378	2557	2894	1240	1472	1556	2.63659545197271e-13	3.89754452175337e-12	0.458379	-1.12539	adipocyte plasma membrane-associated protein-like
chr03.1182	2205	3079	2654	1304	1337	1640	1.89601658606044e-10	2.0821499216432e-9	0.458316	-1.12559	hypothetical protein LSTR_LSTR003844
chr01.0917	2367	1915	1641	1038	1123	1027	1.94456958465798e-12	2.64398411719383e-11	0.458134	-1.12616	hypothetical protein LSTR_LSTR001715
chr02.1134	441	350	210	176	167	190	0.00029393	0.00124265	0.458008	-1.12655	CKLF-like MARVEL transmembrane domain-containing protein 4
chr12.176	871	794	818	429	412	496	1.25265759517142e-10	1.40271688843755e-9	0.45732	-1.12872	uncharacterized protein LOC110828263
chrX.1833	6590	7320	7419	3490	3976	4084	1.04822568570271e-22	3.18192507240502e-21	0.457319	-1.12873	protein yellow
chr08.906	188	186	154	90	110	85	1.14099e-06	7.73013e-06	0.457297	-1.1288	-
chr01.1448	398	506	413	188	276	249	8.20146772597855e-11	9.37831325364277e-10	0.455764	-1.13364	2-oxoisovalerate dehydrogenase subunit beta, mitochondrial isoform X1
chr01.0819	7945	8282	8976	4215	4606	4730	2.34000152207495e-19	5.63163840702493e-18	0.45417	-1.1387	aspartyl/asparaginyl beta-hydroxylase isoform X3
chr06.1063	216	433	394	155	249	163	0.000756709	0.0028894	0.454123	-1.13884	cytochrome P450 CYP304H1v4
chr05.1016	908	804	737	326	383	607	7.70502e-06	4.53736e-05	0.453908	-1.13953	putative inorganic phosphate cotransporter isoform X1
chr06.0317	705	810	799	428	382	422	2.05865038644195e-9	1.98623000677605e-8	0.453713	-1.14015	ero1-like protein isoform X1
chr05.0780	725	764	721	354	461	372	7.81403677047367e-19	1.83561915960301e-17	0.452761	-1.14318	enoyl-CoA delta isomerase 2, mitochondrial-like
chr04.0061	2126	2254	1485	822	1319	1008	2.98257270087726e-11	3.57313532213744e-10	0.45271	-1.14334	hemocytin
chrX.1821	3062	2680	2959	1406	1507	1747	2.06917289031456e-14	3.4241167308942e-13	0.452605	-1.14367	phosphate carrier protein, mitochondrial-like
chr09.435	211	241	253	127	114	134	6.70821e-06	3.99168e-05	0.451998	-1.14561	hypothetical protein LSTR_LSTR008875
chr07.0711	9031	11081	8233	4421	4875	5737	3.78417383215024e-18	8.60879630109799e-17	0.451466	-1.14731	ADP,ATP carrier protein 2-like
chr07.0435	1142	1409	1271	586	614	833	1.72765728699304e-9	1.67585858556973e-8	0.451012	-1.14876	8-oxo-dGDP phosphatase NUDT18
chr09.254	322	431	374	158	242	204	1.31435732065945e-8	1.15565054573197e-7	0.449858	-1.15246	phytanoyl-CoA dioxygenase, peroxisomal-like
chr02.1304	83	101	127	41	61	66	0.00193271	0.00660495	0.449851	-1.15248	hypothetical protein LSTR_LSTR015346
chr07.0788	116	222	112	56	84	98	0.00282811	0.00926639	0.449272	-1.15434	uncharacterized protein LOC111044325
chr08.518	1510	1898	1524	765	1020	831	1.24704933418469e-21	3.52764793329838e-20	0.448087	-1.15815	-
chr03.0027	13474	15994	7758	4984	7303	7312	2.2732192457571e-7	1.69293e-06	0.44794	-1.15862	very long-chain-fatty-acid--CoA ligase bubblegum-like
chr03.1836	8651	12643	12055	5078	6554	6122	3.63782834856572e-12	4.79980135953616e-11	0.44782	-1.15901	SPARC
chr06.0535	2097	1546	1432	868	946	854	1.13127004606244e-10	1.27206078228415e-9	0.446791	-1.16233	serpin B10-like isoform X1; leukocyte elastase inhibitor A-like
chr06.0089	420495	540953	425252	216010	255611	258638	1.98635362613697e-29	1.02212082304934e-27	0.446773	-1.16239	-
chr12.129	731	554	904	332	439	404	6.36337e-06	3.80534e-05	0.446596	-1.16296	carboxylesterase
chr10.644	2987	2649	2706	1473	1487	1415	2.19687184048315e-17	4.67310966698049e-16	0.445552	-1.16633	cadherin-like protein-6, partial
chr11.386	570	539	585	305	286	295	9.3210231887389e-10	9.343504320734e-9	0.444315	-1.17034	uncharacterized protein LOC110838093 isoform X1
chr03.0331	162	243	190	90	108	114	5.95507e-06	3.57701e-05	0.444264	-1.17051	hypothetical protein LSTR_LSTR000320; snake-10; venom protease-like
chr04.0917	402	429	377	234	175	215	1.4536e-06	9.64842e-06	0.443997	-1.17138	1-phosphatidylinositol 4,5-bisphosphate phosphodiesterase epsilon-1-like
chr05.1205	189	194	180	86	93	116	1.15514e-06	7.81619e-06	0.443777	-1.17209	oocyte zinc finger protein XlCOF22-like isoform X1
chr10.222	304	350	551	211	266	165	0.000742491	0.00284314	0.443681	-1.17241	uncharacterized protein LOC111056853; hypothetical protein LSTR_LSTR014600
chr02.0614	331	467	450	202	213	239	4.13623774714487e-7	2.96985e-06	0.443665	-1.17246	probable G-protein coupled receptor 158 isoform X1
chrX.1768	208	204	190	86	104	126	6.52623528871131e-7	4.57344e-06	0.44325	-1.17381	uncharacterized protein LOC111046079
chr05.0561	605	696	659	358	340	321	1.04226162042447e-10	1.17810450526222e-9	0.442777	-1.17535	-
chr03.1636	149	149	237	85	92	106	0.000857	0.00321426	0.442416	-1.17652	UDP-glucuronosyltransferase 2B15-like
chr05.1102	121926	165245	50407	43622	64219	66266	0.000336925	0.00140542	0.442389	-1.17661	fatty acid synthase
chr02.1129	521	421	265	171	195	259	9.13462e-05	0.000435608	0.441742	-1.17872	ribosomal protein S6 kinase alpha-5-like, partial
chr02.0045	2184	1276	1556	904	792	904	3.19496e-06	2.01193e-05	0.441657	-1.179	SET domain-containing protein SmydA-8-like; protein msta-like, partial
chr06.0599	203	166	111	64	87	99	0.000312728	0.00131236	0.441491	-1.17954	DNA transposase THAP9
chr01.0158	136	169	141	66	74	92	1.35219e-05	7.58661e-05	0.440862	-1.1816	sodium/iodide cotransporter isoform X2
chr02.1496	3007	3633	4529	2009	1886	1917	5.92752421532101e-8	4.79437325379931e-7	0.440291	-1.18347	uncharacterized protein LOC111054818 isoform X1
chr08.846	480	418	487	199	275	252	2.778374407615e-10	2.96671085461341e-9	0.439093	-1.1874	uncharacterized protein LOC111052043
chr01.2221	468	517	430	173	301	268	7.19545020592426e-10	7.32837275449741e-9	0.439083	-1.18743	-
chr01.0495	172	171	193	66	109	107	1.56387e-05	8.70644e-05	0.438547	-1.1892	glutamyl-tRNA(Gln) amidotransferase subunit A, mitochondrial
chr08.730	259	270	155	113	113	123	2.74618e-05	0.000145253	0.438035	-1.19088	xylulose kinase-like
chr14.247	169	138	106	71	63	77	0.000205528	0.000899165	0.437565	-1.19243	putative polypeptide N-acetylgalactosaminyltransferase 9
chr10.572	191	195	220	80	102	134	2.83713e-05	0.000149478	0.437457	-1.19279	pyridoxal kinase
chr10.170	186	182	148	76	100	91	1.44630029324418e-7	1.11078e-06	0.437444	-1.19283	uncharacterized protein LOC111047762
chr06.0919	4455	5121	6530	2674	3161	2560	2.17329332233668e-9	2.0893779040187e-8	0.437257	-1.19345	secreted Aspartyl glucosaminidase-like protein
chr01.1765	91	119	80	42	49	58	0.000264925	0.00113153	0.436944	-1.19448	androgen-dependent TFPI-regulating protein-like
chr06.0878	708	696	784	324	449	368	4.85879500777923e-13	7.03808831823893e-12	0.436861	-1.19475	epoxide hydrolase 4-like
chr05.0060	1438	2068	1602	782	948	901	2.77578332953864e-15	4.97431420547173e-14	0.436655	-1.19543	hexokinase-1-like
chr09.498	1920	2109	2441	978	1062	1305	2.06804848422882e-10	2.25048659824538e-9	0.435488	-1.1993	annexin B10 isoform X4
chrX.1786	514	468	356	217	258	210	5.62333182361916e-10	5.79272866406374e-9	0.435087	-1.20063	piggyBac transposable element-derived protein 3-like
chr04.0362	2338	2840	2271	1124	1203	1484	5.46321832103083e-16	1.02492252043505e-14	0.435036	-1.20079	serine protease snake-like isoform X2
chr04.0561	247	213	291	107	129	154	1.70322e-05	9.41433e-05	0.434862	-1.20137	beta-sarcoglycan
chr06.0169	63	62	82	30	46	32	0.00269576	0.00889476	0.43453	-1.20247	-
chr05.0274	308	357	272	158	157	161	8.97033866765042e-10	9.00868769912922e-9	0.433451	-1.20606	ATP-binding cassette sub-family G member 1-like protein
chr01.0861	368	437	354	187	182	220	9.34214005242795e-10	9.3559930867967e-9	0.433102	-1.20722	-
chr03.0332	141	173	199	95	80	86	0.000153036	0.000690484	0.432503	-1.20922	serine protease snake-like; hypothetical protein LSTR_LSTR000322
chr02.0097	2014	2431	2008	983	1382	938	3.6104232206685e-16	6.90517403938829e-15	0.431451	-1.21273	carnitine O-acetyltransferase-like, partial
chr02.0673	1978	2758	2457	1066	1197	1403	2.69476467163007e-12	3.60391423782606e-11	0.431402	-1.21289	nose resistant to fluoxetine protein 6-like
chr01.0563	406	770	389	174	360	268	0.000206289	0.000902128	0.430732	-1.21514	zinc transporter 2-like
chr03.0983	148	131	147	50	89	81	4.3973e-05	0.000224138	0.43	-1.21759	uncharacterized protein LOC111417713; hypothetical protein C0J52_24788
chr04.1271	138	201	146	81	78	84	1.47567e-05	8.23239e-05	0.428122	-1.22391	modular serine protease-like
chr14.288	506	643	422	212	263	316	8.5375798657127e-9	7.66891837314143e-8	0.427835	-1.22487	putative acyl-CoA-binding protein
chr01.1547	1983	2832	2593	1107	1261	1379	1.90173537408962e-12	2.59799651737199e-11	0.427721	-1.22526	sortilin-related receptor-like; hypothetical protein LSTR_LSTR004551
chr02.0877	2029	2121	2328	1068	1172	1039	8.5855626798558e-17	1.76044763412755e-15	0.427634	-1.22555	alpha-tocopherol transfer protein-like isoform X2
chr09.756	261	430	400	166	202	185	3.38484e-06	2.12408e-05	0.427526	-1.22592	BTB/POZ domain-containing protein 3-like
chr04.1086	1823	2213	2345	1082	1189	954	7.46510591886806e-12	9.47919325021014e-11	0.427276	-1.22676	protein O-mannosyl-transferase 2
chr10.201	2172	2437	2743	1120	1278	1332	1.80019311534073e-14	2.98815465504946e-13	0.427211	-1.22698	hornerin-like, partial
chrX.0369	78	110	58	29	52	43	0.00205291	0.00696945	0.425777	-1.23183	rabphilin-3A
chr03.0165	878	1088	957	400	499	573	5.09657678171291e-14	8.09906010341026e-13	0.425053	-1.23429	calcium-independent phospholipase A2-gamma-like
chr02.0771	2582	3043	4044	1421	1690	1799	1.90401406936096e-8	1.62517978147824e-7	0.424827	-1.23505	long-chain fatty acid transport protein 4-like
chr01.0828	76	100	86	26	46	61	0.00272314	0.00896323	0.424609	-1.23579	calcitonin gene-related peptide type 1 receptor-like
chr12.523	799	1080	393	301	369	449	0.000256498	0.00110164	0.423685	-1.23894	patatin-like phospholipase domain-containing protein 3 isoform X1
chr10.158	578	999	587	345	400	327	3.61277881636683e-7	2.61836e-06	0.423619	-1.23916	endocuticle structural glycoprotein SgAbd-2-like
chr07.0286	51	72	63	23	38	33	0.00186363	0.00639719	0.423559	-1.23936	rhythmically expressed gene 2 protein-like
chr02.1704	2016	3391	1642	934	1241	1306	3.17503373082425e-7	2.32449e-06	0.421672	-1.24581	D-3-phosphoglycerate dehydrogenase-like
chr03.1747	1306	1568	1623	637	911	716	1.3999744718804e-14	2.34544560358754e-13	0.421615	-1.246	LOW QUALITY PROTEIN: aldehyde dehydrogenase, mitochondrial
chr03.1213	407	586	542	206	304	261	6.85343637186703e-9	6.21892162294801e-8	0.421178	-1.2475	D-arabinitol dehydrogenase 1-like, partial
chr06.0934	549	919	359	253	294	346	0.000135552	0.00062093	0.420949	-1.24828	nose resistant to fluoxetine protein 6-like
chr09.871	326	405	184	81	244	138	0.00291289	0.00951534	0.42088	-1.24852	protein HGH1 homolog
chrX.1578	113	69	95	37	61	42	0.00151753	0.00534215	0.420592	-1.24951	T-box transcription factor TBX1-like isoform X2
chr02.1811	204	309	215	104	147	111	8.06486680893148e-7	5.58647e-06	0.420555	-1.24963	sodium/potassium/calcium exchanger 3
chr12.019	1031	1165	867	509	518	478	1.42790989465735e-16	2.83119161865456e-15	0.419805	-1.25221	cytochrome P450 CYP301B1
chr02.1683	940	1324	1155	486	598	611	1.50517909433685e-13	2.28120130342272e-12	0.418715	-1.25596	arylsulfatase B-like
chr01.0179	8215	8969	11288	4258	5065	4891	6.3071260911243e-13	9.01518578580545e-12	0.418635	-1.25623	protein disulfide-isomerase A6 homolog
chr07.0089	2176	1060	798	619	643	712	0.000359206	0.00148265	0.418606	-1.25633	hepatic leukemia factor-like isoform X3
chr10.447	6122	8384	9351	3739	4370	3757	8.50445277419438e-11	9.704236185633e-10	0.418489	-1.25674	uncharacterized protein LOC111053652; hypothetical protein LSTR_LSTR016573
chr08.656	578	744	805	252	376	438	3.84465994234675e-7	2.77339e-06	0.41818	-1.2578	LOW QUALITY PROTEIN: proton-associated sugar transporter A-like
chr07.0391	4220	5604	3786	2261	2240	2131	1.50800729076748e-15	2.75535145511401e-14	0.417948	-1.2586	LOW QUALITY PROTEIN: SEC14 domain and spectrin repeat-containing protein 1
chr09.425	3558	1708	1218	989	1092	1088	0.000349855	0.00144959	0.41776	-1.25925	retinol dehydrogenase 14 isoform X1
chr04.0116	206	225	209	91	103	122	2.58308706366389e-8	2.18239552853417e-7	0.4176	-1.25981	-
chr06.0920	678	836	1054	394	493	392	1.31375979563642e-7	1.01115e-06	0.416913	-1.26218	-
chr14.172	88	153	103	38	54	77	0.00169254	0.00588278	0.415198	-1.26813	sugar transporter
chr01.0919	132	151	107	73	64	50	0.000120357	0.000556278	0.41226	-1.27837	synaptojanin-1
chr09.443	685	878	569	274	396	368	2.1887391614702e-12	2.95643942235588e-11	0.412053	-1.2791	ester hydrolase C11orf54 homolog
chr13.045	648	620	521	284	316	267	4.82560095298641e-16	9.06877285182106e-15	0.411777	-1.28006	piggyBac transposable element-derived protein 3-like
chrY.212	933	939	774	423	479	380	6.19561326328666e-18	1.37756783792337e-16	0.411733	-1.28022	piggyBac transposable element-derived protein 3-like
chrX.0221	1741	2068	2088	990	899	957	5.28716755729958e-13	7.62792157866211e-12	0.411007	-1.28276	uncharacterized protein LOC111056372
chr03.0689	333	334	347	172	156	160	3.36095792976518e-9	3.15813142513414e-8	0.409451	-1.28824	glutamate receptor ionotropic, kainate 2-like isoform X2
chr13.444	179	257	181	83	121	95	3.70586460404599e-7	2.68043e-06	0.409393	-1.28844	cystinosin homolog
chr08.711	816	1019	1093	431	504	488	2.80480977229366e-12	3.74182399992658e-11	0.409315	-1.28872	protein CREG1
chr04.0027	117	152	154	68	67	69	1.64016e-05	9.07968e-05	0.40882	-1.29046	piggyBac transposable element-derived protein 2-like isoform X1
chr01.1853	2669	3563	2966	1199	1683	1583	1.07413512409184e-21	3.06256046198851e-20	0.408706	-1.29087	uncharacterized protein LOC111060006
chr01.1738	155	130	166	69	84	66	9.82609e-06	5.69334e-05	0.407893	-1.29374	facilitated trehalose transporter Tret1-2 homolog isoform X1
chr04.1203	3445	4039	3927	1691	1828	1970	3.00264279502181e-23	9.48729767339348e-22	0.407266	-1.29596	trypsin-like protein precursor
chr08.062	444	270	200	113	159	168	0.000175108	0.000780618	0.407172	-1.29629	-
chr03.0354	5264	5037	4128	2102	2364	2433	6.73083326249184e-35	5.38765809144347e-33	0.40628	-1.29945	obscurin-like, partial
chr01.0071	417	400	587	204	229	248	1.0851e-06	7.38097e-06	0.406172	-1.29984	uncharacterized protein LOC111045369; hypothetical protein LSTR_LSTR010614
scaffold.72	173	138	176	92	51	87	0.00126449	0.00454863	0.406019	-1.30038	glutamate receptor ionotropic, kainate 2-like isoform X2
chr07.0858	319	244	462	136	192	175	0.000112812	0.000525451	0.405821	-1.30108	GILT-like protein 2
chr01.0375	179	220	287	95	106	131	5.20217e-05	0.000261585	0.405791	-1.30119	gamma-glutamyl hydrolase-like
chr05.0537	133	214	155	77	100	63	4.8301e-05	0.000244126	0.405251	-1.30311	neural cell adhesion molecule 2-like; hypothetical protein LSTR_LSTR006230
chr08.128	6078	8365	7355	2986	3807	3671	1.3615757658669e-21	3.83155930363483e-20	0.404922	-1.30428	-
chr10.491	176	279	368	115	166	120	0.000339281	0.00141235	0.404789	-1.30476	estrogen sulfotransferase, testis isoform-like; hypothetical protein LSTR_LSTR009471, partial
chr02.0383	199	220	207	71	126	106	1.14119497461926e-7	8.8717646731912e-7	0.404298	-1.30651	L-galactose dehydrogenase-like
chr10.539	205	346	183	107	116	122	1.60477e-05	8.91117e-05	0.403182	-1.3105	PDZ domain
chr01.2126	401	246	235	108	148	166	2.04698e-05	0.000110709	0.403038	-1.31101	protein msta-like isoform X1
chr07.0359	416	498	477	204	233	226	3.90430945839625e-14	6.2876256344903e-13	0.402921	-1.31143	plancitoxin-1
chr03.0688	637	531	603	248	284	313	1.86206602106569e-12	2.55025163797666e-11	0.402179	-1.31409	glutamate receptor ionotropic, kainate 2-like isoform X2
chr07.0956	1259	1337	1269	586	579	664	1.88243436585588e-19	4.57114286684015e-18	0.402114	-1.31432	sugar transporter
chr05.0071	90	190	141	67	63	68	0.000666537	0.00258435	0.402055	-1.31454	neuroendocrine protein 7B2
chr13.290	9624	13142	17727	5834	7966	5729	1.5686394769884e-7	1.20048e-06	0.401291	-1.31728	fatty acid-binding protein, muscle isoform X1
chr01.0257	1868	1683	1337	826	808	656	3.71075777636682e-12	4.89005469895364e-11	0.401196	-1.31762	LOW QUALITY PROTEIN: probable peroxisomal acyl-coenzyme A oxidase 1
chrX.0537	80	60	70	29	35	36	0.000457207	0.00184557	0.40091	-1.31865	hypothetical protein B7P43_G02390, partial; unnamed protein product
chr09.093	413	344	145	121	166	136	0.000723751	0.00278422	0.400879	-1.31876	sulfotransferase 1C4-like
chr06.0751	4747	5618	5100	2376	2203	2687	9.02393308902564e-18	1.96995193858608e-16	0.40056	-1.31991	annexin-B9
chrX.0951	1413	1893	2026	850	862	798	9.00239981271497e-11	1.02292252761512e-9	0.398678	-1.3267	carbohydrate sulfotransferase 11-like isoform X1
chr09.070	327	299	240	140	144	120	5.43773740225781e-9	4.99236961502106e-8	0.397901	-1.32952	piggyBac transposable element-derived protein 3-like
chr05.0107	78251	124333	70460	32383	42197	53018	1.01554740302615e-9	1.01142905411065e-8	0.397679	-1.33032	cuticle protein
chr03.1485	1688	1248	1266	676	548	728	5.92783166436829e-9	5.41930194290726e-8	0.397538	-1.33084	uncharacterized protein LOC111057785 isoform X1
chrX.0809	158	107	103	51	52	69	0.000162514	0.000728681	0.396847	-1.33335	muscle calcium channel subunit alpha-1-like
chr11.011	313	228	250	133	113	121	1.42555e-06	9.47971e-06	0.395821	-1.33708	-
chr01.2246	200	286	159	79	110	111	3.08114e-06	1.94252e-05	0.395305	-1.33896	low density lipoprotein receptor adapter protein 1-like
chr12.625	1433	722	660	427	405	469	4.16319e-05	0.000213009	0.395178	-1.33942	uncharacterized protein LOC111044132 isoform X1
chr12.273	17726	18649	20008	9560	8951	7592	9.83277957266683e-15	1.66020337597246e-13	0.394182	-1.34307	endochitinase-like
chr10.713	86	92	53	39	27	39	0.00215739	0.00727387	0.393882	-1.34417	PDZ and LIM domain protein 3-like isoform X4; hypothetical protein LSTR_LSTR014083
chr08.192	1159	463	631	360	340	342	0.000208439	0.000910426	0.393375	-1.34602	protein yellow-like
chr02.1602	214	231	214	85	108	114	2.17593403762388e-10	2.3607573504582e-9	0.392933	-1.34765	-
chr13.463	674	722	725	300	322	362	7.81855765210674e-17	1.60928255216506e-15	0.392501	-1.34923	neutral and basic amino acid transport protein rBAT-like isoform X1
chr03.0512	2376	2855	1174	738	1027	1174	3.72861e-06	2.32764e-05	0.392191	-1.35037	-
chr01.1985	2460	2581	3049	1216	1244	1291	2.96499643544621e-15	5.28708770320655e-14	0.391719	-1.35211	uncharacterized protein LOC111050904
chr03.0674	94	94	64	38	32	45	0.000403704	0.00164565	0.391579	-1.35262	putative phosphatidate phosphatase
chrX.1717	6099	6403	5879	2726	2805	2897	9.13569282448809e-39	8.81431220191235e-37	0.389772	-1.3593	PREDICTED: transforming growth factor-beta-induced protein ig-h3
chr10.390	191	184	167	67	106	77	1.88467168569361e-8	1.60994167870396e-7	0.387178	-1.36893	LOW QUALITY PROTEIN: gamma-butyrobetaine dioxygenase-like
chr02.0561	524	798	408	196	379	220	7.02738e-06	4.17241e-05	0.386889	-1.37001	uncharacterized protein LOC111044962 isoform X3
chr04.1027	306	307	247	99	112	181	3.29978e-06	2.07431e-05	0.38641	-1.3718	PREDICTED: astakine-like
chr08.579	1541	1684	1511	703	671	774	4.10648761749389e-21	1.11775076057025e-19	0.386389	-1.37187	myosin-10
chr03.0100	1244	1936	1639	664	734	796	1.77163927780693e-12	2.42948401471848e-11	0.38612	-1.37288	Alanine--glyoxylate aminotransferase 2-like
chr12.595	770	742	291	276	278	249	0.000131388	0.000603135	0.385829	-1.37397	cyclin-dependent kinase inhibitor 1B-like; hypothetical protein LSTR_LSTR016903, partial
chr01.2120	1325	2133	855	480	668	796	7.88157e-06	4.63375e-05	0.385574	-1.37492	sorbitol dehydrogenase-like
chr12.374	867	934	1055	416	510	383	2.05739603970166e-13	3.09210314395217e-12	0.385459	-1.37535	glucosamine-6-phosphate isomerase
chr07.0654	352	401	392	161	180	180	3.40311209244887e-14	5.52739532451737e-13	0.384725	-1.3781	-
chrX.0688	264	290	320	126	134	138	1.0094725373055e-9	1.00630629502981e-8	0.384581	-1.37864	TWiK family of potassium channels protein 18; hypothetical protein LSTR_LSTR011576
chr07.0288	159	122	118	59	54	67	1.2399e-05	7.0222e-05	0.384113	-1.3804	uncharacterized protein LOC111056699 isoform X1; sarcospan isoform X1
chr06.0077	1069	1458	1121	499	500	644	3.98934341457519e-13	5.8019979727994e-12	0.383979	-1.3809	D-beta-hydroxybutyrate dehydrogenase, mitochondrial
chr05.0426	237	191	178	79	88	107	1.29080330508758e-7	9.94894473236546e-7	0.382975	-1.38468	excitatory amino acid transporter isoform X2
chr04.0976	69	81	63	28	46	23	0.000757859	0.00289277	0.382785	-1.38539	hypothetical protein LSTR_LSTR004409
chr01.0515	453	343	477	218	187	168	1.35711e-06	9.07483e-06	0.382384	-1.38691	long-chain-fatty-acid--CoA ligase 1
chr01.1577	140	220	181	65	97	84	1.59569e-06	1.05398e-05	0.382379	-1.38692	protein msta-like
chr08.809	195	188	145	65	75	97	4.45549813419698e-7	3.1906e-06	0.380959	-1.39229	uncharacterized protein LOC111044898
chr01.0337	590	679	1092	376	367	327	1.16928e-05	6.67121e-05	0.380539	-1.39388	platelet-activating factor acetylhydrolase-like
chr11.233	67	76	52	23	38	27	0.000363506	0.00149811	0.38042	-1.39433	-
chr10.339	88	105	134	45	50	53	0.000111094	0.000518044	0.380148	-1.39537	cuticular protein
chr01.0997	1604	1053	1125	520	576	601	2.76114078859757e-11	3.31520970684282e-10	0.379827	-1.39658	uncharacterized protein LOC111064613
chr01.0873	11165	11947	7121	3429	4739	5335	3.37484288571798e-13	4.94824317816397e-12	0.379111	-1.39931	lipoyltransferase 1, mitochondrial
chr05.0074	319	419	298	122	191	152	3.36150417809691e-11	3.99251389412478e-10	0.378324	-1.40231	BAI1-associated protein 3-like
chr04.0117	4443	5997	6149	2287	2412	2721	8.66983229112507e-15	1.47305358078455e-13	0.378227	-1.40268	uncharacterized protein LOC111049168; hypothetical protein LSTR_LSTR002904
chr01.1840	191	222	209	95	111	72	2.2183503042213e-7	1.65893e-06	0.378224	-1.40269	-
chr06.0002	225	247	235	120	96	95	2.21316984948492e-7	1.6562e-06	0.376629	-1.40878	tigger transposable element-derived protein 1-like, partial
chr01.0157	143	169	166	87	61	61	4.5405e-05	0.00023035	0.375868	-1.4117	hypothetical protein LSTR_LSTR012433
chrX.0349	73	117	76	32	44	41	9.5589e-05	0.000453638	0.372775	-1.42362	scavenger receptor class B member 1-like isoform X2
chr10.605	1888	511	874	483	478	477	0.00125865	0.00453214	0.372612	-1.42425	cuticle protein
chr02.1734	612	623	589	254	254	292	5.96202402619976e-18	1.32836353870339e-16	0.372427	-1.42497	hypothetical protein LSTR_LSTR013702; adenylate kinase isoenzyme 1 isoform X1
chr04.0543	1057	1207	920	467	490	426	8.23942781126393e-22	2.36795896086484e-20	0.370555	-1.43224	protein UBASH3A homolog isoform X1
chr02.1152	501	491	319	152	188	231	5.54913990595122e-9	5.09032307501773e-8	0.37033	-1.43312	facilitated trehalose transporter Tret1-like
chr01.1634	750	462	593	224	296	277	5.77823503507464e-9	5.29598030441192e-8	0.37017	-1.43374	protein msta-like
chr08.152	239	253	183	83	140	74	1.49471e-06	9.88481e-06	0.369929	-1.43468	uncharacterized protein LOC111050461
chr07.0327	87	108	95	38	48	41	3.94177e-06	2.4522e-05	0.36986	-1.43495	F-BAR and double SH3 domains protein 2
chr05.0807	286	248	148	75	153	73	0.000200373	0.000879462	0.369859	-1.43495	lysophosphatidylcholine acyltransferase-like isoform X2
chr01.1447	227	277	280	105	108	128	4.04109244895252e-9	3.76448663822249e-8	0.368079	-1.44191	uncharacterized protein LOC111051741
chr10.780	699	749	335	201	203	358	8.89441e-05	0.00042679	0.367814	-1.44295	-
chr01.0294	2591	3176	3973	1255	1696	1340	6.62979489616e-12	8.45827197732053e-11	0.367688	-1.44345	uncharacterized protein LOC111049215
chr13.281	18835	21084	14127	6409	9598	7443	1.21472024897639e-25	4.57361219875921e-24	0.366558	-1.44789	acyl-CoA Delta(11) desaturase-like
chr07.0808	58	67	43	25	30	17	0.00147038	0.00519247	0.365306	-1.45282	uncharacterized protein LOC111044585
chr01.1106	536	952	332	202	241	328	0.000113751	0.000529594	0.365101	-1.45363	homogentisate 1,2-dioxygenase-like
chr05.0238	1110	1128	1180	470	491	512	5.53016933749116e-23	1.7172129270382e-21	0.364832	-1.4547	calpain-C isoform X1
chr08.880	120	147	130	59	53	57	7.35044600727697e-7	5.11455e-06	0.362863	-1.4625	-
chr08.981	84	90	104	30	39	51	8.73912e-05	0.000419898	0.3618	-1.46673	aquaporin-like
chr01.0194	300	491	424	141	215	168	1.59160925900261e-8	1.37848467096408e-7	0.361772	-1.46685	uncharacterized protein LOC111051467
chr10.359	2218	2814	3798	1015	1495	1338	1.74183955681706e-9	1.68810029156638e-8	0.361564	-1.46768	MD-2-related lipid-recognition protein-like
chr08.654	802	1005	1001	317	435	454	1.18339374965846e-15	2.18221038546234e-14	0.360334	-1.47259	-
chr06.0244	3925	5445	5307	1800	1985	2455	8.79901444919804e-15	1.4926554181795e-13	0.35916	-1.4773	protein obstructor-E-like
chr13.504	66	101	83	21	49	38	0.000492444	0.00197746	0.358961	-1.4781	adenylate cyclase type 8-like, partial
chr05.0380	365	434	337	165	144	166	8.65899871527844e-12	1.0892798616682e-10	0.358075	-1.48166	cGMP-dependent 3&apos;,5&apos;-cyclic phosphodiesterase-like
chr02.0971	249	260	157	63	131	89	3.8771e-06	2.41615e-05	0.356227	-1.48913	zinc transporter foi-like isoform X1
chr07.0433	847	701	232	162	307	277	0.000806504	0.00305043	0.355445	-1.4923	sodium-coupled neutral amino acid transporter 9 homolog isoform X1
chr09.755	4651	4727	2712	1409	1688	1929	3.40194383834506e-13	4.9812202055768e-12	0.354954	-1.4943	PREDICTED: carboxypeptidase M-like isoform X2
chr04.0298	605	1150	1756	339	489	683	0.000391017	0.0015999	0.354911	-1.49447	hypothetical protein LSTR_LSTR002936
chr10.389	4101	2283	2233	1233	1226	1123	1.37616958131261e-8	1.20320917025536e-7	0.354739	-1.49517	GATA zinc finger domain-containing protein 14-like isoform X1
chr04.1369	1032	1071	1091	418	483	432	1.51980776000607e-29	7.97235080321629e-28	0.352464	-1.50445	uncharacterized protein YFR016C-like
chr14.117	898	1047	1364	473	425	480	2.7036037241552e-9	2.58770078327911e-8	0.352256	-1.5053	-
chr03.1505	46	66	55	20	19	30	0.00108522	0.00397138	0.351204	-1.50962	uncharacterized protein LOC111048054
chrX.0846	79	73	55	27	25	33	0.000152419	0.000688272	0.350663	-1.51184	uncharacterized protein LOC111047696
chr05.1240	107	129	140	39	68	51	4.17429e-06	2.57316e-05	0.349909	-1.51495	ATP-binding cassette sub-family G member 1-like protein
chr08.251	832	663	617	281	294	287	1.4167614125268e-16	2.81425070289791e-15	0.3469	-1.52741	uncharacterized protein LOC111055960
chr01.1884	471	380	363	117	182	203	2.95299428085008e-10	3.14694834308343e-9	0.346659	-1.52841	PREDICTED: F-box/LRR-repeat protein 7 isoform X1
chr03.0279	77	107	91	43	34	34	5.89281e-05	0.000293445	0.34591	-1.53153	-
chr08.273	225	298	303	86	135	120	2.77014003830486e-9	2.64669613208863e-8	0.344966	-1.53547	uncharacterized protein LOC111044818
chr10.781	1265	1491	632	360	321	668	5.14052e-05	0.000258726	0.344085	-1.53916	uncharacterized protein LOC111049483
chrX.1963	1183	2097	1909	552	754	819	7.79529077706068e-10	7.90947531802044e-9	0.343842	-1.54018	ecdysis triggering hormone
chrX.0682	234	322	254	108	126	94	1.92788612881819e-10	2.1149987317776e-9	0.343762	-1.54052	-
chr13.291	6431	9141	11127	3248	4327	3382	1.60303437113437e-11	1.9819667522286e-10	0.342675	-1.54509	-
chr12.306	918	824	687	382	324	261	2.59209191058041e-10	2.78430866657375e-9	0.342506	-1.5458	glutaredoxin domain-containing cysteine-rich protein CG12206-like
chr02.0416	54	56	33	20	22	15	0.00158686	0.00554779	0.341074	-1.55184	-
chrX.1745	66	102	94	31	54	22	0.000934905	0.00347287	0.340735	-1.55328	PREDICTED: 52 kDa repressor of the inhibitor of the protein kinase-like, partial
chr01.0487	941	862	621	322	349	296	1.37042502682285e-15	2.51422968418468e-14	0.340619	-1.55377	androgen-dependent TFPI-regulating protein-like
chr08.289	6215	6666	3066	1518	2116	2737	4.27393809529827e-8	3.5201352940391e-7	0.340601	-1.55385	putative phosphoserine aminotransferase
chr01.0213	120	125	65	40	31	51	0.000370412	0.00152251	0.340252	-1.55532	endothelin-converting enzyme homolog isoform X2
chr05.0647	547	570	607	195	248	253	1.29806436625956e-19	3.19518987284756e-18	0.339407	-1.55891	ATP-binding cassette sub-family G member 4-like protein
chr01.0094	557	434	368	148	227	173	6.28224939708219e-12	8.06246876304871e-11	0.339218	-1.55972	17-beta-hydroxysteroid dehydrogenase 13-like isoform X1
chr01.1185	108	75	118	44	30	46	0.000451036	0.0018227	0.338835	-1.56135	potassium channel subfamily K member 15
chr08.184	628	749	918	257	337	336	8.76377681953669e-12	1.10117874781295e-10	0.338738	-1.56176	4-hydroxy-2-oxoglutarate aldolase, mitochondrial-like isoform X2
chr08.630	201	270	146	70	77	97	5.86216822506568e-7	4.14301e-06	0.338528	-1.56265	2-oxo-4-hydroxy-4-carboxy-5-ureidoimidazoline decarboxylase-like
chr09.217	1393	2074	1269	475	710	703	1.19462297838472e-14	2.01076260193541e-13	0.337308	-1.56786	uncharacterized protein LOC111046698; hypothetical protein LSTR_LSTR011744
chr01.1120	248	474	257	105	135	147	6.41759807139686e-7	4.50023e-06	0.336984	-1.56925	inositol oxygenase
chr06.0720	967	1333	1376	431	491	546	3.88811785619311e-14	6.27089575433175e-13	0.336624	-1.57079	sugar transporter
chr04.1366	294	365	229	105	90	152	5.77205524574479e-7	4.0826e-06	0.335716	-1.57469	uncharacterized protein LOC111049459; PREDICTED: mucin-5AC
chr03.1677	4899	7209	5467	2041	2520	2376	1.15358044112294e-27	4.96637061624483e-26	0.334583	-1.57956	-
chr03.0105	88	135	100	25	50	54	7.30552e-05	0.000357858	0.334132	-1.58151	zinc finger protein 474-like
chr11.229	86	60	68	26	20	38	0.000790115	0.003	0.334003	-1.58207	-
chr08.191	3894	4933	4342	1516	1727	1903	1.35290899026787e-33	9.63485427423473e-32	0.330895	-1.59555	hypothetical protein LSTR_LSTR003145; uncharacterized protein LOC111061337
chr04.1444	34	34	27	11	12	14	0.00285239	0.00933179	0.330761	-1.59614	uncharacterized protein LOC111044529; hypothetical protein LSTR_LSTR016653
chr05.0810	1403	1812	830	376	551	640	1.35018727309314e-8	1.18522531868761e-7	0.329903	-1.59989	purine nucleoside phosphorylase
chr03.0030	4051	4168	4396	1529	1792	1611	2.1915239330668e-43	2.92365526181726e-41	0.329782	-1.60041	protein lethal(2)essential for life
chr06.0008	10947	13081	11093	4394	4399	4748	1.48157683354275e-40	1.56959992777087e-38	0.328559	-1.60578	uncharacterized protein LOC111058203
chr09.128	6089	5063	6017	2032	2413	2257	4.92979132660893e-30	2.67695100881086e-28	0.328448	-1.60626	troponin C-like isoform X1
chr12.082	482	738	562	253	193	232	1.58053650779631e-9	1.54423847226464e-8	0.327793	-1.60914	cytochrome P450 CYP301A1
chr06.0688	672	797	538	279	235	249	3.43198919436897e-13	5.01841342819365e-12	0.327572	-1.61012	uncharacterized protein LOC111048366
chr02.0974	49	37	47	12	16	24	0.0021614	0.00728512	0.327384	-1.61094	hypothetical protein LSTR_LSTR002775; putative uncharacterized protein DDB_G0294196
chr01.2016	6184	4466	3264	1607	1714	2010	1.06289114817204e-12	1.49357630001913e-11	0.327131	-1.61206	protein Skeletor, isoforms B/C-like
chr06.1101	2226	2806	2641	913	1162	894	1.91355847137425e-27	8.14091056758669e-26	0.326201	-1.61617	dehydrogenase/reductase SDR family member 7 isoform X2
chrX.0279	1069	1278	1058	422	449	435	2.91964964643392e-34	2.19095375551145e-32	0.326122	-1.61651	uncharacterized protein LOC111053758
chr03.1435	11732	15298	17767	5919	5809	5489	3.56375002761534e-15	6.30276314212952e-14	0.325273	-1.62028	cartilage oligomeric matrix protein
chr05.1157	763	426	209	215	201	107	0.00128022	0.00460062	0.324887	-1.62199	protein FAM135A isoform X3; hypothetical protein LSTR_LSTR013288
chr01.1026	2537	2850	2307	980	1083	873	5.65038803569808e-36	4.73318551269407e-34	0.324718	-1.62274	sphingomyelin phosphodiesterase
chr02.1626	933	884	498	328	275	262	1.3581020398956e-8	1.19120540934349e-7	0.323887	-1.62644	fatty acid hydroxylase domain-containing protein 2
chr04.1498	158	176	178	56	74	67	1.10202507310374e-10	1.24176047340553e-9	0.32364	-1.62754	LOW QUALITY PROTEIN: putative N-acetylated-alpha-linked acidic dipeptidase; hypothetical protein LSTR_LSTR003665
chr12.479	470	230	159	111	102	110	0.000234643	0.00101341	0.323524	-1.62806	ras association domain-containing protein 10-like; hypothetical protein LSTR_LSTR003442
scaffold.52	4675	4491	3321	1420	1582	1721	1.53642085606773e-31	9.32728301722916e-30	0.322169	-1.63411	cingulin isoform X3
chr13.208	500	365	377	159	163	149	2.35449743922629e-12	3.17240640003483e-11	0.322011	-1.63482	protein takeout-like; circadian clock-controlled protein
chr01.0684	9415	12850	13474	4089	4633	4914	4.63916739301653e-20	1.17678034856659e-18	0.321643	-1.63647	invertebrate-type lysozyme 3-like
chr02.0260	1144	1146	893	357	384	460	4.58273807908167e-24	1.5523845668513e-22	0.321069	-1.63904	uncharacterized protein LOC111051460; hypothetical protein LSTR_LSTR007829
chr03.0045	580	650	439	138	357	151	3.17236e-06	1.99886e-05	0.320465	-1.64176	high affinity cAMP-specific and IBMX-insensitive 3&apos;,5&apos;-cyclic phosphodiesterase 8A isoform X1
chr03.0560	19311	25878	25867	8732	8848	9256	1.07639303714172e-22	3.25812413427267e-21	0.320275	-1.64262	proclotting enzyme-like isoform X1
chr01.1321	50	78	54	18	31	20	0.000217739	0.000946838	0.319015	-1.64831	leucine-rich repeat-containing protein 28-like
chr02.1808	15090	16908	19919	6150	6815	6627	1.83630451539234e-24	6.33965066879541e-23	0.317855	-1.65356	chitinase-like protein EN03
chr04.0430	75	89	75	33	21	34	9.2932e-05	0.000442584	0.31671	-1.65877	major facilitator superfamily domain-containing protein 6-like
chr02.0223	1357	1769	1694	495	567	738	1.80204262421138e-16	3.55344390460368e-15	0.31518	-1.66575	uncharacterized protein LOC111058969; hypothetical protein LSTR_LSTR004727
chr07.0421	325	348	260	153	90	92	2.71232e-06	1.72861e-05	0.3134	-1.67392	proton-coupled amino acid transporter-like protein CG1139
chr01.1378	188	273	296	106	88	84	5.44703188349222e-7	3.86986e-06	0.31289	-1.67627	-
chr08.871	29454	38796	40874	13438	12897	13759	3.02515169985493e-20	7.82052374847665e-19	0.31181	-1.68126	angiotensin converting enzyme
chr06.0712	96413	162683	152536	57082	49697	43005	9.85183918136177e-12	1.23359182148083e-10	0.311306	-1.6836	basic proline-rich protein-like
chr02.0499	87	174	230	50	73	61	0.000275092	0.00117033	0.310838	-1.68577	mitochondrial amidoxime-reducing component 1-like isoform X1
chr10.062	62	78	90	25	33	27	2.49317e-05	0.000133043	0.309763	-1.69076	hypothetical protein LSTR_LSTR012176
chr03.1421	80	80	84	34	20	34	0.000130895	0.00060164	0.309598	-1.69153	-
chr13.042	2470	2548	3002	927	1054	967	4.58385363463001e-26	1.76904008485042e-24	0.309505	-1.69197	single-pass membrane and coiled-coil domain-containing protein 4 homolog
chrX.0799	101	130	118	27	50	52	1.75211e-06	1.15026e-05	0.30868	-1.69582	potassium voltage-gated channel protein Shal
chr05.0299	122	173	203	59	74	50	2.60463e-06	1.66443e-05	0.30818	-1.69815	very-long-chain 3-oxoacyl-CoA reductase-like isoform X1
chr07.0503	3345	2811	3284	1008	1189	1257	1.6000638839416e-29	8.3126395816697e-28	0.307888	-1.69952	uncharacterized protein LOC111043538 isoform X2
chr03.0239	228	365	301	99	107	118	2.5822557385471e-10	2.77650303589453e-9	0.307599	-1.70088	EF-hand calcium-binding domain-containing protein 4A-like isoform X1
chr01.0109	59	87	71	16	35	28	7.4833e-05	0.000364748	0.303434	-1.72054	facilitated trehalose transporter Tret1-2 homolog
chr10.405	1068	1055	1107	308	408	449	2.70327062951387e-26	1.0583892182075e-24	0.302881	-1.72318	hormone-sensitive lipase isoform X2
chr01.1835	550	628	1118	277	342	217	2.26543e-06	1.46588e-05	0.302372	-1.72561	alpha,alpha-trehalose-phosphate synthase
chr03.1406	7420	8692	11501	2949	3504	3474	8.94573570668498e-17	1.83082613724314e-15	0.300898	-1.73265	cathepsin B
chr02.0081	153	148	129	39	47	67	5.37227958333555e-8	4.36816050997171e-7	0.300774	-1.73325	cytochrome P450 CYP4G76
chr01.0073	383	556	142	81	141	157	0.000322126	0.0013471	0.29994	-1.73725	cytochrome P450 4C1-like
chr08.305	7448	8814	6910	1901	3316	3060	1.21141260511128e-27	5.19465262334623e-26	0.298972	-1.74192	probable low-specificity L-threonine aldolase 1 isoform X1
chr02.0878	73	86	91	29	27	32	4.05886e-06	2.51347e-05	0.298271	-1.74531	-
chr03.0409	536	565	558	176	197	212	2.87270371195915e-26	1.11663439969175e-24	0.298039	-1.74643	uncharacterized protein LOC110827620; hypothetical protein LSTR_LSTR007526
chr08.357	94	81	49	23	25	29	5.20744e-05	0.000261729	0.29371	-1.76754	protein dimmed-like
chr05.1272	310	399	541	104	136	199	7.41319082718716e-7	5.15157e-06	0.292281	-1.77457	putative phospholipase B-like 2
chr06.0243	882	1532	1011	365	352	448	7.49486725456536e-13	1.06565178358991e-11	0.291416	-1.77885	sodium/potassium-transporting ATPase subunit alpha-like
chr10.795	7565	10649	13718	3045	4673	3469	8.93546420658927e-13	1.26053036836036e-11	0.290472	-1.78353	-
chr02.0230	434	333	545	113	155	189	1.92968017723824e-8	1.64578721351511e-7	0.289229	-1.78972	sodium/potassium-transporting ATPase subunit beta-2-like
chr04.1468	229	416	206	42	208	52	0.00299139	0.00973936	0.289113	-1.7903	alpha-crystallin B chain-like
chr03.0967	4157	5110	5301	1544	1701	1734	1.89587250025329e-31	1.14451386803e-29	0.288697	-1.79237	ejaculatory bulb-specific protein 3-like; putative chemosensory protein CSP6
chr01.2140	79	91	50	20	33	22	3.45176e-05	0.000178981	0.288617	-1.79277	PREDICTED: uncharacterized protein LOC107332451
chr10.614	2418	3914	3122	894	1261	1083	1.32738401138071e-21	3.745094419577e-20	0.288518	-1.79326	4-coumarate--CoA ligase 1-like isoform X4
chr02.0761	1432	1936	1300	461	339	757	3.02641086388923e-8	2.53711371568557e-7	0.287148	-1.80013	transforming growth factor-beta-induced protein ig-h3-like
chr07.0530	1236	1707	1488	469	458	559	4.69190587174945e-21	1.27069510902568e-19	0.285363	-1.80913	uncharacterized protein LOC111057583; hypothetical protein LSTR_LSTR002156
chr02.1068	97	115	65	28	19	44	0.000231133	0.00099985	0.283814	-1.81698	protein commissureless 2 homolog
chr04.1228	1038	1680	592	177	803	164	0.00182085	0.00626825	0.28341	-1.81904	uncharacterized protein LOC111051277 isoform X2; hypothetical protein LSTR_LSTR009002
chr01.0215	64	65	54	22	29	10	0.000573823	0.00226635	0.282091	-1.82577	uncharacterized protein LOC111417713
chr10.332	138546	170232	204069	52934	68991	50710	6.74867861887359e-21	1.81408510337184e-19	0.281711	-1.82771	adhesive plaque matrix protein-like
chr12.467	173	168	100	29	78	42	2.10568e-05	0.000113543	0.281156	-1.83056	sodium/hydrogen exchanger 10-like
chr10.742	898	588	472	178	234	237	2.40268357311685e-11	2.9009384012403e-10	0.280561	-1.83361	D-beta-hydroxybutyrate dehydrogenase, mitochondrial-like
chr04.0968	133	165	151	53	51	44	1.04084339938324e-9	1.0347151585773e-8	0.280363	-1.83463	piggyBac transposable element-derived protein 4-like
chr01.0207	1199	1244	1312	541	370	308	7.02271609911873e-10	7.16595563428489e-9	0.280291	-1.835	uncharacterized protein LOC106670355 isoform X2
chr02.1547	1225	2223	1679	515	529	640	4.17935881238395e-14	6.68079161636404e-13	0.27989	-1.83707	venom dipeptidyl peptidase 4-like
chrX.0694	269	270	258	74	91	99	3.16112196039303e-18	7.22179363721079e-17	0.27949	-1.83913	ankyrin repeat and SOCS box protein 14-like
chr08.393	977	1202	945	270	342	419	5.52463477718764e-24	1.8597882679841e-22	0.279124	-1.84102	uncharacterized protein LOC111057768, partial
chr03.0104	39	74	58	17	16	23	0.000301159	0.00126973	0.278802	-1.84269	zinc finger protein 474-like isoform X2
chr07.0372	263	276	349	78	98	119	1.02690630307643e-10	1.16196329958575e-9	0.278003	-1.84683	-
chr05.1148	118	78	41	29	25	22	0.000691668	0.00266934	0.277465	-1.84962	LOW QUALITY PROTEIN: uncharacterized protein K02A2.6-like; hypothetical protein PPYR_11669
chr01.0673	908	356	261	103	121	274	0.000936432	0.00347735	0.277319	-1.85038	apolipoprotein D-like
chr03.0795	457	616	424	150	164	173	2.69660184525707e-20	7.0215613349031e-19	0.277294	-1.85051	forkhead box protein O-like
chr02.0099	311	336	235	79	145	67	1.27981005426928e-8	1.12710900133935e-7	0.276712	-1.85354	BTB/POZ domain-containing protein 2-like; hypothetical protein LSTR_LSTR000877
chr01.0598	117	135	156	34	52	49	1.74333092852668e-8	1.50257847249111e-7	0.27622	-1.85611	major facilitator superfamily domain-containing protein 6-A-like
chr06.0612	362	963	508	131	252	215	1.36874e-06	9.14132e-06	0.274675	-1.8642	cuticular protein
chr01.0312	1334	1156	631	391	357	241	1.95326743901544e-8	1.66459053201899e-7	0.274632	-1.86443	LOW QUALITY PROTEIN: cadherin-89D; cadherin-like protein-7, partial
chrX.1118	61	76	87	22	38	14	0.000271703	0.00115774	0.274524	-1.865	hypothetical protein B7P43_G16509
chr09.269	97	130	140	29	43	48	3.19191316796475e-7	2.33526e-06	0.273372	-1.87106	CD63 antigen
chr01.0527	512	660	396	160	162	176	1.84165684507123e-16	3.62494423822217e-15	0.272298	-1.87674	PREDICTED: sialin-like; sialin isoform X1
chr04.0853	593	166	131	89	106	89	0.0015244	0.00536046	0.272108	-1.87775	proclotting enzyme-like isoform X1
chr07.0140	68	74	74	23	19	27	4.95515e-06	3.02858e-05	0.27167	-1.88007	-
chr10.746	466	306	304	100	109	135	4.29129113957519e-11	5.04588596890636e-10	0.270886	-1.88424	PREDICTED: D-beta-hydroxybutyrate dehydrogenase, mitochondrial
chr03.0614	429	572	358	102	230	108	1.76185373805744e-8	1.51701924250587e-7	0.269993	-1.88901	major facilitator superfamily domain-containing protein 12-like isoform X1
chr03.0475	1903	1361	890	407	465	432	1.07099915323253e-12	1.50301517530269e-11	0.268175	-1.89875	-
chr06.0629	242	388	303	75	92	128	6.50927020001086e-10	6.67354589955572e-9	0.267438	-1.90273	cuticular protein
chr03.0163	146	182	110	16	59	66	0.000269887	0.00115117	0.266828	-1.90602	-
chr01.0287	663	955	349	104	453	83	0.00189001	0.00647952	0.266816	-1.90608	cytochrome c oxidase subunit 6A, mitochondrial-like
chr11.406	336	238	288	91	83	97	1.68515997489493e-11	2.07874870875737e-10	0.266687	-1.90678	alpha-tocopherol transfer protein-like isoform X2; uncharacterized protein LOC106681725
chr03.0401	5230	2434	1759	726	1039	1193	3.24920458720575e-7	2.37396e-06	0.265562	-1.91288	putative chemosensory protein CSP5; ejaculatory bulb-specific protein 3-like
chr09.185	24	41	42	10	17	7	0.00296245	0.0096626	0.264864	-1.91667	LOW QUALITY PROTEIN: uncharacterized protein LOC111051716
chr08.851	64	67	94	16	14	41	0.00148374	0.0052294	0.264695	-1.9176	-
chr04.1270	26	51	36	10	9	16	0.00183369	0.00629843	0.264285	-1.91983	hypothetical protein LSTR_LSTR004409; modular serine protease-like
chr13.547	165	332	112	32	122	39	0.00143593	0.00509411	0.262758	-1.92819	pseudouridine-5&apos;-phosphatase-like
chr02.1825	1414	1984	553	267	445	498	2.59339e-06	1.65921e-05	0.26197	-1.93253	lipid storage droplets surface-binding protein 1-like
chr01.1328	907	1077	566	237	254	282	2.01195197849756e-15	3.63564432769977e-14	0.260245	-1.94206	hypothetical protein LSTR_LSTR005940
chr02.1409	220	381	280	53	117	105	2.68963220638699e-8	2.26709560235708e-7	0.260052	-1.94313	MFS-type transporter SLC18B1-like
chrX.1772	138	85	92	23	47	28	5.78187e-06	3.48655e-05	0.258628	-1.95105	cyclin-dependent kinase 9-like; cell division protein kinase 2 homolog CRK1-like
chr14.031	330	655	174	50	244	69	0.00239434	0.00797818	0.258458	-1.952	putative uncharacterized protein DDB_G0286901 isoform X2
chr03.0079	873	1125	634	222	285	290	1.51678771530238e-19	3.71664581667972e-18	0.25804	-1.95433	lambda-crystallin
chr09.245	3127	4684	2143	809	1017	1173	1.76848062343997e-14	2.94003101798343e-13	0.257989	-1.95462	4-hydroxyphenylpyruvate dioxygenase
chr01.0315	7726	5910	8371	2378	2319	2015	1.0700944493409e-19	2.65216527971968e-18	0.257809	-1.95563	ATP-dependent RNA helicase DHX36-like
chr06.0406	2893	2927	3396	971	984	847	5.73010379199565e-28	2.56927392432801e-26	0.257395	-1.95794	tubulin beta chain-like
chr02.1480	112	117	145	40	40	34	2.86565546091722e-8	2.40795279243169e-7	0.257328	-1.95832	sugar transporter 9
chr01.1220	1807	1960	3021	709	693	674	5.95917943326267e-13	8.54043673154329e-12	0.257039	-1.95994	fatty-acid amide hydrolase 2-A-like isoform X3
chr07.0876	84	196	104	37	35	42	1.18942e-05	6.7716e-05	0.255552	-1.96831	uncharacterized protein LOC111047693; hypothetical protein LSTR_LSTR004473
chr08.003	2696	799	848	479	431	380	3.03849e-05	0.00015931	0.255125	-1.97073	peroxidase-like
chr01.1052	146	207	193	58	40	64	7.46374274032746e-8	5.96547367248362e-7	0.254145	-1.97628	zinc finger CCHC domain-containing protein 24-like
chr05.0041	67	45	71	17	12	26	0.000412048	0.00167516	0.25414	-1.9763	phosphotriesterase-related protein-like
chr04.1450	553	446	406	166	118	123	6.62434193331013e-12	8.45827197732053e-11	0.249857	-2.00083	unnamed protein product
chr09.851	43	42	25	9	8	15	0.00104423	0.00383937	0.249235	-2.00442	PREDICTED: guanylate cyclase 32E
chr14.339	640	816	676	208	198	217	4.03706295326239e-27	1.67786547203667e-25	0.249156	-2.00488	-
chr07.0953	44	67	61	14	22	15	2.26662e-05	0.000121675	0.248686	-2.00761	glucose dehydrogenase
chrX.0138	67	58	44	25	14	9	0.00102632	0.00377869	0.248293	-2.00989	-
chrX.1989	307	321	207	78	92	73	5.33843967918951e-15	9.24474025213491e-14	0.248088	-2.01108	uncharacterized protein LOC111053687
chr04.1028	3056	3471	4100	1214	997	878	1.28694595498745e-16	2.58489553709933e-15	0.248045	-2.01133	UDP-glucuronosyltransferase 2B33-like
chr03.1844	158	147	139	29	62	41	1.04195178843475e-9	1.03486498399135e-8	0.247388	-2.01515	hypothetical protein LSTR_LSTR014313
chr01.1841	3975	6148	4910	1441	1512	1401	3.275813347021e-29	1.66189854591122e-27	0.246753	-2.01886	ABC transporter G family member 9 isoform X1
chr01.1198	106	112	125	23	33	45	1.08176574086436e-7	8.44011595363197e-7	0.246417	-2.02082	sugar transporter ERD6-like 6; hypothetical protein LSTR_LSTR013993
chr06.0055	22	28	25	5	9	8	0.00173578	0.0060176	0.245715	-2.02494	targeting protein for Xklp2 homolog
chr10.759	30	52	39	10	11	14	0.000275562	0.00117187	0.245577	-2.02575	uncharacterized protein LOC106671047
chr05.0182	221	153	432	74	74	90	3.46688e-05	0.000179593	0.244495	-2.03212	galactokinase-like
chr09.884	154	125	111	33	30	49	4.52704991412745e-8	3.71727214073413e-7	0.244466	-2.03229	apolipoprotein D-like
chr06.0956	210	166	141	39	63	48	2.72833003245607e-11	3.27945876871193e-10	0.243927	-2.03548	calcium uptake protein 3, mitochondrial-like isoform X2
chrX.1490	198	365	178	50	95	69	4.68214556943812e-8	3.83297462298094e-7	0.243889	-2.0357	uncharacterized protein LOC111871129 isoform X1
chr10.343	133	152	76	19	38	47	9.36601e-06	5.4472e-05	0.243142	-2.04013	cuticle protein 19-like
chr09.433	207	140	216	61	56	44	5.1285892244021e-8	4.18260642708597e-7	0.241785	-2.04821	ankyrin repeat domain-containing protein 29
chr13.010	52	74	39	12	21	14	4.6568e-05	0.000235698	0.241071	-2.05247	uncharacterized protein LOC111055503 isoform X1
chr03.0019	152	159	128	28	73	27	4.12378e-06	2.54638e-05	0.241049	-2.0526	uncharacterized protein LOC111061658 isoform X2
chr08.599	12209	7828	7846	2555	2976	2388	2.46181983497873e-23	7.89389469934129e-22	0.240646	-2.05502	mucin-17 isoform X1
chr10.508	1252	319	139	128	164	189	0.0028574	0.00934536	0.240361	-2.05673	odorant-bindingn protein 6
chr06.0615	2395	4022	2683	645	912	1026	2.0164853399552e-20	5.28886907367861e-19	0.240016	-2.0588	cuticular protein
chr04.0368	37079	39838	57654	12047	9827	16323	2.81170578797326e-13	4.14506040175157e-12	0.239667	-2.0609	transferrin
chr05.1145	659	1208	410	101	491	75	0.00180992	0.00623263	0.239647	-2.06102	voltage-dependent anion-selective channel-like
chr02.0524	903	1126	1188	345	301	255	5.59172294174323e-17	1.16648953877369e-15	0.238861	-2.06576	alpha-tocopherol transfer protein-like
chr09.887	50	40	46	10	19	10	0.000100573	0.000474375	0.238694	-2.06677	uncharacterized protein LOC116434647, partial
chr01.0513	532	415	422	102	125	159	1.62782520255221e-17	3.48322359183746e-16	0.237698	-2.0728	uncharacterized protein LOC106668536
chr10.510	574	649	885	202	194	196	4.48466648866659e-14	7.14768526202525e-13	0.236767	-2.07846	probable 4-coumarate--CoA ligase 1
chr04.1175	36735	52028	124568	20256	28623	12821	0.00281638	0.00923355	0.236545	-2.07981	-
chr08.989	207	426	151	46	149	28	0.00132571	0.00474357	0.236163	-2.08214	-
chr03.1528	21	25	30	8	5	8	0.00274092	0.00901078	0.235286	-2.08752	growth arrest and DNA damage-inducible protein GADD45 gamma
chr03.0827	437	801	321	84	288	71	0.000152658	0.000689063	0.234987	-2.08935	hypothetical protein LSTR_LSTR016457, partial; uncharacterized protein LOC111051062
chr01.1864	42	43	37	6	8	20	0.00151821	0.00534215	0.234771	-2.09067	neuropeptide F receptor-like, partial; hypothetical protein LSTR_LSTR009163
chr05.0195	301	496	179	90	103	72	1.96191714833359e-7	1.48151e-06	0.234756	-2.09077	lipase member H-B-like
chr02.1425	489	220	287	69	98	112	8.30373328592133e-8	6.58811614446886e-7	0.23461	-2.09166	PREDICTED: uncharacterized protein LOC109035991 isoform X1
chr07.0922	135	165	100	36	38	35	2.74051105312822e-10	2.93207548911917e-9	0.233078	-2.10111	uncharacterized protein LOC111056432
chr08.925	1106	755	511	246	233	162	6.83809096593581e-10	6.98415982777905e-9	0.232852	-2.10251	hypothetical protein LSTR_LSTR008962
chr06.0015	433	684	282	60	289	50	0.00108082	0.00396177	0.232741	-2.1032	uncharacterized protein LOC111059786 isoform X1
chr03.0478	82	51	81	15	30	15	4.38613e-05	0.000223674	0.231289	-2.11223	uncharacterized protein LOC111048857; hypothetical protein LSTR_LSTR013071
chr09.840	183	177	137	49	34	50	7.65880655209891e-10	7.7856127565363e-9	0.23032	-2.11829	uncharacterized protein LOC111872619; CKLF-like MARVEL transmembrane domain-containing protein 8
chr05.1176	12267	6507	6267	2433	2173	2090	9.7122539826649e-14	1.50574772649465e-12	0.229312	-2.12462	mediator of RNA polymerase II transcription subunit 15 isoform X1
chr04.1024	100	103	84	17	11	49	0.000924966	0.00343831	0.228899	-2.12722	dual 3&apos;,5&apos;-cyclic-AMP and -GMP phosphodiesterase 11A-like
chr05.1149	147	91	68	27	28	27	2.53896e-06	1.62728e-05	0.228843	-2.12757	LOW QUALITY PROTEIN: uncharacterized protein K02A2.6-like
chr06.0100	31	46	46	7	17	10	0.000307366	0.00129338	0.228832	-2.12764	dual specificity protein phosphatase MPK-4-like
chr04.1007	481	392	300	89	89	136	1.11320356181632e-12	1.55819659183771e-11	0.228218	-2.13152	uncharacterized protein ZK1073.1 isoform X2
chr14.219	434	681	576	177	123	142	3.22854778304119e-12	4.28595667611094e-11	0.225413	-2.14936	orcokinin
chr07.0726	630	127	92	61	85	79	0.00273159	0.00898556	0.224972	-2.15218	clavesin-1
chr03.1678	88	94	90	24	25	23	1.23688043664118e-9	1.22173034719786e-8	0.224266	-2.15672	-
chr02.1610	1317	696	278	157	227	217	1.19001e-05	6.7716e-05	0.223763	-2.15996	protein yellow-like
chr04.1176	44656	52527	117852	20684	23312	13881	0.000269948	0.00115117	0.22293	-2.16534	-
chr05.0638	1034	1313	1368	313	373	295	2.22610420964208e-28	1.01072613820976e-26	0.222539	-2.16787	low choriolytic enzyme; metalloprotease
chr05.0463	865	833	837	241	221	199	7.21165619754147e-29	3.47898021743898e-27	0.222134	-2.17049	heparan sulfate 2-O-sulfotransferase pipe
chr03.1769	77	42	36	19	6	14	0.00226524	0.00761375	0.221176	-2.17673	uncharacterized protein LOC111049405; hypothetical protein evm_004146
chr04.1424	48	41	40	6	12	16	0.000123203	0.000568946	0.220179	-2.18325	-
chr11.365	1023	1634	561	134	578	147	9.32578e-05	0.00044394	0.219646	-2.18675	-
chr03.1529	50	80	71	13	12	27	7.45631e-05	0.000363596	0.21923	-2.18948	-
chr06.0976	1058	1237	562	248	250	225	6.37206041090859e-14	1.00373884548511e-12	0.218681	-2.1931	uncharacterized protein LOC106661176 isoform X1
chr06.0037	40	30	40	12	6	10	0.000592586	0.00232939	0.218166	-2.1965	-
chr07.0417	1541	1912	1530	420	460	398	3.86079070856505e-55	8.18033419544196e-53	0.218133	-2.19672	dnaJ homolog subfamily C member 22
chr04.1215	135	241	102	19	81	26	0.000295098	0.00124661	0.217194	-2.20295	uncharacterized protein LOC111055046; protein ATP6V1FNB-like
chr02.0113	893	1082	1635	312	323	295	2.10474467812086e-13	3.1544897353362e-12	0.216026	-2.21072	uncharacterized protein LOC111060002; hypothetical protein LSTR_LSTR013071
chr03.1210	90	162	118	30	35	29	8.29208574491723e-9	7.46080587506875e-8	0.215833	-2.21201	-
chr02.0120	100	72	64	13	30	18	2.36582e-06	1.52809e-05	0.2152	-2.21625	sodium/hydrogen exchanger 9B1
chr13.455	1789	1989	2134	495	628	386	1.55010567324183e-25	5.73645270720933e-24	0.214729	-2.21941	PREDICTED: protein takeout-like
chr04.0828	4999	6695	6683	1946	1396	1229	3.09168549922057e-16	5.97652119938774e-15	0.214391	-2.22168	uncharacterized protein LOC111055901
chr01.1700	116	145	125	32	22	42	2.70027811836783e-8	2.27429503874379e-7	0.212941	-2.23147	sialin-like
chr09.671	170	296	271	59	61	65	2.45157242367813e-11	2.95666201007432e-10	0.212734	-2.23288	zinc metalloproteinase nas-13-like
chr01.2240	318	266	293	93	78	46	1.27528416679945e-9	1.25851330652373e-8	0.211798	-2.23924	homeodomain-only protein-like
chr02.1400	718	294	205	116	102	80	1.12337e-05	6.41941e-05	0.211639	-2.24032	PREDICTED: uncharacterized protein LOC109533067
chr11.248	43	24	37	8	7	11	0.000539276	0.00214165	0.210893	-2.24542	uncharacterized protein LOC111051286
chr09.850	264	327	286	76	61	79	7.87592361943483e-17	1.61800818691279e-15	0.210504	-2.24808	guanylate cyclase 32E isoform X1
chr02.0904	466	527	669	126	154	137	2.91026891465989e-19	6.9885257537366e-18	0.210201	-2.25016	multiple inositol polyphosphate phosphatase 1-like isoform X1
chr07.0231	60	47	22	11	5	15	0.00229265	0.00768914	0.209824	-2.25275	-
chr03.0247	2373	3757	3794	679	716	1063	7.29461139550325e-17	1.50718108489117e-15	0.20902	-2.25829	follistatin-A, partial; uncharacterized protein LOC108631697
chr04.0045	290	639	176	53	168	55	0.000120112	0.000555382	0.208993	-2.25847	-
chr06.1031	717	888	518	138	203	178	1.36809232933312e-24	4.76890506799152e-23	0.20735	-2.26986	uncharacterized protein LOC111045664
chr01.0458	126	206	49	16	65	14	0.00272727	0.00897409	0.207085	-2.27171	-
chr08.312	55	26	22	7	7	11	0.00156815	0.00549611	0.206676	-2.27456	hypothetical protein LSTR_LSTR002607; uncharacterized protein LOC111055490
chr01.1081	35	50	107	16	19	13	0.000648052	0.00252173	0.206592	-2.27514	sugar transporter 7
scaffold.47	104	97	78	20	24	24	2.66714651754098e-10	2.85641082939027e-9	0.206575	-2.27526	-
chr05.1265	35	40	61	14	8	11	0.000308662	0.00129833	0.206485	-2.27589	cell adhesion molecule 3 isoform X1; uncharacterized protein LOC105686939
chr08.671	374	699	225	60	203	59	6.14256e-05	0.00030532	0.206331	-2.27696	hypothetical protein LSTR_LSTR003234
chr14.183	62	60	17	10	9	14	0.00156556	0.00548912	0.206094	-2.27862	uncharacterized protein K02A2.6-like
chr07.0339	29	180	77	17	29	23	0.00156857	0.00549611	0.205201	-2.28489	-
chr01.1250	990	748	1459	264	317	207	1.83221905380504e-11	2.24477994279108e-10	0.205065	-2.28585	calpain-1 catalytic subunit-like
chr07.0731	290	185	201	54	62	47	2.01152467724626e-12	2.73072056059336e-11	0.203929	-2.29386	homeotic protein female sterile isoform X2; SH3 and multiple ankyrin repeat domains protein 1 isoform X4
chr05.0027	1597	390	453	235	175	165	4.29607e-05	0.000219392	0.203882	-2.29419	uncharacterized protein LOC111862063; hypothetical protein LSTR_LSTR000911
chr03.1696	646	983	369	103	325	63	7.49601e-05	0.000365202	0.203764	-2.29503	hypothetical protein LSTR_LSTR014093
chr09.918	6216	10907	6496	1966	1916	1704	1.01015555003707e-23	3.31785436890596e-22	0.203657	-2.29579	uncharacterized protein LOC111053975 isoform X2
chr08.286	169	220	231	42	56	51	5.30020070703554e-15	9.19325342539743e-14	0.201732	-2.30949	-
chr02.0119	37	40	28	6	9	10	6.86739e-05	0.000338082	0.201314	-2.31248	G-protein coupled receptor Mth-like
chr06.0562	1644	2008	1669	439	327	466	9.74630697076985e-25	3.45306862708653e-23	0.199093	-2.32849	leucine-rich repeat-containing protein 40 isoform X1
chr03.0940	9203	8394	4643	1711	1866	1554	5.82273177817388e-23	1.80287792535665e-21	0.198196	-2.335	-
chr01.2031	4706	5334	6949	1221	1377	1390	1.28466241551845e-29	6.87230795153089e-28	0.196977	-2.3439	-
chrX.0229	140	196	140	24	42	45	6.25834947884667e-12	8.04134654796875e-11	0.19618	-2.34975	tubulointerstitial nephritis antigen-like
chr03.0305	2154	3484	3480	776	610	703	4.09194597166514e-18	9.25053727401956e-17	0.195976	-2.35125	protein takeout-like
chr07.0092	88	134	138	19	24	41	3.59741537606118e-7	2.60897e-06	0.195764	-2.35281	-
chr08.859	3482	1965	1446	516	554	506	5.45097014661913e-14	8.62418497867735e-13	0.195537	-2.35449	aminopeptidase N-like
chr04.0908	101	104	91	25	27	16	1.44472685871501e-9	1.4179580776816e-8	0.195137	-2.35744	hypothetical protein LSTR_LSTR009086
chr10.251	6923	10900	7150	1397	1824	2414	1.11356153391835e-25	4.22215646860409e-24	0.191308	-2.38603	uncharacterized protein LOC111058689
chr01.1325	24	28	16	7	5	3	0.00233666	0.00781733	0.191129	-2.38738	facilitated trehalose transporter Tret1-like
chr10.450	16235	26290	26377	4367	5433	5786	1.15275154682106e-27	4.96637061624483e-26	0.190104	-2.39514	hypothetical protein LSTR_LSTR009210
chr05.1106	148	142	120	25	33	34	3.28588254853384e-15	5.84000770056853e-14	0.189578	-2.39914	uncharacterized protein LOC111417713
chr05.0155	32	40	35	8	12	4	0.000206625	0.00090323	0.188714	-2.40573	uncharacterized protein LOC116166433
chr01.0450	142	178	179	32	43	37	2.48445063973035e-15	4.45963016826017e-14	0.188658	-2.40616	ly6/PLAUR domain-containing protein 6B-like isoform X2
chr01.1375	419	251	254	68	70	66	1.1047272022158e-13	1.69810556858377e-12	0.187628	-2.41405	dehydrogenase/reductase SDR family member 11-like isoform X1
chr09.740	148	153	126	27	41	27	6.93439738375582e-15	1.19510523331524e-13	0.187476	-2.41522	LOW QUALITY PROTEIN: uncharacterized protein LOC111064417; F-box/LRR-repeat protein 21-like
chr07.0948	759	1005	1174	292	184	162	2.87003009441214e-11	3.44212488348696e-10	0.187256	-2.41691	-
chr04.1452	70	99	97	19	23	17	6.251512432336e-9	5.70556109322828e-8	0.187018	-2.41875	-
chr09.917	136	31	28	11	15	17	0.00295109	0.00963138	0.186783	-2.42057	-
chr05.1264	163	226	331	38	75	49	1.13852072251729e-8	1.0067802723013e-7	0.184674	-2.43695	D-aspartate oxidase-like
chr01.1092	72	67	44	9	15	16	7.42398474312395e-7	5.15576e-06	0.184657	-2.43708	piggyBac transposable element-derived protein 4-like
chrX.0139	2453	2433	1598	597	441	335	5.87629530110199e-16	1.09860288968353e-14	0.184439	-2.43878	serine proteinase stubble
chr11.481	52	29	28	5	11	8	0.00022008	0.000955093	0.183768	-2.44404	uncharacterized protein LOC111051286
chr08.861	1057	1174	897	211	228	236	4.95225389375514e-65	1.62163804775509e-62	0.183596	-2.44539	aminopeptidase N-like
chr01.0867	538	454	695	127	135	106	1.20373628777997e-16	2.43132230387856e-15	0.183195	-2.44854	fatty acyl-CoA reductase
chr09.120	322	306	469	70	67	101	3.42698769309159e-12	4.5438072406807e-11	0.182038	-2.45769	UDP-glucuronosyltransferase 1-7-like; hypothetical protein LSTR_LSTR010663
chr01.1236	1946	1096	1158	316	287	291	7.06133849961086e-18	1.56362343907367e-16	0.181798	-2.45959	uncharacterized protein LOC111049349
chrX.1824	264	103	188	46	54	20	1.31439e-05	7.39753e-05	0.181792	-2.45964	vitellogenin
chr13.263	85	34	17	8	11	10	0.00208334	0.00706167	0.181717	-2.46023	uncharacterized protein LOC111048655
chr01.0144	2392	3148	3350	721	513	640	3.33947020127011e-21	9.15896319668141e-20	0.180735	-2.46805	spermidine synthase
chr07.0408	2875	2499	861	411	394	476	2.95926130611473e-10	3.15051996786953e-9	0.178343	-2.48727	PREDICTED: sushi, von Willebrand factor type A, EGF and pentraxin domain-containing protein 1
chr06.0450	30	24	22	3	5	8	0.000646764	0.00251763	0.176888	-2.49909	uncharacterized protein LOC111057282
chr05.1335	42	66	24	8	9	10	9.68836e-05	0.000458574	0.176215	-2.50459	lipase member H-A-like
chr04.0523	23	24	23	1	7	7	0.00298605	0.00972493	0.17599	-2.50644	-
chr01.1314	442	670	585	105	126	122	1.14932068559013e-26	4.63416392853992e-25	0.175805	-2.50796	hypothetical protein LSTR_LSTR009190
chr04.0212	383	217	196	73	57	31	1.90326143278617e-7	1.43823e-06	0.174935	-2.51511	serine proteinase stubble-like
chrX.1022	28	40	14	4	10	3	0.00277315	0.00910288	0.17493	-2.51515	unnamed protein product; hypothetical protein GE061_04015
chrX.0440	340	231	326	71	66	48	4.69384781431352e-13	6.8082844941573e-12	0.174695	-2.51709	alpha-tocopherol transfer protein-like
chr03.1577	159	115	55	10	20	38	9.64581e-05	0.00045696	0.174635	-2.51759	leucine-rich repeat transmembrane neuronal protein 3-like
chrX.0073	12186	14065	26447	3497	4188	3371	7.94082897564208e-15	1.35344791657395e-13	0.173978	-2.52302	hypothetical protein
chr12.596	137	123	197	33	23	38	1.81691592560764e-8	1.56069900573261e-7	0.173951	-2.52325	nose resistant to fluoxetine protein 6-like; hypothetical protein LSTR_LSTR013406
chr12.347	109	135	153	31	11	38	1.08579e-05	6.22445e-05	0.173857	-2.52403	LOW QUALITY PROTEIN: uncharacterized protein LOC111049921; hypothetical protein LSTR_LSTR013808
chr04.1247	43	29	26	5	4	11	0.000552583	0.00218806	0.173649	-2.52576	-
chr13.173	352	434	131	50	71	64	3.03962641762405e-8	2.54621729215856e-7	0.173296	-2.52869	PREDICTED: CD209 antigen-like protein B isoform X2
chrY.215	64	91	78	8	12	28	1.86646e-05	0.000102173	0.172995	-2.5312	kinesin-like protein KIF21A, partial
chr03.0268	29	65	93	10	14	15	0.000138011	0.000631126	0.172839	-2.5325	neuronal acetylcholine receptor subunit alpha-7-like
chr03.0046	1602	584	1107	183	274	226	5.01559523689538e-11	5.859299689718e-10	0.172333	-2.53673	pyruvate dehydrogenase E1 component subunit alpha type II, mitochondrial-like
chr01.1770	655	1139	321	52	341	52	0.000487593	0.00195971	0.171331	-2.54514	-
chr05.1231	38	39	13	3	6	9	0.00190408	0.0065174	0.170218	-2.55455	neuroendocrine convertase 1-like
chr07.0792	43	37	25	4	6	11	0.000180576	0.00080257	0.169228	-2.56296	hypothetical protein LSTR_LSTR012758
chr07.0568	80	39	37	15	4	11	0.000821984	0.0031003	0.169087	-2.56416	-
scaffold.28	506	390	433	78	100	89	3.1281790969892e-30	1.71589356964798e-28	0.169009	-2.56483	7-dehydrocholesterol reductase-like
chrX.1101	2434	2301	1209	346	398	428	3.80251527204059e-23	1.19447616365322e-21	0.168927	-2.56553	serine proteinase stubble, partial
chr03.0998	87	154	227	31	31	32	3.45152399544497e-7	2.51329e-06	0.168187	-2.57186	protein Wnt-4-like isoform X2
chr02.0972	10546	16777	16421	3137	3006	2475	7.27049345050648e-27	2.96471517834615e-25	0.167706	-2.57599	venom serine carboxypeptidase-like
chr03.0613	50	35	20	4	12	5	0.000626182	0.0024472	0.166784	-2.58395	uncharacterized protein LOC111047714
chr12.476	101	158	39	9	33	17	0.000177526	0.000789768	0.166051	-2.5903	uncharacterized protein LOC111056909
chr02.1131	344	150	93	33	40	41	2.66581e-06	1.70052e-05	0.165703	-2.59332	iodotyrosine deiodinase 1 isoform X2
chr03.1502	984	1243	1280	218	227	241	4.74987108283252e-39	4.70890889184295e-37	0.165451	-2.59552	PREDICTED: cysteine-rich protein 1-like
chr12.280	48	49	20	11	7	4	0.00061908	0.00242255	0.165036	-2.59915	kin of IRRE-like protein 2 isoform X4
chr01.2216	240	171	217	46	41	35	3.83191526080902e-14	6.18948823741439e-13	0.164832	-2.60093	protein msta-like
chr02.0966	2495	4551	2366	468	657	695	8.08324565812859e-24	2.66303513968712e-22	0.164553	-2.60338	tyrosine aminotransferase-like
chr03.0574	2138	1501	786	273	313	260	1.92677498783805e-14	3.19336357646901e-13	0.164033	-2.60794	heparan-alpha-glucosaminide N-acetyltransferase isoform X1
chr02.1893	1486	1821	1280	267	334	279	8.87894220088018e-70	3.55354997861893e-67	0.16293	-2.61767	UNC93-like protein MFSD11
chr08.129	1063	1488	1493	203	250	329	5.90468696177505e-26	2.24669180665286e-24	0.162556	-2.62099	-
chr02.1258	45	74	79	13	12	13	6.15802480738874e-7	4.32945e-06	0.162353	-2.62279	uncharacterized protein LOC111061942; hypothetical protein LSTR_LSTR002831
chr06.0534	46	46	21	9	6	6	0.000142941	0.000651187	0.161684	-2.62875	-
chr01.0629	5573	7095	11722	1451	1502	1750	4.38989945207676e-17	9.22903764185632e-16	0.161008	-2.63479	uncharacterized protein LOC111047502; hypothetical protein LSTR_LSTR011300
chr02.1424	314	231	300	48	52	60	4.01790341614745e-19	9.54229984942624e-18	0.15938	-2.64946	-
chr02.1533	28	31	31	5	6	6	3.43967e-05	0.00017844	0.159264	-2.65051	uncharacterized protein LOC111060805 isoform X2
chr03.1389	531	194	68	45	55	47	0.000144451	0.000656407	0.15922	-2.65091	phospholipase B1, membrane-associated-like
chr03.0129	2243	2396	1538	512	333	273	3.98342009833852e-16	7.60509497926608e-15	0.158497	-2.65747	uncharacterized protein LOC111044571
chr09.481	256	588	127	56	53	65	1.37596e-06	9.17817e-06	0.157132	-2.66995	low-density lipoprotein receptor-related protein 2-like isoform X1
chr08.272	24	35	18	4	6	4	0.000265383	0.00113304	0.154674	-2.6927	cytochrome P450 4c3-like
chr08.200	76	107	142	16	34	11	2.19292e-06	1.42322e-05	0.154127	-2.69781	venom allergen 5-like
chr01.0636	137	298	161	35	40	32	6.0351054989618e-11	6.98985530780077e-10	0.153771	-2.70114	troponin C
chrX.1650	1584	1484	1231	241	298	229	1.25441147196012e-72	5.42206814640042e-70	0.151349	-2.72405	rhophilin-2 isoform X2
chr09.919	4731	7028	6048	1302	1045	778	5.20541880955026e-23	1.62103042236312e-21	0.15123	-2.72518	uncharacterized protein LOC111053969
chr08.392	754	923	802	116	134	190	7.29108566303318e-33	4.95518689778217e-31	0.150097	-2.73603	-
chr08.898	824	167	104	41	92	62	0.000320369	0.0013413	0.148918	-2.74741	uncharacterized protein LOC111054632 isoform X2; hypothetical protein LSTR_LSTR011683
chr04.0267	724	682	697	115	138	118	1.08735603986016e-60	2.73255101551836e-58	0.148817	-2.74839	glucose dehydrogenase
chr01.1251	54	32	69	13	7	7	7.37171e-05	0.000360222	0.14831	-2.75331	-
chr03.0853	192	219	220	39	38	33	3.25351817399506e-21	8.94593317765665e-20	0.147767	-2.7586	uncharacterized protein LOC111051193
chr10.023	38	68	41	12	8	5	2.32683e-05	0.000124597	0.14767	-2.75955	-
chrX.1823	647	376	504	115	74	73	7.11344991806536e-13	1.01408891576008e-11	0.147653	-2.75972	vitellogenin
chr10.608	22	89	110	23	8	6	0.00247549	0.00822827	0.146797	-2.76811	arrestin homolog
chr14.333	54	45	39	7	13	4	1.02741e-05	5.93068e-05	0.145696	-2.77897	cytochrome b561 isoform X1
scaffold.46	67	65	40	10	6	13	1.87966e-06	1.23026e-05	0.145496	-2.78095	-
chr05.0110	178	77	18	14	16	16	0.00100701	0.00371518	0.145448	-2.78143	-
chr03.1068	133	281	105	32	28	26	1.36287373135432e-8	1.19442121176113e-7	0.144301	-2.79284	uncharacterized protein LOC111043521 isoform X1
chr12.024	91	218	115	14	36	23	7.60821078642325e-8	6.07644684095267e-7	0.144122	-2.79464	-
chr02.0588	2511	3152	3047	580	490	389	7.86160486444105e-31	4.49484138439947e-29	0.143501	-2.80087	leucine-rich repeat and fibronectin type-III domain-containing protein 3 isoform X1
chr10.708	39	52	111	11	12	12	2.95435e-05	0.000155201	0.143427	-2.80161	venom serine carboxypeptidase-like
chr10.173	75	64	51	10	11	11	4.42655068953962e-9	4.10586324044336e-8	0.14306	-2.80531	dual specificity protein phosphatase 21-like
chr02.1809	578	848	977	112	111	185	2.20155394084138e-16	4.31760288289146e-15	0.142966	-2.80625	sodium/potassium/calcium exchanger 4-like
chr10.032	638	476	350	69	116	63	1.53886082934368e-17	3.3059503224429e-16	0.142546	-2.8105	neurotrophin 1-like, partial; uncharacterized protein LOC111047194, partial
chr03.0463	22	46	11	4	5	4	0.00154328	0.00541628	0.14254	-2.81057	-
chr09.102	1384	1124	1383	259	234	158	2.57435818503756e-23	8.20605148894273e-22	0.142429	-2.81169	atrial natriuretic peptide-converting enzyme
chr07.0898	2886	520	422	166	215	260	0.00218108	0.00734917	0.142285	-2.81314	fatty acyl-CoA reductase
chr01.0768	5402	3668	1085	472	587	607	1.59573197243135e-9	1.55627073051382e-8	0.141266	-2.82351	peroxidase-like
chr05.1175	151	82	69	16	13	20	9.46856382074687e-8	7.46841610561976e-7	0.138915	-2.84773	-
chr07.0220	176	340	367	44	53	49	8.42979608970593e-13	1.19543801240633e-11	0.138828	-2.84863	forkhead box protein L1-like
chr02.1048	1006	590	527	100	135	108	1.4162972667833e-20	3.73280689386837e-19	0.136499	-2.87303	uncharacterized protein LOC111047578
chr06.0687	270	347	263	44	51	46	2.40583052612954e-32	1.58520760154608e-30	0.136009	-2.87823	LOW QUALITY PROTEIN: uncharacterized protein LOC111048365; hypothetical protein LSTR_LSTR008535
chr03.0314	142	165	139	16	24	32	4.29959891374831e-16	8.1786349685657e-15	0.135938	-2.87898	glutamate receptor ionotropic, kainate 2-like
chr04.0482	40	67	21	7	7	6	5.7388e-05	0.000286437	0.135497	-2.88367	uncharacterized protein LOC115878653
chr02.1459	243	203	198	29	50	25	1.69712072049271e-17	3.62432539637237e-16	0.135153	-2.88733	PREDICTED: uncharacterized protein LOC105462500 isoform X1
chr10.670	330	369	356	46	59	64	2.59013143482942e-37	2.29417707252186e-35	0.134945	-2.88956	phenoloxidase 2-like
chr01.1575	216	119	154	22	27	29	1.16991430339814e-12	1.62913581991241e-11	0.134105	-2.89857	protein msta-like
chr03.1066	6677	6018	8117	1133	1179	986	3.21093130876838e-44	4.62630982967348e-42	0.133605	-2.90396	uncharacterized protein LOC111043524
chr02.1884	579	659	93	23	46	138	0.000340817	0.00141813	0.13342	-2.90596	uricase
chr06.0247	3752	3944	4846	775	686	500	1.32699150876247e-28	6.20756287605509e-27	0.133059	-2.90986	protein obstructor-E-like
chr12.171	596	1280	1063	143	170	149	6.6561496894083e-20	1.66496188758672e-18	0.13302	-2.91028	uncharacterized protein LOC111047886; vascular endothelial growth factor A-like
chr03.0455	101	205	234	24	36	26	8.14796687826239e-10	8.24409457738796e-9	0.13264	-2.91441	multidrug resistance protein 1
chr01.2197	288	335	387	55	52	51	7.01491864569725e-24	2.32525186765045e-22	0.132288	-2.91824	PREDICTED: protein FAM166B-like isoform X2
chr02.1080	78	110	81	13	18	11	1.45517418483872e-11	1.8053515776541e-10	0.132114	-2.92015	cytochrome b5-like isoform X1
chr10.396	494	235	56	66	36	12	0.000861091	0.0032264	0.130557	-2.93725	LOW QUALITY PROTEIN: PR domain zinc finger protein 1-like
chr04.1435	305	141	106	30	31	23	2.68285912275252e-8	2.26315188762402e-7	0.130302	-2.94006	uncharacterized protein LOC111043512; hypothetical protein LSTR_LSTR003684
chr08.643	263	391	393	54	55	51	5.26250790267361e-22	1.5204989410773e-20	0.129328	-2.9509	peroxidase-like; hypothetical protein LSTR_LSTR003214
chr12.375	91	130	237	28	21	21	1.49377312403474e-7	1.14561e-06	0.128633	-2.95867	uncharacterized protein LOC111043555 isoform X2; hypothetical protein LSTR_LSTR011884
chr08.004	94	55	24	7	13	6	6.85059e-05	0.000337563	0.127277	-2.97396	solute carrier family 46 member 3-like isoform X1
chr01.0970	423	106	46	29	32	24	0.00025696	0.00110295	0.127235	-2.97443	chorion peroxidase-like
chr04.1149	34	29	48	5	9	3	4.41397e-05	0.000224881	0.126533	-2.98242	prominin-1-A-like isoform X1
chr02.1215	452	322	251	63	48	39	3.51281519516034e-15	6.23283971510636e-14	0.126381	-2.98415	tetraspanin-9-like
chr03.0031	99	222	51	19	23	12	6.11012e-06	3.66404e-05	0.126341	-2.9846	-
chrX.1825	326	282	421	64	49	40	3.51844551750405e-15	6.23283971510636e-14	0.126335	-2.98467	vitellogenin-1-like
chr02.1100	7936	12403	5397	1115	1300	1363	1.77798228293638e-30	9.8527572048259e-29	0.126249	-2.98566	-
chrX.1746	965	226	204	74	77	54	4.05132e-06	2.51024e-05	0.125974	-2.9888	uncharacterized protein LOC111043398 isoform X2
chr04.1174	20073	26764	57309	5442	6205	4199	7.12075350612882e-7	4.96111e-06	0.125936	-2.98924	-
chr04.0107	102	151	83	9	20	21	1.79965520183088e-10	1.98642227895654e-9	0.125401	-2.99538	-
chr14.293	9314	16207	13981	2244	1830	1659	7.46652791143701e-29	3.58592447159948e-27	0.12473	-3.00312	-
chr03.0772	1693	2851	1124	212	312	303	3.04846155976113e-21	8.42498097564674e-20	0.124713	-3.00331	uncharacterized protein LOC111048801 isoform X2
chrX.1430	1846	1263	549	177	167	176	2.85290641476363e-13	4.20006903514111e-12	0.123087	-3.02225	fatty acyl-CoA reductase 1
chr04.0855	7488	8971	6478	1179	1109	933	3.441468391001e-64	1.06252878380448e-61	0.120615	-3.05152	protein masquerade isoform X1
chr14.358	48040	80860	83827	11531	9537	8883	7.4254426477014e-28	3.3020301749408e-26	0.120311	-3.05516	probable chitinase 10
chrX.1520	304	92	167	29	16	33	6.31192339937153e-7	4.43188e-06	0.118706	-3.07454	uncharacterized protein LOC105700713; unnamed protein product
chr02.1709	545	472	550	66	71	81	9.42181405369132e-41	1.03889921085907e-38	0.117281	-3.09196	arylsulfatase I
chr10.269	51	77	80	3	20	7	1.90463e-05	0.000104104	0.116413	-3.10268	N-acetyllactosaminide beta-1,3-N-acetylglucosaminyltransferase 2-like
chr09.896	470	620	189	45	60	68	7.49919672625817e-12	9.5113051436556e-11	0.116399	-3.10284	uncharacterized protein LOC111050582
chr10.157	27	29	45	3	6	5	1.78488e-05	9.79304e-05	0.114521	-3.12631	pupal cuticle protein 36a-like isoform X1
chr14.346	690	413	354	72	57	65	7.12228490339303e-18	1.57389387865164e-16	0.114471	-3.12695	patched domain-containing protein 3, partial
chr06.1023	3042	2487	1604	471	319	129	8.79936121391414e-11	1.00195887542209e-9	0.113322	-3.1415	uncharacterized protein LOC111055743
chr08.572	1293	606	392	66	86	150	5.09740885792995e-10	5.2811697141698e-9	0.111929	-3.15935	uncharacterized protein LOC111046750 isoform X2
chr07.0635	27	113	28	5	12	5	0.000283951	0.00120423	0.111607	-3.1635	-
chr06.0625	745	1343	359	62	115	142	8.56785314112732e-11	9.76626804251285e-10	0.111408	-3.16607	cuticular protein; hypothetical protein LSTR_LSTR009860
chr03.1430	522	76	184	73	8	14	0.00193649	0.00661578	0.111238	-3.16828	probable salivary secreted peptide
chr13.293	543	70	49	31	30	24	0.00061931	0.00242255	0.110737	-3.17479	-
chr02.0571	613	795	734	87	71	120	2.14532204458122e-28	9.78158228428045e-27	0.110575	-3.17691	clavesin-2-like
chr07.1012	1229	229	150	55	72	80	2.52429e-05	0.000134504	0.109586	-3.18987	ABC transporter G family member 20
chrX.0571	91	66	73	7	11	12	4.64474533536442e-11	5.44963280064581e-10	0.109373	-3.19267	uncharacterized protein LOC111052364 isoform X4; hypothetical protein AVEN_26442_1, partial
chr03.1482	2126	3055	2855	323	427	293	1.6106640410491e-50	3.00083372889252e-48	0.109255	-3.19423	glutathione S-transferase-like
chr10.459	88	149	84	9	25	8	2.54377900829502e-8	2.15086666382128e-7	0.109127	-3.19592	uncharacterized protein LOC111055705; hypothetical protein LSTR_LSTR014860
chr04.0854	420	317	274	55	35	36	3.82556569097002e-18	8.6664702005497e-17	0.107761	-3.21409	uncharacterized protein LOC111053742; hypothetical protein LSTR_LSTR001306
chr11.493	23	184	415	10	64	12	0.00262969	0.00869514	0.106677	-3.22868	EF-hand motif protein
chr02.0080	99	196	39	1	23	19	0.000974808	0.00360499	0.106657	-3.22895	uncharacterized protein LOC107996718
chr01.0357	1691	1827	494	157	160	174	5.27061502824949e-13	7.61420668385882e-12	0.10646	-3.23161	uncharacterized protein LOC111052650
chr02.0702	1217	266	202	60	71	77	2.03028e-06	1.32244e-05	0.105296	-3.24748	uncharacterized protein LOC111045975
chr06.1056	428	728	535	70	68	68	1.20608538604e-30	6.75282833240843e-29	0.104025	-3.265	cytochrome P450 CYP314A1; ecdysone 20-monooxygenase-like
chrX.1613	529	631	613	74	82	62	2.605497132823e-48	4.39921906520083e-46	0.10399	-3.26549	stubble-3
chr09.426	20	45	27	5	2	4	8.95677e-05	0.000429591	0.103986	-3.26553	uncharacterized protein LOC111059316
chr06.0043	433	427	396	62	49	41	9.96448291482959e-32	6.18828749296831e-30	0.103553	-3.27156	-
chr06.0927	130	83	60	15	5	12	4.26999792932538e-7	3.06385e-06	0.102685	-3.2837	serine protease persephone-like
chr06.0069	846	1248	933	145	118	96	1.26075666037021e-31	7.69702625534488e-30	0.102156	-3.29115	retinol dehydrogenase 13-like
chr04.1406	31	83	39	7	5	6	4.26736e-06	2.62753e-05	0.102042	-3.29277	-
chr06.0621	112	384	14	20	21	17	0.000966865	0.00358051	0.101289	-3.30345	cuticle protein 7-like
chr04.1405	176	436	217	32	30	34	1.23362371609883e-13	1.88817816942832e-12	0.099886	-3.32357	cholesterol 7-desaturase
chr07.0486	57	146	87	8	15	11	5.28527928318689e-9	4.86065769652064e-8	0.0988783	-3.3382	osmotic avoidance abnormal protein 3-like
chr10.811	1520	1381	1537	242	155	105	3.30194725338889e-19	7.89399159737177e-18	0.0979749	-3.35144	uncharacterized protein LOC103515323
chr06.0713	14	28	35	2	4	3	0.000149509	0.000675698	0.0968091	-3.36871	-
chrX.0754	127	165	73	17	13	10	6.58734373163704e-11	7.6131375790449e-10	0.0952707	-3.39182	hypothetical protein LSTR_LSTR003962
chr07.0320	40	141	54	9	13	4	9.96234e-06	5.7661e-05	0.0949511	-3.39667	putative serine protease K12H4.7
chr13.180	1580	1515	1923	154	216	198	4.8540736761111e-61	1.34495179856555e-58	0.0944811	-3.40383	-
chr08.247	79	82	13	4	8	7	0.000115917	0.000537648	0.0935953	-3.41742	-
chr08.787	158	231	155	23	24	12	1.16674765727119e-16	2.36545500646764e-15	0.0927278	-3.43085	hypothetical protein LSTR_LSTR010637
chr01.0165	104241	178893	200084	17427	21585	14325	6.81217745683355e-33	4.6590119999078e-31	0.092639	-3.43224	-
chr03.0162	358	251	548	33	43	52	3.65858808644149e-15	6.45991876831482e-14	0.0914052	-3.45158	cytochrome P450 CYP4C76
chr08.287	18590	25919	17823	3212	1931	1324	7.15323691392514e-11	8.24071195009329e-10	0.0912673	-3.45376	flocculation protein FLO11-like
chr01.2210	28	149	79	15	3	8	0.00017665	0.000787166	0.0911666	-3.45535	prolyl 4-hydroxylase subunit alpha-2-like
chr09.870	396	146	119	29	28	13	7.91707480046359e-8	6.29521047047899e-7	0.0910834	-3.45667	laccase-4-like
chr10.484	219	142	54	10	12	22	2.34801872095513e-7	1.74383e-06	0.0909068	-3.45947	hypothetical protein LSTR_LSTR008076, partial
chrX.1904	7	151	81	4	13	9	0.00147545	0.00520865	0.0904142	-3.46731	uncharacterized protein LOC111045071
chrX.0766	12	43	31	2	5	2	0.000232204	0.00100368	0.0873008	-3.51786	G-protein coupled receptor Mth2-like
chr13.179	31	27	19	1	3	4	3.584e-05	0.000185184	0.087277	-3.51825	uncharacterized protein LOC111076705 isoform X1; hypothetical protein B5V51_13919
chrX.0546	156	251	255	13	28	28	1.09968139737312e-16	2.23788270810056e-15	0.0865303	-3.53065	zinc metalloproteinase nas-7-like
chr08.098	60	51	34	1	6	8	2.94293e-06	1.86191e-05	0.086221	-3.53582	uncharacterized protein LOC111060167
chr02.0326	369	80	49	12	28	11	5.4624e-05	0.000273398	0.0855509	-3.54707	uncharacterized protein LOC111049880
chr01.0314	2530	1265	1968	374	153	24	0.00178559	0.00616261	0.0851557	-3.55375	uncharacterized protein LOC111060077; hypothetical protein LSTR_LSTR008279
chr08.718	33	114	27	5	6	6	2.03161e-05	0.000110154	0.0849442	-3.55734	lipase 1-like
chrY.311	1134	263	188	61	40	51	5.7051651185015e-7	4.04043e-06	0.0836164	-3.58007	uncharacterized protein LOC106662139
chr02.1430	773	105	62	29	35	27	9.89379e-05	0.000467911	0.0828509	-3.59334	cell wall protein IFF6 isoform X3
chr13.019	396	148	77	13	26	22	2.01504418359349e-7	1.51845e-06	0.082769	-3.59477	alpha-tocopherol transfer protein-like
chr06.0860	1616	828	463	181	55	25	0.000609532	0.00238731	0.0820936	-3.60659	hormone receptor 4 isoform X2
chr01.1790	10317	15871	16075	1381	1520	1164	1.20904278427621e-52	2.33302077265871e-50	0.0813457	-3.61979	uncharacterized protein LOC111049259
chr01.1615	37	52	29	5	2	4	1.06245e-06	7.24346e-06	0.0809792	-3.6263	lysyl oxidase homolog 3
chr02.1881	1449	2708	1856	225	177	161	1.09228747882067e-31	6.74471914064926e-30	0.0809497	-3.62683	xanthine dehydrogenase/oxidase-like isoform X1; probable aldehyde oxidase 2
chr01.0913	67592	88289	103090	13253	6965	3616	2.94207977362692e-7	2.15979e-06	0.0805759	-3.63351	apolipoprotein D; uncharacterized protein LOC111051600
chr03.0611	240	59	55	5	13	16	1.0726e-05	6.16517e-05	0.080106	-3.64195	uncharacterized protein LOC111047711; hypothetical protein LSTR_LSTR009664
chr03.1021	374	180	53	16	26	15	9.06348828577861e-7	6.23822e-06	0.080088	-3.64227	mucin-5AC-like isoform X1
chr01.0462	1329	803	425	85	91	58	4.3065364585544e-16	8.1786349685657e-15	0.0787815	-3.666	troponin C-like
chr01.2087	318	547	321	31	33	45	2.15740155748088e-26	8.50835081391913e-25	0.0785635	-3.67	sphingomyelin phosphodiesterase-like
chr10.518	37	56	16	2	4	4	1.84699e-05	0.00010121	0.0785016	-3.67113	uncharacterized protein LOC111050226
chrX.0549	354	642	565	59	55	25	6.92636399289793e-17	1.4338369599091e-15	0.0761368	-3.71526	-
chr03.0065	69	29	58	5	7	2	1.78838e-06	1.17265e-05	0.0747528	-3.74173	-
chr02.0243	50	48	24	0	6	5	6.69415e-05	0.000330306	0.0744207	-3.74815	gustatory receptor 5
chr02.0186	22411	41283	32080	3502	2541	2136	3.14234416528136e-32	2.04555247289339e-30	0.0740397	-3.75556	odorant binding protein 8; uncharacterized protein LOC111046469
chr02.1595	162	167	158	9	17	17	5.68685404395193e-26	2.17145387982136e-24	0.0740365	-3.75562	PREDICTED: CD109 antigen-like; hypothetical protein LSTR_LSTR006154
chr03.1032	108	146	74	9	13	6	2.47874108426436e-13	3.67929617535175e-12	0.0727672	-3.78057	piggyBac transposable element-derived protein 4-like
chrX.1900	515	459	689	72	59	10	1.69526245519139e-8	1.46434900805741e-7	0.0725042	-3.78579	uncharacterized protein LOC111045075
chr06.0315	161	282	197	26	17	10	3.7082452650681e-14	5.99869735543801e-13	0.0718545	-3.79878	regucalcin-like isoform X1
chr04.1449	200	159	89	9	17	12	1.452929259534e-14	2.4266388838523e-13	0.0717218	-3.80145	uncharacterized protein LOC111057446
chr10.169	1353	1113	281	92	90	41	2.56616875909672e-10	2.76195414450191e-9	0.0710256	-3.81552	uncharacterized protein LOC111047755
chr10.633	171	187	98	16	12	9	1.95440684800598e-15	3.53757460629023e-14	0.0702473	-3.83141	proteoglycan 4-like; flocculation protein FLO11-like isoform X1
chr12.015	257	435	321	25	28	30	2.63298744575732e-31	1.55475750485539e-29	0.069595	-3.84487	LIRP-like isoform X1
chrX.1206	2055	1437	837	199	107	27	3.89552e-05	0.000199976	0.0687581	-3.86233	hormone receptor 46
chr13.009	173	320	186	12	29	14	3.2069506958993e-17	6.76841976950934e-16	0.0679192	-3.88004	uncharacterized protein LOC111055502
chr09.518	37	59	30	4	5	1	1.05758e-06	7.22391e-06	0.0679078	-3.88028	low choriolytic enzyme-like isoform X1
chr04.0373	7094	9986	10150	924	756	403	3.1746158912686e-27	1.3348209852548e-25	0.0657324	-3.92725	mucin-17, partial
chr04.1451	67	68	59	3	2	10	3.48925439337401e-8	2.90932739003083e-7	0.0656502	-3.92906	-
chr03.0474	2882	1395	988	126	145	132	3.14077285501506e-22	9.22260637806867e-21	0.065338	-3.93593	uncharacterized protein LOC106663390 isoform X1
chr09.517	726	1340	1085	100	67	68	6.53698934068152e-28	2.91895482708283e-26	0.064448	-3.95572	low choriolytic enzyme-like
chr06.1022	47	61	39	5	3	3	2.84284395876681e-9	2.70897458716351e-8	0.0644245	-3.95625	-
chr13.339	1551	1891	1811	215	89	75	1.39756399071454e-16	2.78636097484526e-15	0.0637448	-3.97155	uncharacterized protein LOC111050194 isoform X1
chr14.107	65	81	105	3	4	12	7.07455995850187e-9	6.40802136727336e-8	0.0631091	-3.98601	-
chr11.421	221	64	103	8	9	12	3.24734705405427e-9	3.05669270610718e-8	0.0629706	-3.98918	unnamed protein product; uncharacterized protein LOC105700713
chr09.210	584	634	433	48	44	29	6.74358836652628e-41	7.59075165507114e-39	0.0628723	-3.99143	sulfotransferase 1C4
chr09.306	2019	633	329	58	80	76	2.13873619967941e-10	2.32506874987281e-9	0.0611414	-4.03171	laccase-5
chr04.1404	216	500	126	24	15	19	4.83792304263839e-11	5.65785675311152e-10	0.0610107	-4.03479	cytochrome P450 CYP307A2
chr03.1552	802	1021	275	49	46	48	9.41026385172314e-17	1.92225540986239e-15	0.0594782	-4.07149	hypothetical protein LSTR_LSTR000778
chr09.791	138	93	157	4	16	8	2.93283956054009e-12	3.9078007757332e-11	0.0587592	-4.08904	-
chr05.0014	564	721	396	39	38	36	1.691020692006e-42	2.14978465856669e-40	0.0577372	-4.11435	-
chr03.1588	450	362	594	56	23	14	2.19556986101399e-11	2.66576718181092e-10	0.0577216	-4.11474	uncharacterized protein LOC111053412, partial
chr05.1252	262	148	473	30	20	10	1.27741615894316e-9	1.25946706327918e-8	0.0573293	-4.12458	protein THEM6-like; hypothetical protein LSTR_LSTR000906
chr01.0500	1492	3230	1447	124	135	149	1.48773732405661e-33	1.05075094926508e-31	0.0569721	-4.1336	trypsin-like
chr01.0965	920	1180	667	59	71	50	1.03895717983804e-53	2.0412675064236e-51	0.0555925	-4.16897	uncharacterized protein LOC111050636 isoform X1
chr04.0372	95	124	137	12	10	1	1.8699936982713e-8	1.59993285063497e-7	0.0551997	-4.1792	-
chr01.0914	2428	3823	2143	205	198	130	3.41695712303754e-44	4.73379982968509e-42	0.0548151	-4.18928	Apolipoprotein D
chr01.0526	19	157	51	0	11	4	0.000729588	0.00280513	0.0538349	-4.21531	protein bicaudal C homolog 1-like
chr09.033	103	105	94	6	8	5	2.9472157970401e-20	7.63731748268952e-19	0.0531132	-4.23479	uncharacterized protein LOC111046414
chr07.0721	294	136	133	11	13	11	1.58196880568182e-15	2.87790486771005e-14	0.0526849	-4.24647	adhesive plaque matrix protein-like isoform X1; hypothetical protein LSTR_LSTR013625
chr06.0622	42	378	6	6	7	12	0.001142	0.00415365	0.0523023	-4.25698	cuticular protein
chrY.012	79	111	56	5	5	5	1.7000600456651e-13	2.56576101305266e-12	0.0522906	-4.25731	PiggyBac transposable element-derived protein 4; unnamed protein product
chr12.382	3133	7183	2511	201	291	278	2.74545023968815e-29	1.40603484787062e-27	0.0514972	-4.27936	chitooligosaccharidolytic beta-N-acetylglucosaminidase-like
chr05.1315	90	90	40	5	3	5	2.49994478666236e-10	2.69604823998737e-9	0.0511981	-4.28777	sugar transporter
chr11.457	15	50	102	0	8	3	0.000545454	0.00216459	0.051191	-4.28797	-
chr09.665	73	157	105	5	4	11	7.57659956889747e-12	9.59821042690575e-11	0.0509535	-4.29467	hypothetical protein BSL78_08363
chr06.0627	154	42	11	5	5	2	0.000167442	0.000750059	0.0502486	-4.31477	cuticular protein
chrX.0448	26	21	35	1	3	1	5.16115e-06	3.13499e-05	0.0501857	-4.31658	protein ANTAGONIST OF LIKE HETEROCHROMATIN PROTEIN 1-like
chr02.1318	63	33	54	1	1	7	5.07566e-06	3.08653e-05	0.0501163	-4.31858	hypothetical protein LSTR_LSTR001941
chr13.007	355	44	12	10	4	9	0.000494214	0.00198383	0.0494849	-4.33687	circadian clock-controlled protein-like, partial
chrX.0545	1985	2072	2372	219	123	19	2.78668e-05	0.000147251	0.049369	-4.34025	uncharacterized protein LOC110831262 isoform X3
chr05.0961	3969	1502	909	100	116	150	3.53206933185761e-16	6.76729453901654e-15	0.0490109	-4.35075	uncharacterized protein LOC111063497
chr01.0522	243	62	153	9	13	4	5.06450416371222e-9	4.67352963220105e-8	0.0472479	-4.40361	uncharacterized protein LOC111043593
chr01.0161	12202	20032	16303	1264	927	418	6.43748631455164e-14	1.01256880807926e-12	0.0467588	-4.41862	uncharacterized protein LOC111056576
chrX.0927	2119	705	412	57	58	59	2.43203951597874e-13	3.61494071659783e-12	0.0462344	-4.43489	alpha-tocopherol transfer protein-like
chr02.0725	74	226	69	3	12	5	1.04597393923619e-8	9.28742349004621e-8	0.0456212	-4.45415	hypothetical protein LSTR_LSTR000421
chr02.1722	1544	511	250	42	44	36	2.13882888828878e-11	2.60272353230277e-10	0.0455943	-4.455	uncharacterized protein LOC106670819 isoform X2
chr02.1428	1170	217	70	14	33	32	3.53425e-06	2.21141e-05	0.0455551	-4.45624	keratin, type I cytoskeletal 9-like isoform X1; hypothetical protein LSTR_LSTR012180
chr02.1038	10888	6721	7872	650	377	298	5.08035603654598e-29	2.4840872095437e-27	0.0452933	-4.46456	uncharacterized protein LOC111051352 isoform X1
chr01.1015	766	395	171	27	24	18	2.38914007216281e-13	3.56097208548846e-12	0.0449503	-4.47552	extensin-like
chr13.420	1372	225	172	22	38	33	5.21289171142986e-8	4.24495160766474e-7	0.0443217	-4.49584	protein takeout-like
chr01.1806	1214	1220	664	39	34	86	1.2136424611916e-24	4.24421373321568e-23	0.0440695	-4.50407	-
chr08.974	81	53	77	2	4	5	2.50001496563585e-12	3.35592071039267e-11	0.0434122	-4.52576	protein yellow-like
chr07.0214	126	139	200	6	7	11	9.26936181174441e-19	2.15408008038086e-17	0.0430847	-4.53668	uncharacterized protein LOC111051266 isoform X1
chr06.1041	3726	4363	2232	173	163	175	4.693569939332e-66	1.58495989888817e-63	0.0427274	-4.5487	-
chr06.0624	514	182	11	8	11	16	6.66344e-05	0.000328941	0.042594	-4.55321	LOW QUALITY PROTEIN: cuticle protein-like
chr10.723	191	58	92	3	5	9	1.5365358610057e-9	1.50533150625817e-8	0.041673	-4.58474	-
chr03.1378	54	65	63	1	3	5	7.98640875986902e-12	1.00701438808803e-10	0.0413645	-4.59546	uncharacterized protein LOC111044487
chr01.2030	214	233	196	14	7	10	4.16955968936653e-32	2.69797976067633e-30	0.041325	-4.59684	uncharacterized protein LOC111054942 isoform X1
chr05.0296	14	38	52	3	1	1	2.18969e-05	0.000117838	0.0410601	-4.60612	protein amnionless
chr09.727	97	23	23	0	6	1	0.000294126	0.00124299	0.0393037	-4.66919	protein cortex-like
chr01.1324	622	702	614	40	31	17	1.14878086399858e-41	1.36414571608447e-39	0.0389404	-4.68259	protein spaetzle 4-like
chr01.0806	5515	15124	5379	389	385	375	9.23499600694783e-31	5.2247836047685e-29	0.0384371	-4.70136	LOW QUALITY PROTEIN: carboxypeptidase B-like
chr09.916	2266	3590	2689	200	137	31	6.10370211714877e-8	4.92949215828921e-7	0.0377892	-4.72588	uncharacterized protein LOC111053968
chr06.0617	29	91	40	1	2	4	1.77466827700303e-7	1.34955e-06	0.0373092	-4.74433	-
chr10.736	5303	1272	231	70	97	129	0.000183926	0.000815217	0.0372102	-4.74816	-
chr09.846	3736	3361	2782	241	133	40	2.13768962593939e-8	1.81602783788531e-7	0.0370928	-4.75272	uncharacterized protein LOC111059782
chr04.0934	157	148	91	6	2	9	2.0188483064486e-15	3.64201582629108e-14	0.0370915	-4.75277	dual specificity protein phosphatase 23-like
chr10.674	119	178	135	6	11	2	1.51490519024835e-17	3.26096922028361e-16	0.036986	-4.75688	cuticular protein; uncharacterized protein LOC110834429 isoform X2
chr01.1576	6195	5874	5377	403	259	69	9.03110241638889e-9	8.07196796621161e-8	0.0367478	-4.7662	carboxypeptidase A2
chr13.545	222	26	21	2	9	1	0.000240211	0.00103622	0.0365311	-4.77473	pancreatic lipase-related protein 2-like
chr03.0269	26	97	72	5	0	3	7.6252e-06	4.4928e-05	0.0363509	-4.78186	acetylcholine receptor subunit beta-type unc-29-like
chr06.0010	12562	23309	15150	1002	687	359	4.93862442631064e-15	8.6214500081927e-14	0.0351955	-4.82847	serpin B5
chr06.1135	232	190	144	8	11	4	1.79103765860076e-25	6.60544468902383e-24	0.034438	-4.85985	alpha-tocopherol transfer protein
chrX.1484	940	1309	1522	65	45	42	2.35181527647066e-41	2.73265762124107e-39	0.0344277	-4.86028	uncharacterized protein LOC111047161
chr08.965	45	26	29	2	0	2	1.12688e-06	7.64412e-06	0.0344276	-4.86029	-
chr04.1467	173	138	131	6	8	4	2.00288920033292e-26	7.92791966988919e-25	0.0343715	-4.86264	hypothetical protein LSTR_LSTR007419; uncharacterized protein LOC110828506 isoform X1
chr03.0218	1748	1154	226	41	35	46	1.01263114979506e-12	1.42480367248507e-11	0.0341106	-4.87364	-
chr01.0762	101	218	194	4	10	7	1.03936815620436e-17	2.25530367388441e-16	0.0340942	-4.87433	hyaluronidase-like
chr01.2130	2883	2556	944	89	75	85	1.46885968300899e-29	7.74268182175372e-28	0.0339782	-4.87925	PREDICTED: uncharacterized protein LOC109035039 isoform X2; hypothetical protein LSTR_LSTR008416
chr11.385	320	53	48	2	7	8	1.80672e-06	1.18395e-05	0.0336247	-4.89433	chemosensory protein 7
chr09.163	1768	3209	3305	139	101	75	7.2392371828969e-35	5.75199977929294e-33	0.0326662	-4.93606	uncharacterized protein LOC111874763; hypothetical protein LSTR_LSTR013964
chr10.353	9835	11282	8069	780	233	24	0.000378739	0.00155378	0.0325546	-4.94099	uncharacterized protein LOC111061473 isoform X2
chr10.551	4168	723	281	46	58	90	7.3488e-05	0.000359489	0.032041	-4.96394	cuticle protein 19-like; hypothetical protein LSTR_LSTR005151
chr01.0228	182	212	212	5	5	13	2.84268945103277e-27	1.19992586749454e-25	0.032001	-4.96574	sideroflexin-1
chr07.0567	1402	215	111	18	15	31	2.22349584113047e-7	1.66162e-06	0.0319368	-4.96864	cytochrome P450 CYP303A1
chr10.526	274	120	58	5	9	3	8.02088635675788e-10	8.13074089785418e-9	0.0318792	-4.97124	cuticular protein
chrX.0310	1301	395	247	30	26	15	3.04775643318416e-12	4.05591822869311e-11	0.0316734	-4.98058	glucose dehydrogenase
chr10.667	4677	9422	5240	283	243	179	2.24645531413397e-47	3.73464555762026e-45	0.0316296	-4.98258	general odorant-binding protein 19d-like
chr02.1399	675	581	286	13	27	16	3.05306642842941e-29	1.55619980309472e-27	0.0306989	-5.02567	hypothetical protein LSTR_LSTR004374
chr03.0068	2977	3296	674	78	78	75	1.75569585180343e-20	4.6160704074423e-19	0.0290604	-5.1048	hypothetical protein LSTR_LSTR015411; putative uncharacterized protein DDB_G0268364
chr01.1810	10195	12196	2202	288	251	260	3.33047866268572e-11	3.96521664901901e-10	0.0286121	-5.12723	uncharacterized protein LOC111053689
chr02.0423	17	48	25	1	1	1	1.48408e-06	9.82655e-06	0.0285424	-5.13075	Krueppel-like factor 10
chr06.0623	1712	611	112	12	31	38	1.98309e-05	0.000107902	0.0280443	-5.15615	cuticle protein 7-like
chr06.1174	1731	216	96	28	19	18	0.000148122	0.000671113	0.0279009	-5.16354	nose resistant to fluoxetine protein 6-like
chr13.079	425	236	34	14	2	5	2.38716e-06	1.54004e-05	0.0277698	-5.17034	fatty acid elongase
chr03.0765	177	630	116	5	19	6	5.24698746127791e-10	5.42573650780565e-9	0.0274825	-5.18534	-
chrX.1755	30	42	26	0	3	0	2.47827e-06	1.59217e-05	0.0252567	-5.30719	hypothetical protein C0J52_11806
chr07.0113	25	23	22	1	0	1	1.61773e-06	1.06658e-05	0.0244237	-5.35557	endoplasmic reticulum mannosyl-oligosaccharide 1,2-alpha-mannosidase
chr10.588	2856	4508	2734	147	92	26	2.59850712669412e-10	2.78842780646044e-9	0.0232221	-5.42836	neurogenic locus protein delta-like; hypothetical protein LSTR_LSTR003433
chr06.0929	448	64	42	3	6	6	5.38957528342236e-7	3.83408e-06	0.0228346	-5.45263	collagen alpha-1(III) chain-like, partial
chr01.1652	1598	1103	381	21	32	28	1.97548661539248e-23	6.35330606128904e-22	0.0224634	-5.47628	uncharacterized protein LOC111056392
chr10.075	43	20	48	0	0	3	1.23451e-05	6.99531e-05	0.0223691	-5.48235	unnamed protein product, partial
chr03.1067	194	273	102	4	8	2	3.76327958571034e-18	8.57932472641053e-17	0.0209784	-5.57495	uncharacterized protein LOC111043529
chr13.091	143	71	29	1	3	2	5.96258441744508e-9	5.44646552957832e-8	0.0208967	-5.58058	ichor
chr11.301	5615	1531	826	51	79	61	9.89750608736443e-9	8.81718473042539e-8	0.0203181	-5.62109	pro-resilin-like; glycine-rich cell wall structural protein
chr06.0686	524	72	45	9	3	2	2.17734e-06	1.41396e-05	0.0195453	-5.67704	uncharacterized protein LOC106661025
chr10.319	78	78	16	0	4	0	1.75101e-05	9.62923e-05	0.0191874	-5.7037	-
chr06.0620	95	30	9	0	1	2	4.64376e-05	0.000235258	0.0189012	-5.72538	cuticular protein
chr10.451	761	1134	501	28	19	4	5.40945298438649e-19	1.27630019539914e-17	0.0187621	-5.73604	-
chr01.1033	28	64	300	3	4	2	5.91540735540964e-7	4.17245e-06	0.0184686	-5.75878	cuticle protein 8-like
chr07.0813	42	48	55	3	0	0	2.62060134393181e-8	2.21236079082243e-7	0.0179938	-5.79636	Uncharacterized protein FWK35_00037040, partial; CCHC-type domain-containing protein, partial
chr01.1807	2517	2082	1233	46	19	54	2.04629154496154e-34	1.54630954089891e-32	0.0178434	-5.80847	uncharacterized protein LOC111053645
chr10.133	129	114	43	0	6	0	2.68157315610089e-7	1.97526e-06	0.0171322	-5.86715	uncharacterized protein LOC111056843; hypothetical protein LSTR_LSTR006059
chr08.603	5656	1175	323	38	50	50	3.79887e-06	2.37012e-05	0.0165143	-5.92014	-
chr01.2243	14086	19394	5577	206	225	306	5.9661630738989e-42	7.24386046927545e-40	0.0163566	-5.93399	uncharacterized protein LOC111055834
chr02.1290	76	83	48	0	3	1	1.08251596236396e-13	1.6734860499721e-12	0.0162111	-5.94687	PREDICTED: uncharacterized protein LOC105847861
chr02.0570	733	1239	923	35	11	5	8.81670337697804e-18	1.92860924476973e-16	0.0157544	-5.9881	alpha-tocopherol transfer protein-like
chr01.0212	314	194	118	8	3	0	3.51188728156537e-12	4.65066837801414e-11	0.0155362	-6.00822	-
chr07.0630	4600	429	238	27	30	35	2.73564e-05	0.000144766	0.0149773	-6.06108	-
chr10.021	2161	2200	567	39	20	18	1.33242841752285e-22	4.02184957534971e-21	0.0139466	-6.16394	uncharacterized protein LOC110834251 isoform X2; hypothetical protein LSTR_LSTR005999
chrX.1325	23	29	19	1	0	0	1.07627e-06	7.32843e-06	0.0129246	-6.27374	uncharacterized protein LOC111044275
chr02.1054	88	40	76	3	0	0	5.00700198355378e-9	4.63233419814059e-8	0.0127389	-6.29462	uncharacterized protein LOC111047575
chr02.1426	931	192	134	6	1	10	9.76266557891669e-10	9.74103086295233e-9	0.0118309	-6.4013	uncharacterized protein LOC111044946
chr01.0503	157	250	54	0	2	4	4.708365575426e-12	6.15218844111891e-11	0.0111274	-6.48974	transmembrane protease serine 9-like
chrX.1711	9801	10950	3656	146	72	76	4.00128933581729e-19	9.52377369225588e-18	0.0107775	-6.53584	uncharacterized protein LOC111055870 isoform X1
chr01.2028	1819	576	601	10	19	9	2.75448957616519e-25	1.00898353762851e-23	0.0106261	-6.55624	uncharacterized protein LOC111057006
chr06.0021	464	115	1089	7	4	10	4.01859949577692e-12	5.28838130273474e-11	0.0103444	-6.59501	PREDICTED: uncharacterized protein LOC107224768
chr10.536	1370	283	58	5	4	11	1.28731e-05	7.26027e-05	0.0101112	-6.62791	uncharacterized protein LOC111052456 isoform X1
chr13.357	687	917	712	2	14	11	1.52600468620005e-84	9.16111479948764e-82	0.00976198	-6.67861	sugar receptor Gr10 variant a
chr01.0521	25338	24474	13625	433	180	71	4.6564423074735e-11	5.45743119029921e-10	0.00974053	-6.68178	uncharacterized protein LOC111043594
chr01.0383	11274	27204	5180	168	133	167	1.37911329080423e-16	2.75465771172467e-15	0.00949413	-6.71875	uncharacterized protein LOC111064556
chr04.0493	278	178	93	2	2	2	4.12758129282802e-20	1.05443601537351e-18	0.00935917	-6.7394	hypothetical protein LSTR_LSTR003916
chr03.0318	4088	730	320	15	21	19	7.98026287015742e-8	6.33612935892146e-7	0.00912357	-6.77619	uncharacterized protein LOC111060226 isoform X3
chr02.1621	261	411	551	1	3	9	1.14048569444737e-25	4.30912182314626e-24	0.00880308	-6.82778	LOW QUALITY PROTEIN: uncharacterized protein LOC111060640; hypothetical protein LSTR_LSTR013071
chr07.0634	304	87	37	3	1	0	2.35982373577911e-8	1.9984526088424e-7	0.00825936	-6.91975	-
chr06.0626	5	130	260	1	3	0	1.45111e-05	8.10372e-05	0.00809877	-6.94808	cuticle protein 7-like
chr06.0611	160	936	1501	7	9	9	1.26318616406776e-15	2.32142681784288e-14	0.00793829	-6.97696	cuticle protein 7-like
chr09.892	23	50	44	0	1	0	6.94245932803512e-9	6.29364223982781e-8	0.00777899	-7.0062	uncharacterized protein LOC111050577; hypothetical protein LSTR_LSTR000380
chr01.0211	7822	7381	2393	90	28	30	5.80126979256255e-12	7.49862695914246e-11	0.00766992	-7.02657	uncharacterized protein LOC111050778 isoform X1
chr03.0461	91	104	27	0	2	0	7.52183034697043e-10	7.65356861858404e-9	0.00762159	-7.03569	glutamate receptor ionotropic, kainate 2-like
chr02.1233	31	53	37	0	1	0	3.2690868641025e-10	3.45991700817744e-9	0.00757012	-7.04547	hypothetical protein BSL78_08363
chr01.2047	23	27	14	0	0	0	4.12046e-06	2.54578e-05	0.00739762	-7.07872	uncharacterized protein LOC111051804
chr03.0612	5241	1910	836	19	10	37	1.95984090771154e-10	2.14569816096565e-9	0.00719236	-7.11932	uncharacterized protein LOC111047715
chr08.421	6098	2630	28446	131	94	83	7.3795674242256e-8	5.90693374712458e-7	0.00679974	-7.20031	-
chr01.0524	12672	26413	4428	137	90	91	1.61244147104862e-16	3.18538254774248e-15	0.00654268	-7.2559	uncharacterized protein LOC111049496
chrX.1482	3054	5565	3648	30	29	33	5.97510933434337e-121	1.61417578667286e-117	0.00640652	-7.28624	hypothetical protein LSTR_LSTR015329; uncharacterized protein LOC111047163
chr10.344	79	81	239	2	1	0	1.94518542769674e-12	2.64398411719383e-11	0.006239	-7.32447	cuticle protein 7-like
chr01.0523	1272	3020	443	18	5	8	1.18594493109763e-10	1.33077060492638e-9	0.0060114	-7.37808	-
chr03.0462	35	36	10	0	0	0	5.008e-06	3.05398e-05	0.00590158	-7.40468	-
chr05.0131	17270	1681	932	50	50	35	1.61011e-06	1.0622e-05	0.00586434	-7.41382	sulfotransferase 1C4-like
chr01.1811	498	963	498	4	7	2	1.18530934439222e-49	2.13474212925039e-47	0.00565187	-7.46706	uncharacterized protein LOC111053698
chr08.147	9242	12663	3033	65	40	49	1.82692825244705e-21	5.07500943340434e-20	0.00548853	-7.50937	acidic repeat-containing protein-like isoform X2
chrY.059	68	48	68	0	0	1	1.6841987750582e-14	2.80422988648365e-13	0.00491262	-7.66929	protein ALP1-like, partial; uncharacterized protein LOC117282952
chr07.0636	5625	2149	1457	8	20	19	1.80340653756768e-19	4.38910158670188e-18	0.00425686	-7.876	-
chr07.0633	2492	510	232	6	6	3	6.85428063384331e-9	6.21892162294801e-8	0.00400678	-7.96334	-
chr10.033	311	39	4	0	0	1	1.95001e-05	0.000106316	0.00261706	-8.57784	hypothetical protein LSTR_LSTR006020
chr03.1767	243	429	384	0	0	3	4.33391067057069e-42	5.44560915188219e-40	0.00239437	-8.70614	cytochrome P450 CYP6CS1v2
chr10.318	13333	1464	681	23	8	10	7.91255710042248e-7	5.48448e-06	0.00237998	-8.71484	-
chr02.0815	2569	1193	14813	11	24	18	1.59878009211667e-9	1.55783748200295e-8	0.00223708	-8.80417	-
chr01.1020	17766	6290	4033	26	16	30	4.3960122508123e-20	1.12036104675183e-18	0.00222915	-8.80929	hypothetical protein LSTR_LSTR013060
chr09.899	35	154	64	0	0	0	3.50849474923942e-11	4.15710463380276e-10	0.00188305	-9.05271	hypothetical protein AVEN_120582_1; uncharacterized protein LOC116159203
chrX.0004	1144	107	27	2	0	0	0.000730174	0.00280593	0.00145567	-9.4241	putative fatty acyl-CoA reductase CG5065
chr01.1372	251	142	61	0	0	0	2.30581432069436e-16	4.50631869068745e-15	0.0010459	-9.90104	dehydrogenase/reductase SDR family member 11-like isoform X1
chr01.2133	1673	529	447	2	0	1	1.23582194099053e-28	5.80621386710596e-27	0.000976839	-9.99959	uncharacterized protein LOC111053614
chr01.2134	4374	1729	1309	6	1	1	3.97657202217404e-15	6.98712801164434e-14	0.000964164	-10.0184	uncharacterized protein LOC111053610, partial
chr10.730	2961	737	175	1	1	2	3.21433005855929e-9	3.03112267904347e-8	0.00088936	-10.1349	-
chr10.562	1402	603	315	2	0	0	1.01010161195243e-27	4.43705610518616e-26	0.000749305	-10.3822	skin secretory protein xP2-like
chr06.0628	9	493	507	0	0	0	0.000502056	0.00201232	0.00045914	-11.0888	cuticle protein 7-like; hypothetical protein LSTR_LSTR016219
*, WT_24h_T3W and InR2_24h_T3W represent T3 wing buds of 5th-instar WtSW and NlInR2E4 nymphs at 24 h after ecdysis, respectively. Numbers represent read counts that is the the number of reads mapped to a gene.
