# Supplementary material for: Neofunctionalization of a second insulin receptor gene in the wing-dimorphic planthopper, Nilaparvata lugens
Source: PLoS Genet. 2021 Jun 28;17(6):e1009653. doi: 10.1371/journal.pgen.1009653 (PMC8270448; doi:10.1371/journal.pgen.1009653)
Supplement: S6 Table — (XLSX) [file pgen.1009653.s011.xlsx]

## Sheet: Sheet1
S6 Table. GO terms of up-regulated DEGs between InR2_24h_T3W and WT_24h_T3W.
GO_ID	GO term	Ontology	DEGs number	Background number	Pvalue	FDR	Gene ID
GO:0007049	cell cycle	Biological process	128	627	1.0199e-50	2.74862e-47	chr01.0359;chr01.0395;chr01.0889;chr01.1025;chr01.1035;chr01.1105;chr01.1153;chr01.1454;chr01.1512;chr01.1562;chr01.1621;chr01.1820;chr01.1857;chr01.1931;chr01.2061;chr01.2180;chr01.2224;chr02.0178;chr02.0245;chr02.0266;chr02.0444;chr02.0597;chr02.0640;chr02.0731;chr02.1037;chr02.1410;chr02.1452;chr02.1586;chr02.1657;chr02.1681;chr02.1806;chr02.1878;chr02.1888;chr02.1956;chr03.0285;chr03.0476;chr…
GO:0022402	cell cycle process	Biological process	114	493	2.86812e-50	3.86479e-47	chr01.0359;chr01.0395;chr01.0889;chr01.1025;chr01.1035;chr01.1105;chr01.1153;chr01.1454;chr01.1512;chr01.1562;chr01.1621;chr01.1820;chr01.1857;chr01.1931;chr01.2061;chr01.2180;chr01.2224;chr02.0178;chr02.0245;chr02.0266;chr02.0597;chr02.0731;chr02.1037;chr02.1410;chr02.1452;chr02.1586;chr02.1657;chr02.1806;chr02.1878;chr02.1888;chr02.1956;chr03.0476;chr03.0508;chr03.0550;chr03.0587;chr03.0734;chr…
GO:0051276	chromosome organization	Biological process	111	495	2.59047e-47	2.32711e-44	chr01.0292;chr01.0359;chr01.0395;chr01.0561;chr01.0889;chr01.0904;chr01.1035;chr01.1105;chr01.1454;chr01.1512;chr01.1621;chr01.1691;chr01.1725;chr01.1820;chr01.1857;chr01.1924;chr01.1931;chr01.2065;chr01.2180;chr02.0178;chr02.0266;chr02.0672;chr02.0731;chr02.1037;chr02.1410;chr02.1586;chr02.1653;chr02.1657;chr02.1966;chr03.0476;chr03.0508;chr03.0550;chr03.0823;chr03.0874;chr03.1108;chr03.1196;chr…
GO:0000278	mitotic cell cycle	Biological process	95	400	4.50982e-42	3.03849e-39	chr01.0359;chr01.0395;chr01.0889;chr01.1025;chr01.1035;chr01.1105;chr01.1153;chr01.1454;chr01.1512;chr01.1562;chr01.1621;chr01.1820;chr01.1857;chr01.1931;chr01.2061;chr01.2180;chr02.0178;chr02.0245;chr02.0266;chr02.0444;chr02.0597;chr02.0640;chr02.0731;chr02.1037;chr02.1410;chr02.1452;chr02.1586;chr02.1681;chr02.1806;chr02.1878;chr02.1956;chr03.0285;chr03.0476;chr03.0508;chr03.0550;chr03.0734;chr…
GO:0005694	chromosome	Cellular component	96	422	7.26557e-42	3.11693e-39	chr01.0292;chr01.0359;chr01.0395;chr01.0692;chr01.0904;chr01.1105;chr01.1145;chr01.1454;chr01.1492;chr01.1512;chr01.1691;chr01.1820;chr01.1857;chr01.1899;chr01.1924;chr01.1931;chr01.2061;chr02.0178;chr02.0266;chr02.0444;chr02.0597;chr02.0640;chr02.0731;chr02.0880;chr02.1037;chr02.1410;chr02.1550;chr02.1586;chr02.1681;chr02.1806;chr02.1907;chr02.1956;chr03.0289;chr03.0550;chr03.0577;chr03.0823;chr…
GO:0006259	DNA metabolic process	Biological process	79	270	1.01259e-41	5.45788e-39	chr01.0292;chr01.0359;chr01.0692;chr01.1035;chr01.1105;chr01.1145;chr01.1492;chr01.1820;chr01.1857;chr01.1899;chr01.1909;chr01.1924;chr01.1931;chr01.2061;chr02.0178;chr02.0444;chr02.0597;chr02.0622;chr02.0640;chr02.0880;chr02.1037;chr02.1452;chr02.1907;chr02.1956;chr03.0550;chr03.1108;chr03.1229;chr03.1249;chr03.1804;chr04.0124;chr04.0306;chr04.1013;chr04.1017;chr04.1042;chr04.1190;chr04.1266;chr…
GO:0044427	chromosomal part	Cellular component	86	343	1.20369e-40	2.58192e-38	chr01.0292;chr01.0359;chr01.0395;chr01.0692;chr01.0904;chr01.1105;chr01.1145;chr01.1454;chr01.1492;chr01.1512;chr01.1691;chr01.1820;chr01.1857;chr01.1899;chr01.1924;chr01.1931;chr02.0178;chr02.0266;chr02.0444;chr02.0597;chr02.0640;chr02.0731;chr02.0880;chr02.1037;chr02.1410;chr02.1586;chr02.1806;chr02.1907;chr02.1956;chr03.0550;chr03.0577;chr03.0823;chr03.0874;chr03.1196;chr03.1495;chr04.0306;chr…
GO:0006260	DNA replication	Biological process	49	91	9.18895e-41	4.12737e-38	chr01.1820;chr01.1857;chr01.1899;chr01.1909;chr01.1924;chr02.0178;chr02.0444;chr02.0597;chr02.0880;chr02.1037;chr02.1452;chr02.1907;chr02.1956;chr03.0550;chr03.1108;chr03.1229;chr03.1249;chr03.1804;chr04.0124;chr04.0306;chr04.1013;chr04.1017;chr04.1042;chr04.1266;chr04.1442;chr05.0171;chr05.0183;chr05.0248;chr05.1198;chr06.0039;chr06.0176;chr06.0605;chr06.0959;chr07.0764;chr08.061;chr09.028;chr09…
GO:0005634	nucleus	Cellular component	194	1896	4.76444e-37	6.81315e-35	chr01.0125;chr01.0292;chr01.0359;chr01.0378;chr01.0561;chr01.0692;chr01.0889;chr01.0904;chr01.1025;chr01.1105;chr01.1256;chr01.1492;chr01.1512;chr01.1621;chr01.1667;chr01.1691;chr01.1725;chr01.1819;chr01.1820;chr01.1857;chr01.1899;chr01.1924;chr01.1931;chr01.2042;chr01.2061;chr01.2065;chr01.2165;chr02.0178;chr02.0245;chr02.0266;chr02.0355;chr02.0366;chr02.0444;chr02.0597;chr02.0622;chr02.0640;chr…
GO:1903047	mitotic cell cycle process	Biological process	78	301	6.02042e-37	2.31786e-34	chr01.0359;chr01.0395;chr01.0889;chr01.1025;chr01.1035;chr01.1105;chr01.1153;chr01.1454;chr01.1512;chr01.1562;chr01.1621;chr01.1820;chr01.1857;chr01.1931;chr01.2061;chr01.2180;chr02.0178;chr02.0245;chr02.0266;chr02.0597;chr02.0731;chr02.1037;chr02.1410;chr02.1586;chr02.1806;chr02.1956;chr03.0476;chr03.0508;chr03.0550;chr03.0734;chr03.1196;chr03.1243;chr03.1400;chr03.1654;chr03.1804;chr04.0124;chr…
GO:0006261	DNA-dependent DNA replication	Biological process	40	71	2.2284e-34	7.50693e-32	chr01.1820;chr01.1857;chr01.1899;chr01.1909;chr02.0178;chr02.0444;chr02.0597;chr02.0880;chr02.1452;chr02.1907;chr02.1956;chr03.0550;chr03.1108;chr03.1229;chr03.1249;chr04.0124;chr04.0306;chr04.1013;chr04.1017;chr04.1266;chr04.1442;chr05.0171;chr05.0183;chr05.1198;chr06.0176;chr06.0605;chr06.0959;chr07.0764;chr08.061;chr09.351;chr09.362;chr09.595;chr09.627;chr09.893;chr10.106;chr10.784;chr11.328;c…
GO:0000280	nuclear division	Biological process	73	289	1.18199e-33	3.53939e-31	chr01.0359;chr01.0395;chr01.0889;chr01.1025;chr01.1153;chr01.1454;chr01.1512;chr01.1621;chr01.1857;chr01.1931;chr01.2180;chr02.0178;chr02.0266;chr02.0731;chr02.1037;chr02.1410;chr02.1586;chr02.1806;chr02.1878;chr02.1888;chr03.0476;chr03.0508;chr03.0550;chr03.0587;chr03.1108;chr03.1196;chr03.1243;chr03.1400;chr03.1654;chr03.1804;chr04.0124;chr04.0337;chr04.0649;chr04.0988;chr04.1017;chr04.1056;chr…
GO:0048285	organelle fission	Biological process	74	306	9.29644e-33	2.50539e-30	chr01.0359;chr01.0395;chr01.0889;chr01.1025;chr01.1153;chr01.1454;chr01.1512;chr01.1621;chr01.1857;chr01.1931;chr01.2180;chr02.0178;chr02.0266;chr02.0731;chr02.1037;chr02.1410;chr02.1586;chr02.1806;chr02.1878;chr02.1888;chr03.0476;chr03.0508;chr03.0550;chr03.0587;chr03.1108;chr03.1196;chr03.1243;chr03.1400;chr03.1654;chr03.1804;chr04.0124;chr04.0337;chr04.0649;chr04.0988;chr04.1017;chr04.1056;chr…
GO:0007067	mitotic nuclear division	Biological process	57	180	7.81377e-32	1.91437e-29	chr01.0359;chr01.0395;chr01.0889;chr01.1025;chr01.1153;chr01.1454;chr01.1512;chr01.1621;chr01.1857;chr01.1931;chr01.2180;chr02.0178;chr02.0266;chr02.0731;chr02.1037;chr02.1410;chr02.1586;chr02.1806;chr03.0476;chr03.0550;chr03.1196;chr03.1243;chr03.1400;chr03.1654;chr03.1804;chr04.0124;chr04.0649;chr04.0988;chr04.1056;chr04.1190;chr05.0171;chr05.0241;chr05.0248;chr05.0789;chr05.1094;chr06.0264;chr…
GO:0007059	chromosome segregation	Biological process	52	155	2.00333e-30	4.49914e-28	chr01.0359;chr01.0395;chr01.0889;chr01.1454;chr01.1512;chr01.1621;chr01.1857;chr01.1931;chr01.2180;chr02.0178;chr02.0266;chr02.0731;chr02.1037;chr02.1410;chr02.1586;chr02.1806;chr03.0476;chr03.0550;chr03.1108;chr03.1196;chr03.1400;chr04.0124;chr04.0649;chr04.0988;chr04.1017;chr04.1190;chr05.0171;chr05.0241;chr05.0789;chr05.1094;chr06.0184;chr06.0323;chr06.0605;chr06.0677;chr06.1171;chr07.0473;chr…
GO:0098813	nuclear chromosome segregation	Biological process	48	138	6.52933e-29	1.35358e-26	chr01.0359;chr01.0395;chr01.0889;chr01.1454;chr01.1512;chr01.1857;chr01.1931;chr01.2180;chr02.0178;chr02.0266;chr02.0731;chr02.1037;chr02.1410;chr02.1586;chr02.1806;chr03.0476;chr03.0550;chr03.1108;chr03.1196;chr04.0124;chr04.0649;chr04.0988;chr04.1017;chr04.1190;chr05.0171;chr05.0241;chr05.0789;chr05.1094;chr06.0184;chr06.0323;chr06.0605;chr06.0677;chr06.1171;chr07.0473;chr07.0729;chr07.0845;chr…
GO:0043228	non-membrane-bounded organelle	Cellular component	136	1156	1.18948e-27	1.02057e-25	chr01.0292;chr01.0359;chr01.0395;chr01.0692;chr01.0889;chr01.0904;chr01.1105;chr01.1145;chr01.1153;chr01.1256;chr01.1454;chr01.1492;chr01.1512;chr01.1621;chr01.1691;chr01.1725;chr01.1820;chr01.1857;chr01.1899;chr01.1924;chr01.1931;chr01.2061;chr01.2180;chr01.2224;chr02.0178;chr02.0266;chr02.0444;chr02.0597;chr02.0640;chr02.0672;chr02.0731;chr02.0880;chr02.1037;chr02.1410;chr02.1550;chr02.1586;chr…
GO:0043232	intracellular non-membrane-bounded organelle	Cellular component	136	1156	1.18948e-27	1.02057e-25	chr01.0292;chr01.0359;chr01.0395;chr01.0692;chr01.0889;chr01.0904;chr01.1105;chr01.1145;chr01.1153;chr01.1256;chr01.1454;chr01.1492;chr01.1512;chr01.1621;chr01.1691;chr01.1725;chr01.1820;chr01.1857;chr01.1899;chr01.1924;chr01.1931;chr01.2061;chr01.2180;chr01.2224;chr02.0178;chr02.0266;chr02.0444;chr02.0597;chr02.0640;chr02.0672;chr02.0731;chr02.0880;chr02.1037;chr02.1410;chr02.1550;chr02.1586;chr…
GO:0000819	sister chromatid segregation	Biological process	42	111	4.71715e-27	9.08052e-25	chr01.0359;chr01.0395;chr01.0889;chr01.1454;chr01.1512;chr01.1857;chr01.1931;chr01.2180;chr02.0178;chr02.0266;chr02.0731;chr02.1037;chr02.1410;chr02.1586;chr03.0476;chr03.0550;chr03.1196;chr04.0124;chr04.0649;chr04.0988;chr05.0171;chr05.0241;chr05.0789;chr05.1094;chr06.0605;chr06.0677;chr06.1171;chr07.0473;chr07.0729;chr07.0845;chr07.0910;chr07.1015;chr08.161;chr09.362;chr09.626;chr09.627;chr12.5…
GO:0051726	regulation of cell cycle	Biological process	63	289	5.00587e-25	8.99388e-23	chr01.0889;chr01.1025;chr01.1035;chr01.1105;chr01.1454;chr01.1562;chr01.1621;chr01.1820;chr01.2061;chr01.2180;chr01.2224;chr02.0266;chr02.0597;chr02.0640;chr02.0731;chr02.1586;chr02.1681;chr02.1878;chr02.1956;chr03.0285;chr03.0508;chr03.0550;chr03.0587;chr03.1229;chr03.1243;chr03.1249;chr03.1266;chr03.1400;chr03.1497;chr03.1804;chr04.0341;chr04.0649;chr04.1056;chr04.1190;chr04.1266;chr05.0183;chr…
GO:0000070	mitotic sister chromatid segregation	Biological process	38	99	8.47127e-25	1.42688e-22	chr01.0359;chr01.0395;chr01.0889;chr01.1454;chr01.1512;chr01.1857;chr01.1931;chr01.2180;chr02.0178;chr02.0266;chr02.0731;chr02.1037;chr02.1410;chr02.1586;chr03.0476;chr03.0550;chr03.1196;chr04.0124;chr04.0649;chr04.0988;chr05.0171;chr05.0241;chr05.0789;chr05.1094;chr06.0677;chr06.1171;chr07.0473;chr07.0729;chr07.0845;chr07.0910;chr07.1015;chr08.161;chr09.626;chr12.581;chr13.160;chr13.170;chrX.009…
GO:1902589	single-organism organelle organization	Biological process	133	1166	5.07837e-24	8.05071e-22	chr01.0292;chr01.0359;chr01.0395;chr01.0561;chr01.0889;chr01.0904;chr01.1025;chr01.1035;chr01.1105;chr01.1153;chr01.1454;chr01.1512;chr01.1621;chr01.1691;chr01.1725;chr01.1820;chr01.1857;chr01.1924;chr01.1931;chr01.2180;chr01.2224;chr02.0178;chr02.0266;chr02.0672;chr02.0731;chr02.1037;chr02.1410;chr02.1586;chr02.1587;chr02.1657;chr02.1806;chr02.1878;chr02.1888;chr02.1966;chr03.0432;chr03.0476;chr…
GO:0044454	nuclear chromosome part	Cellular component	44	149	1.74699e-23	1.24909e-21	chr01.0292;chr01.0359;chr01.0904;chr01.1105;chr01.1492;chr01.1512;chr01.1820;chr01.1857;chr01.1899;chr01.1931;chr02.0178;chr02.0266;chr02.0444;chr02.0597;chr02.0731;chr02.0880;chr02.1907;chr02.1956;chr03.0577;chr03.0823;chr04.0306;chr04.1092;chr04.1266;chr04.1364;chr05.0918;chr05.1232;chr06.0176;chr06.0605;chr06.0677;chr06.1171;chr07.0044;chr07.0729;chr07.0764;chr07.0910;chr08.161;chr09.353;chr09…
GO:0000228	nuclear chromosome	Cellular component	46	170	9.3194e-23	5.71146e-21	chr01.0292;chr01.0359;chr01.0904;chr01.1105;chr01.1492;chr01.1512;chr01.1691;chr01.1820;chr01.1857;chr01.1899;chr01.1931;chr02.0178;chr02.0266;chr02.0444;chr02.0597;chr02.0731;chr02.0880;chr02.1907;chr02.1956;chr03.0577;chr03.0823;chr04.0306;chr04.1092;chr04.1266;chr04.1364;chr04.1378;chr05.0918;chr05.1232;chr06.0176;chr06.0605;chr06.0677;chr06.1171;chr07.0044;chr07.0729;chr07.0764;chr07.0910;chr…
GO:0051301	cell division	Biological process	60	289	1.2171e-22	1.82227e-20	chr01.0395;chr01.0889;chr01.1025;chr01.1105;chr01.1153;chr01.1454;chr01.1725;chr01.2224;chr02.0245;chr02.0266;chr02.0731;chr02.1410;chr02.1586;chr02.1806;chr02.1888;chr03.0476;chr03.0508;chr03.0587;chr03.0734;chr03.1229;chr03.1243;chr03.1249;chr03.1400;chr03.1654;chr03.1746;chr03.1804;chr04.0649;chr04.0988;chr04.1056;chr04.1190;chr05.0183;chr05.0241;chr05.0789;chr05.1094;chr05.1196;chr06.0026;chr…
GO:0071897	DNA biosynthetic process	Biological process	28	57	4.35029e-22	6.17055e-20	chr01.1105;chr01.1145;chr01.1820;chr01.1857;chr01.1909;chr01.1924;chr02.0444;chr02.0622;chr02.0640;chr02.0880;chr02.1907;chr03.0550;chr03.1229;chr03.1249;chr03.1804;chr04.0306;chr04.1042;chr04.1266;chr05.0171;chr05.0183;chr06.0959;chr07.0846;chr09.028;chr09.395;chr09.595;chr10.022;chr10.784;chr13.309
GO:0006974	cellular response to DNA damage stimulus	Biological process	47	183	7.0568e-22	9.50904e-20	chr01.0359;chr01.0692;chr01.1035;chr01.1105;chr01.1492;chr01.1820;chr01.1909;chr01.1931;chr01.2061;chr02.0597;chr02.0622;chr02.0640;chr02.1907;chr03.0550;chr03.1108;chr03.1497;chr04.0306;chr04.1013;chr04.1042;chr04.1266;chr04.1378;chr04.1442;chr05.1232;chr06.0026;chr06.0767;chr06.0923;chr06.0959;chr06.1172;chr07.0029;chr07.0044;chr07.0809;chr07.0846;chr08.621;chr08.792;chr09.362;chr09.627;chr09.7…
GO:0044428	nuclear part	Cellular component	115	1005	3.02818e-21	1.62386e-19	chr01.0292;chr01.0359;chr01.0378;chr01.0692;chr01.0904;chr01.1105;chr01.1492;chr01.1512;chr01.1621;chr01.1691;chr01.1725;chr01.1819;chr01.1820;chr01.1857;chr01.1899;chr01.1931;chr02.0178;chr02.0266;chr02.0366;chr02.0444;chr02.0597;chr02.0640;chr02.0672;chr02.0731;chr02.0852;chr02.0880;chr02.1037;chr02.1171;chr02.1550;chr02.1653;chr02.1657;chr02.1907;chr02.1956;chr02.1966;chr03.0289;chr03.0508;chr…
GO:0006996	organelle organization	Biological process	155	1589	1.78457e-21	2.2902e-19	chr01.0292;chr01.0359;chr01.0395;chr01.0561;chr01.0889;chr01.0904;chr01.1025;chr01.1035;chr01.1105;chr01.1153;chr01.1454;chr01.1512;chr01.1621;chr01.1691;chr01.1725;chr01.1819;chr01.1820;chr01.1857;chr01.1924;chr01.1931;chr01.2065;chr01.2180;chr01.2224;chr02.0178;chr02.0266;chr02.0672;chr02.0731;chr02.1037;chr02.1410;chr02.1445;chr02.1586;chr02.1587;chr02.1653;chr02.1657;chr02.1806;chr02.1878;chr…
GO:0010564	regulation of cell cycle process	Biological process	42	155	1.42911e-20	1.75066e-18	chr01.0889;chr01.1025;chr01.1035;chr01.1454;chr01.1562;chr01.1820;chr01.2224;chr02.0266;chr02.0597;chr02.0731;chr02.1586;chr02.1878;chr02.1956;chr03.0508;chr03.0550;chr03.0587;chr03.1243;chr03.1400;chr03.1804;chr04.0341;chr04.0649;chr04.1056;chr04.1190;chr04.1266;chr05.1198;chr06.0026;chr06.0264;chr06.0677;chr07.0342;chr07.0473;chr07.0729;chr07.0845;chr07.1015;chr08.061;chr09.626;chr09.798;chr09.…
GO:0005819	spindle	Cellular component	30	82	3.21655e-19	1.53322e-17	chr01.0395;chr01.0889;chr01.1153;chr01.1621;chr01.2180;chr02.0266;chr02.0731;chr02.1410;chr02.1586;chr02.1806;chr03.0476;chr03.1400;chr03.1654;chr04.1056;chr04.1190;chr05.0241;chr05.0789;chr05.1094;chr06.0264;chr06.0323;chr06.0677;chr07.0666;chr07.0668;chr07.0823;chr07.0845;chr07.1015;chr09.626;chr11.366;chr12.581;chr13.170
GO:0032993	protein-DNA complex	Cellular component	16	19	7.19572e-19	3.08696e-17	chr01.1820;chr02.0444;chr02.0597;chr02.1907;chr02.1956;chr03.0577;chr03.0823;chr04.0306;chr04.1266;chr05.0309;chr06.0176;chr09.595;chr09.893;chr10.106;chr13.309;scaffold.45
GO:0006281	DNA repair	Biological process	39	144	3.85137e-19	4.51281e-17	chr01.0359;chr01.0692;chr01.1105;chr01.1492;chr01.1820;chr01.1909;chr01.1931;chr01.2061;chr02.0597;chr02.0622;chr02.1907;chr03.1108;chr04.0306;chr04.1013;chr04.1042;chr04.1266;chr04.1378;chr04.1442;chr05.1232;chr06.0026;chr06.0767;chr06.0923;chr06.0959;chr06.1172;chr07.0029;chr07.0809;chr07.0846;chr09.362;chr09.627;chr09.893;chr10.022;chr10.784;chr11.328;chr11.366;chr12.352;chr13.122;chr13.309;ch…
GO:0071103	DNA conformation change	Biological process	34	108	4.57039e-19	5.13217e-17	chr01.0359;chr01.0904;chr01.1105;chr01.1512;chr01.1820;chr01.1857;chr01.1924;chr01.2065;chr02.0178;chr02.0266;chr02.0731;chr03.0874;chr03.1108;chr03.1196;chr03.1243;chr03.1497;chr04.0124;chr04.0988;chr04.1017;chr04.1364;chr05.0309;chr05.0993;chr06.0039;chr06.1171;chr07.0044;chr07.0764;chr07.0765;chr07.0846;chr07.0910;chr09.893;chr10.022;chr11.328;chr12.352;scaffold.45
GO:0007346	regulation of mitotic cell cycle	Biological process	43	181	1.19589e-18	1.28917e-16	chr01.0889;chr01.1025;chr01.1035;chr01.1105;chr01.1454;chr01.1562;chr01.1621;chr01.1820;chr01.2061;chr02.0597;chr02.1586;chr02.1681;chr02.1956;chr03.0285;chr03.0550;chr03.1243;chr03.1400;chr03.1804;chr04.0341;chr04.0649;chr04.1056;chr04.1190;chr05.1062;chr05.1198;chr06.0026;chr06.0264;chr06.0677;chr06.1171;chr07.0342;chr07.0473;chr07.0729;chr07.0764;chr07.0845;chr07.1015;chr08.061;chr08.845;chr09…
GO:1903046	meiotic cell cycle process	Biological process	43	187	4.51425e-18	4.67919e-16	chr01.0359;chr01.1025;chr01.1512;chr01.2180;chr02.1410;chr02.1657;chr02.1806;chr02.1878;chr02.1888;chr03.0508;chr03.0587;chr03.1108;chr03.1243;chr03.1495;chr03.1654;chr04.0337;chr04.1017;chr04.1092;chr04.1190;chr04.1378;chr05.0789;chr05.0993;chr06.0026;chr06.0184;chr06.0264;chr06.0323;chr06.0677;chr06.0694;chr06.1171;chr07.0666;chr07.0668;chr07.0729;chr07.0845;chr07.0846;chr07.1015;chr10.022;chr1…
GO:0006323	DNA packaging	Biological process	29	83	8.2816e-18	8.26627e-16	chr01.0359;chr01.1105;chr01.1512;chr01.1820;chr01.1857;chr01.2065;chr02.0178;chr02.0266;chr02.0731;chr03.0874;chr03.1108;chr03.1196;chr03.1243;chr03.1497;chr04.0124;chr04.0988;chr04.1017;chr04.1364;chr05.0993;chr06.0039;chr06.1171;chr07.0044;chr07.0764;chr07.0765;chr07.0846;chr07.0910;chr09.893;chr11.328;scaffold.45
GO:0051302	regulation of cell division	Biological process	30	90	1.00492e-17	9.67232e-16	chr01.0889;chr01.1025;chr01.1454;chr02.0266;chr02.0731;chr02.1586;chr03.0508;chr03.0587;chr03.1243;chr03.1400;chr03.1804;chr04.0649;chr04.1056;chr04.1190;chr05.1196;chr06.0026;chr06.0264;chr06.0677;chr07.0342;chr07.0473;chr07.0729;chr07.0845;chr07.1015;chr09.626;chr09.798;chr13.160;chr13.320;chrX.0098;chrX.1927;scaffold.33
GO:0000775	chromosome, centromeric region	Cellular component	25	63	3.55252e-17	1.38548e-15	chr01.0359;chr01.0395;chr01.1454;chr01.1691;chr01.1857;chr01.1931;chr02.0266;chr02.0731;chr02.1037;chr02.1410;chr02.1586;chr02.1806;chr04.0649;chr05.0789;chr05.1094;chr06.0264;chr06.0323;chr06.0677;chr07.0729;chr07.0910;chr07.1015;chr09.626;chr12.581;chr13.160;chr13.170
GO:0051304	chromosome separation	Biological process	22	45	1.6053e-17	1.49182e-15	chr01.0359;chr01.0889;chr01.1454;chr01.1512;chr01.2180;chr02.1586;chr03.1108;chr03.1196;chr04.0649;chr04.1017;chr06.0184;chr06.0677;chr06.1171;chr07.0473;chr07.0729;chr07.0845;chr07.0910;chr07.1015;chr09.626;chr13.160;chr14.059;chrX.0098
GO:0005657	replication fork	Cellular component	18	30	9.32503e-17	3.3337e-15	chr01.0292;chr01.1820;chr01.1924;chr02.0444;chr02.0597;chr02.1907;chr04.0306;chr04.1266;chr04.1442;chr05.0183;chr07.0764;chr09.362;chr09.595;chr09.627;chr09.893;chr10.106;chr13.309;scaffold.73
GO:0051321	meiotic cell cycle	Biological process	43	198	4.454e-17	4.00118e-15	chr01.0359;chr01.1025;chr01.1512;chr01.2180;chr02.1410;chr02.1657;chr02.1806;chr02.1878;chr02.1888;chr03.0508;chr03.0587;chr03.1108;chr03.1243;chr03.1495;chr03.1654;chr04.0337;chr04.1017;chr04.1092;chr04.1190;chr04.1378;chr05.0789;chr05.0993;chr06.0026;chr06.0184;chr06.0264;chr06.0323;chr06.0677;chr06.0694;chr06.1171;chr07.0666;chr07.0668;chr07.0729;chr07.0845;chr07.0846;chr07.1015;chr10.022;chr1…
GO:0051233	spindle midzone	Cellular component	17	27	2.13691e-16	6.54811e-15	chr01.0395;chr01.1153;chr02.0266;chr02.0731;chr02.1410;chr02.1586;chr02.1806;chr03.0476;chr03.1654;chr04.1190;chr05.0241;chr05.0789;chr05.1094;chr06.0323;chr07.0845;chr07.1015;chr13.170
GO:0000793	condensed chromosome	Cellular component	24	61	1.98574e-16	6.54811e-15	chr01.0359;chr01.0692;chr01.1492;chr01.1512;chr01.1931;chr01.2061;chr02.0266;chr02.0731;chr02.1586;chr02.1681;chr03.0874;chr03.1196;chr04.0988;chr04.1378;chr06.0184;chr06.0677;chr07.0729;chr07.0910;chr07.1015;chr08.061;chr10.022;chr13.160;chr13.170;chrX.0348
GO:0043226	organelle	Cellular component	237	3648	7.81606e-16	2.23539e-14	chr01.0125;chr01.0292;chr01.0359;chr01.0378;chr01.0395;chr01.0561;chr01.0692;chr01.0889;chr01.0904;chr01.1025;chr01.1105;chr01.1145;chr01.1153;chr01.1256;chr01.1454;chr01.1492;chr01.1512;chr01.1562;chr01.1621;chr01.1667;chr01.1691;chr01.1725;chr01.1819;chr01.1820;chr01.1857;chr01.1899;chr01.1924;chr01.1931;chr01.1979;chr01.2042;chr01.2061;chr01.2065;chr01.2165;chr01.2180;chr01.2224;chr02.0178;chr…
GO:0098687	chromosomal region	Cellular component	35	145	9.57961e-16	2.56853e-14	chr01.0359;chr01.0395;chr01.1454;chr01.1691;chr01.1857;chr01.1931;chr02.0266;chr02.0731;chr02.1037;chr02.1410;chr02.1586;chr02.1806;chr03.0823;chr04.0649;chr05.0789;chr05.1094;chr05.1232;chr06.0176;chr06.0264;chr06.0323;chr06.0677;chr07.0729;chr07.0910;chr07.1015;chr08.061;chr09.626;chr10.022;chr12.502;chr12.504;chr12.581;chr13.122;chr13.160;chr13.170;chr13.320;scaffold.32
GO:0043229	intracellular organelle	Cellular component	235	3608	1.46078e-15	3.68633e-14	chr01.0125;chr01.0292;chr01.0359;chr01.0378;chr01.0395;chr01.0561;chr01.0692;chr01.0889;chr01.0904;chr01.1025;chr01.1105;chr01.1145;chr01.1153;chr01.1256;chr01.1454;chr01.1492;chr01.1512;chr01.1562;chr01.1621;chr01.1667;chr01.1691;chr01.1725;chr01.1819;chr01.1820;chr01.1857;chr01.1899;chr01.1924;chr01.1931;chr01.1979;chr01.2042;chr01.2061;chr01.2065;chr01.2165;chr01.2180;chr01.2224;chr02.0178;chr…
GO:0090304	nucleic acid metabolic process	Biological process	142	1575	7.91666e-16	6.88239e-14	chr01.0292;chr01.0359;chr01.0692;chr01.0889;chr01.0904;chr01.1035;chr01.1105;chr01.1145;chr01.1256;chr01.1492;chr01.1725;chr01.1820;chr01.1857;chr01.1899;chr01.1909;chr01.1924;chr01.1931;chr01.2061;chr01.2165;chr02.0178;chr02.0366;chr02.0415;chr02.0444;chr02.0597;chr02.0622;chr02.0640;chr02.0672;chr02.0880;chr02.1037;chr02.1171;chr02.1452;chr02.1550;chr02.1653;chr02.1907;chr02.1956;chr02.1966;chr…
GO:0006270	DNA replication initiation	Biological process	13	15	9.0101e-16	7.14183e-14	chr01.1820;chr01.1857;chr01.1899;chr02.0178;chr02.0597;chr02.0880;chr05.0183;chr05.1198;chr06.0176;chr06.0959;chr07.0764;chr08.061;chr09.893
GO:0006271	DNA strand elongation involved in DNA replication	Biological process	13	15	9.0101e-16	7.14183e-14	chr02.0597;chr02.1956;chr04.0306;chr04.1013;chr09.351;chr09.362;chr09.627;chr09.893;chr10.106;chr10.784;chr13.122;chr13.309;scaffold.73
GO:0022616	DNA strand elongation	Biological process	13	15	9.0101e-16	7.14183e-14	chr02.0597;chr02.1956;chr04.0306;chr04.1013;chr09.351;chr09.362;chr09.627;chr09.893;chr10.106;chr10.784;chr13.122;chr13.309;scaffold.73
GO:0044446	intracellular organelle part	Cellular component	169	2152	3.39463e-15	8.09052e-14	chr01.0292;chr01.0359;chr01.0378;chr01.0395;chr01.0692;chr01.0889;chr01.0904;chr01.1105;chr01.1145;chr01.1153;chr01.1454;chr01.1492;chr01.1512;chr01.1621;chr01.1691;chr01.1725;chr01.1819;chr01.1820;chr01.1857;chr01.1899;chr01.1924;chr01.1931;chr01.2180;chr01.2224;chr02.0178;chr02.0266;chr02.0366;chr02.0444;chr02.0597;chr02.0640;chr02.0672;chr02.0731;chr02.0852;chr02.0880;chr02.1037;chr02.1171;chr…
GO:0031981	nuclear lumen	Cellular component	87	777	9.05936e-15	2.04551e-13	chr01.0292;chr01.0359;chr01.0692;chr01.0904;chr01.1105;chr01.1492;chr01.1512;chr01.1621;chr01.1691;chr01.1725;chr01.1820;chr01.1857;chr01.1899;chr01.1931;chr02.0178;chr02.0266;chr02.0444;chr02.0597;chr02.0672;chr02.0731;chr02.0880;chr02.1037;chr02.1171;chr02.1907;chr02.1956;chr02.1966;chr03.0289;chr03.0508;chr03.0577;chr03.0823;chr03.1108;chr03.1746;chr03.1789;chr04.0124;chr04.0306;chr04.0337;chr…
GO:0044422	organelle part	Cellular component	171	2215	1.12123e-14	2.40504e-13	chr01.0292;chr01.0359;chr01.0378;chr01.0395;chr01.0692;chr01.0889;chr01.0904;chr01.1105;chr01.1145;chr01.1153;chr01.1454;chr01.1492;chr01.1512;chr01.1621;chr01.1691;chr01.1725;chr01.1819;chr01.1820;chr01.1857;chr01.1899;chr01.1924;chr01.1931;chr01.2180;chr01.2224;chr02.0178;chr02.0266;chr02.0366;chr02.0444;chr02.0597;chr02.0640;chr02.0672;chr02.0731;chr02.0852;chr02.0880;chr02.1037;chr02.1171;chr…
GO:0000776	kinetochore	Cellular component	18	37	1.39086e-14	2.84133e-13	chr01.0395;chr01.1454;chr02.0266;chr02.0731;chr02.1410;chr02.1586;chr02.1806;chr04.0649;chr05.0789;chr06.0264;chr06.0323;chr06.0677;chr07.0729;chr07.1015;chr09.626;chr12.581;chr13.160;chr13.170
GO:0030261	chromosome condensation	Biological process	21	51	6.9403e-15	5.34403e-13	chr01.0359;chr01.1512;chr01.1820;chr01.1857;chr02.0178;chr02.0266;chr02.0731;chr03.0874;chr03.1196;chr03.1243;chr03.1497;chr04.0124;chr04.0988;chr04.1017;chr05.0993;chr06.0039;chr06.1171;chr07.0764;chr07.0846;chr07.0910;chr09.893
GO:0007126	meiotic nuclear division	Biological process	35	154	1.08761e-14	8.14196e-13	chr01.0359;chr01.1025;chr01.2180;chr02.1410;chr02.1806;chr02.1878;chr02.1888;chr03.0508;chr03.0587;chr03.1108;chr03.1243;chr03.1654;chr04.0337;chr04.1017;chr04.1092;chr04.1190;chr04.1378;chr05.0789;chr06.0026;chr06.0184;chr06.0264;chr06.0323;chr06.0677;chr06.0694;chr06.1171;chr07.0729;chr07.0845;chr07.0846;chr07.1015;chr10.022;chr11.366;chr12.581;chr13.160;chr13.170;chrX.1927
GO:0015630	microtubule cytoskeleton	Cellular component	43	242	5.44414e-14	1.06161e-12	chr01.0395;chr01.0889;chr01.1153;chr01.1454;chr01.1621;chr01.2180;chr01.2224;chr02.0266;chr02.0731;chr02.1410;chr02.1586;chr02.1587;chr02.1806;chr02.1878;chr03.0013;chr03.0476;chr03.1400;chr03.1654;chr04.1056;chr04.1190;chr05.0241;chr05.0789;chr05.1094;chr06.0264;chr06.0323;chr06.0677;chr06.0694;chr07.0342;chr07.0666;chr07.0668;chr07.0729;chr07.0823;chr07.0845;chr07.1015;chr08.061;chr08.901;chr09…
GO:0007052	mitotic spindle organization	Biological process	23	65	1.73595e-14	1.26443e-12	chr01.1153;chr01.1621;chr01.1857;chr02.0178;chr02.0266;chr02.0731;chr02.1410;chr02.1806;chr03.0476;chr03.1400;chr04.1056;chr04.1190;chr05.0241;chr05.0248;chr05.0789;chr06.0323;chr07.0666;chr07.0668;chr07.0823;chr07.0845;chr09.626;chr10.784;chr12.581
GO:0051783	regulation of nuclear division	Biological process	23	66	2.54577e-14	1.80549e-12	chr01.0889;chr01.1025;chr01.1454;chr02.1586;chr03.0587;chr03.1243;chr03.1400;chr03.1804;chr04.0649;chr04.1056;chr04.1190;chr06.0026;chr06.0264;chr06.0677;chr07.0342;chr07.0473;chr07.0729;chr07.0845;chr07.1015;chr09.626;chr09.798;chr13.160;chrX.0098
GO:0007051	spindle organization	Biological process	29	110	3.91715e-14	2.70685e-12	chr01.1153;chr01.1621;chr01.1857;chr01.2180;chr02.0178;chr02.0266;chr02.0731;chr02.1410;chr02.1806;chr03.0476;chr03.0508;chr03.1400;chr03.1654;chr04.0337;chr04.1056;chr04.1190;chr05.0241;chr05.0248;chr05.0789;chr06.0323;chr07.0666;chr07.0668;chr07.0823;chr07.0845;chr08.901;chr09.626;chr10.784;chr12.581;chr13.170
GO:0016043	cellular component organization	Biological process	183	2401	5.87965e-14	3.96141e-12	chr01.0292;chr01.0359;chr01.0395;chr01.0561;chr01.0889;chr01.0904;chr01.1025;chr01.1035;chr01.1105;chr01.1145;chr01.1153;chr01.1256;chr01.1454;chr01.1512;chr01.1562;chr01.1621;chr01.1691;chr01.1725;chr01.1819;chr01.1820;chr01.1857;chr01.1924;chr01.1931;chr01.2065;chr01.2180;chr01.2224;chr02.0178;chr02.0266;chr02.0640;chr02.0672;chr02.0731;chr02.1037;chr02.1410;chr02.1445;chr02.1500;chr02.1550;chr…
GO:0043933	macromolecular complex subunit organization	Biological process	94	895	1.15065e-13	7.56341e-12	chr01.0292;chr01.0395;chr01.0561;chr01.0904;chr01.1105;chr01.1153;chr01.1621;chr01.1691;chr01.1725;chr01.1819;chr01.1820;chr01.1857;chr01.2065;chr01.2180;chr02.0178;chr02.0266;chr02.0672;chr02.0731;chr02.1410;chr02.1657;chr02.1806;chr02.1966;chr03.0432;chr03.0476;chr03.0508;chr03.0823;chr03.1108;chr03.1400;chr03.1497;chr03.1654;chr03.1674;chr03.1730;chr03.1746;chr04.0337;chr04.1056;chr04.1190;chr…
GO:1902850	microtubule cytoskeleton organization involved in mitosis	Biological process	25	85	1.58576e-13	9.93866e-12	chr01.1153;chr01.1621;chr01.1857;chr02.0178;chr02.0266;chr02.0731;chr02.1410;chr02.1806;chr03.0476;chr03.1400;chr03.1654;chr04.1056;chr04.1190;chr05.0241;chr05.0248;chr05.0789;chr06.0323;chr07.0666;chr07.0668;chr07.0823;chr07.0845;chr09.626;chr10.784;chr12.581;chr13.170
GO:0006325	chromatin organization	Biological process	50	321	1.56982e-13	9.93866e-12	chr01.0292;chr01.0395;chr01.0561;chr01.0904;chr01.1105;chr01.1691;chr01.1820;chr01.2065;chr02.0266;chr02.0672;chr02.0731;chr02.1966;chr03.0508;chr03.0823;chr03.1108;chr03.1497;chr03.1674;chr04.1281;chr04.1364;chr05.0309;chr05.0914;chr05.0918;chr05.1062;chr06.0184;chr06.0334;chr06.0959;chr06.1171;chr07.0044;chr07.0729;chr07.0764;chr07.0765;chr07.0846;chr08.061;chr08.161;chr09.312;chr09.353;chr09.7…
GO:0006139	nucleobase-containing compound metabolic process	Biological process	151	1834	2.03122e-13	1.24412e-11	chr01.0292;chr01.0359;chr01.0692;chr01.0889;chr01.0904;chr01.1035;chr01.1105;chr01.1145;chr01.1256;chr01.1492;chr01.1725;chr01.1820;chr01.1857;chr01.1899;chr01.1909;chr01.1924;chr01.1931;chr01.2042;chr01.2061;chr01.2165;chr02.0178;chr02.0366;chr02.0415;chr02.0444;chr02.0597;chr02.0622;chr02.0640;chr02.0672;chr02.0880;chr02.1037;chr02.1171;chr02.1452;chr02.1550;chr02.1653;chr02.1907;chr02.1956;chr…
GO:0007088	regulation of mitotic nuclear division	Biological process	21	60	3.21034e-13	1.92264e-11	chr01.0889;chr01.1025;chr01.1454;chr02.1586;chr03.1243;chr03.1400;chr03.1804;chr04.0649;chr04.1056;chr04.1190;chr06.0264;chr06.0677;chr07.0342;chr07.0473;chr07.0729;chr07.0845;chr07.1015;chr09.626;chr09.798;chr13.160;chrX.0098
GO:0046483	heterocycle metabolic process	Biological process	153	1885	4.30656e-13	2.52309e-11	chr01.0292;chr01.0359;chr01.0692;chr01.0889;chr01.0904;chr01.1035;chr01.1105;chr01.1145;chr01.1256;chr01.1492;chr01.1725;chr01.1820;chr01.1857;chr01.1899;chr01.1909;chr01.1924;chr01.1931;chr01.1979;chr01.2042;chr01.2061;chr01.2165;chr02.0178;chr02.0366;chr02.0415;chr02.0444;chr02.0597;chr02.0622;chr02.0640;chr02.0672;chr02.0880;chr02.1037;chr02.1171;chr02.1452;chr02.1550;chr02.1653;chr02.1907;chr…
GO:0005876	spindle microtubule	Cellular component	13	22	2.70577e-12	4.83656e-11	chr01.1621;chr02.0266;chr02.0731;chr02.1410;chr02.1586;chr03.0476;chr05.0241;chr05.0789;chr07.0823;chr07.0845;chr07.1015;chr09.626;chr13.170
GO:0044430	cytoskeletal part	Cellular component	47	315	2.67491e-12	4.83656e-11	chr01.0395;chr01.0889;chr01.1153;chr01.1454;chr01.1621;chr01.2180;chr01.2224;chr02.0266;chr02.0731;chr02.1410;chr02.1586;chr02.1587;chr02.1806;chr02.1878;chr03.0013;chr03.0476;chr03.0508;chr03.0734;chr03.1400;chr03.1654;chr04.1056;chr04.1190;chr05.0241;chr05.0789;chr05.1094;chr06.0264;chr06.0323;chr06.0677;chr06.0694;chr07.0342;chr07.0666;chr07.0668;chr07.0729;chr07.0823;chr07.0845;chr07.1015;chr…
GO:0071840	cellular component organization or biogenesis	Biological process	186	2527	1.20773e-12	6.92519e-11	chr01.0292;chr01.0359;chr01.0395;chr01.0561;chr01.0889;chr01.0904;chr01.1025;chr01.1035;chr01.1105;chr01.1145;chr01.1153;chr01.1256;chr01.1454;chr01.1512;chr01.1562;chr01.1621;chr01.1691;chr01.1725;chr01.1819;chr01.1820;chr01.1857;chr01.1924;chr01.1931;chr01.2065;chr01.2180;chr01.2224;chr02.0178;chr02.0266;chr02.0640;chr02.0672;chr02.0731;chr02.1037;chr02.1410;chr02.1445;chr02.1500;chr02.1550;chr…
GO:0043596	nuclear replication fork	Cellular component	11	15	4.11996e-12	7.06986e-11	chr01.1820;chr02.0444;chr02.0597;chr02.1907;chr04.0306;chr04.1266;chr07.0764;chr09.595;chr09.893;chr10.106;chr13.309
GO:0044815	DNA packaging complex	Cellular component	10	12	4.56055e-12	7.52491e-11	chr01.0359;chr01.1512;chr03.0823;chr03.0874;chr03.1196;chr04.0988;chr05.0309;chr06.0184;chr07.0910;scaffold.45
GO:0006725	cellular aromatic compound metabolic process	Biological process	154	1934	1.88325e-12	1.05737e-10	chr01.0292;chr01.0359;chr01.0692;chr01.0889;chr01.0904;chr01.1035;chr01.1105;chr01.1145;chr01.1256;chr01.1492;chr01.1725;chr01.1820;chr01.1857;chr01.1899;chr01.1909;chr01.1924;chr01.1931;chr01.1979;chr01.2042;chr01.2061;chr01.2165;chr02.0178;chr02.0366;chr02.0415;chr02.0444;chr02.0597;chr02.0622;chr02.0640;chr02.0672;chr02.0880;chr02.1037;chr02.1171;chr02.1452;chr02.1550;chr02.1614;chr02.1653;chr…
GO:0032991	macromolecular complex	Cellular component	160	2137	7.17997e-12	1.14082e-10	chr01.0292;chr01.0359;chr01.0378;chr01.0395;chr01.0692;chr01.0904;chr01.1025;chr01.1105;chr01.1145;chr01.1256;chr01.1454;chr01.1492;chr01.1512;chr01.1691;chr01.1725;chr01.1819;chr01.1820;chr01.1857;chr01.1899;chr01.1931;chr01.2065;chr01.2180;chr02.0178;chr02.0266;chr02.0366;chr02.0444;chr02.0597;chr02.0640;chr02.0672;chr02.0731;chr02.0852;chr02.0880;chr02.1037;chr02.1171;chr02.1410;chr02.1550;chr…
GO:0044770	cell cycle phase transition	Biological process	28	119	2.36497e-12	1.30073e-10	chr01.0889;chr01.1025;chr01.1035;chr01.1454;chr01.1562;chr01.1820;chr02.0597;chr02.1586;chr02.1956;chr03.0550;chr03.1804;chr04.0124;chr04.0341;chr04.0649;chr05.1094;chr05.1198;chr06.0264;chr06.0677;chr07.0473;chr07.0729;chr07.0845;chr07.1015;chr08.061;chr09.626;chr09.893;chr11.366;chr13.160;chrX.0098
GO:0044786	cell cycle DNA replication	Biological process	15	31	3.11428e-12	1.67859e-10	chr01.1820;chr02.1452;chr02.1956;chr03.0550;chr03.1229;chr03.1249;chr04.0124;chr04.1017;chr04.1266;chr05.0183;chr06.0176;chr07.0764;chr09.351;chr09.893;chr11.328
GO:0005874	microtubule	Cellular component	17	45	1.24332e-11	1.90495e-10	chr01.1454;chr01.1621;chr01.2180;chr02.0266;chr02.0731;chr02.1410;chr02.1586;chr03.0476;chr03.1400;chr05.0241;chr05.0789;chr07.0823;chr07.0845;chr07.1015;chr09.626;chr12.581;chr13.170
GO:1901360	organic cyclic compound metabolic process	Biological process	155	1968	3.91814e-12	2.07047e-10	chr01.0292;chr01.0359;chr01.0692;chr01.0889;chr01.0904;chr01.1035;chr01.1105;chr01.1145;chr01.1256;chr01.1492;chr01.1725;chr01.1820;chr01.1857;chr01.1899;chr01.1909;chr01.1924;chr01.1931;chr01.1979;chr01.2042;chr01.2061;chr01.2165;chr02.0178;chr02.0366;chr02.0415;chr02.0444;chr02.0597;chr02.0622;chr02.0640;chr02.0672;chr02.0880;chr02.1037;chr02.1171;chr02.1452;chr02.1550;chr02.1614;chr02.1653;chr…
GO:0044772	mitotic cell cycle phase transition	Biological process	27	113	4.02732e-12	2.08724e-10	chr01.0889;chr01.1025;chr01.1035;chr01.1454;chr01.1562;chr01.1820;chr02.0597;chr02.1586;chr02.1956;chr03.0550;chr03.1804;chr04.0341;chr04.0649;chr05.1094;chr05.1198;chr06.0264;chr06.0677;chr07.0473;chr07.0729;chr07.0845;chr07.1015;chr08.061;chr09.626;chr09.893;chr11.366;chr13.160;chrX.0098
GO:0006277	DNA amplification	Biological process	13	23	6.82246e-12	3.40491e-10	chr01.1105;chr01.1145;chr01.1820;chr01.1857;chr02.0640;chr02.0880;chr03.0550;chr03.1804;chr05.0183;chr06.0959;chr09.028;chr09.395;chr10.784
GO:1901990	regulation of mitotic cell cycle phase transition	Biological process	24	91	6.79976e-12	3.40491e-10	chr01.0889;chr01.1035;chr01.1454;chr01.1562;chr01.1820;chr02.0597;chr02.1586;chr02.1956;chr03.0550;chr03.1804;chr04.0341;chr04.0649;chr05.1198;chr06.0264;chr06.0677;chr07.0473;chr07.0729;chr07.1015;chr08.061;chr09.626;chr09.893;chr11.366;chr13.160;chrX.0098
GO:1901987	regulation of cell cycle phase transition	Biological process	24	93	1.1319e-11	5.5463e-10	chr01.0889;chr01.1035;chr01.1454;chr01.1562;chr01.1820;chr02.0597;chr02.1586;chr02.1956;chr03.0550;chr03.1804;chr04.0341;chr04.0649;chr05.1198;chr06.0264;chr06.0677;chr07.0473;chr07.0729;chr07.1015;chr08.061;chr09.626;chr09.893;chr11.366;chr13.160;chrX.0098
GO:0000075	cell cycle checkpoint	Biological process	19	57	1.21558e-11	5.84996e-10	chr01.1035;chr01.2061;chr02.1586;chr03.0587;chr03.1497;chr04.0341;chr04.0649;chr05.0183;chr05.1198;chr06.0026;chr06.0677;chr06.1171;chr07.0729;chr07.1015;chr08.792;chr09.626;chr09.627;chr11.366;chr13.160
GO:0051052	regulation of DNA metabolic process	Biological process	20	64	1.33857e-11	6.32885e-10	chr01.0292;chr01.0359;chr01.1924;chr02.1037;chr03.0550;chr03.1229;chr03.1249;chr03.1804;chr04.1266;chr04.1378;chr05.0171;chr05.0183;chr05.0309;chr06.0026;chr06.0334;chr06.0959;chr08.061;chr09.395;chr09.798;chr12.352
GO:0005856	cytoskeleton	Cellular component	48	352	4.27843e-11	6.32913e-10	chr01.0395;chr01.0889;chr01.1153;chr01.1454;chr01.1621;chr01.2180;chr01.2224;chr02.0266;chr02.0731;chr02.1410;chr02.1586;chr02.1587;chr02.1806;chr02.1878;chr03.0013;chr03.0476;chr03.0508;chr03.0734;chr03.1400;chr03.1654;chr04.1056;chr04.1190;chr05.0241;chr05.0789;chr05.1094;chr06.0264;chr06.0323;chr06.0677;chr06.0694;chr07.0342;chr07.0666;chr07.0668;chr07.0729;chr07.0823;chr07.0845;chr07.1015;chr…
GO:0005813	centrosome	Cellular component	23	92	4.90596e-11	7.01553e-10	chr01.0889;chr01.2180;chr01.2224;chr02.0266;chr02.0731;chr02.1878;chr03.0013;chr03.0476;chr03.1654;chr05.0241;chr06.0264;chr06.0677;chr06.0694;chr07.0342;chr07.0666;chr07.0668;chr07.0729;chr08.061;chr08.901;chr09.386;chr12.581;chr13.160;chr13.170
GO:0044702	single organism reproductive process	Biological process	91	929	2.08541e-11	9.68998e-10	chr01.0359;chr01.1025;chr01.1105;chr01.1145;chr01.1256;chr01.1512;chr01.1562;chr01.1725;chr01.1857;chr01.2180;chr01.2224;chr02.0266;chr02.0640;chr02.0731;chr02.1171;chr02.1410;chr02.1500;chr02.1550;chr02.1657;chr02.1806;chr02.1878;chr02.1888;chr03.0432;chr03.0508;chr03.0550;chr03.0587;chr03.0792;chr03.1108;chr03.1243;chr03.1495;chr03.1654;chr03.1746;chr03.1789;chr03.1804;chr04.0337;chr04.1017;chr…
GO:0099513	polymeric cytoskeletal fiber	Cellular component	18	56	7.10928e-11	9.83833e-10	chr01.1454;chr01.1621;chr01.2180;chr02.0266;chr02.0731;chr02.1410;chr02.1586;chr03.0476;chr03.0508;chr03.1400;chr05.0241;chr05.0789;chr07.0823;chr07.0845;chr07.1015;chr09.626;chr12.581;chr13.170
GO:0005815	microtubule organizing center	Cellular component	24	105	1.40258e-10	1.88033e-09	chr01.0889;chr01.2180;chr01.2224;chr02.0266;chr02.0731;chr02.1878;chr03.0013;chr03.0476;chr03.1654;chr05.0241;chr06.0264;chr06.0677;chr06.0694;chr07.0342;chr07.0666;chr07.0668;chr07.0729;chr08.061;chr08.901;chr09.100;chr09.386;chr12.581;chr13.160;chr13.170
GO:0000785	chromatin	Cellular component	33	193	1.82716e-10	2.37531e-09	chr01.0292;chr01.0395;chr01.0904;chr01.1105;chr01.1145;chr01.1512;chr01.1691;chr01.1857;chr01.1931;chr02.1037;chr03.0550;chr03.0823;chr03.0874;chr03.1196;chr03.1495;chr04.0988;chr04.1092;chr04.1364;chr05.0309;chr05.0918;chr05.1062;chr06.0605;chr06.1171;chr07.0044;chr07.0910;chr08.161;chr08.929;chr09.353;chr10.022;chr13.122;chr13.320;chrX.1687;scaffold.45
GO:0051306	mitotic sister chromatid separation	Biological process	14	31	5.50302e-11	2.51367e-09	chr01.0889;chr01.1454;chr01.2180;chr02.1586;chr04.0649;chr06.0677;chr07.0473;chr07.0729;chr07.0845;chr07.0910;chr07.1015;chr09.626;chr13.160;chrX.0098
GO:0033043	regulation of organelle organization	Biological process	49	366	8.80387e-11	3.95441e-09	chr01.0292;chr01.0889;chr01.1025;chr01.1454;chr01.1820;chr01.1924;chr01.2224;chr02.1586;chr02.1878;chr03.0476;chr03.0508;chr03.0550;chr03.0587;chr03.1243;chr03.1400;chr03.1497;chr03.1804;chr04.0649;chr04.1056;chr04.1190;chr05.0241;chr05.0309;chr05.0914;chr05.0918;chr05.1062;chr05.1196;chr06.0026;chr06.0264;chr06.0334;chr06.0677;chr07.0342;chr07.0467;chr07.0473;chr07.0729;chr07.0845;chr07.1015;chr…
GO:1904666	regulation of ubiquitin protein ligase activity	Biological process	11	18	9.4025e-11	4.15406e-09	chr01.1025;chr02.1586;chr03.1804;chr04.0649;chr06.0264;chr06.0677;chr07.0729;chr07.1015;chr09.626;chr12.388;chr13.160
GO:0061640	cytoskeleton-dependent cytokinesis	Biological process	24	103	1.17469e-10	5.10613e-09	chr01.0395;chr01.1105;chr01.1153;chr02.0245;chr02.0266;chr02.0731;chr02.1410;chr02.1806;chr02.1888;chr03.0476;chr03.0508;chr03.0734;chr04.0988;chr04.1190;chr05.0183;chr05.0241;chr05.0789;chr05.1094;chr06.0323;chr07.1015;chr13.170;chrX.0889;chrX.1927;scaffold.33
GO:0022414	reproductive process	Biological process	95	1023	1.39321e-10	5.95985e-09	chr01.0359;chr01.0692;chr01.1025;chr01.1105;chr01.1145;chr01.1256;chr01.1512;chr01.1562;chr01.1691;chr01.1725;chr01.1857;chr01.2165;chr01.2180;chr01.2224;chr02.0266;chr02.0640;chr02.0731;chr02.1171;chr02.1410;chr02.1500;chr02.1550;chr02.1657;chr02.1806;chr02.1878;chr02.1888;chr03.0432;chr03.0508;chr03.0550;chr03.0587;chr03.0792;chr03.1108;chr03.1243;chr03.1495;chr03.1654;chr03.1746;chr03.1789;chr…
GO:0072686	mitotic spindle	Cellular component	12	25	4.99258e-10	6.29947e-09	chr01.1621;chr02.1410;chr02.1806;chr03.0476;chr03.1400;chr05.0241;chr05.0789;chr06.0323;chr07.0823;chr09.626;chr11.366;chr13.170
GO:0000910	cytokinesis	Biological process	24	106	2.23163e-10	9.39725e-09	chr01.0395;chr01.1105;chr01.1153;chr02.0245;chr02.0266;chr02.0731;chr02.1410;chr02.1806;chr02.1888;chr03.0476;chr03.0508;chr03.0734;chr04.0988;chr04.1190;chr05.0183;chr05.0241;chr05.0789;chr05.1094;chr06.0323;chr07.1015;chr13.170;chrX.0889;chrX.1927;scaffold.33
GO:0043234	protein complex	Cellular component	134	1755	8.18433e-10	1.00317e-08	chr01.0359;chr01.0395;chr01.0692;chr01.0904;chr01.1025;chr01.1105;chr01.1145;chr01.1454;chr01.1492;chr01.1512;chr01.1725;chr01.1819;chr01.1820;chr01.1857;chr01.1899;chr01.1931;chr01.2065;chr01.2180;chr02.0178;chr02.0266;chr02.0366;chr02.0444;chr02.0597;chr02.0640;chr02.0731;chr02.0852;chr02.0880;chr02.1037;chr02.1410;chr02.1550;chr02.1586;chr02.1587;chr02.1653;chr02.1657;chr02.1806;chr02.1907;chr…
GO:0031974	membrane-enclosed lumen	Cellular component	87	956	1.28224e-09	1.44758e-08	chr01.0292;chr01.0359;chr01.0692;chr01.0904;chr01.1105;chr01.1492;chr01.1512;chr01.1621;chr01.1691;chr01.1725;chr01.1820;chr01.1857;chr01.1899;chr01.1931;chr02.0178;chr02.0266;chr02.0444;chr02.0597;chr02.0672;chr02.0731;chr02.0880;chr02.1037;chr02.1171;chr02.1907;chr02.1956;chr02.1966;chr03.0289;chr03.0508;chr03.0577;chr03.0823;chr03.1108;chr03.1746;chr03.1789;chr04.0124;chr04.0306;chr04.0337;chr…
GO:0043233	organelle lumen	Cellular component	87	956	1.28224e-09	1.44758e-08	chr01.0292;chr01.0359;chr01.0692;chr01.0904;chr01.1105;chr01.1492;chr01.1512;chr01.1621;chr01.1691;chr01.1725;chr01.1820;chr01.1857;chr01.1899;chr01.1931;chr02.0178;chr02.0266;chr02.0444;chr02.0597;chr02.0672;chr02.0731;chr02.0880;chr02.1037;chr02.1171;chr02.1907;chr02.1956;chr02.1966;chr03.0289;chr03.0508;chr03.0577;chr03.0823;chr03.1108;chr03.1746;chr03.1789;chr04.0124;chr04.0306;chr04.0337;chr…
GO:0070013	intracellular organelle lumen	Cellular component	87	956	1.28224e-09	1.44758e-08	chr01.0292;chr01.0359;chr01.0692;chr01.0904;chr01.1105;chr01.1492;chr01.1512;chr01.1621;chr01.1691;chr01.1725;chr01.1820;chr01.1857;chr01.1899;chr01.1931;chr02.0178;chr02.0266;chr02.0444;chr02.0597;chr02.0672;chr02.0731;chr02.0880;chr02.1037;chr02.1171;chr02.1907;chr02.1956;chr02.1966;chr03.0289;chr03.0508;chr03.0577;chr03.0823;chr03.1108;chr03.1746;chr03.1789;chr04.0124;chr04.0306;chr04.0337;chr…
GO:0006302	double-strand break repair	Biological process	18	61	4.22538e-10	1.75191e-08	chr01.0359;chr01.1820;chr01.1909;chr01.1931;chr02.0597;chr02.0622;chr04.1042;chr04.1378;chr05.1232;chr06.0026;chr06.0959;chr07.0029;chr07.0846;chr09.893;chr10.022;chr11.328;chr12.352;chr13.309
GO:0007076	mitotic chromosome condensation	Biological process	11	20	4.53392e-10	1.85135e-08	chr01.0359;chr01.1512;chr01.1857;chr02.0178;chr02.0266;chr02.0731;chr03.1196;chr04.0124;chr04.0988;chr06.1171;chr07.0910
GO:0045786	negative regulation of cell cycle	Biological process	23	101	4.76375e-10	1.91617e-08	chr01.1025;chr01.1035;chr01.1562;chr01.2061;chr01.2224;chr02.1586;chr03.0550;chr03.0587;chr03.1497;chr04.0341;chr04.0649;chr05.0183;chr05.1198;chr06.0026;chr06.0677;chr06.1171;chr07.0729;chr07.1015;chr08.792;chr09.626;chr09.627;chr11.366;chr13.160
GO:0033044	regulation of chromosome organization	Biological process	26	128	4.94435e-10	1.95956e-08	chr01.0292;chr01.0889;chr01.1454;chr01.1820;chr01.1924;chr02.1586;chr03.0550;chr03.1497;chr04.0649;chr05.0309;chr05.0914;chr05.0918;chr05.1062;chr06.0334;chr06.0677;chr07.0473;chr07.0729;chr07.0845;chr07.1015;chr09.312;chr09.353;chr09.626;chr09.828;chr13.160;chr14.059;chrX.0098
GO:0000003	reproduction	Biological process	95	1050	6.09991e-10	2.3825e-08	chr01.0359;chr01.0692;chr01.1025;chr01.1105;chr01.1145;chr01.1256;chr01.1512;chr01.1562;chr01.1691;chr01.1725;chr01.1857;chr01.2165;chr01.2180;chr01.2224;chr02.0266;chr02.0640;chr02.0731;chr02.1171;chr02.1410;chr02.1500;chr02.1550;chr02.1657;chr02.1806;chr02.1878;chr02.1888;chr03.0432;chr03.0508;chr03.0550;chr03.0587;chr03.0792;chr03.1108;chr03.1243;chr03.1495;chr03.1654;chr03.1746;chr03.1789;chr…
GO:0045132	meiotic chromosome segregation	Biological process	16	49	7.59458e-10	2.92392e-08	chr01.0359;chr01.2180;chr02.1410;chr02.1806;chr03.1108;chr04.1017;chr04.1190;chr05.0789;chr06.0184;chr06.0323;chr06.0677;chr06.1171;chr07.0729;chr07.0845;chr07.1015;chr13.160
GO:0044260	cellular macromolecule metabolic process	Biological process	193	2832	8.57579e-10	3.25517e-08	chr01.0292;chr01.0359;chr01.0395;chr01.0561;chr01.0692;chr01.0889;chr01.0904;chr01.1011;chr01.1025;chr01.1035;chr01.1105;chr01.1145;chr01.1256;chr01.1492;chr01.1691;chr01.1725;chr01.1820;chr01.1857;chr01.1899;chr01.1909;chr01.1924;chr01.1931;chr01.2061;chr01.2165;chr02.0178;chr02.0266;chr02.0366;chr02.0415;chr02.0444;chr02.0597;chr02.0622;chr02.0640;chr02.0672;chr02.0731;chr02.0880;chr02.1037;chr…
GO:0007307	eggshell chorion gene amplification	Biological process	11	21	9.101e-10	3.40656e-08	chr01.1105;chr01.1145;chr01.1857;chr02.0640;chr03.0550;chr03.1804;chr05.0183;chr06.0959;chr09.028;chr09.395;chr10.784
GO:0043231	intracellular membrane-bounded organelle	Cellular component	203	3189	3.45189e-09	3.79708e-08	chr01.0125;chr01.0292;chr01.0359;chr01.0378;chr01.0561;chr01.0692;chr01.0889;chr01.0904;chr01.1025;chr01.1105;chr01.1256;chr01.1492;chr01.1512;chr01.1562;chr01.1621;chr01.1667;chr01.1691;chr01.1725;chr01.1819;chr01.1820;chr01.1857;chr01.1899;chr01.1924;chr01.1931;chr01.1979;chr01.2042;chr01.2061;chr01.2065;chr01.2165;chr02.0178;chr02.0245;chr02.0266;chr02.0355;chr02.0366;chr02.0444;chr02.0597;chr…
GO:0000796	condensin complex	Cellular component	7	8	5.1914e-09	5.30265e-08	chr01.0359;chr01.1512;chr03.0874;chr03.1196;chr04.0988;chr06.0184;chr07.0910
GO:0030894	replisome	Cellular component	7	8	5.1914e-09	5.30265e-08	chr02.0444;chr02.1907;chr04.0306;chr04.1266;chr09.595;chr10.106;chr13.309
GO:0043601	nuclear replisome	Cellular component	7	8	5.1914e-09	5.30265e-08	chr02.0444;chr02.1907;chr04.0306;chr04.1266;chr09.595;chr10.106;chr13.309
GO:0007091	metaphase/anaphase transition of mitotic cell cycle	Biological process	12	27	1.72155e-09	6.3556e-08	chr01.0889;chr01.1454;chr02.1586;chr04.0649;chr06.0677;chr07.0473;chr07.0729;chr07.0845;chr07.1015;chr09.626;chr13.160;chrX.0098
GO:0051782	negative regulation of cell division	Biological process	10	18	2.55903e-09	9.19543e-08	chr01.1025;chr02.1586;chr03.0587;chr04.0649;chr06.0026;chr06.0677;chr07.0729;chr07.1015;chr09.626;chr13.160
GO:0051784	negative regulation of nuclear division	Biological process	10	18	2.55903e-09	9.19543e-08	chr01.1025;chr02.1586;chr03.0587;chr04.0649;chr06.0026;chr06.0677;chr07.0729;chr07.1015;chr09.626;chr13.160
GO:0043227	membrane-bounded organelle	Cellular component	203	3218	9.70901e-09	9.68643e-08	chr01.0125;chr01.0292;chr01.0359;chr01.0378;chr01.0561;chr01.0692;chr01.0889;chr01.0904;chr01.1025;chr01.1105;chr01.1256;chr01.1492;chr01.1512;chr01.1562;chr01.1621;chr01.1667;chr01.1691;chr01.1725;chr01.1819;chr01.1820;chr01.1857;chr01.1899;chr01.1924;chr01.1931;chr01.1979;chr01.2042;chr01.2061;chr01.2065;chr01.2165;chr02.0178;chr02.0245;chr02.0266;chr02.0355;chr02.0366;chr02.0444;chr02.0597;chr…
GO:0010965	regulation of mitotic sister chromatid separation	Biological process	12	28	2.87931e-09	1.00776e-07	chr01.0889;chr01.1454;chr02.1586;chr04.0649;chr06.0677;chr07.0473;chr07.0729;chr07.0845;chr07.1015;chr09.626;chr13.160;chrX.0098
GO:0044784	metaphase/anaphase transition of cell cycle	Biological process	12	28	2.87931e-09	1.00776e-07	chr01.0889;chr01.1454;chr02.1586;chr04.0649;chr06.0677;chr07.0473;chr07.0729;chr07.0845;chr07.1015;chr09.626;chr13.160;chrX.0098
GO:0007140	male meiosis	Biological process	19	77	3.88384e-09	1.34192e-07	chr01.0359;chr02.1410;chr02.1878;chr02.1888;chr03.0508;chr04.0337;chr04.1092;chr04.1190;chr05.0789;chr06.0184;chr06.0694;chr06.1171;chr07.0729;chr07.0845;chr07.1015;chr11.366;chr13.160;chr13.170;chrX.1927
GO:0031261	DNA replication preinitiation complex	Cellular component	6	6	1.39782e-08	1.36287e-07	chr01.1820;chr02.0597;chr02.1956;chr03.0577;chr06.0176;chr09.893
GO:0003677	DNA binding	Molecular function	51	421	2.89711e-10	1.47753e-07	chr01.0292;chr01.0395;chr01.1145;chr01.1492;chr01.1691;chr01.1820;chr01.1857;chr01.1899;chr01.2165;chr02.0178;chr02.0366;chr02.0444;chr02.0640;chr02.1550;chr02.1653;chr02.1657;chr03.0550;chr03.0792;chr03.0823;chr03.1108;chr03.1196;chr03.1229;chr03.1249;chr03.1495;chr03.1654;chr04.0306;chr04.1042;chr04.1378;chr05.0172;chr05.0918;chr05.1232;chr06.0026;chr06.0176;chr06.0230;chr06.1171;chr07.0029;chr…
GO:0000281	mitotic cytokinesis	Biological process	17	62	4.59758e-09	1.56841e-07	chr01.0395;chr01.1105;chr01.1153;chr02.0245;chr02.0266;chr02.0731;chr02.1806;chr03.0476;chr03.0734;chr04.0988;chr05.0183;chr05.0241;chr05.1094;chr06.0323;chrX.0889;chrX.1927;scaffold.33
GO:0033047	regulation of mitotic sister chromatid segregation	Biological process	12	29	4.69429e-09	1.58139e-07	chr01.0889;chr01.1454;chr02.1586;chr04.0649;chr06.0677;chr07.0473;chr07.0729;chr07.0845;chr07.1015;chr09.626;chr13.160;chrX.0098
GO:0030071	regulation of mitotic metaphase/anaphase transition	Biological process	11	24	5.62528e-09	1.87162e-07	chr01.0889;chr01.1454;chr02.1586;chr04.0649;chr06.0677;chr07.0473;chr07.0729;chr07.1015;chr09.626;chr13.160;chrX.0098
GO:0016568	chromatin modification	Biological process	37	263	5.93071e-09	1.94918e-07	chr01.0292;chr01.0395;chr01.0561;chr01.0904;chr01.1105;chr01.1691;chr01.1820;chr02.0266;chr02.0672;chr02.0731;chr02.1966;chr03.1108;chr03.1497;chr03.1674;chr04.1281;chr04.1364;chr05.0309;chr05.0914;chr05.0918;chr05.1062;chr06.0334;chr06.0959;chr07.0044;chr07.0729;chr07.0846;chr08.061;chr08.161;chr09.353;chr09.798;chr09.799;chr09.800;chr11.366;chr13.160;chr14.059;chrX.0627;chrX.0765;chrX.1596
GO:0051352	negative regulation of ligase activity	Biological process	9	15	6.60945e-09	2.09558e-07	chr01.1025;chr02.1586;chr03.1804;chr04.0649;chr06.0677;chr07.0729;chr07.1015;chr09.626;chr13.160
GO:0051444	negative regulation of ubiquitin-protein transferase activity	Biological process	9	15	6.60945e-09	2.09558e-07	chr01.1025;chr02.1586;chr03.1804;chr04.0649;chr06.0677;chr07.0729;chr07.1015;chr09.626;chr13.160
GO:1904667	negative regulation of ubiquitin protein ligase activity	Biological process	9	15	6.60945e-09	2.09558e-07	chr01.1025;chr02.1586;chr03.1804;chr04.0649;chr06.0677;chr07.0729;chr07.1015;chr09.626;chr13.160
GO:0000226	microtubule cytoskeleton organization	Biological process	39	288	6.70205e-09	2.10024e-07	chr01.1153;chr01.1621;chr01.1857;chr01.2180;chr01.2224;chr02.0178;chr02.0266;chr02.0731;chr02.1410;chr02.1806;chr02.1878;chr03.0476;chr03.0508;chr03.1243;chr03.1400;chr03.1654;chr04.0337;chr04.1056;chr04.1190;chr05.0183;chr05.0241;chr05.0248;chr05.0789;chr06.0323;chr06.0694;chr07.0666;chr07.0668;chr07.0823;chr07.0845;chr08.061;chr08.901;chr09.386;chr09.626;chr10.784;chr11.366;chr12.581;chr13.170;…
GO:0033045	regulation of sister chromatid segregation	Biological process	13	36	7.6331e-09	2.36451e-07	chr01.0889;chr01.1454;chr02.1586;chr03.0550;chr04.0649;chr06.0677;chr07.0473;chr07.0729;chr07.0845;chr07.1015;chr09.626;chr13.160;chrX.0098
GO:0005622	intracellular	Cellular component	252	4463	3.10907e-08	2.89954e-07	chr01.0125;chr01.0292;chr01.0359;chr01.0378;chr01.0395;chr01.0561;chr01.0692;chr01.0889;chr01.0904;chr01.1025;chr01.1105;chr01.1145;chr01.1153;chr01.1256;chr01.1454;chr01.1492;chr01.1512;chr01.1562;chr01.1621;chr01.1667;chr01.1691;chr01.1725;chr01.1819;chr01.1820;chr01.1857;chr01.1899;chr01.1909;chr01.1924;chr01.1931;chr01.1979;chr01.2042;chr01.2061;chr01.2065;chr01.2165;chr01.2180;chr01.2224;chr…
GO:0044424	intracellular part	Cellular component	251	4434	3.05918e-08	2.89954e-07	chr01.0125;chr01.0292;chr01.0359;chr01.0378;chr01.0395;chr01.0561;chr01.0692;chr01.0889;chr01.0904;chr01.1025;chr01.1105;chr01.1145;chr01.1153;chr01.1256;chr01.1454;chr01.1492;chr01.1512;chr01.1562;chr01.1621;chr01.1667;chr01.1691;chr01.1725;chr01.1819;chr01.1820;chr01.1857;chr01.1899;chr01.1909;chr01.1924;chr01.1931;chr01.1979;chr01.2042;chr01.2061;chr01.2065;chr01.2165;chr01.2180;chr01.2224;chr…
GO:0051438	regulation of ubiquitin-protein transferase activity	Biological process	11	25	9.60212e-09	2.90761e-07	chr01.1025;chr02.1586;chr03.1804;chr04.0649;chr06.0264;chr06.0677;chr07.0729;chr07.1015;chr09.626;chr12.388;chr13.160
GO:1902099	regulation of metaphase/anaphase transition of cell cycle	Biological process	11	25	9.60212e-09	2.90761e-07	chr01.0889;chr01.1454;chr02.1586;chr04.0649;chr06.0677;chr07.0473;chr07.0729;chr07.1015;chr09.626;chr13.160;chrX.0098
GO:0006310	DNA recombination	Biological process	18	73	1.02321e-08	3.06395e-07	chr01.0359;chr01.1820;chr02.0597;chr02.0622;chr03.1108;chr04.1017;chr04.1042;chr04.1190;chr04.1378;chr06.0026;chr06.0923;chr06.0959;chr06.1171;chr07.0846;chr09.893;chr10.022;chr11.328;chr12.352
GO:0005828	kinetochore microtubule	Cellular component	8	13	3.38535e-08	3.09003e-07	chr02.1410;chr02.1586;chr03.0476;chr05.0241;chr05.0789;chr07.1015;chr09.626;chr13.170
GO:0043170	macromolecule metabolic process	Biological process	199	3032	1.28206e-08	3.79686e-07	chr01.0292;chr01.0359;chr01.0395;chr01.0561;chr01.0692;chr01.0889;chr01.0904;chr01.1011;chr01.1025;chr01.1035;chr01.1105;chr01.1145;chr01.1256;chr01.1492;chr01.1691;chr01.1725;chr01.1820;chr01.1857;chr01.1899;chr01.1909;chr01.1924;chr01.1931;chr01.2061;chr01.2165;chr02.0178;chr02.0266;chr02.0366;chr02.0415;chr02.0444;chr02.0597;chr02.0622;chr02.0640;chr02.0672;chr02.0731;chr02.0880;chr02.1037;chr…
GO:0007113	endomitotic cell cycle	Biological process	8	12	1.47011e-08	4.30647e-07	chr02.0640;chr03.0285;chr03.0550;chr04.0306;chr06.0959;chr09.395;chr12.388;chr13.220
GO:0051340	regulation of ligase activity	Biological process	11	26	1.59098e-08	4.61042e-07	chr01.1025;chr02.1586;chr03.1804;chr04.0649;chr06.0264;chr06.0677;chr07.0729;chr07.1015;chr09.626;chr12.388;chr13.160
GO:0051983	regulation of chromosome segregation	Biological process	13	38	1.63343e-08	4.68308e-07	chr01.0889;chr01.1454;chr02.1586;chr03.0550;chr04.0649;chr06.0677;chr07.0473;chr07.0729;chr07.0845;chr07.1015;chr09.626;chr13.160;chrX.0098
GO:0034641	cellular nitrogen compound metabolic process	Biological process	156	2198	2.0354e-08	5.77412e-07	chr01.0292;chr01.0359;chr01.0692;chr01.0889;chr01.0904;chr01.1035;chr01.1105;chr01.1145;chr01.1256;chr01.1492;chr01.1725;chr01.1820;chr01.1857;chr01.1899;chr01.1909;chr01.1924;chr01.1931;chr01.1979;chr01.2042;chr01.2061;chr01.2165;chr02.0178;chr02.0366;chr02.0415;chr02.0444;chr02.0597;chr02.0622;chr02.0640;chr02.0672;chr02.0880;chr02.1037;chr02.1171;chr02.1452;chr02.1550;chr02.1653;chr02.1907;chr…
GO:0022412	cellular process involved in reproduction in multicellular organism	Biological process	73	775	2.30101e-08	6.39301e-07	chr01.0359;chr01.1105;chr01.1145;chr01.1256;chr01.1562;chr01.1725;chr01.1857;chr01.2180;chr01.2224;chr02.0266;chr02.0640;chr02.0731;chr02.1171;chr02.1410;chr02.1550;chr02.1657;chr02.1878;chr02.1888;chr03.0432;chr03.0508;chr03.0550;chr03.0792;chr03.1243;chr03.1495;chr03.1654;chr03.1746;chr03.1789;chr03.1804;chr04.0337;chr04.1092;chr04.1190;chr04.1378;chr05.0183;chr05.0789;chr05.0993;chr05.1094;chr…
GO:0071822	protein complex subunit organization	Biological process	54	498	2.27898e-08	6.39301e-07	chr01.0904;chr01.1105;chr01.1153;chr01.1621;chr01.1725;chr01.1819;chr01.1857;chr01.2065;chr01.2180;chr02.0178;chr02.0266;chr02.0731;chr02.1410;chr02.1657;chr02.1806;chr03.0432;chr03.0476;chr03.0508;chr03.1108;chr03.1400;chr03.1654;chr03.1730;chr03.1746;chr04.0337;chr04.1056;chr04.1190;chr04.1364;chr05.0241;chr05.0248;chr05.0789;chr05.1196;chr06.0323;chr06.0694;chr07.0044;chr07.0467;chr07.0666;chr…
GO:0000794	condensed nuclear chromosome	Cellular component	12	36	7.35189e-08	6.57075e-07	chr01.0359;chr01.1492;chr01.1512;chr01.1931;chr02.0266;chr02.0731;chr04.1378;chr06.0677;chr07.0729;chr07.0910;chr10.022;chr13.160
GO:0007093	mitotic cell cycle checkpoint	Biological process	14	46	2.51478e-08	6.91565e-07	chr01.1035;chr01.2061;chr02.1586;chr04.0341;chr04.0649;chr05.1198;chr06.0026;chr06.0677;chr06.1171;chr07.0729;chr07.1015;chr09.626;chr11.366;chr13.160
GO:0010948	negative regulation of cell cycle process	Biological process	17	69	2.69312e-08	7.33127e-07	chr01.1025;chr01.1035;chr01.1562;chr01.2224;chr02.1586;chr03.0550;chr03.0587;chr04.0341;chr04.0649;chr05.1198;chr06.0026;chr06.0677;chr07.0729;chr07.1015;chr09.626;chr11.366;chr13.160
GO:0000922	spindle pole	Cellular component	11	30	8.45399e-08	7.40156e-07	chr01.0889;chr01.1621;chr02.0266;chr02.0731;chr07.0666;chr07.0668;chr07.0823;chr07.0845;chr09.626;chr12.581;chr13.170
GO:0007276	gamete generation	Biological process	76	834	4.61566e-08	1.24392e-06	chr01.0359;chr01.1105;chr01.1145;chr01.1256;chr01.1562;chr01.1725;chr01.1857;chr01.2180;chr01.2224;chr02.0266;chr02.0640;chr02.0731;chr02.1171;chr02.1410;chr02.1550;chr02.1657;chr02.1878;chr02.1888;chr03.0432;chr03.0508;chr03.0550;chr03.0792;chr03.1243;chr03.1495;chr03.1654;chr03.1746;chr03.1789;chr03.1804;chr04.0337;chr04.1092;chr04.1190;chr04.1378;chr05.0183;chr05.0789;chr05.0993;chr05.1094;chr…
GO:0006275	regulation of DNA replication	Biological process	10	23	5.34609e-08	1.42651e-06	chr01.1924;chr02.1037;chr03.0550;chr03.1804;chr04.1266;chr05.0171;chr05.0183;chr06.0959;chr08.061;chr09.395
GO:0050000	chromosome localization	Biological process	9	18	5.6171e-08	1.48412e-06	chr01.0889;chr02.1410;chr02.1657;chr03.1495;chr05.0789;chr05.1094;chr06.0677;chr06.1171;chr13.170
GO:1990023	mitotic spindle midzone	Cellular component	7	11	1.88154e-07	1.61436e-06	chr02.1410;chr02.1806;chr03.0476;chr05.0241;chr05.0789;chr06.0323;chr13.170
GO:0008608	attachment of spindle microtubules to kinetochore	Biological process	7	10	7.63794e-08	1.99847e-06	chr01.2180;chr02.0266;chr02.0731;chr02.1410;chr05.0789;chr05.1094;chr13.170
GO:0003682	chromatin binding	Molecular function	26	153	1.24383e-08	2.11451e-06	chr01.0292;chr01.0359;chr01.1512;chr01.1691;chr01.1820;chr01.1857;chr01.1931;chr02.1657;chr02.1681;chr02.1966;chr03.0874;chr03.1196;chr03.1495;chr04.0337;chr04.1281;chr06.0184;chr06.0605;chr06.1112;chr06.1171;chr07.0910;chr09.312;chr09.798;chr09.828;chr14.059;chrX.0765;chrX.1687
GO:0003688	DNA replication origin binding	Molecular function	6	6	1.23272e-08	2.11451e-06	chr01.1820;chr01.1857;chr01.1899;chr02.0178;chr06.0176;chr07.0764
GO:0000779	condensed chromosome, centromeric region	Cellular component	9	21	2.72885e-07	2.29544e-06	chr01.0359;chr02.0266;chr02.0731;chr02.1586;chr06.0677;chr07.0729;chr07.1015;chr13.160;chr13.170
GO:0000808	origin recognition complex	Cellular component	5	5	2.87341e-07	2.32584e-06	chr01.1857;chr01.1899;chr02.0178;chr02.0880;chr06.0176
GO:0005664	nuclear origin of replication recognition complex	Cellular component	5	5	2.87341e-07	2.32584e-06	chr01.1857;chr01.1899;chr02.0178;chr02.0880;chr06.0176
GO:0044703	multi-organism reproductive process	Biological process	81	927	9.53212e-08	2.4701e-06	chr01.0359;chr01.0692;chr01.1105;chr01.1145;chr01.1256;chr01.1562;chr01.1725;chr01.1857;chr01.2180;chr01.2224;chr02.0266;chr02.0640;chr02.0731;chr02.1171;chr02.1410;chr02.1550;chr02.1657;chr02.1878;chr02.1888;chr03.0432;chr03.0508;chr03.0550;chr03.0792;chr03.1243;chr03.1495;chr03.1654;chr03.1746;chr03.1789;chr03.1804;chr04.0337;chr04.1092;chr04.1190;chr04.1378;chr05.0183;chr05.0789;chr05.0993;chr…
GO:0006272	leading strand elongation	Biological process	6	7	9.9282e-08	2.54824e-06	chr04.0306;chr09.362;chr09.627;chr10.784;chr13.309;scaffold.73
GO:0005635	nuclear envelope	Cellular component	18	91	3.27417e-07	2.60115e-06	chr01.0378;chr01.1819;chr02.0852;chr02.1657;chr03.0508;chr03.1243;chr03.1495;chr03.1730;chr03.1789;chr04.0337;chr05.0993;chr06.0306;chr06.1112;chr07.0854;chr09.626;chr13.170;chr13.509;chrX.1687
GO:0016570	histone modification	Biological process	29	197	1.08748e-07	2.76487e-06	chr01.0292;chr01.0395;chr01.0561;chr01.0904;chr01.1105;chr01.1691;chr02.0266;chr02.0672;chr02.0731;chr02.1966;chr03.1497;chr04.1281;chr04.1364;chr05.0309;chr05.0918;chr06.0334;chr06.0959;chr07.0044;chr08.061;chr08.161;chr09.353;chr09.798;chr09.799;chr09.800;chr11.366;chr14.059;chrX.0627;chrX.0765;chrX.1596
GO:0045930	negative regulation of mitotic cell cycle	Biological process	16	67	1.12117e-07	2.82388e-06	chr01.1035;chr01.1562;chr01.2061;chr02.1586;chr03.0550;chr04.0341;chr04.0649;chr05.1198;chr06.0026;chr06.0677;chr06.1171;chr07.0729;chr07.1015;chr09.626;chr11.366;chr13.160
GO:0034654	nucleobase-containing compound biosynthetic process	Biological process	89	1061	1.19888e-07	2.99165e-06	chr01.0292;chr01.0889;chr01.0904;chr01.1105;chr01.1145;chr01.1820;chr01.1857;chr01.1909;chr01.1924;chr01.2042;chr01.2165;chr02.0366;chr02.0444;chr02.0622;chr02.0640;chr02.0880;chr02.1550;chr02.1653;chr02.1907;chr02.1966;chr03.0285;chr03.0289;chr03.0432;chr03.0481;chr03.0508;chr03.0550;chr03.0792;chr03.0823;chr03.1229;chr03.1249;chr03.1266;chr03.1361;chr03.1586;chr03.1804;chr04.0124;chr04.0306;chr…
GO:0016569	covalent chromatin modification	Biological process	29	198	1.21731e-07	3.00976e-06	chr01.0292;chr01.0395;chr01.0561;chr01.0904;chr01.1105;chr01.1691;chr02.0266;chr02.0672;chr02.0731;chr02.1966;chr03.1497;chr04.1281;chr04.1364;chr05.0309;chr05.0918;chr06.0334;chr06.0959;chr07.0044;chr08.061;chr08.161;chr09.353;chr09.798;chr09.799;chr09.800;chr11.366;chr14.059;chrX.0627;chrX.0765;chrX.1596
GO:0007143	female meiotic division	Biological process	12	38	1.62981e-07	3.99304e-06	chr01.2180;chr03.1243;chr03.1654;chr04.1190;chr04.1378;chr06.0264;chr06.0677;chr07.0729;chr07.0845;chr12.581;chr13.160;chr13.170
GO:0042023	DNA endoreduplication	Biological process	9	20	1.77512e-07	4.30986e-06	chr02.1452;chr03.0550;chr03.1229;chr03.1249;chr04.1017;chr04.1266;chr05.0183;chr07.0764;chr11.328
GO:0007017	microtubule-based process	Biological process	43	377	1.85105e-07	4.4541e-06	chr01.0889;chr01.1153;chr01.1621;chr01.1857;chr01.2180;chr01.2224;chr02.0178;chr02.0266;chr02.0731;chr02.1410;chr02.1587;chr02.1806;chr02.1878;chr03.0476;chr03.0508;chr03.1243;chr03.1400;chr03.1654;chr04.0337;chr04.1056;chr04.1190;chr05.0183;chr05.0241;chr05.0248;chr05.0789;chr05.1094;chr06.0323;chr06.0694;chr07.0666;chr07.0668;chr07.0823;chr07.0845;chr08.061;chr08.901;chr09.315;chr09.386;chr09.6…
GO:0031397	negative regulation of protein ubiquitination	Biological process	10	26	2.16983e-07	5.17495e-06	chr01.1025;chr02.1586;chr03.1804;chr04.0649;chr06.0677;chr07.0729;chr07.1015;chr08.845;chr09.626;chr13.160
GO:0051225	spindle assembly	Biological process	15	62	2.34662e-07	5.54749e-06	chr01.2180;chr02.1410;chr02.1806;chr03.0476;chr03.0508;chr03.1400;chr03.1654;chr04.0337;chr05.0241;chr05.0789;chr06.0323;chr07.0823;chr07.0845;chr09.626;chr13.170
GO:0060255	regulation of macromolecule metabolic process	Biological process	113	1485	2.44839e-07	5.73774e-06	chr01.0292;chr01.0359;chr01.0889;chr01.0904;chr01.1025;chr01.1105;chr01.1145;chr01.1256;chr01.1691;chr01.1820;chr01.1924;chr01.1931;chr01.2165;chr02.0366;chr02.0640;chr02.1037;chr02.1445;chr02.1550;chr02.1586;chr02.1653;chr02.1806;chr02.1878;chr02.1966;chr03.0285;chr03.0289;chr03.0432;chr03.0508;chr03.0550;chr03.0792;chr03.0823;chr03.1108;chr03.1229;chr03.1243;chr03.1249;chr03.1266;chr03.1361;chr…
GO:0004529	exodeoxyribonuclease activity	Molecular function	6	7	8.27854e-08	7.03676e-06	chr02.1907;chr04.0306;chr05.1232;chr06.0923;chr06.1172;chr07.0029
GO:0016895	exodeoxyribonuclease activity, producing 5'-phosphomonoesters	Molecular function	6	7	8.27854e-08	7.03676e-06	chr02.1907;chr04.0306;chr05.1232;chr06.0923;chr06.1172;chr07.0029
GO:0042393	histone binding	Molecular function	12	37	8.18075e-08	7.03676e-06	chr01.0292;chr01.0359;chr01.1105;chr01.1512;chr01.2065;chr03.0285;chr04.1364;chr06.0168;chr09.312;chr13.122;chr14.059;scaffold.45
GO:0045787	positive regulation of cell cycle	Biological process	16	72	3.26941e-07	7.59573e-06	chr01.0889;chr01.1820;chr02.0597;chr02.1956;chr03.0285;chr03.0508;chr03.1266;chr03.1804;chr04.1266;chr05.1062;chr07.0473;chr07.0764;chr09.893;chr13.220;chrX.0098;chrX.0101
GO:0099512	supramolecular fiber	Cellular component	20	118	9.88718e-07	7.712e-06	chr01.1454;chr01.1621;chr01.1725;chr01.2180;chr02.0266;chr02.0731;chr02.1410;chr02.1586;chr03.0476;chr03.0508;chr03.1400;chr03.1746;chr05.0241;chr05.0789;chr07.0823;chr07.0845;chr07.1015;chr09.626;chr12.581;chr13.170
GO:1901991	negative regulation of mitotic cell cycle phase transition	Biological process	13	48	3.69731e-07	8.51645e-06	chr01.1035;chr01.1562;chr02.1586;chr03.0550;chr04.0341;chr04.0649;chr05.1198;chr06.0677;chr07.0729;chr07.1015;chr09.626;chr11.366;chr13.160
GO:0019953	sexual reproduction	Biological process	78	909	3.91497e-07	8.94139e-06	chr01.0359;chr01.1105;chr01.1145;chr01.1256;chr01.1562;chr01.1725;chr01.1857;chr01.2180;chr01.2224;chr02.0266;chr02.0640;chr02.0731;chr02.1171;chr02.1410;chr02.1550;chr02.1657;chr02.1878;chr02.1888;chr03.0432;chr03.0508;chr03.0550;chr03.0792;chr03.1243;chr03.1495;chr03.1654;chr03.1746;chr03.1789;chr03.1804;chr04.0337;chr04.1092;chr04.1190;chr04.1378;chr05.0183;chr05.0789;chr05.0993;chr05.1094;chr…
GO:0007094	mitotic spindle assembly checkpoint	Biological process	7	12	4.62011e-07	9.7275e-06	chr02.1586;chr04.0649;chr06.0677;chr07.0729;chr07.1015;chr09.626;chr13.160
GO:0031577	spindle checkpoint	Biological process	7	12	4.62011e-07	9.7275e-06	chr02.1586;chr04.0649;chr06.0677;chr07.0729;chr07.1015;chr09.626;chr13.160
GO:0033048	negative regulation of mitotic sister chromatid segregation	Biological process	7	12	4.62011e-07	9.7275e-06	chr02.1586;chr04.0649;chr06.0677;chr07.0729;chr07.1015;chr09.626;chr13.160
GO:0045839	negative regulation of mitotic nuclear division	Biological process	7	12	4.62011e-07	9.7275e-06	chr02.1586;chr04.0649;chr06.0677;chr07.0729;chr07.1015;chr09.626;chr13.160
GO:0045841	negative regulation of mitotic metaphase/anaphase transition	Biological process	7	12	4.62011e-07	9.7275e-06	chr02.1586;chr04.0649;chr06.0677;chr07.0729;chr07.1015;chr09.626;chr13.160
GO:0051436	negative regulation of ubiquitin-protein ligase activity involved in mitotic cell cycle	Biological process	7	12	4.62011e-07	9.7275e-06	chr02.1586;chr04.0649;chr06.0677;chr07.0729;chr07.1015;chr09.626;chr13.160
GO:0051439	regulation of ubiquitin-protein ligase activity involved in mitotic cell cycle	Biological process	7	12	4.62011e-07	9.7275e-06	chr02.1586;chr04.0649;chr06.0677;chr07.0729;chr07.1015;chr09.626;chr13.160
GO:0071173	spindle assembly checkpoint	Biological process	7	12	4.62011e-07	9.7275e-06	chr02.1586;chr04.0649;chr06.0677;chr07.0729;chr07.1015;chr09.626;chr13.160
GO:0071174	mitotic spindle checkpoint	Biological process	7	12	4.62011e-07	9.7275e-06	chr02.1586;chr04.0649;chr06.0677;chr07.0729;chr07.1015;chr09.626;chr13.160
GO:2000816	negative regulation of mitotic sister chromatid separation	Biological process	7	12	4.62011e-07	9.7275e-06	chr02.1586;chr04.0649;chr06.0677;chr07.0729;chr07.1015;chr09.626;chr13.160
GO:1901988	negative regulation of cell cycle phase transition	Biological process	13	49	4.80942e-07	1.00476e-05	chr01.1035;chr01.1562;chr02.1586;chr03.0550;chr04.0341;chr04.0649;chr05.1198;chr06.0677;chr07.0729;chr07.1015;chr09.626;chr11.366;chr13.160
GO:1903321	negative regulation of protein modification by small protein conjugation or removal	Biological process	10	28	4.90144e-07	1.01611e-05	chr01.1025;chr02.1586;chr03.1804;chr04.0649;chr06.0677;chr07.0729;chr07.1015;chr08.845;chr09.626;chr13.160
GO:0018130	heterocycle biosynthetic process	Biological process	90	1112	5.32013e-07	1.09449e-05	chr01.0292;chr01.0889;chr01.0904;chr01.1105;chr01.1145;chr01.1820;chr01.1857;chr01.1909;chr01.1924;chr01.2042;chr01.2165;chr02.0366;chr02.0444;chr02.0622;chr02.0640;chr02.0880;chr02.1550;chr02.1653;chr02.1907;chr02.1966;chr03.0285;chr03.0289;chr03.0432;chr03.0481;chr03.0508;chr03.0550;chr03.0792;chr03.0823;chr03.1229;chr03.1249;chr03.1266;chr03.1361;chr03.1586;chr03.1804;chr04.0124;chr04.0306;chr…
GO:0007098	centrosome cycle	Biological process	15	66	5.64095e-07	1.14304e-05	chr01.2180;chr01.2224;chr02.1410;chr02.1878;chr03.1243;chr03.1400;chr05.0183;chr05.0789;chr06.0694;chr07.0823;chr08.061;chr08.901;chr09.386;chr12.581;chr13.170
GO:0051297	centrosome organization	Biological process	15	66	5.64095e-07	1.14304e-05	chr01.2180;chr01.2224;chr02.1410;chr02.1878;chr03.1243;chr03.1400;chr05.0183;chr05.0789;chr06.0694;chr07.0823;chr08.061;chr08.901;chr09.386;chr12.581;chr13.170
GO:0019438	aromatic compound biosynthetic process	Biological process	90	1114	5.77964e-07	1.1624e-05	chr01.0292;chr01.0889;chr01.0904;chr01.1105;chr01.1145;chr01.1820;chr01.1857;chr01.1909;chr01.1924;chr01.2042;chr01.2165;chr02.0366;chr02.0444;chr02.0622;chr02.0640;chr02.0880;chr02.1550;chr02.1653;chr02.1907;chr02.1966;chr03.0285;chr03.0289;chr03.0432;chr03.0481;chr03.0508;chr03.0550;chr03.0792;chr03.0823;chr03.1229;chr03.1249;chr03.1266;chr03.1361;chr03.1586;chr03.1804;chr04.0124;chr04.0306;chr…
GO:0032133	chromosome passenger complex	Cellular component	5	6	1.65416e-06	1.24497e-05	chr01.0395;chr02.0266;chr02.0731;chr02.1806;chr06.0323
GO:1990385	meiotic spindle midzone	Cellular component	5	6	1.65416e-06	1.24497e-05	chr01.0395;chr02.0266;chr02.0731;chr02.1806;chr06.0323
GO:0016571	histone methylation	Biological process	15	67	6.94474e-07	1.38638e-05	chr01.1105;chr01.1691;chr02.0672;chr02.1966;chr03.1497;chr04.1281;chr05.0309;chr05.0918;chr09.353;chr09.798;chr09.799;chr09.800;chr14.059;chrX.0627;chrX.0765
GO:0048609	multicellular organismal reproductive process	Biological process	78	923	7.40015e-07	1.45572e-05	chr01.0359;chr01.1105;chr01.1145;chr01.1256;chr01.1562;chr01.1725;chr01.1857;chr01.2180;chr01.2224;chr02.0266;chr02.0640;chr02.0731;chr02.1171;chr02.1410;chr02.1550;chr02.1657;chr02.1878;chr02.1888;chr03.0432;chr03.0508;chr03.0550;chr03.0792;chr03.1243;chr03.1495;chr03.1654;chr03.1746;chr03.1789;chr03.1804;chr04.0337;chr04.1092;chr04.1190;chr04.1378;chr05.0183;chr05.0789;chr05.0993;chr05.1094;chr…
GO:0034728	nucleosome organization	Biological process	12	43	7.36587e-07	1.45572e-05	chr01.0904;chr01.1105;chr01.2065;chr03.1108;chr04.1364;chr07.0044;chr07.0765;chr09.312;chr11.328;chr14.059;chrX.1596;scaffold.45
GO:0003887	DNA-directed DNA polymerase activity	Molecular function	8	16	2.52292e-07	1.60836e-05	chr01.1909;chr02.0444;chr02.0622;chr02.1907;chr04.0306;chr04.1042;chr09.595;chr13.309
GO:0034061	DNA polymerase activity	Molecular function	8	16	2.52292e-07	1.60836e-05	chr01.1909;chr02.0444;chr02.0622;chr02.1907;chr04.0306;chr04.1042;chr09.595;chr13.309
GO:0007127	meiosis I	Biological process	17	86	8.27072e-07	1.61519e-05	chr01.2180;chr02.1410;chr02.1806;chr03.0508;chr03.1108;chr03.1243;chr04.1017;chr04.1190;chr04.1378;chr05.0789;chr06.0026;chr06.0264;chr06.0323;chr06.0677;chr06.1171;chr07.0846;chr10.022
GO:0000940	condensed chromosome outer kinetochore	Cellular component	6	10	2.47763e-06	1.80153e-05	chr02.1586;chr06.0677;chr07.0729;chr07.1015;chr13.160;chr13.170
GO:0072687	meiotic spindle	Cellular component	6	10	2.47763e-06	1.80153e-05	chr01.0395;chr01.2180;chr02.0266;chr02.0731;chr02.1806;chr06.0323
GO:0005654	nucleoplasm	Cellular component	47	478	2.54492e-06	1.81962e-05	chr01.0292;chr01.0904;chr01.1105;chr01.1621;chr01.1725;chr01.1820;chr02.0597;chr02.0672;chr02.1037;chr02.1171;chr02.1956;chr02.1966;chr03.0289;chr03.0577;chr03.1108;chr03.1746;chr03.1789;chr04.0124;chr04.0649;chr04.1042;chr04.1281;chr04.1378;chr04.1448;chr05.0171;chr05.0918;chr05.0993;chr06.0176;chr06.0220;chr06.0752;chr07.0044;chr07.0424;chr08.061;chr08.929;chr09.107;chr09.312;chr09.353;chr09.62…
GO:1902100	negative regulation of metaphase/anaphase transition of cell cycle	Biological process	7	13	9.58357e-07	1.85811e-05	chr02.1586;chr04.0649;chr06.0677;chr07.0729;chr07.1015;chr09.626;chr13.160
GO:0007062	sister chromatid cohesion	Biological process	11	37	1.07279e-06	2.06512e-05	chr01.1931;chr02.1037;chr03.0550;chr05.0171;chr06.0605;chr07.0729;chr08.161;chr09.362;chr09.627;chr13.160;scaffold.73
GO:1901362	organic cyclic compound biosynthetic process	Biological process	91	1148	1.16218e-06	2.22133e-05	chr01.0292;chr01.0889;chr01.0904;chr01.1105;chr01.1145;chr01.1820;chr01.1857;chr01.1909;chr01.1924;chr01.2042;chr01.2165;chr02.0366;chr02.0444;chr02.0622;chr02.0640;chr02.0880;chr02.1550;chr02.1653;chr02.1907;chr02.1966;chr03.0285;chr03.0289;chr03.0432;chr03.0481;chr03.0508;chr03.0550;chr03.0792;chr03.0823;chr03.1229;chr03.1249;chr03.1266;chr03.1361;chr03.1586;chr03.1804;chr04.0124;chr04.0306;chr…
GO:0032504	multicellular organism reproduction	Biological process	79	953	1.35407e-06	2.56988e-05	chr01.0359;chr01.1105;chr01.1145;chr01.1256;chr01.1562;chr01.1725;chr01.1857;chr01.2180;chr01.2224;chr02.0266;chr02.0640;chr02.0731;chr02.1171;chr02.1410;chr02.1550;chr02.1657;chr02.1878;chr02.1888;chr03.0432;chr03.0508;chr03.0550;chr03.0792;chr03.1243;chr03.1495;chr03.1654;chr03.1746;chr03.1789;chr03.1804;chr04.0337;chr04.1092;chr04.1190;chr04.1378;chr05.0183;chr05.0789;chr05.0993;chr05.1094;chr…
GO:0000811	GINS complex	Cellular component	4	4	5.88565e-06	4.13925e-05	chr02.0597;chr02.1956;chr03.0577;chr09.893
GO:0003697	single-stranded DNA binding	Molecular function	10	30	7.67709e-07	4.35035e-05	chr01.1492;chr01.1820;chr02.0444;chr04.1378;chr07.0240;chr07.0764;chr07.0809;chr09.595;chr10.022;chr13.509
GO:0006334	nucleosome assembly	Biological process	8	20	2.62896e-06	4.95457e-05	chr01.1105;chr01.2065;chr03.1108;chr04.1364;chr07.0044;chr07.0765;chr11.328;scaffold.45
GO:0031023	microtubule organizing center organization	Biological process	15	74	2.66415e-06	4.98602e-05	chr01.2180;chr01.2224;chr02.1410;chr02.1878;chr03.1243;chr03.1400;chr05.0183;chr05.0789;chr06.0694;chr07.0823;chr08.061;chr08.901;chr09.386;chr12.581;chr13.170
GO:0034645	cellular macromolecule biosynthetic process	Biological process	106	1429	2.72917e-06	5.07249e-05	chr01.0292;chr01.0889;chr01.0904;chr01.1105;chr01.1145;chr01.1256;chr01.1820;chr01.1857;chr01.1899;chr01.1909;chr01.1924;chr01.2165;chr02.0178;chr02.0366;chr02.0444;chr02.0597;chr02.0622;chr02.0640;chr02.0880;chr02.1037;chr02.1452;chr02.1550;chr02.1653;chr02.1907;chr02.1956;chr02.1966;chr03.0285;chr03.0289;chr03.0432;chr03.0508;chr03.0550;chr03.0792;chr03.0823;chr03.1108;chr03.1229;chr03.1249;chr…
GO:0071824	protein-DNA complex subunit organization	Biological process	16	84	2.93592e-06	5.41939e-05	chr01.0904;chr01.1105;chr01.1621;chr01.1820;chr01.2065;chr03.1108;chr04.1364;chr04.1378;chr06.0176;chr07.0044;chr07.0765;chr09.312;chr11.328;chr14.059;chrX.1596;scaffold.45
GO:0009059	macromolecule biosynthetic process	Biological process	108	1468	3.11039e-06	5.66385e-05	chr01.0292;chr01.0889;chr01.0904;chr01.1105;chr01.1145;chr01.1256;chr01.1820;chr01.1857;chr01.1899;chr01.1909;chr01.1924;chr01.2165;chr02.0178;chr02.0366;chr02.0444;chr02.0597;chr02.0622;chr02.0640;chr02.0880;chr02.1037;chr02.1452;chr02.1550;chr02.1653;chr02.1907;chr02.1956;chr02.1966;chr03.0285;chr03.0289;chr03.0432;chr03.0508;chr03.0550;chr03.0792;chr03.0823;chr03.1108;chr03.1229;chr03.1249;chr…
GO:0048232	male gamete generation	Biological process	30	243	3.09925e-06	5.66385e-05	chr01.0359;chr01.2224;chr02.1171;chr02.1410;chr02.1878;chr02.1888;chr03.0432;chr03.0508;chr03.1789;chr04.0337;chr04.1092;chr04.1190;chr05.0789;chr06.0168;chr06.0184;chr06.0677;chr06.0694;chr06.1171;chr07.0729;chr07.0845;chr07.1015;chr09.294;chr09.626;chr11.366;chr13.017;chr13.160;chr13.170;chr14.225;chrX.1927;scaffold.33
GO:0030496	midbody	Cellular component	8	23	8.34441e-06	5.7738e-05	chr02.0266;chr02.0731;chr02.1888;chr03.0476;chr04.1190;chr05.0241;chr07.0342;chr13.170
GO:0031570	DNA integrity checkpoint	Biological process	11	41	3.31182e-06	5.95024e-05	chr01.1035;chr01.2061;chr03.1497;chr04.0341;chr05.0183;chr05.1198;chr06.0026;chr06.1171;chr08.792;chr09.627;chr11.366
GO:0051303	establishment of chromosome localization	Biological process	7	15	3.29427e-06	5.95024e-05	chr01.0889;chr02.1410;chr05.0789;chr05.1094;chr06.0677;chr06.1171;chr13.170
GO:0000777	condensed chromosome kinetochore	Cellular component	6	12	1.00175e-05	6.82143e-05	chr02.1586;chr06.0677;chr07.0729;chr07.1015;chr13.160;chr13.170
GO:0005643	nuclear pore	Cellular component	10	38	1.03382e-05	6.92985e-05	chr01.0378;chr01.1819;chr02.0852;chr02.1657;chr03.1495;chr03.1730;chr03.1789;chr04.0337;chr13.509;chrX.1687
GO:0070192	chromosome organization involved in meiotic cell cycle	Biological process	12	50	4.25029e-06	7.58578e-05	chr01.0359;chr01.1512;chr02.1657;chr03.1495;chr04.0337;chr04.1378;chr05.0993;chr07.0729;chr10.022;chr13.160;chrX.1666;chrX.1739
GO:0006479	protein methylation	Biological process	15	77	4.49572e-06	7.91893e-05	chr01.1105;chr01.1691;chr02.0672;chr02.1966;chr03.1497;chr04.1281;chr05.0309;chr05.0918;chr09.353;chr09.798;chr09.799;chr09.800;chr14.059;chrX.0627;chrX.0765
GO:0008213	protein alkylation	Biological process	15	77	4.49572e-06	7.91893e-05	chr01.1105;chr01.1691;chr02.0672;chr02.1966;chr03.1497;chr04.1281;chr05.0309;chr05.0918;chr09.353;chr09.798;chr09.799;chr09.800;chr14.059;chrX.0627;chrX.0765
GO:0006298	mismatch repair	Biological process	6	11	5.52093e-06	9.477e-05	chr01.1492;chr04.1013;chr06.0026;chr06.0923;chr07.0809;chr10.784
GO:0033260	nuclear DNA replication	Biological process	6	11	5.52093e-06	9.477e-05	chr01.1820;chr02.1956;chr04.0124;chr06.0176;chr09.351;chr09.893
GO:0000724	double-strand break repair via homologous recombination	Biological process	11	43	5.51128e-06	9.477e-05	chr01.1820;chr02.0597;chr02.0622;chr04.1042;chr04.1378;chr06.0959;chr07.0846;chr09.893;chr10.022;chr11.328;chr12.352
GO:0000725	recombinational repair	Biological process	11	43	5.51128e-06	9.477e-05	chr01.1820;chr02.0597;chr02.0622;chr04.1042;chr04.1378;chr06.0959;chr07.0846;chr09.893;chr10.022;chr11.328;chr12.352
GO:0045861	negative regulation of proteolysis	Biological process	10	36	6.63834e-06	0.00011323	chr02.1586;chr02.1806;chr04.0649;chr06.0323;chr06.0677;chr07.0729;chr07.1015;chr08.845;chr09.626;chr13.160
GO:0015030	Cajal body	Cellular component	6	13	1.78345e-05	0.000117708	chr01.1725;chr02.0672;chr02.1171;chr03.1746;chr08.061;chr13.122
GO:0051704	multi-organism process	Biological process	88	1149	8.2631e-06	0.000140057	chr01.0223;chr01.0359;chr01.0692;chr01.1105;chr01.1145;chr01.1256;chr01.1562;chr01.1725;chr01.1857;chr01.2180;chr01.2224;chr02.0266;chr02.0640;chr02.0731;chr02.1171;chr02.1410;chr02.1550;chr02.1657;chr02.1878;chr02.1888;chr03.0432;chr03.0508;chr03.0550;chr03.0792;chr03.1243;chr03.1495;chr03.1654;chr03.1746;chr03.1789;chr03.1804;chr04.0337;chr04.0952;chr04.1092;chr04.1190;chr04.1378;chr05.0183;chr…
GO:0080090	regulation of primary metabolic process	Biological process	103	1410	8.56184e-06	0.000144213	chr01.0292;chr01.0359;chr01.0889;chr01.0904;chr01.1025;chr01.1105;chr01.1145;chr01.1256;chr01.1820;chr01.1924;chr01.2165;chr02.0366;chr02.1037;chr02.1445;chr02.1550;chr02.1586;chr02.1806;chr02.1878;chr02.1966;chr03.0285;chr03.0289;chr03.0432;chr03.0508;chr03.0550;chr03.0792;chr03.0823;chr03.1108;chr03.1229;chr03.1243;chr03.1249;chr03.1266;chr03.1361;chr03.1497;chr03.1653;chr03.1804;chr04.0649;chr…
GO:0032435	negative regulation of proteasomal ubiquitin-dependent protein catabolic process	Biological process	7	17	9.12712e-06	0.00015278	chr02.1586;chr04.0649;chr06.0677;chr07.0729;chr07.1015;chr09.626;chr13.160
GO:0044877	macromolecular complex binding	Molecular function	37	347	3.04283e-06	0.000155185	chr01.0292;chr01.0359;chr01.1512;chr01.1621;chr01.1691;chr01.1820;chr01.1857;chr01.1931;chr02.1657;chr02.1681;chr02.1966;chr03.0734;chr03.0874;chr03.1196;chr03.1400;chr03.1495;chr04.0337;chr04.1190;chr04.1281;chr06.0184;chr06.0605;chr06.1112;chr06.1171;chr07.0666;chr07.0668;chr07.0823;chr07.0910;chr08.061;chr09.312;chr09.798;chr09.828;chr12.581;chr14.059;chrX.0491;chrX.0765;chrX.1687;chrX.1927
GO:0065003	macromolecular complex assembly	Biological process	45	465	9.40403e-06	0.000156444	chr01.0904;chr01.1105;chr01.1621;chr01.1725;chr01.1819;chr01.1820;chr01.2065;chr01.2180;chr02.1410;chr02.1657;chr02.1806;chr03.0476;chr03.0508;chr03.1108;chr03.1400;chr03.1654;chr03.1746;chr04.0337;chr04.1364;chr04.1378;chr05.0241;chr05.0789;chr05.0859;chr05.1196;chr06.0176;chr06.0323;chr06.0694;chr07.0044;chr07.0213;chr07.0424;chr07.0666;chr07.0668;chr07.0765;chr07.0823;chr07.0845;chr08.889;chr0…
GO:0005875	microtubule associated complex	Cellular component	17	111	2.64037e-05	0.000171624	chr01.0395;chr02.0266;chr02.0731;chr02.1410;chr02.1587;chr02.1806;chr03.0476;chr03.1400;chr04.1190;chr05.0241;chr05.0789;chr06.0323;chr07.0666;chr07.0668;chr07.0823;chr07.0845;chr12.581
GO:0007060	male meiosis chromosome segregation	Biological process	6	12	1.05798e-05	0.000174924	chr01.0359;chr02.1410;chr05.0789;chr06.0184;chr06.1171;chr07.1015
GO:0003676	nucleic acid binding	Molecular function	68	839	4.60702e-06	0.000180737	chr01.0125;chr01.0292;chr01.0395;chr01.1145;chr01.1256;chr01.1492;chr01.1691;chr01.1820;chr01.1857;chr01.1899;chr01.2165;chr02.0178;chr02.0366;chr02.0444;chr02.0640;chr02.0672;chr02.1171;chr02.1550;chr02.1653;chr02.1657;chr03.0550;chr03.0792;chr03.0823;chr03.1108;chr03.1196;chr03.1229;chr03.1249;chr03.1495;chr03.1653;chr03.1654;chr04.0124;chr04.0306;chr04.1042;chr04.1378;chr04.1448;chr05.0172;chr…
GO:0005488	binding	Molecular function	166	2735	4.58557e-06	0.000180737	chr01.0125;chr01.0223;chr01.0261;chr01.0292;chr01.0359;chr01.0395;chr01.0561;chr01.0904;chr01.1105;chr01.1145;chr01.1256;chr01.1454;chr01.1492;chr01.1512;chr01.1562;chr01.1621;chr01.1691;chr01.1725;chr01.1820;chr01.1857;chr01.1899;chr01.1931;chr01.1979;chr01.2042;chr01.2061;chr01.2065;chr01.2165;chr01.2180;chr01.2224;chr02.0178;chr02.0245;chr02.0366;chr02.0444;chr02.0640;chr02.0672;chr02.0691;chr…
GO:1901363	heterocyclic compound binding	Molecular function	75	958	4.54041e-06	0.000180737	chr01.0125;chr01.0292;chr01.0395;chr01.0561;chr01.1145;chr01.1256;chr01.1492;chr01.1691;chr01.1820;chr01.1857;chr01.1899;chr01.2165;chr01.2180;chr02.0178;chr02.0366;chr02.0444;chr02.0640;chr02.0672;chr02.1171;chr02.1550;chr02.1653;chr02.1657;chr03.0550;chr03.0734;chr03.0792;chr03.0823;chr03.1108;chr03.1109;chr03.1196;chr03.1229;chr03.1249;chr03.1495;chr03.1653;chr03.1654;chr03.1699;chr03.1701;chr…
GO:0031391	Elg1 RFC-like complex	Cellular component	4	5	2.82789e-05	0.000181069	chr04.1442;chr09.362;chr09.627;scaffold.73
GO:0033554	cellular response to stress	Biological process	48	513	1.1476e-05	0.000188584	chr01.0359;chr01.0692;chr01.1035;chr01.1105;chr01.1492;chr01.1820;chr01.1909;chr01.1931;chr01.2061;chr02.0597;chr02.0622;chr02.0640;chr02.1907;chr03.0432;chr03.0550;chr03.1108;chr03.1497;chr04.0306;chr04.1013;chr04.1042;chr04.1266;chr04.1378;chr04.1442;chr05.1232;chr06.0026;chr06.0767;chr06.0923;chr06.0959;chr06.1172;chr07.0029;chr07.0044;chr07.0809;chr07.0846;chr08.621;chr08.792;chr09.362;chr09.…
GO:0065004	protein-DNA complex assembly	Biological process	12	55	1.22601e-05	0.000200248	chr01.1105;chr01.1621;chr01.1820;chr01.2065;chr03.1108;chr04.1364;chr04.1378;chr06.0176;chr07.0044;chr07.0765;chr11.328;scaffold.45
GO:0007010	cytoskeleton organization	Biological process	49	530	1.27519e-05	0.000207027	chr01.1153;chr01.1621;chr01.1725;chr01.1857;chr01.2180;chr01.2224;chr02.0178;chr02.0266;chr02.0731;chr02.1410;chr02.1806;chr02.1878;chr02.1888;chr03.0432;chr03.0476;chr03.0508;chr03.0734;chr03.1243;chr03.1400;chr03.1654;chr03.1746;chr04.0337;chr04.1056;chr04.1190;chr05.0183;chr05.0241;chr05.0248;chr05.0789;chr05.1196;chr06.0323;chr06.0694;chr07.0467;chr07.0666;chr07.0668;chr07.0823;chr07.0845;chr…
GO:0033046	negative regulation of sister chromatid segregation	Biological process	7	18	1.43006e-05	0.000226707	chr02.1586;chr04.0649;chr06.0677;chr07.0729;chr07.1015;chr09.626;chr13.160
GO:1901799	negative regulation of proteasomal protein catabolic process	Biological process	7	18	1.43006e-05	0.000226707	chr02.1586;chr04.0649;chr06.0677;chr07.0729;chr07.1015;chr09.626;chr13.160
GO:0007292	female gamete generation	Biological process	53	593	1.424e-05	0.000226707	chr01.1105;chr01.1145;chr01.1256;chr01.1562;chr01.1725;chr01.1857;chr01.2180;chr02.0266;chr02.0640;chr02.0731;chr02.1550;chr02.1657;chr02.1888;chr03.0432;chr03.0550;chr03.1243;chr03.1495;chr03.1654;chr03.1746;chr03.1789;chr03.1804;chr04.0337;chr04.1190;chr04.1378;chr05.0183;chr05.0993;chr06.0017;chr06.0176;chr06.0264;chr06.0334;chr06.0677;chr06.0959;chr07.0666;chr07.0668;chr07.0729;chr07.0845;chr…
GO:0003006	developmental process involved in reproduction	Biological process	60	702	1.42017e-05	0.000226707	chr01.1105;chr01.1145;chr01.1256;chr01.1562;chr01.1691;chr01.1725;chr01.1857;chr01.2165;chr01.2180;chr01.2224;chr02.0266;chr02.0640;chr02.0731;chr02.1171;chr02.1500;chr02.1550;chr02.1657;chr02.1878;chr02.1888;chr03.0432;chr03.0508;chr03.0550;chr03.1495;chr03.1746;chr03.1789;chr03.1804;chr04.0337;chr04.1378;chr05.0183;chr05.0993;chr05.1094;chr06.0017;chr06.0168;chr06.0176;chr06.0334;chr06.0677;chr…
GO:0097159	organic cyclic compound binding	Molecular function	75	966	6.26079e-06	0.000228072	chr01.0125;chr01.0292;chr01.0395;chr01.0561;chr01.1145;chr01.1256;chr01.1492;chr01.1691;chr01.1820;chr01.1857;chr01.1899;chr01.2165;chr01.2180;chr02.0178;chr02.0366;chr02.0444;chr02.0640;chr02.0672;chr02.1171;chr02.1550;chr02.1653;chr02.1657;chr03.0550;chr03.0734;chr03.0792;chr03.0823;chr03.1108;chr03.1109;chr03.1196;chr03.1229;chr03.1249;chr03.1495;chr03.1653;chr03.1654;chr03.1699;chr03.1701;chr…
GO:0006284	base-excision repair	Biological process	5	8	1.48767e-05	0.00023446	chr02.1907;chr04.0306;chr04.1042;chr06.0767;chr06.1172
GO:0045448	mitotic cell cycle, embryonic	Biological process	9	32	1.73974e-05	0.000271017	chr01.0395;chr02.0245;chr02.1452;chr02.1878;chr05.0918;chr05.1094;chr06.0694;chr07.0439;chr09.395
GO:0051348	negative regulation of transferase activity	Biological process	11	48	1.72976e-05	0.000271017	chr01.1025;chr01.1924;chr02.1586;chr03.1804;chr04.0649;chr06.0677;chr07.0729;chr07.1015;chr09.626;chr09.806;chr13.160
GO:0006342	chromatin silencing	Biological process	16	96	1.76267e-05	0.000273012	chr01.0292;chr01.0904;chr01.1105;chr01.1820;chr03.0508;chr03.0823;chr05.0309;chr05.0914;chr05.1062;chr06.0334;chr06.1171;chr07.0729;chr07.0764;chr09.353;chr13.160;chr14.059
GO:0006807	nitrogen compound metabolic process	Biological process	202	3341	1.79911e-05	0.000277063	chr01.0292;chr01.0359;chr01.0395;chr01.0561;chr01.0692;chr01.0889;chr01.0904;chr01.1011;chr01.1025;chr01.1035;chr01.1105;chr01.1145;chr01.1256;chr01.1492;chr01.1691;chr01.1725;chr01.1820;chr01.1857;chr01.1899;chr01.1909;chr01.1924;chr01.1931;chr01.1979;chr01.2042;chr01.2061;chr01.2165;chr02.0178;chr02.0266;chr02.0366;chr02.0415;chr02.0444;chr02.0597;chr02.0622;chr02.0640;chr02.0672;chr02.0731;chr…
GO:0006333	chromatin assembly or disassembly	Biological process	10	40	1.85176e-05	0.000281949	chr01.1105;chr01.2065;chr03.1108;chr04.1364;chr07.0044;chr07.0765;chr09.312;chr09.828;chr11.328;scaffold.45
GO:0090068	positive regulation of cell cycle process	Biological process	10	40	1.85176e-05	0.000281949	chr01.0889;chr01.1820;chr02.0597;chr02.1956;chr03.0508;chr03.1804;chr04.1266;chr07.0473;chr09.893;chrX.0098
GO:0051231	spindle elongation	Biological process	6	13	1.88268e-05	0.000285047	chr02.1410;chr03.0476;chr04.1190;chr05.0241;chr05.0789;chr12.581
GO:0016572	histone phosphorylation	Biological process	7	19	2.16811e-05	0.000321047	chr01.0395;chr01.0561;chr02.0266;chr02.0731;chr06.0959;chr08.061;chr11.366
GO:0051985	negative regulation of chromosome segregation	Biological process	7	19	2.16811e-05	0.000321047	chr02.1586;chr04.0649;chr06.0677;chr07.0729;chr07.1015;chr09.626;chr13.160
GO:1903051	negative regulation of proteolysis involved in cellular protein catabolic process	Biological process	7	19	2.16811e-05	0.000321047	chr02.1586;chr04.0649;chr06.0677;chr07.0729;chr07.1015;chr09.626;chr13.160
GO:0032434	regulation of proteasomal ubiquitin-dependent protein catabolic process	Biological process	11	49	2.13266e-05	0.000321047	chr01.0889;chr02.1586;chr04.0649;chr05.1196;chr06.0677;chr07.0473;chr07.0729;chr07.1015;chr09.626;chr13.160;chrX.0098
GO:0051128	regulation of cellular component organization	Biological process	61	728	2.20743e-05	0.000325083	chr01.0292;chr01.0889;chr01.1025;chr01.1256;chr01.1454;chr01.1562;chr01.1820;chr01.1924;chr01.2224;chr02.1445;chr02.1586;chr02.1878;chr03.0476;chr03.0508;chr03.0550;chr03.0587;chr03.1243;chr03.1400;chr03.1497;chr03.1804;chr04.0649;chr04.0952;chr04.1056;chr04.1190;chr05.0241;chr05.0309;chr05.0914;chr05.0918;chr05.1062;chr05.1196;chr06.0026;chr06.0264;chr06.0334;chr06.0677;chr06.0959;chr07.0342;chr…
GO:0045814	negative regulation of gene expression, epigenetic	Biological process	16	98	2.30329e-05	0.000337357	chr01.0292;chr01.0904;chr01.1105;chr01.1820;chr03.0508;chr03.0823;chr05.0309;chr05.0914;chr05.1062;chr06.0334;chr06.1171;chr07.0729;chr07.0764;chr09.353;chr13.160;chr14.059
GO:0006461	protein complex assembly	Biological process	34	324	2.47696e-05	0.000358893	chr01.1105;chr01.1621;chr01.1819;chr01.2065;chr01.2180;chr02.1410;chr02.1657;chr02.1806;chr03.0476;chr03.0508;chr03.1108;chr03.1400;chr03.1654;chr04.0337;chr04.1364;chr05.0241;chr05.0789;chr05.1196;chr06.0323;chr06.0694;chr07.0044;chr07.0666;chr07.0668;chr07.0765;chr07.0823;chr07.0845;chr08.889;chr08.929;chr09.626;chr09.828;chr11.328;chr12.581;chr13.170;scaffold.45
GO:0070271	protein complex biogenesis	Biological process	34	324	2.47696e-05	0.000358893	chr01.1105;chr01.1621;chr01.1819;chr01.2065;chr01.2180;chr02.1410;chr02.1657;chr02.1806;chr03.0476;chr03.0508;chr03.1108;chr03.1400;chr03.1654;chr04.0337;chr04.1364;chr05.0241;chr05.0789;chr05.1196;chr06.0323;chr06.0694;chr07.0044;chr07.0666;chr07.0668;chr07.0765;chr07.0823;chr07.0845;chr08.889;chr08.929;chr09.626;chr09.828;chr11.328;chr12.581;chr13.170;scaffold.45
GO:1901992	positive regulation of mitotic cell cycle phase transition	Biological process	8	26	2.50459e-05	0.000360956	chr01.0889;chr01.1820;chr02.0597;chr02.1956;chr03.1804;chr07.0473;chr09.893;chrX.0098
GO:0019222	regulation of metabolic process	Biological process	118	1717	2.72696e-05	0.000390913	chr01.0292;chr01.0359;chr01.0889;chr01.0904;chr01.1025;chr01.1105;chr01.1145;chr01.1256;chr01.1691;chr01.1820;chr01.1924;chr01.1931;chr01.2165;chr02.0366;chr02.0640;chr02.1037;chr02.1445;chr02.1550;chr02.1586;chr02.1653;chr02.1806;chr02.1878;chr02.1966;chr03.0013;chr03.0285;chr03.0289;chr03.0432;chr03.0508;chr03.0550;chr03.0792;chr03.0823;chr03.1108;chr03.1229;chr03.1243;chr03.1249;chr03.1266;chr…
GO:0070507	regulation of microtubule cytoskeleton organization	Biological process	10	42	2.94017e-05	0.000404273	chr01.2224;chr02.1878;chr03.0476;chr03.0508;chr03.1243;chr03.1400;chr05.0241;chr09.626;chr12.581;scaffold.33
GO:0000727	double-strand break repair via break-induced replication	Biological process	4	5	2.93241e-05	0.000404273	chr01.1820;chr02.0597;chr06.0959;chr09.893
GO:0006273	lagging strand elongation	Biological process	4	5	2.93241e-05	0.000404273	chr04.1013;chr09.351;chr13.122;chr13.309
GO:0030953	astral microtubule organization	Biological process	4	5	2.93241e-05	0.000404273	chr07.0666;chr07.0668;chr08.901;chr13.170
GO:0034508	centromere complex assembly	Biological process	4	5	2.93241e-05	0.000404273	chr01.1621;chr03.1108;chr04.1364;chr07.0044
GO:0051305	chromosome movement towards spindle pole	Biological process	4	5	2.93241e-05	0.000404273	chr01.0889;chr02.1410;chr05.0789;chr05.1094
GO:1902969	mitotic DNA replication	Biological process	4	5	2.93241e-05	0.000404273	chr01.1820;chr02.1956;chr09.351;chr09.893
GO:0031396	regulation of protein ubiquitination	Biological process	14	79	2.91551e-05	0.000404273	chr01.1025;chr02.1586;chr03.1108;chr03.1804;chr04.0649;chr05.1196;chr06.0264;chr06.0677;chr07.0729;chr07.1015;chr08.845;chr09.626;chr12.388;chr13.160
GO:0009263	deoxyribonucleotide biosynthetic process	Biological process	5	9	3.21056e-05	0.000430471	chr01.2042;chr03.0481;chr03.1361;chr04.1354;chr05.0814
GO:0036297	interstrand cross-link repair	Biological process	5	9	3.21056e-05	0.000430471	chr01.1909;chr01.2061;chr03.1108;chr05.1232;chr06.0026
GO:0033301	cell cycle comprising mitosis without cytokinesis	Biological process	7	20	3.194e-05	0.000430471	chr02.0245;chr02.1452;chr02.1878;chr05.0918;chr05.1094;chr06.0694;chr09.395
GO:0042177	negative regulation of protein catabolic process	Biological process	7	20	3.194e-05	0.000430471	chr02.1586;chr04.0649;chr06.0677;chr07.0729;chr07.1015;chr09.626;chr13.160
GO:1903363	negative regulation of cellular protein catabolic process	Biological process	7	20	3.194e-05	0.000430471	chr02.1586;chr04.0649;chr06.0677;chr07.0729;chr07.1015;chr09.626;chr13.160
GO:1901989	positive regulation of cell cycle phase transition	Biological process	8	27	3.40637e-05	0.000454464	chr01.0889;chr01.1820;chr02.0597;chr02.1956;chr03.1804;chr07.0473;chr09.893;chrX.0098
GO:0051338	regulation of transferase activity	Biological process	20	147	3.61746e-05	0.000480249	chr01.1025;chr01.1924;chr02.1445;chr02.1586;chr03.0285;chr03.1266;chr03.1804;chr04.0649;chr05.0171;chr05.1094;chr06.0264;chr06.0677;chr07.0729;chr07.1015;chr08.926;chr09.626;chr09.806;chr12.388;chr13.160;chrX.0101
GO:0045931	positive regulation of mitotic cell cycle	Biological process	10	43	3.66412e-05	0.000484059	chr01.0889;chr01.1820;chr02.0597;chr02.1956;chr03.1804;chr05.1062;chr07.0473;chr07.0764;chr09.893;chrX.0098
GO:0000784	nuclear chromosome, telomeric region	Cellular component	4	6	8.15284e-05	0.000485773	chr05.1232;chr06.0176;chr10.022;scaffold.32
GO:0005663	DNA replication factor C complex	Cellular component	4	6	8.15284e-05	0.000485773	chr04.1442;chr09.362;chr09.627;scaffold.73
GO:0031298	replication fork protection complex	Cellular component	4	6	8.15284e-05	0.000485773	chr01.1820;chr02.0597;chr07.0764;chr09.893
GO:0035323	male germline ring canal	Cellular component	4	6	8.15284e-05	0.000485773	chr02.1888;chr03.0476;chr05.0241;chrX.1927
GO:0042575	DNA polymerase complex	Cellular component	4	6	8.15284e-05	0.000485773	chr02.1907;chr04.0306;chr04.1266;chr10.106
GO:0010605	negative regulation of macromolecule metabolic process	Biological process	54	630	3.85932e-05	0.00050736	chr01.0292;chr01.0359;chr01.0904;chr01.1025;chr01.1105;chr01.1145;chr01.1691;chr01.1820;chr01.1924;chr01.2165;chr02.1550;chr02.1586;chr02.1653;chr02.1806;chr03.0508;chr03.0550;chr03.0792;chr03.0823;chr03.1243;chr03.1497;chr03.1653;chr03.1804;chr04.0649;chr04.0952;chr05.0309;chr05.0914;chr05.0918;chr05.1062;chr05.1196;chr06.0026;chr06.0230;chr06.0323;chr06.0334;chr06.0677;chr06.1171;chr07.0729;chr…
GO:0010639	negative regulation of organelle organization	Biological process	14	81	3.90238e-05	0.00051053	chr01.1025;chr01.1924;chr01.2224;chr02.1586;chr03.0587;chr03.1497;chr04.0649;chr05.0309;chr06.0026;chr06.0677;chr07.0729;chr07.1015;chr09.626;chr13.160
GO:0008356	asymmetric cell division	Biological process	16	103	4.34689e-05	0.000565936	chr01.2224;chr02.0266;chr02.0731;chr03.1229;chr03.1249;chr03.1654;chr03.1804;chr06.0677;chr06.0694;chr07.0666;chr07.0668;chr09.626;chr11.366;chr12.581;chrX.0491;chrX.1927
GO:1990391	DNA repair complex	Cellular component	5	11	0.000103633	0.000609021	chr01.1492;chr04.0306;chr04.1266;chr06.0026;chr07.0809
GO:0051171	regulation of nitrogen compound metabolic process	Biological process	98	1378	5.10911e-05	0.000661973	chr01.0292;chr01.0359;chr01.0889;chr01.0904;chr01.1025;chr01.1105;chr01.1145;chr01.1256;chr01.1820;chr01.1924;chr01.2165;chr02.0366;chr02.1037;chr02.1445;chr02.1550;chr02.1806;chr02.1878;chr02.1966;chr03.0285;chr03.0289;chr03.0432;chr03.0508;chr03.0550;chr03.0792;chr03.0823;chr03.1108;chr03.1229;chr03.1243;chr03.1249;chr03.1266;chr03.1361;chr03.1497;chr03.1653;chr03.1804;chr04.1010;chr04.1092;chr…
GO:0043086	negative regulation of catalytic activity	Biological process	14	83	5.17053e-05	0.000666726	chr01.1025;chr01.1924;chr02.1586;chr02.1806;chr03.1243;chr03.1804;chr04.0649;chr06.0323;chr06.0677;chr07.0729;chr07.1015;chr09.626;chr09.806;chr13.160
GO:0033186	CAF-1 complex	Cellular component	3	3	0.000120129	0.000696422	chr01.1105;chr01.2065;chr11.328
GO:0016458	gene silencing	Biological process	21	164	5.78186e-05	0.000742005	chr01.0292;chr01.0904;chr01.1105;chr01.1691;chr01.1820;chr03.0508;chr03.0823;chr04.0952;chr05.0309;chr05.0914;chr05.0918;chr05.1062;chr06.0334;chr06.1171;chr07.0729;chr07.0764;chr07.0910;chr08.061;chr09.353;chr13.160;chr14.059
GO:1903320	regulation of protein modification by small protein conjugation or removal	Biological process	14	84	5.93003e-05	0.000757413	chr01.1025;chr02.1586;chr03.1108;chr03.1804;chr04.0649;chr05.1196;chr06.0264;chr06.0677;chr07.0729;chr07.1015;chr08.845;chr09.626;chr12.388;chr13.160
GO:0000915	actomyosin contractile ring assembly	Biological process	8	29	6.03278e-05	0.000763302	chr02.1806;chr03.0476;chr03.0508;chr03.0734;chr05.0241;chr06.0323;chr13.170;chrX.1927
GO:0007131	reciprocal meiotic recombination	Biological process	8	29	6.03278e-05	0.000763302	chr03.1108;chr04.1017;chr04.1190;chr04.1378;chr06.0026;chr06.1171;chr07.0846;chr10.022
GO:0044837	actomyosin contractile ring organization	Biological process	9	37	6.1843e-05	0.000771605	chr01.1153;chr02.1806;chr03.0476;chr03.0508;chr03.0734;chr05.0241;chr06.0323;chr13.170;chrX.1927
GO:0040020	regulation of meiotic nuclear division	Biological process	5	10	6.15921e-05	0.000771605	chr01.1025;chr03.0587;chr03.1243;chr06.0026;chr06.0677
GO:1900087	positive regulation of G1/S transition of mitotic cell cycle	Biological process	5	10	6.15921e-05	0.000771605	chr01.1820;chr02.0597;chr02.1956;chr03.1804;chr09.893
GO:0035097	histone methyltransferase complex	Cellular component	9	41	0.000135468	0.00077488	chr01.1105;chr02.1966;chr04.1281;chr05.0918;chr09.353;chr09.798;chr14.059;chrX.0627;chrX.0765
GO:2001251	negative regulation of chromosome organization	Biological process	10	46	6.81573e-05	0.00084647	chr01.1924;chr02.1586;chr03.1497;chr04.0649;chr05.0309;chr06.0677;chr07.0729;chr07.1015;chr09.626;chr13.160
GO:0008296	3'-5'-exodeoxyribonuclease activity	Molecular function	4	5	2.6079e-05	0.000886687	chr02.1907;chr04.0306;chr06.1172;chr07.0029
GO:0090306	spindle assembly involved in meiosis	Biological process	6	16	7.73101e-05	0.000955737	chr01.2180;chr02.1410;chr03.1654;chr04.0337;chr05.0789;chr13.170
GO:0000781	chromosome, telomeric region	Cellular component	5	12	0.000170501	0.000962434	chr05.1232;chr06.0176;chr08.061;chr10.022;scaffold.32
GO:0000912	assembly of actomyosin apparatus involved in cytokinesis	Biological process	8	30	7.87391e-05	0.000968958	chr02.1806;chr03.0476;chr03.0508;chr03.0734;chr05.0241;chr06.0323;chr13.170;chrX.1927
GO:0032506	cytokinetic process	Biological process	10	47	8.28092e-05	0.00100982	chr01.1153;chr02.1806;chr03.0476;chr03.0508;chr03.0734;chr05.0241;chr06.0323;chr07.1015;chr13.170;chrX.1927
GO:0032886	regulation of microtubule-based process	Biological process	10	47	8.28092e-05	0.00100982	chr01.2224;chr02.1878;chr03.0476;chr03.0508;chr03.1243;chr03.1400;chr05.0241;chr09.626;chr12.581;scaffold.33
GO:0007306	eggshell chorion assembly	Biological process	12	66	8.3851e-05	0.00101792	chr01.1105;chr01.1145;chr01.1256;chr01.1857;chr02.0640;chr03.0550;chr03.1804;chr05.0183;chr06.0959;chr09.028;chr09.395;chr10.784
GO:2000278	regulation of DNA biosynthetic process	Biological process	4	6	8.45069e-05	0.00102128	chr01.1924;chr03.1229;chr03.1249;chr05.0171
GO:0031323	regulation of cellular metabolic process	Biological process	99	1417	9.56215e-05	0.00115045	chr01.0292;chr01.0359;chr01.0889;chr01.0904;chr01.1025;chr01.1105;chr01.1145;chr01.1256;chr01.1820;chr01.1924;chr01.2165;chr02.0366;chr02.1037;chr02.1445;chr02.1550;chr02.1586;chr02.1806;chr02.1966;chr03.0285;chr03.0289;chr03.0432;chr03.0508;chr03.0550;chr03.0792;chr03.0823;chr03.1108;chr03.1229;chr03.1243;chr03.1249;chr03.1266;chr03.1361;chr03.1497;chr03.1653;chr03.1804;chr04.0649;chr04.1010;chr…
GO:0035825	reciprocal DNA recombination	Biological process	8	31	0.00010158	0.0012167	chr03.1108;chr04.1017;chr04.1190;chr04.1378;chr06.0026;chr06.1171;chr07.0846;chr10.022
GO:0005814	centriole	Cellular component	6	19	0.00021902	0.00122025	chr01.2224;chr02.1878;chr06.0694;chr08.901;chr09.386;chr13.170
GO:0009262	deoxyribonucleotide metabolic process	Biological process	5	11	0.000108318	0.00128598	chr01.2042;chr03.0481;chr03.1361;chr04.1354;chr05.0814
GO:1902808	positive regulation of cell cycle G1/S phase transition	Biological process	5	11	0.000108318	0.00128598	chr01.1820;chr02.0597;chr02.1956;chr03.1804;chr09.893
GO:0006997	nucleus organization	Biological process	11	58	0.000111377	0.00131075	chr01.1819;chr02.1657;chr03.0508;chr03.1730;chr04.0337;chr06.1112;chr12.581;chr13.122;chr13.170;chr13.320;chr13.509
GO:0061136	regulation of proteasomal protein catabolic process	Biological process	11	58	0.000111377	0.00131075	chr01.0889;chr02.1586;chr04.0649;chr05.1196;chr06.0677;chr07.0473;chr07.0729;chr07.1015;chr09.626;chr13.160;chrX.0098
GO:0022607	cellular component assembly	Biological process	74	986	0.000113148	0.0013258	chr01.0904;chr01.1105;chr01.1145;chr01.1256;chr01.1621;chr01.1725;chr01.1819;chr01.1820;chr01.1857;chr01.2065;chr01.2180;chr01.2224;chr02.0640;chr02.1410;chr02.1587;chr02.1657;chr02.1806;chr02.1878;chr03.0476;chr03.0508;chr03.0550;chr03.0734;chr03.1108;chr03.1400;chr03.1654;chr03.1746;chr03.1804;chr04.0337;chr04.1364;chr04.1378;chr05.0183;chr05.0241;chr05.0789;chr05.0859;chr05.1196;chr05.1327;chr…
GO:0035186	syncytial blastoderm mitotic cell cycle	Biological process	6	17	0.000114501	0.00133009	chr02.0245;chr02.1878;chr05.0918;chr05.1094;chr06.0694;chr09.395
GO:0051445	regulation of meiotic cell cycle	Biological process	6	17	0.000114501	0.00133009	chr01.1025;chr03.0587;chr03.1243;chr06.0026;chr06.0677;chr11.366
GO:0016538	cyclin-dependent protein serine/threonine kinase regulator activity	Molecular function	6	15	4.25279e-05	0.00135558	chr02.1445;chr03.0285;chr03.1266;chr03.1804;chr05.1094;chrX.0101
GO:0000920	cell separation after cytokinesis	Biological process	3	3	0.000123409	0.00139157	chr02.0266;chr02.0731;chr05.1094
GO:0006287	base-excision repair, gap-filling	Biological process	3	3	0.000123409	0.00139157	chr02.1907;chr04.0306;chr04.1042
GO:0030954	astral microtubule nucleation	Biological process	3	3	0.000123409	0.00139157	chr07.0666;chr07.0668;chr13.170
GO:0031055	chromatin remodeling at centromere	Biological process	3	3	0.000123409	0.00139157	chr03.1108;chr04.1364;chr07.0044
GO:0034080	CENP-A containing nucleosome assembly	Biological process	3	3	0.000123409	0.00139157	chr03.1108;chr04.1364;chr07.0044
GO:0061641	CENP-A containing chromatin organization	Biological process	3	3	0.000123409	0.00139157	chr03.1108;chr04.1364;chr07.0044
GO:0007281	germ cell development	Biological process	52	625	0.000121046	0.00139157	chr01.1105;chr01.1145;chr01.1256;chr01.1562;chr01.1725;chr01.1857;chr01.2180;chr01.2224;chr02.0266;chr02.0640;chr02.0731;chr02.1171;chr02.1550;chr02.1657;chr02.1878;chr02.1888;chr03.0432;chr03.0550;chr03.1495;chr03.1746;chr03.1789;chr03.1804;chr04.0337;chr04.1378;chr05.0183;chr05.0993;chr05.1094;chr06.0017;chr06.0168;chr06.0176;chr06.0334;chr06.0677;chr06.0959;chr07.0666;chr07.0668;chr07.0846;chr…
GO:0004536	deoxyribonuclease activity	Molecular function	7	22	5.30491e-05	0.00159147	chr02.1907;chr04.0306;chr05.1232;chr06.0767;chr06.0923;chr06.1172;chr07.0029
GO:0005871	kinesin complex	Cellular component	8	36	0.0002933	0.00159273	chr02.1410;chr03.0476;chr03.1400;chr04.1190;chr05.0241;chr05.0789;chr07.0823;chr07.0845
GO:0000790	nuclear chromatin	Cellular component	14	98	0.000291501	0.00159273	chr01.0292;chr01.0904;chr01.1105;chr03.0823;chr04.1092;chr04.1364;chr05.0918;chr06.0605;chr06.1171;chr07.0044;chr08.161;chr09.353;chr10.022;chr13.122
GO:0000082	G1/S transition of mitotic cell cycle	Biological process	10	50	0.000143757	0.00161427	chr01.1025;chr01.1562;chr01.1820;chr02.0597;chr02.1956;chr03.0550;chr03.1804;chr08.061;chr09.893;chr11.366
GO:0034504	protein localization to nucleus	Biological process	12	70	0.000151406	0.00169311	chr02.1657;chr02.1681;chr03.0508;chr03.1495;chr03.1730;chr03.1789;chr04.0337;chr05.1196;chr07.0854;chr13.122;chr13.509;chrX.1687
GO:0019219	regulation of nucleobase-containing compound metabolic process	Biological process	70	928	0.000157261	0.00175131	chr01.0292;chr01.0359;chr01.0889;chr01.0904;chr01.1105;chr01.1145;chr01.1820;chr01.1924;chr01.2165;chr02.0366;chr02.1037;chr02.1550;chr02.1966;chr03.0285;chr03.0289;chr03.0432;chr03.0508;chr03.0550;chr03.0792;chr03.0823;chr03.1229;chr03.1249;chr03.1266;chr03.1804;chr04.1010;chr04.1092;chr04.1266;chr04.1281;chr04.1378;chr05.0171;chr05.0172;chr05.0183;chr05.0309;chr05.0914;chr05.0918;chr05.1062;chr…
GO:1902275	regulation of chromatin organization	Biological process	14	92	0.000163938	0.0018107	chr01.0292;chr01.1820;chr03.1497;chr05.0309;chr05.0914;chr05.0918;chr05.1062;chr06.0334;chr07.0729;chr09.312;chr09.353;chr09.828;chr13.160;chr14.059
GO:0031497	chromatin assembly	Biological process	8	33	0.000163803	0.0018107	chr01.1105;chr01.2065;chr03.1108;chr04.1364;chr07.0044;chr07.0765;chr11.328;scaffold.45
GO:0031400	negative regulation of protein modification process	Biological process	16	115	0.000168096	0.00184905	chr01.1025;chr02.1586;chr03.1243;chr03.1497;chr03.1804;chr04.0649;chr05.0309;chr05.1196;chr06.0677;chr07.0729;chr07.1015;chr08.845;chr09.626;chr09.806;chr09.828;chr13.160
GO:0044843	cell cycle G1/S phase transition	Biological process	10	51	0.000171046	0.00186628	chr01.1025;chr01.1562;chr01.1820;chr02.0597;chr02.1956;chr03.0550;chr03.1804;chr08.061;chr09.893;chr11.366
GO:2001252	positive regulation of chromosome organization	Biological process	10	51	0.000171046	0.00186628	chr01.0889;chr05.0309;chr05.0918;chr06.0334;chr07.0473;chr07.0729;chr09.353;chr13.160;chr14.059;chrX.0098
GO:0030162	regulation of proteolysis	Biological process	21	177	0.00017548	0.00190693	chr01.0889;chr02.1586;chr02.1806;chr03.0432;chr03.1361;chr04.0649;chr04.1350;chr05.0814;chr05.0859;chr05.1196;chr06.0264;chr06.0323;chr06.0677;chr07.0473;chr07.0729;chr07.1015;chr08.845;chr09.626;chr13.160;chr14.025;chrX.0098
GO:0051310	metaphase plate congression	Biological process	5	12	0.000178131	0.00192797	chr02.1410;chr05.0789;chr06.0677;chr06.1171;chr13.170
GO:0006303	double-strand break repair via nonhomologous end joining	Biological process	4	7	0.000189427	0.00202582	chr01.1909;chr04.1042;chr05.1232;chr13.309
GO:0045835	negative regulation of meiotic nuclear division	Biological process	4	7	0.000189427	0.00202582	chr01.1025;chr03.0587;chr06.0026;chr06.0677
GO:0051255	spindle midzone assembly	Biological process	4	7	0.000189427	0.00202582	chr03.0476;chr05.0241;chr07.0845;chr13.170
GO:0007304	chorion-containing eggshell formation	Biological process	12	72	0.000199866	0.002129	chr01.1105;chr01.1145;chr01.1256;chr01.1857;chr02.0640;chr03.0550;chr03.1804;chr05.0183;chr06.0959;chr09.028;chr09.395;chr10.784
GO:0000780	condensed nuclear chromosome, centromeric region	Cellular component	5	14	0.000397027	0.00212906	chr02.0266;chr02.0731;chr06.0677;chr07.0729;chr13.160
GO:0009892	negative regulation of metabolic process	Biological process	54	670	0.000202812	0.00214344	chr01.0292;chr01.0359;chr01.0904;chr01.1025;chr01.1105;chr01.1145;chr01.1691;chr01.1820;chr01.1924;chr01.2165;chr02.1550;chr02.1586;chr02.1653;chr02.1806;chr03.0508;chr03.0550;chr03.0792;chr03.0823;chr03.1243;chr03.1497;chr03.1653;chr03.1804;chr04.0649;chr04.0952;chr05.0309;chr05.0914;chr05.0918;chr05.1062;chr05.1196;chr06.0026;chr06.0230;chr06.0323;chr06.0334;chr06.0677;chr06.1171;chr07.0729;chr…
GO:0033206	meiotic cytokinesis	Biological process	10	52	0.000202569	0.00214344	chr02.1410;chr02.1806;chr02.1888;chr03.0508;chr04.1190;chr05.0789;chr06.0323;chr07.1015;chr13.170;chrX.1927
GO:0008283	cell proliferation	Biological process	34	360	0.000206778	0.00217682	chr01.0292;chr01.0692;chr01.0889;chr01.0904;chr01.1105;chr01.1113;chr01.1667;chr01.1725;chr01.1857;chr02.0366;chr02.0597;chr02.0880;chr02.1445;chr03.0508;chr03.0550;chr03.1229;chr03.1249;chr03.1654;chr03.1746;chr03.1804;chr04.0337;chr04.1010;chr05.0918;chr05.1094;chr06.0168;chr08.061;chr08.845;chr08.889;chr09.798;chr11.366;chr12.581;chr13.170;chrX.0491;scaffold.33
GO:1903050	regulation of proteolysis involved in cellular protein catabolic process	Biological process	11	62	0.00020792	0.00218032	chr01.0889;chr02.1586;chr04.0649;chr05.1196;chr06.0677;chr07.0473;chr07.0729;chr07.1015;chr09.626;chr13.160;chrX.0098
GO:0050790	regulation of catalytic activity	Biological process	35	375	0.000209384	0.00218717	chr01.0292;chr01.1025;chr01.1924;chr02.1445;chr02.1586;chr02.1806;chr03.0013;chr03.0285;chr03.0432;chr03.1243;chr03.1266;chr03.1361;chr03.1804;chr04.0649;chr05.0171;chr05.0814;chr05.1094;chr06.0264;chr06.0323;chr06.0677;chr07.0729;chr07.0910;chr07.1015;chr08.926;chr09.353;chr09.626;chr09.806;chr10.784;chr12.388;chr13.160;chr14.059;chrX.0101;chrX.0889;chrX.1622;scaffold.33
GO:0000778	condensed nuclear chromosome kinetochore	Cellular component	3	4	0.000462858	0.00230891	chr06.0677;chr07.0729;chr13.160
GO:0000786	nucleosome	Cellular component	3	4	0.000462858	0.00230891	chr03.0823;chr05.0309;scaffold.45
GO:0000799	nuclear condensin complex	Cellular component	3	4	0.000462858	0.00230891	chr01.0359;chr01.1512;chr07.0910
GO:0005658	alpha DNA polymerase:primase complex	Cellular component	3	4	0.000462858	0.00230891	chr02.0444;chr09.595;chr13.309
GO:0032300	mismatch repair complex	Cellular component	3	4	0.000462858	0.00230891	chr01.1492;chr06.0026;chr07.0809
GO:0044615	nuclear pore nuclear basket	Cellular component	3	4	0.000462858	0.00230891	chr02.1657;chr03.1730;chr13.509
GO:0031324	negative regulation of cellular metabolic process	Biological process	47	561	0.00022901	0.00238294	chr01.0292;chr01.0359;chr01.0904;chr01.1025;chr01.1105;chr01.1145;chr01.1820;chr01.1924;chr01.2165;chr02.1550;chr02.1586;chr02.1806;chr03.0508;chr03.0550;chr03.0792;chr03.0823;chr03.1243;chr03.1497;chr03.1804;chr04.0649;chr05.0309;chr05.0914;chr05.0918;chr05.1062;chr05.1196;chr06.0026;chr06.0230;chr06.0323;chr06.0334;chr06.0677;chr06.1171;chr07.0729;chr07.0764;chr07.0765;chr07.1015;chr08.061;chr0…
GO:0043486	histone exchange	Biological process	6	19	0.000230564	0.00238988	chr01.0904;chr03.1108;chr04.1364;chr07.0044;chr14.059;chrX.1596
GO:0044238	primary metabolic process	Biological process	205	3512	0.000233854	0.0024147	chr01.0292;chr01.0359;chr01.0395;chr01.0561;chr01.0692;chr01.0889;chr01.0904;chr01.1011;chr01.1025;chr01.1035;chr01.1105;chr01.1145;chr01.1256;chr01.1492;chr01.1691;chr01.1725;chr01.1820;chr01.1857;chr01.1899;chr01.1909;chr01.1924;chr01.1931;chr01.1979;chr01.2042;chr01.2061;chr01.2165;chr02.0178;chr02.0266;chr02.0366;chr02.0415;chr02.0444;chr02.0597;chr02.0622;chr02.0640;chr02.0672;chr02.0731;chr…
GO:0034968	histone lysine methylation	Biological process	10	53	0.000238832	0.00245669	chr01.1691;chr02.1966;chr03.1497;chr04.1281;chr05.0309;chr05.0918;chr09.353;chr14.059;chrX.0627;chrX.0765
GO:0003690	double-stranded DNA binding	Molecular function	21	175	9.30131e-05	0.00263537	chr01.0292;chr01.1820;chr01.1857;chr01.1899;chr02.0178;chr02.1550;chr02.1653;chr03.1108;chr03.1229;chr03.1249;chr04.1378;chr05.0172;chr06.0026;chr06.0176;chr06.1171;chr07.0764;chr09.798;chr10.022;chr10.311;chr13.320;chrX.1983
GO:0030703	eggshell formation	Biological process	12	74	0.000260976	0.00267426	chr01.1105;chr01.1145;chr01.1256;chr01.1857;chr02.0640;chr03.0550;chr03.1804;chr05.0183;chr06.0959;chr09.028;chr09.395;chr10.784
GO:0071704	organic substance metabolic process	Biological process	213	3687	0.000272781	0.00278464	chr01.0292;chr01.0359;chr01.0395;chr01.0561;chr01.0692;chr01.0889;chr01.0904;chr01.1011;chr01.1025;chr01.1035;chr01.1105;chr01.1145;chr01.1256;chr01.1492;chr01.1691;chr01.1725;chr01.1820;chr01.1857;chr01.1899;chr01.1909;chr01.1924;chr01.1931;chr01.1979;chr01.2042;chr01.2061;chr01.2165;chr02.0178;chr02.0266;chr02.0366;chr02.0415;chr02.0444;chr02.0597;chr02.0622;chr02.0640;chr02.0672;chr02.0731;chr…
GO:1903362	regulation of cellular protein catabolic process	Biological process	11	64	0.000278195	0.002808	chr01.0889;chr02.1586;chr04.0649;chr05.1196;chr06.0677;chr07.0473;chr07.0729;chr07.1015;chr09.626;chr13.160;chrX.0098
GO:0007100	mitotic centrosome separation	Biological process	5	13	0.000277696	0.002808	chr02.1410;chr03.1243;chr03.1400;chr05.0789;chr07.0823
GO:0032465	regulation of cytokinesis	Biological process	5	13	0.000277696	0.002808	chr02.0266;chr02.0731;chr03.0508;chrX.1927;scaffold.33
GO:0018022	peptidyl-lysine methylation	Biological process	10	54	0.000280385	0.00281954	chr01.1691;chr02.1966;chr03.1497;chr04.1281;chr05.0309;chr05.0918;chr09.353;chr14.059;chrX.0627;chrX.0765
GO:0005700	polytene chromosome	Cellular component	19	168	0.000574524	0.002833	chr01.1105;chr01.1145;chr01.1691;chr01.1857;chr01.1931;chr02.1550;chr03.0289;chr03.0823;chr03.1229;chr03.1249;chr03.1497;chr06.0168;chr07.0765;chr09.353;chr12.502;chr12.504;chr13.122;chr13.320;scaffold.32
GO:0008309	double-stranded DNA exodeoxyribonuclease activity	Molecular function	3	3	0.000113057	0.00288296	chr06.0923;chr06.1172;chr07.0029
GO:0035312	5'-3' exodeoxyribonuclease activity	Molecular function	3	3	0.000113057	0.00288296	chr05.1232;chr06.0923;chr07.0029
GO:0042176	regulation of protein catabolic process	Biological process	12	75	0.00029706	0.00297612	chr01.0889;chr02.1586;chr02.1878;chr04.0649;chr05.1196;chr06.0677;chr07.0473;chr07.0729;chr07.1015;chr09.626;chr13.160;chrX.0098
GO:0043414	macromolecule methylation	Biological process	15	109	0.000302895	0.00302334	chr01.1105;chr01.1691;chr02.0672;chr02.1966;chr03.1497;chr04.1281;chr05.0309;chr05.0918;chr09.353;chr09.798;chr09.799;chr09.800;chr14.059;chrX.0627;chrX.0765
GO:0044450	microtubule organizing center part	Cellular component	7	31	0.000636574	0.0031033	chr01.2180;chr01.2224;chr02.1878;chr06.0694;chr08.901;chr09.386;chr13.170
GO:0034708	methyltransferase complex	Cellular component	9	50	0.000654725	0.00315592	chr01.1105;chr02.1966;chr04.1281;chr05.0918;chr09.353;chr09.798;chr14.059;chrX.0627;chrX.0765
GO:0006338	chromatin remodeling	Biological process	13	87	0.000336695	0.00334831	chr01.0904;chr01.1105;chr02.1966;chr03.1108;chr03.1674;chr04.1281;chr04.1364;chr07.0044;chr07.0846;chr09.353;chr14.059;chrX.0765;chrX.1596
GO:0044451	nucleoplasm part	Cellular component	33	374	0.000716808	0.00341679	chr01.0904;chr01.1105;chr01.1725;chr01.1820;chr02.0597;chr02.0672;chr02.1171;chr02.1956;chr02.1966;chr03.0289;chr03.0577;chr03.1108;chr03.1746;chr04.1281;chr05.0918;chr06.0176;chr06.0220;chr06.0752;chr07.0044;chr08.061;chr08.929;chr09.107;chr09.312;chr09.353;chr09.798;chr09.828;chr09.893;chr10.647;chr13.122;chr14.059;chrX.0627;chrX.0765;chrX.1596
GO:0044774	mitotic DNA integrity checkpoint	Biological process	7	28	0.000345202	0.00342029	chr01.1035;chr01.2061;chr04.0341;chr05.1198;chr06.0026;chr06.1171;chr11.366
GO:0044237	cellular metabolic process	Biological process	209	3615	0.00035525	0.00350696	chr01.0292;chr01.0359;chr01.0395;chr01.0561;chr01.0692;chr01.0889;chr01.0904;chr01.1011;chr01.1025;chr01.1035;chr01.1105;chr01.1145;chr01.1256;chr01.1492;chr01.1691;chr01.1725;chr01.1820;chr01.1857;chr01.1899;chr01.1909;chr01.1924;chr01.1931;chr01.1979;chr01.2042;chr01.2061;chr01.2165;chr02.0178;chr02.0266;chr02.0366;chr02.0415;chr02.0444;chr02.0597;chr02.0622;chr02.0640;chr02.0672;chr02.0731;chr…
GO:0016233	telomere capping	Biological process	4	8	0.000363978	0.00356698	chr01.1035;chr05.1232;chr10.022;scaffold.32
GO:0034724	DNA replication-independent nucleosome organization	Biological process	4	8	0.000363978	0.00356698	chr03.1108;chr04.1364;chr07.0044;chr09.312
GO:0044249	cellular biosynthetic process	Biological process	119	1835	0.000373862	0.00365057	chr01.0292;chr01.0889;chr01.0904;chr01.1105;chr01.1145;chr01.1256;chr01.1820;chr01.1857;chr01.1899;chr01.1909;chr01.1924;chr01.2042;chr01.2165;chr02.0178;chr02.0366;chr02.0444;chr02.0597;chr02.0622;chr02.0640;chr02.0880;chr02.1037;chr02.1452;chr02.1550;chr02.1653;chr02.1907;chr02.1956;chr02.1966;chr03.0285;chr03.0289;chr03.0432;chr03.0481;chr03.0508;chr03.0550;chr03.0792;chr03.0823;chr03.1108;chr…
GO:0017145	stem cell division	Biological process	13	88	0.000377673	0.00367447	chr01.1725;chr02.0266;chr02.0731;chr03.1654;chr03.1746;chr06.0677;chr07.0666;chr07.0668;chr08.845;chr09.626;chr11.366;chr12.581;chrX.0491
GO:0031109	microtubule polymerization or depolymerization	Biological process	8	37	0.00038248	0.00370785	chr01.2180;chr02.1410;chr05.0789;chr06.0694;chr07.0666;chr07.0668;chr12.581;chr13.170
GO:0016725	oxidoreductase activity, acting on CH or CH2 groups	Molecular function	5	12	0.000154722	0.00375754	chr03.1109;chr03.1361;chr03.1699;chr03.1701;chr05.0814
GO:0042054	histone methyltransferase activity	Molecular function	7	26	0.000173124	0.00383883	chr01.1691;chr02.0672;chr03.1497;chr05.0918;chr09.798;chr09.799;chr09.800
GO:0035173	histone kinase activity	Molecular function	4	7	0.000168896	0.00383883	chr01.0561;chr02.0266;chr02.0731;chr06.0959
GO:0006913	nucleocytoplasmic transport	Biological process	16	124	0.000405336	0.00390136	chr01.0378;chr01.1819;chr02.1653;chr02.1657;chr02.1681;chr03.1495;chr03.1730;chr03.1789;chr04.0124;chr04.0146;chr04.0337;chr05.1196;chr07.0854;chr10.195;chr13.509;chrX.1687
GO:0051169	nuclear transport	Biological process	16	124	0.000405336	0.00390136	chr01.0378;chr01.1819;chr02.1653;chr02.1657;chr02.1681;chr03.1495;chr03.1730;chr03.1789;chr04.0124;chr04.0146;chr04.0337;chr05.1196;chr07.0854;chr10.195;chr13.509;chrX.1687
GO:0007020	microtubule nucleation	Biological process	5	14	0.000414433	0.00396062	chr01.2180;chr07.0666;chr07.0668;chr12.581;chr13.170
GO:0010458	exit from mitosis	Biological process	5	14	0.000414433	0.00396062	chr03.1804;chr06.0264;chr07.0729;chr13.160;chrX.0098
GO:0048519	negative regulation of biological process	Biological process	82	1167	0.000417331	0.00397423	chr01.0292;chr01.0359;chr01.0692;chr01.0904;chr01.1025;chr01.1035;chr01.1105;chr01.1145;chr01.1256;chr01.1562;chr01.1691;chr01.1820;chr01.1924;chr01.2061;chr01.2165;chr01.2224;chr02.1500;chr02.1550;chr02.1586;chr02.1653;chr02.1806;chr03.0432;chr03.0476;chr03.0508;chr03.0550;chr03.0587;chr03.0792;chr03.0823;chr03.1243;chr03.1497;chr03.1653;chr03.1804;chr04.0341;chr04.0649;chr04.0952;chr05.0183;chr…
GO:0046785	microtubule polymerization	Biological process	6	21	0.000423613	0.00400574	chr01.2180;chr06.0694;chr07.0666;chr07.0668;chr12.581;chr13.170
GO:0098728	germline stem cell asymmetric division	Biological process	6	21	0.000423613	0.00400574	chr02.0266;chr02.0731;chr06.0677;chr07.0666;chr07.0668;chr09.626
GO:0007135	meiosis II	Biological process	7	29	0.000435844	0.00409268	chr02.1806;chr03.1654;chr06.0264;chr06.0323;chr07.0729;chr13.160;chr13.170
GO:0090307	mitotic spindle assembly	Biological process	7	29	0.000435844	0.00409268	chr02.1806;chr03.0476;chr03.1400;chr05.0241;chr06.0323;chr07.0823;chr09.626
GO:0043566	structure-specific DNA binding	Molecular function	9	44	0.000205257	0.0043617	chr01.1691;chr02.1657;chr03.1495;chr04.1378;chr06.0026;chr06.1171;chr07.0029;chr09.828;chr10.022
GO:0000242	pericentriolar material	Cellular component	4	10	0.000974126	0.00454239	chr01.2180;chr01.2224;chr06.0694;chr08.901
GO:0070938	contractile ring	Cellular component	4	10	0.000974126	0.00454239	chr03.0476;chr03.0734;chr05.0241;chrX.1927
GO:1901576	organic substance biosynthetic process	Biological process	119	1848	0.000508006	0.00475374	chr01.0292;chr01.0889;chr01.0904;chr01.1105;chr01.1145;chr01.1256;chr01.1820;chr01.1857;chr01.1899;chr01.1909;chr01.1924;chr01.2042;chr01.2165;chr02.0178;chr02.0366;chr02.0444;chr02.0597;chr02.0622;chr02.0640;chr02.0880;chr02.1037;chr02.1452;chr02.1550;chr02.1653;chr02.1907;chr02.1956;chr02.1966;chr03.0285;chr03.0289;chr03.0432;chr03.0481;chr03.0508;chr03.0550;chr03.0792;chr03.0823;chr03.1108;chr…
GO:0048523	negative regulation of cellular process	Biological process	74	1035	0.000524806	0.00489395	chr01.0292;chr01.0359;chr01.0692;chr01.0904;chr01.1025;chr01.1035;chr01.1105;chr01.1145;chr01.1256;chr01.1562;chr01.1820;chr01.1924;chr01.2061;chr01.2165;chr01.2224;chr02.1500;chr02.1550;chr02.1586;chr02.1806;chr03.0432;chr03.0476;chr03.0508;chr03.0550;chr03.0587;chr03.0792;chr03.0823;chr03.1243;chr03.1497;chr03.1804;chr04.0341;chr04.0649;chr04.0952;chr05.0183;chr05.0241;chr05.0309;chr05.0914;chr…
GO:0030717	karyosome formation	Biological process	7	30	0.000544528	0.00506036	chr02.1657;chr03.1495;chr04.0337;chr04.1378;chr05.0993;chrX.1666;chrX.1739
GO:0051129	negative regulation of cellular component organization	Biological process	17	140	0.000553624	0.0051272	chr01.1025;chr01.1256;chr01.1924;chr01.2224;chr02.1586;chr03.0587;chr03.1497;chr04.0649;chr05.0309;chr06.0026;chr06.0677;chr07.0729;chr07.1015;chr09.626;chr13.160;chr14.016;chrX.0889
GO:0051299	centrosome separation	Biological process	6	22	0.000558304	0.00515284	chr02.1410;chr03.1243;chr03.1400;chr05.0789;chr06.0694;chr07.0823
GO:2000112	regulation of cellular macromolecule biosynthetic process	Biological process	68	934	0.000567968	0.00522415	chr01.0292;chr01.0889;chr01.0904;chr01.1105;chr01.1145;chr01.1256;chr01.1820;chr01.1924;chr01.2165;chr02.0366;chr02.1037;chr02.1550;chr02.1966;chr03.0285;chr03.0289;chr03.0432;chr03.0508;chr03.0550;chr03.0792;chr03.0823;chr03.1229;chr03.1249;chr03.1266;chr03.1653;chr03.1804;chr04.1092;chr04.1266;chr04.1281;chr05.0171;chr05.0172;chr05.0183;chr05.0309;chr05.0914;chr05.0918;chr05.1062;chr06.0230;chr…
GO:0016796	exonuclease activity, active with either ribo- or deoxyribonucleic acids and producing 5'-phosphomonoesters	Molecular function	6	20	0.000268144	0.00547013	chr02.1907;chr04.0306;chr05.1232;chr06.0923;chr06.1172;chr07.0029
GO:0010556	regulation of macromolecule biosynthetic process	Biological process	69	953	0.000599879	0.00549889	chr01.0292;chr01.0889;chr01.0904;chr01.1105;chr01.1145;chr01.1256;chr01.1820;chr01.1924;chr01.2165;chr02.0366;chr02.1037;chr02.1550;chr02.1966;chr03.0285;chr03.0289;chr03.0432;chr03.0508;chr03.0550;chr03.0792;chr03.0823;chr03.1229;chr03.1249;chr03.1266;chr03.1653;chr03.1804;chr04.1010;chr04.1092;chr04.1266;chr04.1281;chr05.0171;chr05.0172;chr05.0183;chr05.0309;chr05.0914;chr05.0918;chr05.1062;chr…
GO:0065009	regulation of molecular function	Biological process	42	506	0.000620038	0.00566442	chr01.0292;chr01.1025;chr01.1924;chr02.0245;chr02.1445;chr02.1586;chr02.1681;chr02.1806;chr03.0013;chr03.0285;chr03.0432;chr03.0550;chr03.1243;chr03.1266;chr03.1361;chr03.1804;chr04.0649;chr05.0171;chr05.0814;chr05.1094;chr06.0264;chr06.0323;chr06.0677;chr07.0467;chr07.0729;chr07.0910;chr07.1015;chr08.845;chr08.926;chr09.353;chr09.626;chr09.806;chr09.828;chr10.784;chr12.388;chr13.160;chr14.059;ch…
GO:0051447	negative regulation of meiotic cell cycle	Biological process	4	9	0.000629476	0.00573121	chr01.1025;chr03.0587;chr06.0026;chr06.0677
GO:0051246	regulation of protein metabolic process	Biological process	48	604	0.000663981	0.00602502	chr01.0292;chr01.0889;chr01.1025;chr01.1256;chr02.1445;chr02.1586;chr02.1806;chr02.1878;chr03.0285;chr03.0432;chr03.1108;chr03.1243;chr03.1266;chr03.1361;chr03.1497;chr03.1653;chr03.1804;chr04.0649;chr04.1350;chr05.0309;chr05.0814;chr05.0859;chr05.0918;chr05.1094;chr05.1196;chr06.0264;chr06.0323;chr06.0677;chr07.0473;chr07.0729;chr07.0846;chr07.1015;chr08.573;chr08.845;chr08.926;chr09.353;chr09.6…
GO:0006606	protein import into nucleus	Biological process	10	60	0.000677041	0.00606188	chr02.1657;chr02.1681;chr03.1495;chr03.1730;chr03.1789;chr04.0337;chr05.1196;chr07.0854;chr13.509;chrX.1687
GO:0044744	protein targeting to nucleus	Biological process	10	60	0.000677041	0.00606188	chr02.1657;chr02.1681;chr03.1495;chr03.1730;chr03.1789;chr04.0337;chr05.1196;chr07.0854;chr13.509;chrX.1687
GO:1902593	single-organism nuclear import	Biological process	10	60	0.000677041	0.00606188	chr02.1657;chr02.1681;chr03.1495;chr03.1730;chr03.1789;chr04.0337;chr05.1196;chr07.0854;chr13.509;chrX.1687
GO:0032268	regulation of cellular protein metabolic process	Biological process	44	540	0.000676419	0.00606188	chr01.0292;chr01.0889;chr01.1025;chr01.1256;chr02.1445;chr02.1586;chr02.1806;chr03.0285;chr03.0432;chr03.1108;chr03.1243;chr03.1266;chr03.1361;chr03.1497;chr03.1653;chr03.1804;chr04.0649;chr05.0309;chr05.0814;chr05.0918;chr05.1094;chr05.1196;chr06.0264;chr06.0323;chr06.0677;chr07.0473;chr07.0729;chr07.0846;chr07.1015;chr08.573;chr08.845;chr08.926;chr09.353;chr09.626;chr09.798;chr09.806;chr09.828;…
GO:0048477	oogenesis	Biological process	44	541	0.000703423	0.00627724	chr01.1105;chr01.1145;chr01.1256;chr01.1562;chr01.1725;chr01.1857;chr01.2180;chr02.0266;chr02.0640;chr02.0731;chr02.1550;chr02.1657;chr02.1888;chr03.0432;chr03.0550;chr03.1495;chr03.1746;chr03.1789;chr03.1804;chr04.0337;chr04.1378;chr05.0183;chr05.0993;chr06.0017;chr06.0176;chr06.0334;chr06.0959;chr07.0666;chr07.0668;chr07.0846;chr08.845;chr09.028;chr09.395;chr09.798;chr09.799;chr09.800;chr09.828…
GO:0018193	peptidyl-amino acid modification	Biological process	30	326	0.000764631	0.00680093	chr01.0561;chr01.0904;chr01.1105;chr01.1691;chr02.0266;chr02.0731;chr02.1500;chr02.1966;chr03.1243;chr03.1497;chr04.1281;chr04.1364;chr05.0309;chr05.0918;chr05.1123;chr05.1196;chr06.0959;chr07.0044;chr08.061;chr08.161;chr09.353;chr09.798;chr09.799;chr09.800;chr12.616;chr14.059;chrX.0627;chrX.0765;chrX.1596;chrX.1731
GO:0032259	methylation	Biological process	15	119	0.000785447	0.0069631	chr01.1105;chr01.1691;chr02.0672;chr02.1966;chr03.1497;chr04.1281;chr05.0309;chr05.0918;chr09.353;chr09.798;chr09.799;chr09.800;chr14.059;chrX.0627;chrX.0765
GO:0006473	protein acetylation	Biological process	13	95	0.000801374	0.007081	chr01.0904;chr01.1011;chr01.1105;chr02.1966;chr03.1497;chr04.1281;chr04.1364;chr05.0309;chr07.0044;chr08.161;chr14.059;chrX.0765;chrX.1596
GO:0009058	biosynthetic process	Biological process	120	1887	0.00080557	0.0070948	chr01.0292;chr01.0889;chr01.0904;chr01.1105;chr01.1145;chr01.1256;chr01.1820;chr01.1857;chr01.1899;chr01.1909;chr01.1924;chr01.2042;chr01.2165;chr02.0178;chr02.0366;chr02.0444;chr02.0597;chr02.0622;chr02.0640;chr02.0880;chr02.1037;chr02.1452;chr02.1550;chr02.1653;chr02.1907;chr02.1956;chr02.1966;chr03.0285;chr03.0289;chr03.0432;chr03.0481;chr03.0508;chr03.0550;chr03.0792;chr03.0823;chr03.1108;chr…
GO:0044763	single-organism cellular process	Biological process	236	4234	0.000854005	0.00749688	chr01.0261;chr01.0292;chr01.0359;chr01.0395;chr01.0561;chr01.0692;chr01.0889;chr01.0904;chr01.1025;chr01.1035;chr01.1105;chr01.1113;chr01.1145;chr01.1153;chr01.1256;chr01.1454;chr01.1492;chr01.1512;chr01.1562;chr01.1621;chr01.1691;chr01.1725;chr01.1820;chr01.1857;chr01.1909;chr01.1924;chr01.1931;chr01.1979;chr01.2042;chr01.2061;chr01.2065;chr01.2180;chr01.2224;chr02.0178;chr02.0245;chr02.0266;chr…
GO:0098722	asymmetric stem cell division	Biological process	10	62	0.000883727	0.00770759	chr02.0266;chr02.0731;chr03.1654;chr06.0677;chr07.0666;chr07.0668;chr09.626;chr11.366;chr12.581;chrX.0491
GO:0044092	negative regulation of molecular function	Biological process	14	108	0.000883198	0.00770759	chr01.1025;chr01.1924;chr02.1586;chr02.1806;chr03.1243;chr03.1804;chr04.0649;chr06.0323;chr06.0677;chr07.0729;chr07.1015;chr09.626;chr09.806;chr13.160
GO:0031399	regulation of protein modification process	Biological process	31	345	0.000932348	0.00810541	chr01.1025;chr02.1445;chr02.1586;chr03.0285;chr03.1108;chr03.1243;chr03.1266;chr03.1497;chr03.1653;chr03.1804;chr04.0649;chr05.0309;chr05.0918;chr05.1094;chr05.1196;chr06.0264;chr06.0677;chr07.0729;chr07.1015;chr08.573;chr08.845;chr08.926;chr09.353;chr09.626;chr09.798;chr09.806;chr09.828;chr12.388;chr13.160;chr14.059;chrX.0101
GO:0008297	single-stranded DNA exodeoxyribonuclease activity	Molecular function	3	4	0.00043596	0.0082348	chr04.0306;chr06.0923;chr07.0029
GO:0008409	5'-3' exonuclease activity	Molecular function	3	4	0.00043596	0.0082348	chr05.1232;chr06.0923;chr07.0029
GO:0051172	negative regulation of nitrogen compound metabolic process	Biological process	42	518	0.000999404	0.00866043	chr01.0292;chr01.0359;chr01.0904;chr01.1025;chr01.1105;chr01.1145;chr01.1820;chr01.1924;chr01.2165;chr02.1550;chr02.1806;chr03.0508;chr03.0550;chr03.0792;chr03.0823;chr03.1243;chr03.1497;chr03.1804;chr05.0309;chr05.0914;chr05.0918;chr05.1062;chr05.1196;chr06.0026;chr06.0230;chr06.0323;chr06.0334;chr06.1171;chr07.0729;chr07.0764;chr07.0765;chr08.061;chr08.845;chr09.353;chr09.395;chr09.798;chr09.80…
GO:0031062	positive regulation of histone methylation	Biological process	4	10	0.00100806	0.00870748	chr05.0309;chr05.0918;chr09.353;chr14.059
GO:0044085	cellular component biogenesis	Biological process	78	1131	0.00107761	0.00927849	chr01.0904;chr01.1105;chr01.1145;chr01.1256;chr01.1621;chr01.1725;chr01.1819;chr01.1820;chr01.1857;chr01.2065;chr01.2180;chr01.2224;chr02.0640;chr02.0672;chr02.1410;chr02.1587;chr02.1657;chr02.1806;chr02.1878;chr03.0476;chr03.0508;chr03.0550;chr03.0734;chr03.1108;chr03.1400;chr03.1654;chr03.1746;chr03.1804;chr04.0337;chr04.1364;chr04.1378;chr05.0183;chr05.0241;chr05.0789;chr05.0859;chr05.1196;chr…
GO:0006346	methylation-dependent chromatin silencing	Biological process	3	5	0.00114431	0.00960719	chr01.0292;chr05.0309;chr06.0334
GO:0009157	deoxyribonucleoside monophosphate biosynthetic process	Biological process	3	5	0.00114431	0.00960719	chr01.2042;chr03.0481;chr08.889
GO:0009162	deoxyribonucleoside monophosphate metabolic process	Biological process	3	5	0.00114431	0.00960719	chr01.2042;chr03.0481;chr08.889
GO:0045740	positive regulation of DNA replication	Biological process	3	5	0.00114431	0.00960719	chr04.1266;chr06.0959;chr08.061
GO:0030866	cortical actin cytoskeleton organization	Biological process	10	64	0.00113961	0.00960719	chr01.1153;chr02.1806;chr03.0476;chr03.0508;chr03.0734;chr05.0241;chr06.0323;chr13.170;chrX.0491;chrX.1927
GO:0051170	nuclear import	Biological process	10	64	0.00113961	0.00960719	chr02.1657;chr02.1681;chr03.1495;chr03.1730;chr03.1789;chr04.0337;chr05.1196;chr07.0854;chr13.509;chrX.1687
GO:0051054	positive regulation of DNA metabolic process	Biological process	5	17	0.00113153	0.00960719	chr04.1266;chr05.0171;chr06.0334;chr06.0959;chr08.061
GO:2000242	negative regulation of reproductive process	Biological process	5	17	0.00113153	0.00960719	chr01.1025;chr03.0587;chr06.0026;chr06.0677;chrX.0889
GO:1990234	transferase complex	Cellular component	39	495	0.00209571	0.00966729	chr01.0692;chr01.0904;chr01.1025;chr01.1105;chr02.0444;chr02.1907;chr02.1966;chr03.0285;chr03.0289;chr03.1266;chr03.1349;chr04.0306;chr04.1266;chr04.1281;chr04.1350;chr05.0859;chr05.0918;chr06.0220;chr06.0264;chr07.0044;chr07.0473;chr08.061;chr09.107;chr09.353;chr09.595;chr09.798;chr10.106;chr10.647;chr12.388;chr13.220;chr13.309;chr14.025;chr14.059;chrX.0098;chrX.0101;chrX.0348;chrX.0627;chrX.076…
GO:0048545	response to steroid hormone	Biological process	6	25	0.00116728	0.00973939	chr02.1550;chr08.061;chr08.889;chr09.798;chr09.799;chr09.800
GO:0050794	regulation of cellular process	Biological process	159	2657	0.00116496	0.00973939	chr01.0261;chr01.0292;chr01.0359;chr01.0561;chr01.0692;chr01.0889;chr01.0904;chr01.1025;chr01.1035;chr01.1105;chr01.1145;chr01.1256;chr01.1454;chr01.1562;chr01.1621;chr01.1725;chr01.1820;chr01.1924;chr01.2061;chr01.2065;chr01.2165;chr01.2180;chr01.2224;chr02.0266;chr02.0366;chr02.0597;chr02.0640;chr02.0691;chr02.0731;chr02.1037;chr02.1445;chr02.1500;chr02.1550;chr02.1586;chr02.1681;chr02.1712;chr…
GO:0071254	cytoplasmic U snRNP body	Cellular component	3	6	0.00214793	0.00980277	chr01.1725;chr03.1746;chr06.0752
GO:1903308	regulation of chromatin modification	Biological process	12	87	0.00117863	0.00980376	chr01.0292;chr01.1820;chr03.1497;chr05.0309;chr05.0914;chr05.0918;chr05.1062;chr06.0334;chr07.0729;chr09.353;chr13.160;chr14.059
GO:0051298	centrosome duplication	Biological process	7	34	0.0012116	0.0100161	chr01.2224;chr02.1878;chr05.0183;chr06.0694;chr08.061;chr09.386;chr12.581
GO:2000045	regulation of G1/S transition of mitotic cell cycle	Biological process	7	34	0.0012116	0.0100161	chr01.1562;chr01.1820;chr02.0597;chr02.1956;chr03.0550;chr03.1804;chr09.893
GO:0005656	nuclear pre-replicative complex	Cellular component	2	2	0.00244321	0.0101761	chr01.1820;chr06.0176
GO:0008622	epsilon DNA polymerase complex	Cellular component	2	2	0.00244321	0.0101761	chr04.0306;chr04.1266
GO:0031390	Ctf18 RFC-like complex	Cellular component	2	2	0.00244321	0.0101761	chr02.1037;chr05.0171
GO:0032389	MutLalpha complex	Cellular component	2	2	0.00244321	0.0101761	chr01.1492;chr07.0809
GO:0035101	FACT complex	Cellular component	2	2	0.00244321	0.0101761	chr09.312;chr09.828
GO:0036387	pre-replicative complex	Cellular component	2	2	0.00244321	0.0101761	chr01.1820;chr06.0176
GO:0043625	delta DNA polymerase complex	Cellular component	2	2	0.00244321	0.0101761	chr02.1907;chr10.106
GO:0070762	nuclear pore transmembrane ring	Cellular component	2	2	0.00244321	0.0101761	chr01.1819;chr03.1730
GO:0071204	histone pre-mRNA 3'end processing complex	Cellular component	2	2	0.00244321	0.0101761	chr04.0124;chr06.0752
GO:0008094	DNA-dependent ATPase activity	Molecular function	7	31	0.000561931	0.0102352	chr01.0904;chr01.1924;chr04.1378;chr05.0309;chr06.0026;chr06.1171;chr12.352
GO:0016573	histone acetylation	Biological process	12	88	0.0013051	0.0107233	chr01.0904;chr01.1105;chr02.1966;chr03.1497;chr04.1281;chr04.1364;chr05.0309;chr07.0044;chr08.161;chr14.059;chrX.0765;chrX.1596
GO:0031032	actomyosin structure organization	Biological process	13	100	0.0013046	0.0107233	chr01.1153;chr01.1725;chr02.1806;chr02.1888;chr03.0476;chr03.0508;chr03.0734;chr03.1746;chr05.0241;chr06.0323;chr07.0467;chr13.170;chrX.1927
GO:1902562	H4 histone acetyltransferase complex	Cellular component	7	39	0.00265183	0.0109388	chr01.0904;chr02.1966;chr04.1281;chr07.0044;chr14.059;chrX.0765;chrX.1596
GO:0044710	single-organism metabolic process	Biological process	107	1668	0.001377	0.0112797	chr01.0292;chr01.0359;chr01.0395;chr01.0561;chr01.0692;chr01.0904;chr01.1035;chr01.1105;chr01.1145;chr01.1492;chr01.1691;chr01.1820;chr01.1857;chr01.1909;chr01.1924;chr01.1931;chr01.1979;chr01.2042;chr01.2061;chr02.0266;chr02.0597;chr02.0622;chr02.0640;chr02.0672;chr02.0731;chr02.1452;chr02.1550;chr02.1907;chr02.1956;chr02.1966;chr03.0481;chr03.0550;chr03.1108;chr03.1109;chr03.1229;chr03.1249;chr…
GO:0003777	microtubule motor activity	Molecular function	9	51	0.000654219	0.0115052	chr02.1410;chr02.1587;chr03.0476;chr03.1400;chr04.1190;chr05.0241;chr05.0789;chr07.0823;chr07.0845
GO:0007110	meiosis I cytokinesis	Biological process	6	26	0.00145475	0.0118089	chr02.1410;chr02.1806;chr03.0508;chr04.1190;chr05.0789;chr06.0323
GO:0031935	regulation of chromatin silencing	Biological process	7	35	0.00145089	0.0118089	chr01.0292;chr01.1820;chr05.0914;chr05.1062;chr06.0334;chr07.0729;chr13.160
GO:1902806	regulation of cell cycle G1/S phase transition	Biological process	7	35	0.00145089	0.0118089	chr01.1562;chr01.1820;chr02.0597;chr02.1956;chr03.0550;chr03.1804;chr09.893
GO:0031523	Myb complex	Cellular component	4	13	0.00294703	0.0120407	chr01.1105;chr01.1145;chr02.0640;chr03.0550
GO:0000726	non-recombinational repair	Biological process	4	11	0.00152221	0.0121013	chr01.1909;chr04.1042;chr05.1232;chr13.309
GO:0006301	postreplication repair	Biological process	4	11	0.00152221	0.0121013	chr02.0622;chr04.1266;chr06.0026;chr10.784
GO:0006999	nuclear pore organization	Biological process	4	11	0.00152221	0.0121013	chr01.1819;chr02.1657;chr03.1730;chr13.509
GO:0007096	regulation of exit from mitosis	Biological process	4	11	0.00152221	0.0121013	chr03.1804;chr06.0264;chr07.0729;chr13.160
GO:0042816	vitamin B6 metabolic process	Biological process	4	11	0.00152221	0.0121013	chr03.1109;chr03.1699;chr03.1701;chr08.911
GO:0090329	regulation of DNA-dependent DNA replication	Biological process	4	11	0.00152221	0.0121013	chr04.1266;chr05.0171;chr05.0183;chr08.061
GO:0000387	spliceosomal snRNP assembly	Biological process	5	18	0.00150343	0.0121013	chr01.1725;chr03.1746;chr05.0859;chr07.0213;chr09.798
GO:0031326	regulation of cellular biosynthetic process	Biological process	69	986	0.00154444	0.012242	chr01.0292;chr01.0889;chr01.0904;chr01.1105;chr01.1145;chr01.1256;chr01.1820;chr01.1924;chr01.2165;chr02.0366;chr02.1037;chr02.1550;chr02.1966;chr03.0285;chr03.0289;chr03.0432;chr03.0508;chr03.0550;chr03.0792;chr03.0823;chr03.1229;chr03.1249;chr03.1266;chr03.1653;chr03.1804;chr04.1010;chr04.1092;chr04.1266;chr04.1281;chr05.0171;chr05.0172;chr05.0183;chr05.0309;chr05.0914;chr05.0918;chr05.1062;chr…
GO:0017056	structural constituent of nuclear pore	Molecular function	5	16	0.000726888	0.0123571	chr01.1819;chr02.1657;chr03.1495;chr04.0337;chr13.509
GO:0006475	internal protein amino acid acetylation	Biological process	12	90	0.00159185	0.0125074	chr01.0904;chr01.1105;chr02.1966;chr03.1497;chr04.1281;chr04.1364;chr05.0309;chr07.0044;chr08.161;chr14.059;chrX.0765;chrX.1596
GO:0018393	internal peptidyl-lysine acetylation	Biological process	12	90	0.00159185	0.0125074	chr01.0904;chr01.1105;chr02.1966;chr03.1497;chr04.1281;chr04.1364;chr05.0309;chr07.0044;chr08.161;chr14.059;chrX.0765;chrX.1596
GO:0018394	peptidyl-lysine acetylation	Biological process	12	90	0.00159185	0.0125074	chr01.0904;chr01.1105;chr02.1966;chr03.1497;chr04.1281;chr04.1364;chr05.0309;chr07.0044;chr08.161;chr14.059;chrX.0765;chrX.1596
GO:0009889	regulation of biosynthetic process	Biological process	69	989	0.00167552	0.0131265	chr01.0292;chr01.0889;chr01.0904;chr01.1105;chr01.1145;chr01.1256;chr01.1820;chr01.1924;chr01.2165;chr02.0366;chr02.1037;chr02.1550;chr02.1966;chr03.0285;chr03.0289;chr03.0432;chr03.0508;chr03.0550;chr03.0792;chr03.0823;chr03.1229;chr03.1249;chr03.1266;chr03.1653;chr03.1804;chr04.1010;chr04.1092;chr04.1266;chr04.1281;chr05.0171;chr05.0172;chr05.0183;chr05.0309;chr05.0914;chr05.0918;chr05.1062;chr…
GO:0042078	germ-line stem cell division	Biological process	7	36	0.00172551	0.013479	chr02.0266;chr02.0731;chr06.0677;chr07.0666;chr07.0668;chr08.845;chr09.626
GO:1903829	positive regulation of cellular protein localization	Biological process	6	27	0.00179316	0.0139267	chr01.1562;chr03.0508;chr04.0337;chr07.0823;chr08.845;chr13.122
GO:0010638	positive regulation of organelle organization	Biological process	16	142	0.00179268	0.0139267	chr01.0889;chr03.0508;chr05.0309;chr05.0918;chr05.1196;chr06.0334;chr07.0467;chr07.0473;chr07.0729;chr08.926;chr09.353;chr09.828;chr12.581;chr13.160;chr14.059;chrX.0098
GO:0032269	negative regulation of cellular protein metabolic process	Biological process	20	197	0.00184188	0.014264	chr01.1025;chr02.1586;chr02.1806;chr03.1243;chr03.1497;chr03.1804;chr04.0649;chr05.0309;chr05.1196;chr06.0323;chr06.0677;chr07.0729;chr07.1015;chr08.845;chr09.626;chr09.806;chr09.828;chr13.160;chrX.1666;chrX.1739
GO:0031616	spindle pole centrosome	Cellular component	3	7	0.00362175	0.0146578	chr01.0889;chr02.0266;chr02.0731
GO:0000400	four-way junction DNA binding	Molecular function	4	10	0.000902219	0.014843	chr04.1378;chr06.0026;chr06.1171;chr07.0029
GO:0000723	telomere maintenance	Biological process	5	19	0.00195802	0.0150338	chr01.1035;chr01.1924;chr05.1232;chr10.022;scaffold.32
GO:0031122	cytoplasmic microtubule organization	Biological process	5	19	0.00195802	0.0150338	chr07.0666;chr07.0668;chr08.901;chr12.581;chr13.170
GO:0032200	telomere organization	Biological process	5	19	0.00195802	0.0150338	chr01.1035;chr01.1924;chr05.1232;chr10.022;scaffold.32
GO:0010927	cellular component assembly involved in morphogenesis	Biological process	17	157	0.00201291	0.0153677	chr01.1105;chr01.1145;chr01.1256;chr01.1725;chr01.1857;chr01.2224;chr02.0640;chr02.1878;chr03.0550;chr03.1746;chr03.1804;chr05.0183;chr06.0959;chr08.845;chr09.028;chr09.395;chr10.784
GO:0040029	regulation of gene expression, epigenetic	Biological process	17	157	0.00201291	0.0153677	chr01.0292;chr01.0904;chr01.1105;chr01.1820;chr03.0508;chr03.0823;chr05.0309;chr05.0914;chr05.1062;chr06.0334;chr06.1171;chr07.0729;chr07.0764;chr09.353;chr13.160;chr14.059;chrX.1731
GO:0000077	DNA damage checkpoint	Biological process	7	37	0.00203889	0.0154348	chr01.1035;chr01.2061;chr03.1497;chr06.0026;chr08.792;chr09.627;chr11.366
GO:0000212	meiotic spindle organization	Biological process	7	37	0.00203889	0.0154348	chr01.2180;chr02.1410;chr03.1654;chr04.0337;chr05.0789;chr07.0845;chr13.170
GO:0034622	cellular macromolecular complex assembly	Biological process	31	362	0.00203239	0.0154348	chr01.0904;chr01.1105;chr01.1621;chr01.1725;chr01.1819;chr01.1820;chr01.2065;chr01.2180;chr02.1657;chr03.0508;chr03.1108;chr03.1746;chr04.1364;chr04.1378;chr05.0859;chr05.1196;chr06.0176;chr06.0694;chr07.0044;chr07.0213;chr07.0424;chr07.0666;chr07.0668;chr07.0765;chr09.798;chr09.828;chr11.328;chr12.581;chr13.170;chr14.225;scaffold.45
GO:0008276	protein methyltransferase activity	Molecular function	7	34	0.00101488	0.0156845	chr01.1691;chr02.0672;chr03.1497;chr05.0918;chr09.798;chr09.799;chr09.800
GO:0004527	exonuclease activity	Molecular function	6	25	0.000998361	0.0156845	chr02.1907;chr04.0306;chr05.1232;chr06.0923;chr06.1172;chr07.0029
GO:0051248	negative regulation of protein metabolic process	Biological process	20	199	0.00207952	0.0156983	chr01.1025;chr02.1586;chr02.1806;chr03.1243;chr03.1497;chr03.1804;chr04.0649;chr05.0309;chr05.1196;chr06.0323;chr06.0677;chr07.0729;chr07.1015;chr08.845;chr09.626;chr09.806;chr09.828;chr13.160;chrX.1666;chrX.1739
GO:0006464	cellular protein modification process	Biological process	75	1104	0.00212311	0.0159381	chr01.0292;chr01.0395;chr01.0561;chr01.0889;chr01.0904;chr01.1011;chr01.1025;chr01.1105;chr01.1691;chr02.0266;chr02.0672;chr02.0731;chr02.1445;chr02.1500;chr02.1586;chr02.1806;chr02.1878;chr02.1966;chr03.0285;chr03.0289;chr03.1108;chr03.1229;chr03.1243;chr03.1249;chr03.1266;chr03.1497;chr03.1653;chr03.1804;chr04.0649;chr04.0952;chr04.1281;chr04.1364;chr05.0309;chr05.0918;chr05.1094;chr05.1123;chr…
GO:0036211	protein modification process	Biological process	75	1104	0.00212311	0.0159381	chr01.0292;chr01.0395;chr01.0561;chr01.0889;chr01.0904;chr01.1011;chr01.1025;chr01.1105;chr01.1691;chr02.0266;chr02.0672;chr02.0731;chr02.1445;chr02.1500;chr02.1586;chr02.1806;chr02.1878;chr02.1966;chr03.0285;chr03.0289;chr03.1108;chr03.1229;chr03.1243;chr03.1249;chr03.1266;chr03.1497;chr03.1653;chr03.1804;chr04.0649;chr04.0952;chr04.1281;chr04.1364;chr05.0309;chr05.0918;chr05.1094;chr05.1123;chr…
GO:0007144	female meiosis I	Biological process	3	6	0.00220411	0.0161415	chr01.2180;chr03.1243;chr06.0264
GO:0007147	female meiosis II	Biological process	3	6	0.00220411	0.0161415	chr03.1654;chr06.0264;chr13.170
GO:0019918	peptidyl-arginine methylation, to symmetrical-dimethyl arginine	Biological process	3	6	0.00220411	0.0161415	chr09.798;chr09.799;chr09.800
GO:0030719	P granule organization	Biological process	3	6	0.00220411	0.0161415	chr09.798;chr09.799;chr09.800
GO:0035736	cell proliferation involved in compound eye morphogenesis	Biological process	3	6	0.00220411	0.0161415	chr03.1229;chr03.1249;chr03.1804
GO:0051383	kinetochore organization	Biological process	3	6	0.00220411	0.0161415	chr01.1621;chr07.0666;chr07.0668
GO:0090435	protein localization to nuclear envelope	Biological process	3	6	0.00220411	0.0161415	chr02.1657;chr03.0508;chr04.0337
GO:0000076	DNA replication checkpoint	Biological process	4	12	0.00219424	0.0161415	chr04.0341;chr05.0183;chr05.1198;chr09.627
GO:0045035	sensory organ precursor cell division	Biological process	4	12	0.00219424	0.0161415	chr03.1229;chr03.1249;chr03.1804;chrX.1927
GO:1904949	ATPase complex	Cellular component	8	53	0.00413972	0.0165976	chr01.0904;chr01.1105;chr04.1442;chr06.1171;chr07.0044;chr09.362;chr09.627;scaffold.73
GO:0006267	pre-replicative complex assembly involved in nuclear cell cycle DNA replication	Biological process	2	2	0.0024865	0.0172709	chr01.1820;chr06.0176
GO:0007065	male meiosis sister chromatid cohesion	Biological process	2	2	0.0024865	0.0172709	chr07.0729;chr13.160
GO:0007066	female meiosis sister chromatid cohesion	Biological process	2	2	0.0024865	0.0172709	chr07.0729;chr13.160
GO:0016344	meiotic chromosome movement towards spindle pole	Biological process	2	2	0.0024865	0.0172709	chr02.1410;chr05.0789
GO:0016346	male meiotic chromosome movement towards spindle pole	Biological process	2	2	0.0024865	0.0172709	chr02.1410;chr05.0789
GO:0030240	skeletal muscle thin filament assembly	Biological process	2	2	0.0024865	0.0172709	chr01.1725;chr03.1746
GO:0031134	sister chromatid biorientation	Biological process	2	2	0.0024865	0.0172709	chr02.1410;chr05.0789
GO:0036388	pre-replicative complex assembly	Biological process	2	2	0.0024865	0.0172709	chr01.1820;chr06.0176
GO:0044030	regulation of DNA methylation	Biological process	2	2	0.0024865	0.0172709	chr05.0309;chr09.798
GO:0045004	DNA replication proofreading	Biological process	2	2	0.0024865	0.0172709	chr02.1907;chr04.0306
GO:0045144	meiotic sister chromatid segregation	Biological process	2	2	0.0024865	0.0172709	chr07.0729;chr13.160
GO:0051177	meiotic sister chromatid cohesion	Biological process	2	2	0.0024865	0.0172709	chr07.0729;chr13.160
GO:0051754	meiotic sister chromatid cohesion, centromeric	Biological process	2	2	0.0024865	0.0172709	chr07.0729;chr13.160
GO:0055047	generative cell mitosis	Biological process	2	2	0.0024865	0.0172709	chr02.1410;chr05.0789
GO:0070601	centromeric sister chromatid cohesion	Biological process	2	2	0.0024865	0.0172709	chr07.0729;chr13.160
GO:0097240	chromosome attachment to the nuclear envelope	Biological process	2	2	0.0024865	0.0172709	chr02.1657;chr03.1495
GO:0097298	regulation of nucleus size	Biological process	2	2	0.0024865	0.0172709	chr02.1657;chr03.1495
GO:1902299	pre-replicative complex assembly involved in cell cycle DNA replication	Biological process	2	2	0.0024865	0.0172709	chr01.1820;chr06.0176
GO:1990194	cytoplasmic U snRNP body assembly	Biological process	2	2	0.0024865	0.0172709	chr01.1725;chr03.1746
GO:1903827	regulation of cellular protein localization	Biological process	9	59	0.00237332	0.0172709	chr01.1562;chr03.0508;chr03.0550;chr04.0337;chr05.1196;chr07.0823;chr08.845;chr13.122;chrX.1687
GO:0007064	mitotic sister chromatid cohesion	Biological process	5	20	0.00250547	0.0173579	chr01.1931;chr02.1037;chr03.0550;chr05.0171;chr08.161
GO:0030865	cortical cytoskeleton organization	Biological process	10	72	0.0028343	0.0195857	chr01.1153;chr02.1806;chr03.0476;chr03.0508;chr03.0734;chr05.0241;chr06.0323;chr13.170;chrX.0491;chrX.1927
GO:0044699	single-organism process	Biological process	263	4895	0.0029689	0.0204634	chr01.0261;chr01.0292;chr01.0359;chr01.0395;chr01.0561;chr01.0692;chr01.0889;chr01.0904;chr01.1025;chr01.1035;chr01.1105;chr01.1113;chr01.1145;chr01.1153;chr01.1256;chr01.1454;chr01.1492;chr01.1512;chr01.1562;chr01.1621;chr01.1667;chr01.1691;chr01.1725;chr01.1820;chr01.1857;chr01.1867;chr01.1868;chr01.1909;chr01.1924;chr01.1931;chr01.1979;chr01.2042;chr01.2061;chr01.2065;chr01.2165;chr01.2180;chr…
GO:0044665	MLL1/2 complex	Cellular component	4	15	0.00520173	0.0204728	chr02.1966;chr04.1281;chrX.0627;chrX.0765
GO:0044666	MLL3/4 complex	Cellular component	4	15	0.00520173	0.0204728	chr02.1966;chr04.1281;chrX.0627;chrX.0765
GO:0000731	DNA synthesis involved in DNA repair	Biological process	4	13	0.00304604	0.02073	chr02.0622;chr04.1266;chr07.0846;chr10.784
GO:0006607	NLS-bearing protein import into nucleus	Biological process	4	13	0.00304604	0.02073	chr02.1681;chr03.1789;chr07.0854;chr13.509
GO:0035076	ecdysone receptor-mediated signaling pathway	Biological process	4	13	0.00304604	0.02073	chr02.1550;chr09.798;chr09.799;chr09.800
GO:0044818	mitotic G2/M transition checkpoint	Biological process	4	13	0.00304604	0.02073	chr01.1035;chr04.0341;chr05.1198;chr11.366
GO:0046605	regulation of centrosome cycle	Biological process	4	13	0.00304604	0.02073	chr01.2224;chr02.1878;chr03.1243;chr03.1400
GO:0050789	regulation of biological process	Biological process	173	2988	0.0031027	0.0210624	chr01.0261;chr01.0292;chr01.0359;chr01.0561;chr01.0692;chr01.0889;chr01.0904;chr01.1025;chr01.1035;chr01.1105;chr01.1145;chr01.1256;chr01.1454;chr01.1562;chr01.1621;chr01.1691;chr01.1725;chr01.1820;chr01.1924;chr01.1931;chr01.2061;chr01.2065;chr01.2165;chr01.2180;chr01.2224;chr02.0266;chr02.0366;chr02.0597;chr02.0640;chr02.0691;chr02.0731;chr02.1037;chr02.1445;chr02.1500;chr02.1550;chr02.1586;chr…
GO:0007099	centriole replication	Biological process	5	21	0.00315605	0.0213707	chr01.2224;chr02.1878;chr06.0694;chr08.061;chr09.386
GO:0043044	ATP-dependent chromatin remodeling	Biological process	6	30	0.00317031	0.0214135	chr01.0904;chr03.1108;chr04.1364;chr07.0044;chr14.059;chrX.1596
GO:0070925	organelle assembly	Biological process	28	326	0.00319432	0.0215218	chr01.1621;chr01.1725;chr01.2180;chr01.2224;chr02.1410;chr02.1587;chr02.1806;chr02.1878;chr03.0476;chr03.0508;chr03.1400;chr03.1654;chr03.1746;chr04.0337;chr05.0241;chr05.0789;chr05.1327;chr06.0323;chr06.0694;chr06.0830;chr07.0823;chr07.0845;chr08.061;chr09.100;chr09.386;chr09.626;chr13.170;chr13.277
GO:0034719	SMN-Sm protein complex	Cellular component	3	8	0.00558394	0.0217774	chr01.1725;chr03.1746;chr07.0213
GO:0003774	motor activity	Molecular function	9	57	0.00150031	0.0225047	chr02.1410;chr02.1587;chr03.0476;chr03.1400;chr04.1190;chr05.0241;chr05.0789;chr07.0823;chr07.0845
GO:0010468	regulation of gene expression	Biological process	74	1105	0.00337367	0.0225609	chr01.0292;chr01.0889;chr01.0904;chr01.1105;chr01.1145;chr01.1256;chr01.1691;chr01.1820;chr01.1931;chr01.2165;chr02.0366;chr02.0640;chr02.1550;chr02.1653;chr02.1806;chr02.1966;chr03.0285;chr03.0289;chr03.0432;chr03.0508;chr03.0550;chr03.0792;chr03.0823;chr03.1229;chr03.1249;chr03.1266;chr03.1653;chr04.0952;chr04.1092;chr04.1281;chr05.0172;chr05.0309;chr05.0914;chr05.0918;chr05.1062;chr06.0168;chr…
GO:0043543	protein acylation	Biological process	13	111	0.00336678	0.0225609	chr01.0904;chr01.1011;chr01.1105;chr02.1966;chr03.1497;chr04.1281;chr04.1364;chr05.0309;chr07.0044;chr08.161;chr14.059;chrX.0765;chrX.1596
GO:0060968	regulation of gene silencing	Biological process	9	62	0.00336071	0.0225609	chr01.0292;chr01.1820;chr04.0952;chr05.0914;chr05.1062;chr06.0334;chr07.0729;chr08.061;chr13.160
GO:0044271	cellular nitrogen compound biosynthetic process	Biological process	94	1471	0.00355929	0.0237433	chr01.0292;chr01.0889;chr01.0904;chr01.1105;chr01.1145;chr01.1256;chr01.1820;chr01.1857;chr01.1909;chr01.1924;chr01.2042;chr01.2165;chr02.0366;chr02.0444;chr02.0622;chr02.0640;chr02.0880;chr02.1550;chr02.1653;chr02.1907;chr02.1966;chr03.0285;chr03.0289;chr03.0432;chr03.0481;chr03.0508;chr03.0550;chr03.0792;chr03.0823;chr03.1229;chr03.1249;chr03.1266;chr03.1361;chr03.1586;chr03.1804;chr04.0124;chr…
GO:0019887	protein kinase regulator activity	Molecular function	8	47	0.00166357	0.0242405	chr02.1445;chr03.0285;chr03.1266;chr03.1804;chr05.1094;chr08.926;chr09.806;chrX.0101
GO:0000712	resolution of meiotic recombination intermediates	Biological process	3	7	0.00371512	0.0243016	chr03.1108;chr04.1017;chr06.1171
GO:0006336	DNA replication-independent nucleosome assembly	Biological process	3	7	0.00371512	0.0243016	chr03.1108;chr04.1364;chr07.0044
GO:0007056	spindle assembly involved in female meiosis	Biological process	3	7	0.00371512	0.0243016	chr01.2180;chr03.1654;chr13.170
GO:0009219	pyrimidine deoxyribonucleotide metabolic process	Biological process	3	7	0.00371512	0.0243016	chr01.2042;chr03.0481;chr04.1354
GO:0009221	pyrimidine deoxyribonucleotide biosynthetic process	Biological process	3	7	0.00371512	0.0243016	chr01.2042;chr03.0481;chr04.1354
GO:0009265	2'-deoxyribonucleotide biosynthetic process	Biological process	3	7	0.00371512	0.0243016	chr01.2042;chr03.0481;chr04.1354
GO:0046385	deoxyribose phosphate biosynthetic process	Biological process	3	7	0.00371512	0.0243016	chr01.2042;chr03.0481;chr04.1354
GO:0051418	microtubule nucleation by microtubule organizing center	Biological process	3	7	0.00371512	0.0243016	chr07.0666;chr07.0668;chr13.170
GO:1903310	positive regulation of chromatin modification	Biological process	7	41	0.00375238	0.0244859	chr05.0309;chr05.0918;chr06.0334;chr07.0729;chr09.353;chr13.160;chr14.059
GO:0005623	cell	Cellular component	260	5037	0.00641294	0.0245638	chr01.0125;chr01.0292;chr01.0359;chr01.0378;chr01.0395;chr01.0561;chr01.0692;chr01.0889;chr01.0904;chr01.1025;chr01.1105;chr01.1145;chr01.1153;chr01.1256;chr01.1454;chr01.1492;chr01.1512;chr01.1562;chr01.1621;chr01.1667;chr01.1691;chr01.1725;chr01.1819;chr01.1820;chr01.1857;chr01.1899;chr01.1909;chr01.1924;chr01.1931;chr01.1979;chr01.2042;chr01.2061;chr01.2065;chr01.2165;chr01.2180;chr01.2224;chr…
GO:0044464	cell part	Cellular component	260	5037	0.00641294	0.0245638	chr01.0125;chr01.0292;chr01.0359;chr01.0378;chr01.0395;chr01.0561;chr01.0692;chr01.0889;chr01.0904;chr01.1025;chr01.1105;chr01.1145;chr01.1153;chr01.1256;chr01.1454;chr01.1492;chr01.1512;chr01.1562;chr01.1621;chr01.1667;chr01.1691;chr01.1725;chr01.1819;chr01.1820;chr01.1857;chr01.1899;chr01.1909;chr01.1924;chr01.1931;chr01.1979;chr01.2042;chr01.2061;chr01.2065;chr01.2165;chr01.2180;chr01.2224;chr…
GO:0032774	RNA biosynthetic process	Biological process	61	880	0.00382189	0.0248792	chr01.0292;chr01.0889;chr01.0904;chr01.1105;chr01.1145;chr01.1820;chr01.2165;chr02.0366;chr02.1550;chr02.1653;chr02.1966;chr03.0285;chr03.0289;chr03.0432;chr03.0508;chr03.0550;chr03.0792;chr03.0823;chr03.1229;chr03.1249;chr03.1266;chr04.0124;chr04.1010;chr04.1092;chr04.1281;chr05.0172;chr05.0309;chr05.0914;chr05.0918;chr05.1062;chr06.0230;chr06.0334;chr06.1171;chr07.0239;chr07.0729;chr07.0764;chr…
GO:0018205	peptidyl-lysine modification	Biological process	16	153	0.00384208	0.0249504	chr01.0904;chr01.1105;chr01.1691;chr02.1966;chr03.1497;chr04.1281;chr04.1364;chr05.0309;chr05.0918;chr07.0044;chr08.161;chr09.353;chr14.059;chrX.0627;chrX.0765;chrX.1596
GO:0005671	Ada2/Gcn5/Ada3 transcription activator complex	Cellular component	4	16	0.00666959	0.0253208	chr02.1966;chr04.1281;chr07.0044;chrX.0765
GO:0007338	single fertilization	Biological process	5	22	0.00392009	0.0253349	chr01.2224;chr04.1190;chr08.901;chr12.581;chr13.170
GO:0045934	negative regulation of nucleobase-containing compound metabolic process	Biological process	30	362	0.00391739	0.0253349	chr01.0292;chr01.0359;chr01.0904;chr01.1105;chr01.1145;chr01.1820;chr01.1924;chr01.2165;chr02.1550;chr03.0508;chr03.0550;chr03.0792;chr03.0823;chr05.0309;chr05.0914;chr05.0918;chr05.1062;chr06.0026;chr06.0230;chr06.0334;chr06.1171;chr07.0729;chr07.0764;chr07.0765;chr08.061;chr09.353;chr09.395;chr09.798;chr13.160;chr14.059
GO:0010972	negative regulation of G2/M transition of mitotic cell cycle	Biological process	4	14	0.00409869	0.0264257	chr01.1035;chr04.0341;chr05.1198;chr11.366
GO:0030234	enzyme regulator activity	Molecular function	19	191	0.00208723	0.0266122	chr01.1924;chr02.1445;chr02.1806;chr03.0013;chr03.0285;chr03.1266;chr03.1804;chr05.1094;chr06.0323;chr07.0910;chr08.926;chr09.353;chr09.806;chr10.784;chr14.059;chrX.0101;chrX.0889;chrX.1622;scaffold.33
GO:0016772	transferase activity, transferring phosphorus-containing groups	Molecular function	29	343	0.00207683	0.0266122	chr01.0561;chr01.1909;chr02.0266;chr02.0444;chr02.0622;chr02.0731;chr02.1500;chr02.1878;chr02.1907;chr03.0481;chr03.1243;chr04.0306;chr04.1042;chr04.1354;chr05.1196;chr06.0677;chr06.0959;chr07.0342;chr07.0729;chr08.061;chr08.889;chr09.595;chr10.022;chr11.366;chr13.160;chr13.170;chr13.309;chrX.0508;chrX.1731
GO:0035243	protein-arginine omega-N symmetric methyltransferase activity	Molecular function	3	6	0.00202631	0.0266122	chr09.798;chr09.799;chr09.800
GO:0070182	DNA polymerase binding	Molecular function	3	6	0.00202631	0.0266122	chr01.2061;chr03.0469;chr08.573
GO:0019207	kinase regulator activity	Molecular function	8	48	0.00191435	0.0266122	chr02.1445;chr03.0285;chr03.1266;chr03.1804;chr05.1094;chr08.926;chr09.806;chrX.0101
GO:1990423	RZZ complex	Cellular component	2	3	0.00708938	0.0266785	chr02.1586;chr07.1015
GO:0051493	regulation of cytoskeleton organization	Biological process	14	127	0.00416701	0.0268021	chr01.2224;chr02.1878;chr03.0476;chr03.0508;chr03.1243;chr03.1400;chr05.0241;chr05.1196;chr07.0467;chr09.626;chr09.828;chr12.581;chrX.0889;scaffold.33
GO:0008152	metabolic process	Biological process	219	3954	0.00437415	0.0280674	chr01.0292;chr01.0359;chr01.0395;chr01.0561;chr01.0692;chr01.0889;chr01.0904;chr01.1011;chr01.1025;chr01.1035;chr01.1105;chr01.1145;chr01.1256;chr01.1492;chr01.1691;chr01.1725;chr01.1820;chr01.1857;chr01.1899;chr01.1909;chr01.1924;chr01.1931;chr01.1979;chr01.2042;chr01.2061;chr01.2165;chr02.0178;chr02.0266;chr02.0366;chr02.0415;chr02.0444;chr02.0597;chr02.0622;chr02.0640;chr02.0672;chr02.0731;chr…
GO:0043967	histone H4 acetylation	Biological process	6	32	0.00444874	0.0284783	chr02.1966;chr04.1281;chr04.1364;chr05.0309;chr14.059;chrX.0765
GO:0008311	double-stranded DNA 3'-5' exodeoxyribonuclease activity	Molecular function	2	2	0.00234749	0.0292005	chr06.1172;chr07.0029
GO:0016604	nuclear body	Cellular component	8	59	0.00801945	0.029916	chr01.1725;chr02.0672;chr02.1171;chr03.1746;chr06.0752;chr08.061;chr08.929;chr13.122
GO:0006351	transcription, DNA-templated	Biological process	59	853	0.00470447	0.0300439	chr01.0292;chr01.0889;chr01.0904;chr01.1105;chr01.1145;chr01.1820;chr01.2165;chr02.0366;chr02.1550;chr02.1653;chr02.1966;chr03.0285;chr03.0289;chr03.0432;chr03.0508;chr03.0550;chr03.0792;chr03.0823;chr03.1229;chr03.1249;chr03.1266;chr04.0124;chr04.1092;chr04.1281;chr05.0172;chr05.0309;chr05.0914;chr05.0918;chr05.1062;chr06.0230;chr06.0334;chr06.1171;chr07.0239;chr07.0729;chr07.0764;chr07.0765;chr…
GO:0051053	negative regulation of DNA metabolic process	Biological process	5	23	0.00480788	0.0304161	chr01.0359;chr01.1924;chr03.0550;chr06.0026;chr09.395
GO:0051781	positive regulation of cell division	Biological process	5	23	0.00480788	0.0304161	chr01.0889;chr03.0508;chr05.1196;chr07.0473;chrX.0098
GO:0098534	centriole assembly	Biological process	5	23	0.00480788	0.0304161	chr01.2224;chr02.1878;chr06.0694;chr08.061;chr09.386
GO:0006468	protein phosphorylation	Biological process	31	383	0.00480405	0.0304161	chr01.0395;chr01.0561;chr02.0266;chr02.0731;chr02.1445;chr02.1500;chr02.1878;chr03.0285;chr03.1229;chr03.1243;chr03.1249;chr03.1266;chr03.1804;chr05.1094;chr05.1196;chr06.0677;chr06.0959;chr07.0342;chr07.0729;chr08.061;chr08.573;chr08.926;chr09.798;chr09.806;chr09.828;chr11.366;chr13.160;chr13.170;chrX.0101;chrX.0508;chrX.1731
GO:0048188	Set1C/COMPASS complex	Cellular component	4	17	0.0083878	0.0310204	chr02.1966;chr04.1281;chrX.0627;chrX.0765
GO:1990837	sequence-specific double-stranded DNA binding	Molecular function	16	152	0.00262819	0.0319137	chr01.0292;chr01.1820;chr01.1857;chr01.1899;chr02.0178;chr02.1550;chr03.1229;chr03.1249;chr05.0172;chr06.0176;chr06.1171;chr07.0764;chr09.798;chr10.311;chr13.320;chrX.1983
GO:0000217	DNA secondary structure binding	Molecular function	4	13	0.00273642	0.0324552	chr04.1378;chr06.0026;chr06.1171;chr07.0029
GO:0016779	nucleotidyltransferase activity	Molecular function	8	51	0.00284919	0.0330248	chr01.1909;chr02.0444;chr02.0622;chr02.1907;chr04.0306;chr04.1042;chr09.595;chr13.309
GO:1902750	negative regulation of cell cycle G2/M phase transition	Biological process	4	15	0.00537223	0.0339067	chr01.1035;chr04.0341;chr05.1198;chr11.366
GO:0097659	nucleic acid-templated transcription	Biological process	60	877	0.00555077	0.0349517	chr01.0292;chr01.0889;chr01.0904;chr01.1105;chr01.1145;chr01.1820;chr01.2165;chr02.0366;chr02.1550;chr02.1653;chr02.1966;chr03.0285;chr03.0289;chr03.0432;chr03.0508;chr03.0550;chr03.0792;chr03.0823;chr03.1229;chr03.1249;chr03.1266;chr04.0124;chr04.1010;chr04.1092;chr04.1281;chr05.0172;chr05.0309;chr05.0914;chr05.0918;chr05.1062;chr06.0230;chr06.0334;chr06.1171;chr07.0239;chr07.0729;chr07.0764;chr…
GO:0006117	acetaldehyde metabolic process	Biological process	3	8	0.0057258	0.0353923	chr03.1109;chr03.1699;chr03.1701
GO:0007053	spindle assembly involved in male meiosis	Biological process	3	8	0.0057258	0.0353923	chr02.1410;chr04.0337;chr05.0789
GO:0009394	2'-deoxyribonucleotide metabolic process	Biological process	3	8	0.0057258	0.0353923	chr01.2042;chr03.0481;chr04.1354
GO:0019692	deoxyribose phosphate metabolic process	Biological process	3	8	0.0057258	0.0353923	chr01.2042;chr03.0481;chr04.1354
GO:0019985	translesion synthesis	Biological process	3	8	0.0057258	0.0353923	chr02.0622;chr04.1266;chr10.784
GO:0031573	intra-S DNA damage checkpoint	Biological process	3	8	0.0057258	0.0353923	chr01.1035;chr01.2061;chr06.0026
GO:0034969	histone arginine methylation	Biological process	3	8	0.0057258	0.0353923	chr09.798;chr09.799;chr09.800
GO:0042817	pyridoxal metabolic process	Biological process	3	8	0.0057258	0.0353923	chr03.1109;chr03.1699;chr03.1701
GO:0070727	cellular macromolecule localization	Biological process	36	469	0.00577069	0.0355881	chr01.1562;chr01.1725;chr02.1586;chr02.1653;chr02.1657;chr02.1681;chr03.0476;chr03.0508;chr03.0550;chr03.0823;chr03.1495;chr03.1730;chr03.1746;chr03.1789;chr04.0124;chr04.0146;chr04.0337;chr04.1378;chr05.0241;chr05.1196;chr06.0694;chr07.0823;chr07.0846;chr07.0854;chr08.845;chr09.798;chr09.799;chr09.800;chr10.195;chr12.581;chr13.122;chr13.170;chr13.509;chrX.1622;chrX.1687;scaffold.33
GO:0006289	nucleotide-excision repair	Biological process	5	24	0.00582959	0.0358693	chr01.1909;chr02.1907;chr04.0306;chr04.1042;chr10.784
GO:0051258	protein polymerization	Biological process	9	68	0.00628474	0.0385817	chr01.2180;chr03.0508;chr05.1196;chr06.0694;chr07.0666;chr07.0668;chr09.828;chr12.581;chr13.170
GO:1903506	regulation of nucleic acid-templated transcription	Biological process	56	812	0.00632002	0.0386223	chr01.0292;chr01.0889;chr01.0904;chr01.1105;chr01.1145;chr01.1820;chr01.2165;chr02.0366;chr02.1550;chr02.1966;chr03.0285;chr03.0289;chr03.0432;chr03.0508;chr03.0550;chr03.0792;chr03.0823;chr03.1229;chr03.1249;chr03.1266;chr04.1010;chr04.1092;chr04.1281;chr05.0172;chr05.0309;chr05.0914;chr05.0918;chr05.1062;chr06.0230;chr06.0334;chr06.1171;chr07.0239;chr07.0729;chr07.0764;chr07.0765;chr08.061;chr0…
GO:2001141	regulation of RNA biosynthetic process	Biological process	56	812	0.00632002	0.0386223	chr01.0292;chr01.0889;chr01.0904;chr01.1105;chr01.1145;chr01.1820;chr01.2165;chr02.0366;chr02.1550;chr02.1966;chr03.0285;chr03.0289;chr03.0432;chr03.0508;chr03.0550;chr03.0792;chr03.0823;chr03.1229;chr03.1249;chr03.1266;chr04.1010;chr04.1092;chr04.1281;chr05.0172;chr05.0309;chr05.0914;chr05.0918;chr05.1062;chr06.0230;chr06.0334;chr06.1171;chr07.0239;chr07.0729;chr07.0764;chr07.0765;chr08.061;chr0…
GO:0031491	nucleosome binding	Molecular function	3	7	0.00341937	0.0387529	chr01.0292;chr09.312;chr09.828
GO:0005701	polytene chromosome chromocenter	Cellular component	3	10	0.0111138	0.0400657	chr01.1857;chr03.0823;chr13.320
GO:0031010	ISWI-type complex	Cellular component	3	10	0.0111138	0.0400657	chr01.1105;chr06.1171;chr07.0044
GO:0035098	ESC/E(Z) complex	Cellular component	3	10	0.0111138	0.0400657	chr01.1105;chr05.0918;chr09.353
GO:0017038	protein import	Biological process	10	81	0.00668504	0.0407606	chr02.1657;chr02.1681;chr03.1495;chr03.1730;chr03.1789;chr04.0337;chr05.1196;chr07.0854;chr13.509;chrX.1687
GO:0017147	Wnt-protein binding	Molecular function	4	14	0.00368662	0.0408734	chr01.0261;chr01.1562;chr02.1500;chrX.0508
GO:0006355	regulation of transcription, DNA-templated	Biological process	55	797	0.00673353	0.0409636	chr01.0292;chr01.0889;chr01.0904;chr01.1105;chr01.1145;chr01.1820;chr01.2165;chr02.0366;chr02.1550;chr02.1966;chr03.0285;chr03.0289;chr03.0432;chr03.0508;chr03.0550;chr03.0792;chr03.0823;chr03.1229;chr03.1249;chr03.1266;chr04.1092;chr04.1281;chr05.0172;chr05.0309;chr05.0914;chr05.0918;chr05.1062;chr06.0230;chr06.0334;chr06.1171;chr07.0239;chr07.0729;chr07.0764;chr07.0765;chr08.061;chr08.845;chr08…
GO:0003254	regulation of membrane depolarization	Biological process	2	3	0.00721269	0.04127	chr03.1229;chr03.1249
GO:0006266	DNA ligation	Biological process	2	3	0.00721269	0.04127	chr09.351;chr13.122
GO:0006297	nucleotide-excision repair, DNA gap filling	Biological process	2	3	0.00721269	0.04127	chr02.1907;chr04.0306
GO:0007000	nucleolus organization	Biological process	2	3	0.00721269	0.04127	chr13.122;chr13.320
GO:0007054	spindle assembly involved in male meiosis I	Biological process	2	3	0.00721269	0.04127	chr02.1410;chr05.0789
GO:0007058	spindle assembly involved in female meiosis II	Biological process	2	3	0.00721269	0.04127	chr03.1654;chr13.170
GO:0007079	mitotic chromosome movement towards spindle pole	Biological process	2	3	0.00721269	0.04127	chr01.0889;chr05.1094
GO:0030174	regulation of DNA-dependent DNA replication initiation	Biological process	2	3	0.00721269	0.04127	chr05.0183;chr08.061
GO:0030726	male germline ring canal formation	Biological process	2	3	0.00721269	0.04127	chr13.170;chrX.1927
GO:0032224	positive regulation of synaptic transmission, cholinergic	Biological process	2	3	0.00721269	0.04127	chr01.1725;chr03.1746
GO:0033567	DNA replication, Okazaki fragment processing	Biological process	2	3	0.00721269	0.04127	chr04.1013;chr09.351
GO:0035561	regulation of chromatin binding	Biological process	2	3	0.00721269	0.04127	chr02.0245;chr05.1094
GO:0036228	protein targeting to nuclear inner membrane	Biological process	2	3	0.00721269	0.04127	chr02.1657;chr04.0337
GO:0048099	anterior/posterior lineage restriction, imaginal disc	Biological process	2	3	0.00721269	0.04127	chr01.1562;chr08.845
GO:0051257	meiotic spindle midzone assembly	Biological process	2	3	0.00721269	0.04127	chr07.0845;chr13.170
GO:0051882	mitochondrial depolarization	Biological process	2	3	0.00721269	0.04127	chr03.1229;chr03.1249
GO:0051900	regulation of mitochondrial depolarization	Biological process	2	3	0.00721269	0.04127	chr03.1229;chr03.1249
GO:0070293	renal absorption	Biological process	2	3	0.00721269	0.04127	chr01.0692;chr08.036
GO:0090169	regulation of spindle assembly	Biological process	2	3	0.00721269	0.04127	chr03.0508;chr09.626
GO:0097113	AMPA glutamate receptor clustering	Biological process	2	3	0.00721269	0.04127	chr01.1725;chr03.1746
GO:1903562	microtubule bundle formation involved in mitotic spindle midzone assembly	Biological process	2	3	0.00721269	0.04127	chr03.0476;chr05.0241
GO:0000086	G2/M transition of mitotic cell cycle	Biological process	6	35	0.0070279	0.04127	chr01.1035;chr04.0341;chr05.1094;chr05.1198;chr08.061;chr11.366
GO:0009566	fertilization	Biological process	5	25	0.00699516	0.04127	chr01.2224;chr04.1190;chr08.901;chr12.581;chr13.170
GO:0032392	DNA geometric change	Biological process	5	25	0.00699516	0.04127	chr01.0904;chr01.1924;chr05.0309;chr10.022;chr12.352
GO:0032508	DNA duplex unwinding	Biological process	5	25	0.00699516	0.04127	chr01.0904;chr01.1924;chr05.0309;chr10.022;chr12.352
GO:0008630	intrinsic apoptotic signaling pathway in response to DNA damage	Biological process	4	16	0.0068855	0.04127	chr02.0640;chr03.0550;chr06.0026;chr09.798
GO:0030518	intracellular steroid hormone receptor signaling pathway	Biological process	4	16	0.0068855	0.04127	chr02.1550;chr09.798;chr09.799;chr09.800
GO:0043401	steroid hormone mediated signaling pathway	Biological process	4	16	0.0068855	0.04127	chr02.1550;chr09.798;chr09.799;chr09.800
GO:0043412	macromolecule modification	Biological process	76	1175	0.00728513	0.0415963	chr01.0292;chr01.0395;chr01.0561;chr01.0889;chr01.0904;chr01.1011;chr01.1025;chr01.1105;chr01.1691;chr02.0266;chr02.0672;chr02.0731;chr02.1445;chr02.1500;chr02.1586;chr02.1806;chr02.1878;chr02.1966;chr03.0285;chr03.0289;chr03.1108;chr03.1229;chr03.1243;chr03.1249;chr03.1266;chr03.1497;chr03.1653;chr03.1804;chr04.0649;chr04.0952;chr04.1281;chr04.1364;chr05.0309;chr05.0918;chr05.1094;chr05.1123;chr…
GO:0016887	ATPase activity	Molecular function	21	232	0.00391959	0.0416456	chr01.0904;chr01.1492;chr01.1909;chr01.1924;chr02.1410;chr02.1587;chr03.0476;chr03.0874;chr03.1196;chr03.1400;chr04.1190;chr04.1378;chr05.0241;chr05.0309;chr05.0789;chr06.0026;chr06.1171;chr07.0809;chr07.0823;chr07.0845;chr12.352
GO:0008170	N-methyltransferase activity	Molecular function	6	32	0.00384124	0.0416456	chr02.0672;chr03.1497;chr05.0918;chr09.798;chr09.799;chr09.800
GO:0044441	ciliary part	Cellular component	9	76	0.0121215	0.0433345	chr01.2224;chr02.1587;chr03.0476;chr05.0241;chr05.1327;chr06.0830;chr09.100;chr09.315;chr09.386
GO:0000307	cyclin-dependent protein kinase holoenzyme complex	Cellular component	4	19	0.0126367	0.0448028	chr03.0285;chr03.1266;chr08.061;chrX.0101
GO:0031428	box C/D snoRNP complex	Cellular component	2	4	0.0137159	0.0456134	chr02.0672;chr06.0362
GO:0034718	SMN-Gemin2 complex	Cellular component	2	4	0.0137159	0.0456134	chr01.1725;chr03.1746
GO:0034730	SmD-containing SMN-Sm protein complex	Cellular component	2	4	0.0137159	0.0456134	chr01.1725;chr03.1746
GO:0035189	Rb-E2F complex	Cellular component	2	4	0.0137159	0.0456134	chr02.0640;chr03.0550
GO:0035861	site of double-strand break	Cellular component	2	4	0.0137159	0.0456134	chr03.0823;chr10.022
GO:0044611	nuclear pore inner ring	Cellular component	2	4	0.0137159	0.0456134	chr03.1730;chr04.0337
GO:0097504	Gemini of coiled bodies	Cellular component	2	4	0.0137159	0.0456134	chr01.1725;chr03.1746
GO:0098549	somatic ring canal	Cellular component	2	4	0.0137159	0.0456134	chr03.0476;chr05.0241
GO:0006145	purine nucleobase catabolic process	Biological process	3	9	0.00827397	0.0460709	chr03.1109;chr03.1699;chr03.1701
GO:0009115	xanthine catabolic process	Biological process	3	9	0.00827397	0.0460709	chr03.1109;chr03.1699;chr03.1701
GO:0018216	peptidyl-arginine methylation	Biological process	3	9	0.00827397	0.0460709	chr09.798;chr09.799;chr09.800
GO:0035246	peptidyl-arginine N-methylation	Biological process	3	9	0.00827397	0.0460709	chr09.798;chr09.799;chr09.800
GO:0035247	peptidyl-arginine omega-N-methylation	Biological process	3	9	0.00827397	0.0460709	chr09.798;chr09.799;chr09.800
GO:0045842	positive regulation of mitotic metaphase/anaphase transition	Biological process	3	9	0.00827397	0.0460709	chr01.0889;chr07.0473;chrX.0098
GO:0046110	xanthine metabolic process	Biological process	3	9	0.00827397	0.0460709	chr03.1109;chr03.1699;chr03.1701
GO:0051307	meiotic chromosome separation	Biological process	3	9	0.00827397	0.0460709	chr03.1108;chr04.1017;chr06.1171
GO:1901970	positive regulation of mitotic sister chromatid separation	Biological process	3	9	0.00827397	0.0460709	chr01.0889;chr07.0473;chrX.0098
GO:1902101	positive regulation of metaphase/anaphase transition of cell cycle	Biological process	3	9	0.00827397	0.0460709	chr01.0889;chr07.0473;chrX.0098
GO:2000779	regulation of double-strand break repair	Biological process	3	9	0.00827397	0.0460709	chr01.0359;chr04.1378;chr12.352
GO:2000113	negative regulation of cellular macromolecule biosynthetic process	Biological process	30	381	0.00810978	0.0460709	chr01.0292;chr01.0904;chr01.1105;chr01.1145;chr01.1820;chr01.1924;chr01.2165;chr02.1550;chr03.0508;chr03.0550;chr03.0792;chr03.0823;chr05.0309;chr05.0914;chr05.0918;chr05.1062;chr06.0230;chr06.0334;chr06.1171;chr07.0729;chr07.0764;chr07.0765;chr08.061;chr09.353;chr09.395;chr09.798;chr13.160;chr14.059;chrX.1666;chrX.1739
GO:0051294	establishment of spindle orientation	Biological process	5	26	0.00831431	0.0462001	chr03.1654;chr07.0666;chr07.0668;chr12.581;chrX.0491
GO:0048522	positive regulation of cellular process	Biological process	73	1127	0.0083662	0.0463928	chr01.0292;chr01.0889;chr01.0904;chr01.1105;chr01.1562;chr01.1725;chr01.1820;chr01.2065;chr02.0366;chr02.0597;chr02.0640;chr02.1445;chr02.1550;chr02.1956;chr02.1966;chr03.0285;chr03.0432;chr03.0508;chr03.0734;chr03.1108;chr03.1229;chr03.1249;chr03.1266;chr03.1361;chr03.1653;chr03.1746;chr03.1804;chr04.0337;chr04.0952;chr04.1092;chr04.1266;chr04.1281;chr05.0171;chr05.0309;chr05.0814;chr05.0918;chr…
GO:0045892	negative regulation of transcription, DNA-templated	Biological process	26	318	0.00841099	0.0465454	chr01.0292;chr01.0904;chr01.1105;chr01.1145;chr01.1820;chr01.2165;chr02.1550;chr03.0508;chr03.0550;chr03.0792;chr03.0823;chr05.0309;chr05.0914;chr05.0918;chr05.1062;chr06.0230;chr06.0334;chr06.1171;chr07.0729;chr07.0764;chr07.0765;chr08.061;chr09.353;chr09.798;chr13.160;chr14.059
GO:0005667	transcription factor complex	Cellular component	11	105	0.0141988	0.046856	chr01.1105;chr02.0366;chr02.0640;chr02.1550;chr03.0550;chr03.1229;chr03.1249;chr08.061;chr09.107;chr10.647;chrX.1983
GO:0000018	regulation of DNA recombination	Biological process	4	17	0.00865596	0.0478029	chr01.0359;chr04.1378;chr06.0026;chr12.352
GO:0043161	proteasome-mediated ubiquitin-dependent protein catabolic process	Biological process	19	211	0.00879533	0.0484733	chr01.0889;chr01.1025;chr02.1586;chr03.1349;chr04.0649;chr04.1350;chr05.0859;chr05.1196;chr06.0264;chr06.0677;chr07.0473;chr07.0729;chr07.1015;chr09.626;chr12.388;chr13.160;chr13.220;chr14.025;chrX.0098
GO:0010629	negative regulation of gene expression	Biological process	37	499	0.00892624	0.0490943	chr01.0292;chr01.0904;chr01.1105;chr01.1145;chr01.1691;chr01.1820;chr01.2165;chr02.1550;chr02.1653;chr02.1806;chr03.0508;chr03.0550;chr03.0792;chr03.0823;chr03.1653;chr04.0952;chr05.0309;chr05.0914;chr05.0918;chr05.1062;chr06.0230;chr06.0323;chr06.0334;chr06.1171;chr07.0729;chr07.0764;chr07.0765;chr07.0910;chr08.061;chr09.353;chr09.798;chr13.160;chr14.059;chrX.1474;chrX.1596;chrX.1666;chrX.1739
