# Supplementary material for: Neofunctionalization of a second insulin receptor gene in the wing-dimorphic planthopper, Nilaparvata lugens
Source: PLoS Genet. 2021 Jun 28;17(6):e1009653. doi: 10.1371/journal.pgen.1009653 (PMC8270448; doi:10.1371/journal.pgen.1009653)
Supplement: S7 Table — (XLSX) [file pgen.1009653.s012.xlsx]

## Sheet: Sheet1
S7 Table. GO terms of down-regulated DEGs between InR2_24h_T3W and WT_24H_T3W.
GO_ID	GO term	Ontology	DEGs number	Background number	P value	FDR	gene ID
GO:0005576	extracellular region	Cellular component	67	374	2.12725e-23	6.44558e-21	chr01.0161;chr01.0673;chr01.0684;chr01.0762;chr01.0806;chr01.0914;chr01.1015;chr01.1020;chr01.1324;chr01.1576;chr02.0761;chr02.1400;chr02.1610;chr02.1808;chr03.0247;chr03.0401;chr03.0772;chr03.0967;chr03.1406;chr03.1435;chr03.1836;chr04.0373;chr04.0855;chr06.0008;chr06.0010;chr06.0244;chr06.0612;chr06.0615;chr06.0623;chr06.0626;chr06.0927;chr06.0976;chr07.0622;chr08.200;chr08.730;chr08.859;chr08.…
GO:0044421	extracellular region part	Cellular component	48	274	2.91956e-16	4.42314e-14	chr01.0161;chr01.0673;chr01.0684;chr01.0806;chr01.0914;chr01.1015;chr01.1020;chr01.1576;chr02.0761;chr02.1400;chr03.0401;chr03.0967;chr03.1406;chr03.1435;chr03.1836;chr04.0373;chr04.0855;chr06.0008;chr06.0010;chr06.0244;chr06.0612;chr06.0615;chr06.0623;chr06.0626;chr06.0976;chr07.0622;chr08.730;chr08.871;chr09.337;chr09.755;chr09.791;chr09.884;chr10.158;chr10.343;chr10.344;chr10.359;chr10.484;chr…
GO:0005615	extracellular space	Cellular component	31	172	4.35225e-11	4.39578e-09	chr01.0161;chr01.0673;chr01.0684;chr01.0806;chr01.0914;chr01.1576;chr02.0761;chr03.0401;chr03.0967;chr03.1406;chr04.0373;chr04.0855;chr06.0008;chr06.0010;chr06.0244;chr06.0976;chr08.730;chr08.871;chr09.337;chr09.755;chr09.884;chr10.359;chr10.670;chr12.171;chr12.273;chr13.208;chr13.263;chr13.293;chr13.420;chr13.455;chrX.0229
GO:0031012	extracellular matrix	Cellular component	18	73	3.67067e-09	2.78053e-07	chr01.1015;chr01.1020;chr02.1400;chr03.1435;chr03.1836;chr06.0612;chr06.0615;chr06.0623;chr06.0626;chr07.0622;chr09.337;chr09.791;chr10.158;chr10.343;chr10.344;chr10.484;chr10.551;chr10.605
GO:0005214	structural constituent of chitin-based cuticle	Molecular function	15	49	3.60653e-09	1.10901e-06	chr01.0211;chr01.1015;chr01.1020;chr02.1400;chr06.0612;chr06.0615;chr06.0623;chr06.0626;chr09.791;chr10.158;chr10.343;chr10.344;chr10.484;chr10.551;chr10.605
GO:0042302	structural constituent of cuticle	Molecular function	15	49	3.60653e-09	1.10901e-06	chr01.0211;chr01.1015;chr01.1020;chr02.1400;chr06.0612;chr06.0615;chr06.0623;chr06.0626;chr09.791;chr10.158;chr10.343;chr10.344;chr10.484;chr10.551;chr10.605
GO:0016021	integral component of membrane	Cellular component	65	739	1.53508e-07	9.30258e-06	chr01.0207;chr01.0213;chr01.0312;chr01.0314;chr01.0383;chr01.0521;chr01.0522;chr01.0524;chr01.0527;chr01.0828;chr01.1185;chr01.1700;chr01.1807;chr01.1810;chr01.1811;chr01.1841;chr01.1985;chr01.2028;chr01.2130;chr01.2133;chr01.2134;chr01.2243;chr02.0119;chr02.0230;chr02.0243;chr02.0614;chr02.0971;chr02.1134;chr02.1811;chr03.0269;chr03.0461;chr03.0674;chr03.0688;chr03.0689;chr04.0547;chr04.1028;chr…
GO:0031224	intrinsic component of membrane	Cellular component	65	754	3.28979e-07	1.66135e-05	chr01.0207;chr01.0213;chr01.0312;chr01.0314;chr01.0383;chr01.0521;chr01.0522;chr01.0524;chr01.0527;chr01.0828;chr01.1185;chr01.1700;chr01.1807;chr01.1810;chr01.1811;chr01.1841;chr01.1985;chr01.2028;chr01.2130;chr01.2133;chr01.2134;chr01.2243;chr02.0119;chr02.0230;chr02.0243;chr02.0614;chr02.0971;chr02.1134;chr02.1811;chr03.0269;chr03.0461;chr03.0674;chr03.0688;chr03.0689;chr04.0547;chr04.1028;chr…
GO:0042335	cuticle development	Biological process	28	169	7.34072e-09	1.77205e-05	chr01.1015;chr01.1020;chr01.1328;chr02.1400;chr02.1610;chr02.1808;chr03.0129;chr04.1404;chr05.0236;chr05.0317;chr05.1102;chr06.0612;chr06.0615;chr06.0623;chr06.0626;chr07.0956;chr08.192;chr08.974;chr09.791;chr10.158;chr10.343;chr10.344;chr10.484;chr10.551;chr10.605;chr12.273;chr13.281;chrX.1833
GO:0005887	integral component of plasma membrane	Cellular component	36	340	2.49867e-06	0.000108157	chr01.0312;chr01.0383;chr01.0521;chr01.0522;chr01.0524;chr01.1185;chr01.1807;chr01.1810;chr01.1811;chr01.1985;chr01.2028;chr01.2130;chr01.2133;chr01.2134;chr01.2243;chr02.0119;chr02.0230;chr02.0614;chr02.0971;chr02.1811;chr03.0269;chr03.0461;chr03.0674;chr03.0688;chr03.0689;chr04.0547;chr04.1028;chr05.1277;chr08.925;chr08.981;chr09.269;chr09.850;chr09.851;chr10.644;chrX.0688;chrX.0799
GO:0031226	intrinsic component of plasma membrane	Cellular component	36	350	4.92975e-06	0.000186714	chr01.0312;chr01.0383;chr01.0521;chr01.0522;chr01.0524;chr01.1185;chr01.1807;chr01.1810;chr01.1811;chr01.1985;chr01.2028;chr01.2130;chr01.2133;chr01.2134;chr01.2243;chr02.0119;chr02.0230;chr02.0614;chr02.0971;chr02.1811;chr03.0269;chr03.0461;chr03.0674;chr03.0688;chr03.0689;chr04.0547;chr04.1028;chr05.1277;chr08.925;chr08.981;chr09.269;chr09.850;chr09.851;chr10.644;chrX.0688;chrX.0799
GO:0008238	exopeptidase activity	Molecular function	12	50	2.55078e-06	0.000392182	chr01.0375;chr01.0806;chr01.1384;chr01.1576;chr02.1547;chr07.0320;chr08.859;chr08.861;chr08.871;chr09.755;chr10.708;scaffold.47
GO:0008010	structural constituent of chitin-based larval cuticle	Molecular function	11	41	2.05721e-06	0.000392182	chr02.1400;chr06.0612;chr06.0615;chr06.0623;chr06.0626;chr10.158;chr10.343;chr10.344;chr10.484;chr10.551;chr10.605
GO:0042826	histone deacetylase binding	Molecular function	6	13	1.43664e-05	0.00176707	chr01.1575;chr01.1577;chr01.1634;chr01.2126;chr01.2127;chr02.0045
GO:0006629	lipid metabolic process	Biological process	34	298	2.19626e-06	0.00265089	chr01.0257;chr01.0515;chr01.0919;chr01.1765;chr02.0097;chr02.1626;chr03.0027;chr03.0398;chr03.0563;chr03.0674;chr03.1767;chr04.0267;chr04.1028;chr04.1086;chr04.1404;chr04.1405;chr04.1406;chr05.0780;chr05.0807;chr05.1102;chr05.1157;chr06.0866;chr06.1056;chr07.0089;chr08.614;chr09.105;chr09.884;chr10.405;chr10.614;chr12.523;chr13.079;chr13.281;chr14.288;chrX.0310
GO:0005267	potassium channel activity	Molecular function	9	35	2.62173e-05	0.00268728	chr01.1185;chr01.1985;chr03.0314;chr03.0564;chr03.0688;chr03.0689;chr05.1277;chrX.0688;chrX.0799
GO:0016491	oxidoreductase activity	Molecular function	28	260	3.36908e-05	0.00295998	chr01.0257;chr01.0287;chr01.0768;chr01.0970;chr01.1106;chr01.1448;chr01.1615;chr01.2016;chr01.2172;chr02.1626;chr02.1881;chr03.1747;chr03.1767;chr04.0267;chr04.1404;chr05.1264;chr06.0317;chr06.0866;chr06.1056;chr07.0047;chr07.0898;chr08.003;chr08.572;chr09.245;chr09.425;chr10.670;chrX.0310;chrX.1670
GO:0017171	serine hydrolase activity	Molecular function	12	68	7.10858e-05	0.00364315	chr01.0503;chr04.0212;chr04.0853;chr04.1271;chr06.0927;chr09.755;chr10.708;chr14.342;chrX.0139;chrX.1101;chrX.1613;chrX.1746
GO:0005121	Toll binding	Molecular function	4	6	7.04033e-05	0.00364315	chr01.1324;chr03.0772;chr10.032;chr10.631
GO:0015277	kainate selective glutamate receptor activity	Molecular function	4	6	7.04033e-05	0.00364315	chr03.0314;chr03.0688;chr03.0689;chr05.1277
GO:0030246	carbohydrate binding	Molecular function	7	23	6.56539e-05	0.00364315	chr02.1038;chr02.1048;chr05.0182;chr05.0236;chr07.0408;chr10.693;chr13.173
GO:0015079	potassium ion transmembrane transporter activity	Molecular function	10	47	5.51426e-05	0.00364315	chr01.1185;chr01.1985;chr02.1811;chr03.0314;chr03.0564;chr03.0688;chr03.0689;chr05.1277;chrX.0688;chrX.0799
GO:0044425	membrane part	Cellular component	82	1205	0.000109633	0.00369099	chr01.0207;chr01.0211;chr01.0213;chr01.0287;chr01.0312;chr01.0314;chr01.0383;chr01.0521;chr01.0522;chr01.0524;chr01.0527;chr01.0563;chr01.0828;chr01.1185;chr01.1700;chr01.1765;chr01.1807;chr01.1810;chr01.1811;chr01.1841;chr01.1985;chr01.2028;chr01.2130;chr01.2133;chr01.2134;chr01.2243;chr02.0119;chr02.0230;chr02.0243;chr02.0614;chr02.0971;chr02.1134;chr02.1626;chr02.1811;chr03.0269;chr03.0461;chr…
GO:0071944	cell periphery	Cellular component	68	952	0.00012701	0.00384841	chr01.0211;chr01.0312;chr01.0383;chr01.0521;chr01.0522;chr01.0524;chr01.0527;chr01.0563;chr01.1185;chr01.1700;chr01.1765;chr01.1807;chr01.1810;chr01.1811;chr01.1841;chr01.1985;chr01.2028;chr01.2130;chr01.2133;chr01.2134;chr01.2243;chr02.0119;chr02.0230;chr02.0614;chr02.0971;chr02.1085;chr02.1811;chr03.0129;chr03.0269;chr03.0314;chr03.0461;chr03.0674;chr03.0688;chr03.0689;chr03.1211;chr04.0212;chr…
GO:0004970	ionotropic glutamate receptor activity	Molecular function	5	11	8.6655e-05	0.00409945	chr03.0314;chr03.0461;chr03.0688;chr03.0689;chr05.1277
GO:0016020	membrane	Cellular component	100	1566	0.000173458	0.00477798	chr01.0207;chr01.0211;chr01.0213;chr01.0287;chr01.0312;chr01.0314;chr01.0357;chr01.0383;chr01.0521;chr01.0522;chr01.0524;chr01.0527;chr01.0563;chr01.0828;chr01.0919;chr01.1185;chr01.1700;chr01.1765;chr01.1807;chr01.1810;chr01.1811;chr01.1841;chr01.1985;chr01.2028;chr01.2130;chr01.2133;chr01.2134;chr01.2243;chr02.0097;chr02.0119;chr02.0230;chr02.0243;chr02.0614;chr02.0971;chr02.1134;chr02.1626;chr…
GO:0005886	plasma membrane	Cellular component	62	862	0.000230075	0.00580938	chr01.0211;chr01.0312;chr01.0383;chr01.0521;chr01.0522;chr01.0524;chr01.0527;chr01.0563;chr01.1185;chr01.1700;chr01.1765;chr01.1807;chr01.1810;chr01.1811;chr01.1841;chr01.1985;chr01.2028;chr01.2130;chr01.2133;chr01.2134;chr01.2243;chr02.0119;chr02.0230;chr02.0614;chr02.0971;chr02.1811;chr03.0269;chr03.0314;chr03.0461;chr03.0674;chr03.0688;chr03.0689;chr03.1211;chr04.0212;chr04.0547;chr04.0561;chr…
GO:0044282	small molecule catabolic process	Biological process	15	84	9.96714e-06	0.00601517	chr01.0257;chr01.1106;chr01.1765;chr01.2172;chr02.0097;chr05.0182;chr05.0780;chr05.0976;chr06.0866;chr07.0047;chr07.0432;chr08.305;chr08.614;chr09.105;chr09.245
GO:0040003	chitin-based cuticle development	Biological process	17	103	7.72065e-06	0.00601517	chr01.1015;chr01.1020;chr02.1400;chr02.1808;chr05.0317;chr06.0612;chr06.0615;chr06.0623;chr06.0626;chr09.791;chr10.158;chr10.343;chr10.344;chr10.484;chr10.551;chr10.605;chr12.273
GO:0008236	serine-type peptidase activity	Molecular function	11	66	0.000242302	0.00993439	chr01.0503;chr04.0212;chr04.0853;chr04.1271;chr06.0927;chr09.755;chr10.708;chrX.0139;chrX.1101;chrX.1613;chrX.1746
GO:0070011	peptidase activity, acting on L-amino acid peptides	Molecular function	23	218	0.000240501	0.00993439	chr01.0213;chr01.0375;chr01.0503;chr01.0806;chr01.1384;chr01.1576;chr02.1547;chr03.1406;chr04.0212;chr04.0853;chr04.1271;chr06.0927;chr07.0320;chr08.859;chr08.861;chr08.871;chr09.755;chr10.708;chrX.0139;chrX.1101;chrX.1613;chrX.1746;scaffold.47
GO:0046873	metal ion transmembrane transporter activity	Molecular function	17	144	0.00043737	0.0128087	chr01.0563;chr01.1185;chr01.1985;chr02.0120;chr02.0971;chr02.1811;chr03.0314;chr03.0564;chr03.0688;chr03.0689;chr05.0426;chr05.1277;chr06.0516;chr09.105;chrX.0688;chrX.0799;chrX.0809
GO:0005261	cation channel activity	Molecular function	15	118	0.000429913	0.0128087	chr01.1185;chr01.1985;chr02.1811;chr03.0269;chr03.0314;chr03.0461;chr03.0564;chr03.0688;chr03.0689;chr05.1145;chr05.1277;chr06.0516;chrX.0688;chrX.0799;chrX.0809
GO:0004467	long-chain fatty acid-CoA ligase activity	Molecular function	3	4	0.000414608	0.0128087	chr01.0515;chr03.0027;chr10.614
GO:0022849	glutamate-gated calcium ion channel activity	Molecular function	3	4	0.000414608	0.0128087	chr03.0688;chr03.0689;chr05.1277
GO:0008233	peptidase activity	Molecular function	23	226	0.000408057	0.0128087	chr01.0213;chr01.0375;chr01.0503;chr01.0806;chr01.1384;chr01.1576;chr02.1547;chr03.1406;chr04.0212;chr04.0853;chr04.1271;chr06.0927;chr07.0320;chr08.859;chr08.861;chr08.871;chr09.755;chr10.708;chrX.0139;chrX.1101;chrX.1613;chrX.1746;scaffold.47
GO:0022890	inorganic cation transmembrane transporter activity	Molecular function	23	224	0.000358644	0.0128087	chr01.0287;chr01.0563;chr01.1185;chr01.1985;chr02.0120;chr02.0971;chr02.1811;chr03.0269;chr03.0314;chr03.0461;chr03.0564;chr03.0688;chr03.0689;chr05.0426;chr05.1145;chr05.1277;chr06.0516;chr09.105;chr14.172;chrX.0688;chrX.0799;chrX.0809;chrX.1670
GO:1901605	alpha-amino acid metabolic process	Biological process	12	67	7.55833e-05	0.0130327	chr01.0375;chr01.1106;chr01.1255;chr01.2172;chr02.1610;chr05.1264;chr07.0047;chr08.289;chr08.305;chr09.245;chr10.670;chr12.566
GO:0010817	regulation of hormone levels	Biological process	14	88	7.5276e-05	0.0130327	chr01.0213;chr04.0267;chr04.1028;chr04.1404;chr04.1405;chr04.1406;chr06.0866;chr06.1056;chr07.0956;chr08.357;chr12.129;chr13.079;chr13.281;chrX.0310
GO:0071804	cellular potassium ion transport	Biological process	10	47	6.61687e-05	0.0130327	chr01.1185;chr01.1985;chr02.1811;chr03.0314;chr03.0564;chr03.0688;chr03.0689;chr05.1277;chrX.0688;chrX.0799
GO:0071805	potassium ion transmembrane transport	Biological process	10	47	6.61687e-05	0.0130327	chr01.1185;chr01.1985;chr02.1811;chr03.0314;chr03.0564;chr03.0688;chr03.0689;chr05.1277;chrX.0688;chrX.0799
GO:0034754	cellular hormone metabolic process	Biological process	8	30	6.52008e-05	0.0130327	chr04.0267;chr04.1028;chr04.1404;chr04.1405;chr04.1406;chr06.0866;chr06.1056;chrX.0310
GO:0042445	hormone metabolic process	Biological process	12	66	6.48185e-05	0.0130327	chr01.0213;chr04.0267;chr04.1028;chr04.1404;chr04.1405;chr04.1406;chr06.0866;chr06.1056;chr12.129;chr13.079;chr13.281;chrX.0310
GO:0006631	fatty acid metabolic process	Biological process	14	85	5.07426e-05	0.0130327	chr01.0257;chr01.0515;chr01.1765;chr02.0097;chr03.0027;chr03.1767;chr04.1028;chr05.0780;chr05.1102;chr08.614;chr09.105;chr10.614;chr13.079;chr14.288
GO:0044281	small molecule metabolic process	Biological process	52	618	4.36435e-05	0.0130327	chr01.0257;chr01.0287;chr01.0375;chr01.0495;chr01.0515;chr01.1106;chr01.1255;chr01.1448;chr01.1765;chr01.2172;chr02.0097;chr02.1610;chr02.1734;chr02.1881;chr03.0027;chr03.0045;chr03.0563;chr03.1747;chr03.1767;chr04.0267;chr04.1028;chr04.1404;chr04.1405;chr04.1406;chr05.0182;chr05.0780;chr05.0976;chr05.1102;chr05.1264;chr06.0866;chr06.1056;chr07.0047;chr07.0432;chr07.0711;chr07.0898;chr08.289;chr0…
GO:0019752	carboxylic acid metabolic process	Biological process	29	271	4.36432e-05	0.0130327	chr01.0257;chr01.0375;chr01.0495;chr01.0515;chr01.1106;chr01.1255;chr01.1765;chr01.2172;chr02.0097;chr02.1610;chr03.0027;chr03.1747;chr03.1767;chr04.1028;chr05.0182;chr05.0780;chr05.1102;chr05.1264;chr07.0047;chr08.289;chr08.305;chr08.614;chr09.105;chr09.245;chr10.614;chr10.670;chr12.566;chr13.079;chr14.288
GO:0055114	oxidation-reduction process	Biological process	35	352	3.34365e-05	0.0130327	chr01.0257;chr01.0287;chr01.0768;chr01.0970;chr01.1106;chr01.1448;chr01.1615;chr01.2016;chr01.2172;chr02.0097;chr02.1626;chr02.1881;chr03.0398;chr03.1747;chr03.1767;chr04.0267;chr04.1404;chr05.0780;chr05.1102;chr05.1264;chr06.0317;chr06.0866;chr06.1056;chr07.0047;chr07.0432;chr07.0898;chr08.003;chr08.572;chr08.614;chr09.105;chr09.245;chr09.425;chr10.670;chrX.0310;chrX.1670
GO:0016054	organic acid catabolic process	Biological process	11	59	0.000103202	0.0131121	chr01.0257;chr01.1106;chr01.1765;chr01.2172;chr02.0097;chr05.0780;chr07.0047;chr08.305;chr08.614;chr09.105;chr09.245
GO:0046395	carboxylic acid catabolic process	Biological process	11	59	0.000103202	0.0131121	chr01.0257;chr01.1106;chr01.1765;chr01.2172;chr02.0097;chr05.0780;chr07.0047;chr08.305;chr08.614;chr09.105;chr09.245
GO:0016042	lipid catabolic process	Biological process	12	69	0.000101804	0.0131121	chr01.0257;chr01.1765;chr02.0097;chr03.0398;chr04.1028;chr05.0780;chr06.0866;chr08.614;chr09.105;chr09.884;chr10.614;chr12.523
GO:0006813	potassium ion transport	Biological process	10	49	9.63059e-05	0.0131121	chr01.1185;chr01.1985;chr02.1811;chr03.0314;chr03.0564;chr03.0688;chr03.0689;chr05.1277;chrX.0688;chrX.0799
GO:0035235	ionotropic glutamate receptor signaling pathway	Biological process	5	11	9.53994e-05	0.0131121	chr03.0314;chr03.0461;chr03.0688;chr03.0689;chr05.1277
GO:0008066	glutamate receptor activity	Molecular function	5	15	0.000481049	0.0134475	chr03.0314;chr03.0461;chr03.0688;chr03.0689;chr05.1277
GO:0008324	cation transmembrane transporter activity	Molecular function	23	232	0.000593945	0.0158816	chr01.0287;chr01.0563;chr01.1185;chr01.1985;chr02.0120;chr02.0971;chr02.1811;chr03.0269;chr03.0314;chr03.0461;chr03.0564;chr03.0688;chr03.0689;chr05.0426;chr05.1145;chr05.1277;chr06.0516;chr09.105;chr14.172;chrX.0688;chrX.0799;chrX.0809;chrX.1670
GO:0008328	ionotropic glutamate receptor complex	Cellular component	4	10	0.000796972	0.0172487	chr03.0461;chr03.0688;chr03.0689;chr05.1277
GO:0044459	plasma membrane part	Cellular component	46	616	0.000794839	0.0172487	chr01.0211;chr01.0312;chr01.0383;chr01.0521;chr01.0522;chr01.0524;chr01.0563;chr01.1185;chr01.1765;chr01.1807;chr01.1810;chr01.1811;chr01.1985;chr01.2028;chr01.2130;chr01.2133;chr01.2134;chr01.2243;chr02.0119;chr02.0230;chr02.0614;chr02.0971;chr02.1811;chr03.0269;chr03.0461;chr03.0674;chr03.0688;chr03.0689;chr03.1211;chr04.0547;chr04.0561;chr04.1028;chr04.1468;chr05.0317;chr05.1277;chr06.1023;chr…
GO:0006082	organic acid metabolic process	Biological process	29	291	0.000157918	0.0173279	chr01.0257;chr01.0375;chr01.0495;chr01.0515;chr01.1106;chr01.1255;chr01.1765;chr01.2172;chr02.0097;chr02.1610;chr03.0027;chr03.1747;chr03.1767;chr04.1028;chr05.0182;chr05.0780;chr05.1102;chr05.1264;chr07.0047;chr08.289;chr08.305;chr08.614;chr09.105;chr09.245;chr10.614;chr10.670;chr12.566;chr13.079;chr14.288
GO:0043436	oxoacid metabolic process	Biological process	29	291	0.000157918	0.0173279	chr01.0257;chr01.0375;chr01.0495;chr01.0515;chr01.1106;chr01.1255;chr01.1765;chr01.2172;chr02.0097;chr02.1610;chr03.0027;chr03.1747;chr03.1767;chr04.1028;chr05.0182;chr05.0780;chr05.1102;chr05.1264;chr07.0047;chr08.289;chr08.305;chr08.614;chr09.105;chr09.245;chr10.614;chr10.670;chr12.566;chr13.079;chr14.288
GO:0042438	melanin biosynthetic process	Biological process	5	12	0.000157062	0.0173279	chr02.1610;chr08.192;chr08.974;chr10.670;chrX.1833
GO:0005811	lipid particle	Cellular component	3	5	0.000953941	0.0192696	chr05.0807;chr10.405;chr12.523
GO:0004252	serine-type endopeptidase activity	Molecular function	9	54	0.000892402	0.0228678	chr01.0503;chr04.0212;chr04.0853;chr04.1271;chr06.0927;chrX.0139;chrX.1101;chrX.1613;chrX.1746
GO:0009072	aromatic amino acid family metabolic process	Biological process	5	13	0.000245125	0.0257275	chr01.1106;chr02.1610;chr07.0047;chr09.245;chr10.670
GO:0008202	steroid metabolic process	Biological process	8	36	0.000261157	0.026268	chr04.0267;chr04.1028;chr04.1404;chr04.1405;chr04.1406;chr06.0866;chr06.1056;chrX.0310
GO:0022824	transmitter-gated ion channel activity	Molecular function	6	26	0.0011409	0.0269866	chr03.0269;chr03.0314;chr03.0461;chr03.0688;chr03.0689;chr05.1277
GO:0022835	transmitter-gated channel activity	Molecular function	6	26	0.0011409	0.0269866	chr03.0269;chr03.0314;chr03.0461;chr03.0688;chr03.0689;chr05.1277
GO:0015103	inorganic anion transmembrane transporter activity	Molecular function	27	309	0.00143627	0.0284937	chr01.0287;chr01.0563;chr01.1185;chr01.1985;chr02.0120;chr02.0971;chr02.1811;chr03.0269;chr03.0314;chr03.0461;chr03.0564;chr03.0688;chr03.0689;chr05.0274;chr05.0426;chr05.0647;chr05.1145;chr05.1240;chr05.1277;chr06.0516;chr08.981;chr09.105;chr14.172;chrX.0688;chrX.0799;chrX.0809;chrX.1670
GO:0015114	phosphate ion transmembrane transporter activity	Molecular function	27	309	0.00143627	0.0284937	chr01.0287;chr01.0563;chr01.1185;chr01.1985;chr02.0120;chr02.0971;chr02.1811;chr03.0269;chr03.0314;chr03.0461;chr03.0564;chr03.0688;chr03.0689;chr05.0274;chr05.0426;chr05.0647;chr05.1145;chr05.1240;chr05.1277;chr06.0516;chr08.981;chr09.105;chr14.172;chrX.0688;chrX.0799;chrX.0809;chrX.1670
GO:0015318	inorganic solute uptake transmembrane transporter activity	Molecular function	27	309	0.00143627	0.0284937	chr01.0287;chr01.0563;chr01.1185;chr01.1985;chr02.0120;chr02.0971;chr02.1811;chr03.0269;chr03.0314;chr03.0461;chr03.0564;chr03.0688;chr03.0689;chr05.0274;chr05.0426;chr05.0647;chr05.1145;chr05.1240;chr05.1277;chr06.0516;chr08.981;chr09.105;chr14.172;chrX.0688;chrX.0799;chrX.0809;chrX.1670
GO:0015563	uptake transmembrane transporter activity	Molecular function	27	309	0.00143627	0.0284937	chr01.0287;chr01.0563;chr01.1185;chr01.1985;chr02.0120;chr02.0971;chr02.1811;chr03.0269;chr03.0314;chr03.0461;chr03.0564;chr03.0688;chr03.0689;chr05.0274;chr05.0426;chr05.0647;chr05.1145;chr05.1240;chr05.1277;chr06.0516;chr08.981;chr09.105;chr14.172;chrX.0688;chrX.0799;chrX.0809;chrX.1670
GO:0072509	divalent inorganic cation transmembrane transporter activity	Molecular function	9	57	0.00133252	0.0284937	chr01.0563;chr02.0971;chr02.1811;chr03.0688;chr03.0689;chr05.1277;chr06.0516;chr09.105;chrX.0809
GO:0022838	substrate-specific channel activity	Molecular function	16	147	0.00155887	0.0299596	chr01.1185;chr01.1985;chr02.1811;chr03.0269;chr03.0314;chr03.0461;chr03.0564;chr03.0688;chr03.0689;chr05.1145;chr05.1277;chr06.0516;chr08.981;chrX.0688;chrX.0799;chrX.0809
GO:0046348	amino sugar catabolic process	Biological process	5	14	0.000366232	0.0315744	chr02.1808;chr12.273;chr12.374;chr12.382;chr14.358
GO:1901072	glucosamine-containing compound catabolic process	Biological process	5	14	0.000366232	0.0315744	chr02.1808;chr12.273;chr12.374;chr12.382;chr14.358
GO:0032787	monocarboxylic acid metabolic process	Biological process	16	126	0.000361598	0.0315744	chr01.0257;chr01.0515;chr01.1765;chr02.0097;chr03.0027;chr03.1747;chr03.1767;chr04.1028;chr05.0182;chr05.0780;chr05.1102;chr08.614;chr09.105;chr10.614;chr13.079;chr14.288
GO:0006570	tyrosine metabolic process	Biological process	4	8	0.000328515	0.0315744	chr01.1106;chr02.1610;chr09.245;chr10.670
GO:0005230	extracellular ligand-gated ion channel activity	Molecular function	6	28	0.00172309	0.0321121	chr03.0269;chr03.0314;chr03.0461;chr03.0688;chr03.0689;chr05.1277
GO:0008509	anion transmembrane transporter activity	Molecular function	28	330	0.00182992	0.0331	chr01.0287;chr01.0563;chr01.1185;chr01.1985;chr02.0120;chr02.0971;chr02.1811;chr03.0269;chr03.0314;chr03.0461;chr03.0564;chr03.0688;chr03.0689;chr05.0274;chr05.0426;chr05.0647;chr05.1145;chr05.1240;chr05.1277;chr06.0516;chr07.0711;chr08.981;chr09.105;chr14.172;chrX.0688;chrX.0799;chrX.0809;chrX.1670
GO:0004181	metallocarboxypeptidase activity	Molecular function	3	6	0.00192949	0.0339039	chr01.0806;chr01.1576;chr09.755
GO:0098802	plasma membrane receptor complex	Cellular component	6	29	0.00192728	0.0364978	chr03.0269;chr03.0461;chr03.0688;chr03.0689;chr04.0547;chr05.1277
GO:0015267	channel activity	Molecular function	16	153	0.00236797	0.0393595	chr01.1185;chr01.1985;chr02.1811;chr03.0269;chr03.0314;chr03.0461;chr03.0564;chr03.0688;chr03.0689;chr05.1145;chr05.1277;chr06.0516;chr08.981;chrX.0688;chrX.0799;chrX.0809
GO:0022803	passive transmembrane transporter activity	Molecular function	16	153	0.00236797	0.0393595	chr01.1185;chr01.1985;chr02.1811;chr03.0269;chr03.0314;chr03.0461;chr03.0564;chr03.0688;chr03.0689;chr05.1145;chr05.1277;chr06.0516;chr08.981;chrX.0688;chrX.0799;chrX.0809
GO:0004177	aminopeptidase activity	Molecular function	6	30	0.00250687	0.0405717	chr01.1384;chr02.1547;chr07.0320;chr08.859;chr08.861;scaffold.47
GO:0008235	metalloexopeptidase activity	Molecular function	5	21	0.00257618	0.0406244	chr01.0806;chr01.1576;chr08.859;chr08.861;chr09.755
GO:0001676	long-chain fatty acid metabolic process	Biological process	4	9	0.000568757	0.0473441	chr01.0515;chr01.1765;chr03.0027;chr10.614
GO:0015075	ion transmembrane transporter activity	Molecular function	28	342	0.00309509	0.047587	chr01.0287;chr01.0563;chr01.1185;chr01.1985;chr02.0120;chr02.0971;chr02.1811;chr03.0269;chr03.0314;chr03.0461;chr03.0564;chr03.0688;chr03.0689;chr05.0274;chr05.0426;chr05.0647;chr05.1145;chr05.1240;chr05.1277;chr06.0516;chr07.0711;chr08.981;chr09.105;chr14.172;chrX.0688;chrX.0799;chrX.0809;chrX.1670
GO:0099604	ligand-gated calcium channel activity	Molecular function	3	7	0.00325801	0.0477066	chr03.0688;chr03.0689;chr05.1277
GO:0022857	transmembrane transporter activity	Molecular function	32	409	0.00323315	0.0477066	chr01.0287;chr01.0527;chr01.0563;chr01.1185;chr01.1700;chr01.1841;chr01.1985;chr02.0120;chr02.0971;chr02.1811;chr03.0269;chr03.0314;chr03.0461;chr03.0564;chr03.0688;chr03.0689;chr05.0274;chr05.0426;chr05.0647;chr05.1016;chr05.1145;chr05.1240;chr05.1277;chr06.0516;chr07.0711;chr08.981;chr09.105;chr14.172;chrX.0688;chrX.0799;chrX.0809;chrX.1670
GO:0005216	ion channel activity	Molecular function	15	145	0.00357329	0.048835	chr01.1185;chr01.1985;chr02.1811;chr03.0269;chr03.0314;chr03.0461;chr03.0564;chr03.0688;chr03.0689;chr05.1145;chr05.1277;chr06.0516;chrX.0688;chrX.0799;chrX.0809
GO:0015077	monovalent inorganic cation transmembrane transporter activity	Molecular function	15	145	0.00357329	0.048835	chr01.0287;chr01.1185;chr01.1985;chr02.0120;chr02.1811;chr03.0314;chr03.0564;chr03.0688;chr03.0689;chr05.0426;chr05.1277;chr14.172;chrX.0688;chrX.0799;chrX.1670
GO:0004180	carboxypeptidase activity	Molecular function	4	14	0.00346747	0.048835	chr01.0806;chr01.1576;chr09.755;chr10.708
