# Supplementary material for: Neofunctionalization of a second insulin receptor gene in the wing-dimorphic planthopper, Nilaparvata lugens
Source: PLoS Genet. 2021 Jun 28;17(6):e1009653. doi: 10.1371/journal.pgen.1009653 (PMC8270448; doi:10.1371/journal.pgen.1009653)
Supplement: S8 Table — (XLSX) [file pgen.1009653.s013.xlsx]

## Sheet: Sheet1
S8 Table. DEGs between InR2_48h_T2W and WT_48h_T2W.
Gene_ID	WT_48h_T2W_1*	WT_48h_T2W_2	WT_48h_T2W_3	InR2_48h_T2W_1*	InR2_48h_T2W_2	InR2_48h_T2W_3	P value	padj	Fold change	Annotation
chr01.0529	529	438	473	983	969	938	9.66213291025707e-15	1.11630373890486e-13	2.05919	inositol polyphosphate multikinase
chr14.358	16864	12875	12751	41723	54871	31737	2.37968564694174e-14	2.65585902842312e-13	3.06688	probable chitinase 10
chr12.328	1232	1004	985	11241	5476	14047	4.45085477185005e-19	7.18350399899804e-18	9.95689	alpha-N-acetylgalactosaminidase-like
chr06.0069	280	155	146	6457	1800	6604	5.15415622440317e-10	3.59944882486882e-9	26.4947	retinol dehydrogenase 13-like
chr01.1214	6	8	9	20	38	24	0.000727457	0.00201386	3.66026	uncharacterized protein LOC111059316
chr04.0978	2315	2310	2082	4974	4259	4919	2.48556139868171e-16	3.25171353460993e-15	2.17334	CDC42 small effector protein homolog
chr03.0862	31	42	29	75	115	70	3.49764e-05	0.000127226	2.60893	Bardet-Biedl syndrome 4 protein
chr07.0140	40	19	26	83	66	92	9.91518e-05	0.000331108	2.91919	-
chr04.0267	169	168	142	2597	3871	2174	4.76312886700203e-66	1.03389058427416e-63	18.3796	glucose dehydrogenase
chr01.0997	608	540	422	3057	874	3145	9.23705403335391e-7	4.26968e-06	4.68602	uncharacterized protein LOC111064613
chr04.1135	26	27	23	56	43	50	0.00266054	0.00646948	2.01386	hypothetical protein LSTR_LSTR001324; probable JmjC domain-containing histone demethylation protein 2C, partial
chr06.0687	50	67	36	546	91	569	2.28867e-06	9.98455e-06	8.24378	LOW QUALITY PROTEIN: uncharacterized protein LOC111048365; hypothetical protein LSTR_LSTR008535
chr04.0368	3819	3306	3262	25981	23797	23688	1.63413238080194e-115	2.17257900027618e-112	7.25462	transferrin
chr10.510	138	154	118	549	220	644	7.47933e-06	3.01542e-05	3.59738	probable 4-coumarate--CoA ligase 1
chr02.1394	1270	1219	1239	3852	2763	3589	2.83942337244515e-18	4.29589004115598e-17	2.8186	uncharacterized protein LOC111055568
chr01.0162	3463	3393	3186	7188	5951	6771	1.65579931047148e-15	2.01961943419434e-14	2.03961	-
chr04.1130	3273	3417	3214	6608	8196	5046	4.77822165936472e-11	3.80968257638705e-10	2.04173	probable G-protein coupled receptor Mth-like 5
chrX.1852	20	24	23	52	49	41	0.000833568	0.00227913	2.16965	ubiquitin carboxyl-terminal hydrolase 20-like
chr02.0985	282	258	293	564	513	560	1.51033482684142e-11	1.28820539039978e-10	2.02145	AKT-interacting protein-like
chr05.0991	8	13	4	148	18	127	1.94658e-05	7.40216e-05	12.1929	uncharacterized protein LOC111049414
chr04.0429	679	722	735	2996	3351	3108	1.23741238241394e-78	4.24552196753377e-76	4.5543	uncharacterized protein LOC111057093
chr11.524	694	638	598	2606	1930	2275	1.67370698055442e-29	5.41080469458262e-28	3.62406	uncharacterized protein LOC111052783 isoform X1
chrY.174	256	231	235	1277	918	925	3.66473528462597e-36	1.70614303085535e-34	4.41488	uncharacterized protein LOC111048991 isoform X1
chr07.0557	16	24	40	157	113	171	5.06355612186765e-10	3.53850084836953e-9	5.71545	-
chr03.1068	53	60	64	1630	147	1931	4.7244e-05	0.000167831	22.0362	uncharacterized protein LOC111043521 isoform X1
chr13.535	182	194	194	634	511	530	1.70756104321094e-27	4.83021788712542e-26	3.01429	solute carrier family 35 member E1 homolog isoform X1
chr03.1519	11	16	14	46	36	35	0.000136485	0.000443389	2.92434	-
chr06.0712	70257	47049	51089	140091	192200	99172	4.57911905212404e-8	2.55795747050374e-7	2.59347	basic proline-rich protein-like
chr12.172	531	614	472	2103	836	2177	2.53537e-06	1.10201e-05	3.29009	painless
chr07.0949	89	115	197	1106	1192	592	5.22841045471777e-16	6.66779059908612e-15	7.29993	ecdysone-inducible protein 78
chr02.0407	10	9	8	56	36	55	7.95685519789543e-8	4.27851930661354e-7	5.61377	hypothetical protein LSTR_LSTR005678
chrX.1509	11816	11970	12815	24110	29095	19230	2.09875246152502e-13	2.16092266996903e-12	2.01871	protein 4.1 homolog isoform X1
chr03.1482	640	544	512	4007	5117	4080	4.28116520128946e-69	9.89879849585101e-67	7.98007	glutathione S-transferase-like
chr01.0094	210	193	165	3608	429	3969	6.16169e-05	0.000214871	14.7498	17-beta-hydroxysteroid dehydrogenase 13-like isoform X1
chr04.0136	31	32	35	84	95	74	2.44035301825372e-7	1.22258e-06	2.64372	uncharacterized protein LOC110839845
chr05.0435	201	160	174	467	576	460	1.71319254510348e-17	2.42307392416498e-16	2.87771	zygotic gap protein knirps-like
chr13.009	19	13	9	115	73	150	1.56536932803935e-10	1.17001181820285e-9	8.56984	uncharacterized protein LOC111055502
chr01.2134	7	63	9	2842	86	4051	0.000453971	0.00132467	94.9255	uncharacterized protein LOC111053610, partial
chr14.148	18	18	31	115	86	97	1.57998144740896e-10	1.18010412041023e-9	4.56619	hypothetical protein LSTR_LSTR005678
chr02.0664	89	92	69	493	293	704	7.80517192589949e-12	6.8382049920813e-11	6.23804	uncharacterized protein LOC110837503; hypothetical protein LSTR_LSTR001200
chr03.1421	38	34	36	131	88	147	6.43890966545407e-8	3.51381442800254e-7	3.50793	-
chr02.1432	6	2	9	33	23	37	9.42118e-05	0.000316499	5.64992	low-density lipoprotein receptor-related protein 4-like
chr08.718	8	2	3	78	71	131	3.18296487009712e-13	3.23034488152223e-12	22.4437	lipase 1-like
chr05.1004	6151	6152	5566	16816	6584	16626	0.000374104	0.00111082	2.32371	uncharacterized protein LOC111052297
chr10.396	75	62	90	2695	4067	1228	3.57882738023566e-33	1.4256332590332e-31	35.3511	LOW QUALITY PROTEIN: PR domain zinc finger protein 1-like
chr10.346	51	66	45	291	161	404	2.91336553604227e-9	1.89636204659398e-8	5.53595	PI-PLC X domain-containing protein 1
chr02.1659	8054	7997	6923	17300	17491	17697	4.67559635464104e-24	1.07639919541043e-22	2.35122	fibronectin type-III domain-containing protein 3A isoform X2
chr06.0544	380	417	391	1032	1078	895	9.40147943714659e-41	5.49687255192406e-39	2.59147	EH domain-containing protein 1 isoform X1
chr02.0223	803	764	738	2146	783	2467	0.00106359	0.00284015	2.44164	uncharacterized protein LOC111058969; hypothetical protein LSTR_LSTR004727
chr01.0768	289	386	263	40324	2408	44167	6.26228183163078e-7	2.97214e-06	97.345	peroxidase-like
chr01.2142	119	143	176	287	409	183	0.000650937	0.00182338	2.0361	uncharacterized protein LOC111043345; mucin-12 isoform X2
chr03.1712	14	10	6	41	31	42	7.43097e-05	0.000254872	3.91159	zinc transporter ZIP1-like
chr01.0465	659	605	539	1350	773	1448	0.000175867	0.000557531	2.05225	apyrase-like
chr03.1392	935	867	900	3635	2429	3770	5.65463570902025e-18	8.3647712658052e-17	3.76274	tyrosine kinase receptor Cad96Ca
chr01.0318	5	10	6	33	36	28	8.16041e-06	3.26785e-05	4.73659	hypothetical protein LSTR_LSTR011388; uncharacterized protein LOC111055100
chr02.1740	2764	2644	2562	6268	6160	7330	5.75909415670304e-18	8.50746186815188e-17	2.56243	tensin-1 isoform X7
chr01.1627	566	476	453	1417	1266	1484	1.90709497893643e-18	2.9311939589549e-17	2.87097	histone-lysine N-methyltransferase SETMAR-like
chrX.0019	20	34	10	1240	80	1206	4.1274e-05	0.000148408	41.3571	glucose dehydrogenase
chr04.1290	4591	4491	4647	11538	15708	11401	9.80434043499372e-25	2.34334752509198e-23	2.88374	F-box/LRR-repeat protein 7-like
chr01.0229	608	566	521	1534	1370	1470	2.97968310927824e-25	7.33609017367669e-24	2.65258	FERM domain-containing protein 8 isoform X1
chr05.0561	335	290	282	1218	905	1180	2.71420483927738e-22	5.51974812056486e-21	3.75016	-
chr05.1248	193	187	218	1068	327	867	1.45281e-06	6.54472e-06	3.90322	-
chr02.1478	1202	1352	1523	3440	1350	3654	0.0020974	0.00525511	2.15614	unnamed protein product
chr03.1686	2440	2329	2216	5063	4317	4419	9.04742743660458e-21	1.6534095913355e-19	2.0265	LOW QUALITY PROTEIN: very-long-chain enoyl-CoA reductase
chr01.0990	1063	1035	1018	3675	2243	3321	6.01482623064894e-14	6.47507001914799e-13	3.05512	glutathione S-transferase 1-1-like
chr05.1317	18	31	35	71	62	67	0.000195106	0.000612318	2.45282	opsin, ultraviolet-sensitive-like isoform X1; UVopsin2
chr02.1135	112	131	110	555	393	551	1.76981967396123e-20	3.1689902444868e-19	4.38582	-
chr10.774	125	138	210	718	216	686	7.25876e-05	0.000249529	3.55835	disheveled-associated activator of morphogenesis 1
chr08.883	122	93	105	270	260	242	2.02882900954871e-12	1.90792443373652e-11	2.4711	uridine phosphorylase 1 isoform X1
chrX.0221	1006	1038	892	3532	3063	3708	1.48765311940281e-31	5.49398561735012e-30	3.62154	uncharacterized protein LOC111056372
chr01.2151	580	580	536	2047	1393	1943	6.05004567971283e-18	8.90017784915984e-17	3.27257	protein lifeguard 4-like
chr13.379	622	696	711	1750	1520	1838	6.17673228058557e-19	9.86422290334957e-18	2.59956	ATP-binding cassette transporter sub-family G member 10
chr02.0665	6063	6181	6572	21802	17768	18943	9.47985136317264e-49	8.69204302575036e-47	3.19302	myosin-VIIa isoform X1
chr12.273	10478	8708	9183	34181	33243	30701	1.00145944673499e-53	1.1453250188681e-51	3.54295	endochitinase-like
chr07.0391	2236	2341	2503	11692	8843	11629	5.13418722832498e-38	2.55173903553572e-36	4.68902	LOW QUALITY PROTEIN: SEC14 domain and spectrin repeat-containing protein 1
chr13.444	130	121	133	416	192	516	3.23281e-05	0.000118118	3.05435	cystinosin homolog
chr09.425	844	1308	641	11370	1383	13716	0.000807594	0.00221324	9.9893	retinol dehydrogenase 14 isoform X1
chr06.0799	142	186	219	730	656	625	5.97565296941491e-26	1.53519432325355e-24	3.77479	glutathione-specific gamma-glutamylcyclotransferase 1
chr03.0046	52	74	68	411	155	612	1.35266154282289e-7	7.07320952284377e-7	6.40548	pyruvate dehydrogenase E1 component subunit alpha type II, mitochondrial-like
chr03.0747	333	277	295	810	614	907	4.7126908267436e-10	3.3129001740413e-9	2.66344	growth arrest and DNA damage-inducible protein GADD45 gamma
chr08.494	1379	1366	1354	3726	4486	2715	1.32867585820321e-18	2.06907707581982e-17	2.71234	uncharacterized protein LOC111044883
chr14.117	590	481	516	1749	1972	1534	5.24812366980486e-35	2.28766571114936e-33	3.38435	-
chr07.1000	310	276	271	1232	1493	1083	3.77963028202905e-45	2.77242397790765e-43	4.54102	MAGUK p55 subfamily member 7-like
chr04.1115	918	864	801	1964	1997	1713	1.40230855968671e-29	4.58921656640856e-28	2.24916	uncharacterized protein LOC108739491
chr11.525	34	20	67	818	1147	254	3.85068840421971e-12	3.50350058744918e-11	18.3032	-
chr01.1604	82	42	40	153	107	121	0.000697115	0.00193641	2.37034	dynein beta chain, ciliary
chr01.0161	2229	1765	1539	23529	33933	20688	2.16918217727221e-56	2.81358800456917e-54	14.3848	uncharacterized protein LOC111056576
chr04.1405	33	28	25	213	206	215	3.44323969378635e-33	1.37677809710946e-31	7.57997	cholesterol 7-desaturase
chr01.1067	488	482	437	2499	2702	2295	4.98157542431502e-111	4.8167305648195e-108	5.46124	uncharacterized protein LOC111050988
chr08.021	5492	5375	5174	10526	11435	9799	2.49523360196854e-31	9.08880294196488e-30	2.03009	protein lethal(2) giant larvae
chr09.717	72	58	81	211	181	177	1.55330672047647e-11	1.31956631621308e-10	2.7619	switch-associated protein 70-like isoform X2
chr06.1085	10	12	10	44	26	27	0.000606378	0.00171073	3.09443	venom acid phosphatase Acph-1-like
chr06.0058	20	18	18	69	38	67	6.21258e-05	0.000216575	3.20664	uncharacterized protein LOC111054561
chr06.1022	5	6	5	380	446	304	3.16683919290668e-84	1.1614655743364e-81	72.1145	-
chr09.367	3657	3683	3458	9079	6931	10037	7.38425703015441e-12	6.49619170990259e-11	2.4971	ecdysone-inducible protein 75
chr09.193	2172	1788	1868	7803	5314	8323	6.46703576615189e-17	8.84105300884209e-16	3.80278	annexin B9-like isoform X1
chr02.0775	400	343	354	944	868	841	3.27284237079459e-24	7.63376128416036e-23	2.47895	selT-like protein
chr01.1324	74	35	24	2990	1730	4363	3.56512777957111e-14	3.90511833815842e-13	71.1175	protein spaetzle 4-like
chr04.1086	1542	1431	1401	3614	4403	3550	2.29409973613387e-29	7.37161474124466e-28	2.7111	protein O-mannosyl-transferase 2
chr08.925	491	565	509	2826	4572	1762	2.6357208539727e-17	3.6983544858646e-16	5.92252	hypothetical protein LSTR_LSTR008962
chr06.0108	28	26	14	119	101	102	4.99212500775029e-12	4.46562166378739e-11	4.85363	nose resistant to fluoxetine protein 6-like; hypothetical protein LSTR_LSTR002508
chr03.0318	15	367	18	30137	1130	31154	0.000615986	0.00173645	166.321	uncharacterized protein LOC111060226 isoform X3
chr11.531	118	120	157	391	335	348	1.77264064348597e-15	2.15472067247048e-14	2.79208	-
chr12.382	1645	1449	1265	4149	2452	3902	7.27814383901598e-8	3.93545184909883e-7	2.48438	chitooligosaccharidolytic beta-N-acetylglucosaminidase-like
chr03.1678	48	54	28	159	108	109	2.05374e-06	9.04121e-06	2.95523	-
chr01.0637	862	1065	1113	2114	3080	1260	6.72888e-05	0.000233198	2.14949	uncharacterized protein LOC111052888; serine protease nudel-like
chr10.808	33	34	25	143	197	172	1.64091835099392e-18	2.53674528796095e-17	5.73072	cytochrome P450 4c3-like
chr13.424	1	0	4	72	36	41	5.68222691343333e-11	4.49005686859412e-10	30.3336	protein takeout-like
chr03.1526	4781	5539	5225	21210	6408	19872	3.04379e-05	0.000111711	3.17224	uncharacterized protein LOC111052315 isoform X2
chr06.0211	2298	2530	2329	4572	6621	3455	4.28704556842858e-7	2.08682e-06	2.08183	uncharacterized protein LOC111054698; sodium- and chloride-dependent glycine transporter 1 isoform X2
chr10.602	202	262	207	509	382	507	1.5208498556008e-7	7.89061417764397e-7	2.15222	uncharacterized protein LOC111047074 isoform X1
chr10.608	15	17	19	57	60	55	1.66095896585177e-7	8.56323779001427e-7	3.46353	arrestin homolog
chr08.460	7	7	10	33	28	21	0.000362657	0.00108076	3.48253	PREDICTED: uncharacterized protein LOC107073756
chr01.0212	8	2	0	2485	567	3242	1.73115192529289e-7	8.87778779046055e-7	654.191	-
chr10.536	42	70	73	17423	1193	16238	1.05863054385453e-8	6.45989355389372e-8	197.047	uncharacterized protein LOC111052456 isoform X1
chr06.0392	859	801	776	1674	1722	1732	2.34126849445974e-19	3.84879933648745e-18	2.16555	congested-like trachea protein; mitochondrial carnitine/acylcarnitine carrier protein
chr08.975	33	39	72	114	133	85	0.000690697	0.00192197	2.35269	hypothetical protein LSTR_LSTR013773
chr06.0406	428	385	386	991	650	1164	1.35129e-06	6.11847e-06	2.4281	tubulin beta chain-like
chr04.0373	1475	1199	1343	14447	17584	13084	7.83755151111252e-108	6.47217754319965e-105	11.4776	mucin-17, partial
chr03.0254	77	80	74	271	95	250	0.000455574	0.00132753	2.76136	-
chr10.073	1288	1398	1404	2525	3506	2077	1.89634672696522e-8	1.11866576749873e-7	2.02177	helix-loop-helix protein delilah-like
chr09.366	329	326	303	787	564	767	1.48806863863222e-9	9.93540366634798e-9	2.2797	-
chr09.794	98	157	138	3103	578	3052	4.29609533164009e-7	2.09027e-06	17.9019	retinol dehydrogenase 14-like isoform X1
chr01.1575	10	14	11	79	37	116	1.09417e-06	5.00756e-06	6.96304	protein msta-like
chr04.0980	13	12	12	26	37	34	0.001367	0.00357496	2.70099	ETS translocation variant 1
chr01.0602	136	139	123	507	468	446	2.35693705520975e-39	1.26607992521267e-37	3.66172	uncharacterized protein LOC116173493; hypothetical protein LSTR_LSTR004847
chr10.738	5	4	3	43	29	31	2.72637707311707e-8	1.56914212931132e-7	8.77566	-
chr01.0204	880	857	799	2823	1479	3010	5.76204063377342e-8	3.16882441472669e-7	2.99123	tetraspanin-18-like; CD82 antigen
chrX.0546	72	47	55	228	176	193	1.42233938363393e-12	1.35192150887672e-11	3.5132	zinc metalloproteinase nas-7-like
chr04.0251	403	400	387	1005	974	901	2.37202325097055e-38	1.20137329987252e-36	2.48195	RAB6A-GEF complex partner protein 2
chr06.0002	93	100	75	521	459	517	2.47277862143001e-38	1.24646793448008e-36	5.75224	tigger transposable element-derived protein 1-like, partial
chr05.0317	3916	4130	5054	20572	14312	22531	8.58412524467487e-21	1.57144158523859e-19	4.54303	LOW QUALITY PROTEIN: low-density lipoprotein receptor-related protein 2
chr09.696	3660	3696	3250	14822	4806	15195	9.07494e-06	3.61773e-05	3.41486	MICAL-like protein 1 isoform X1
chr13.503	209	228	248	1371	562	1564	5.0544503036344e-10	3.53445979154868e-9	5.32432	LOW QUALITY PROTEIN: hydroxymethylglutaryl-CoA synthase 1
chr01.0251	6161	6302	5806	21701	12654	22933	2.51022295029195e-11	2.06966909296939e-10	3.25052	isocitrate dehydrogenase
chr07.0567	10	87	25	3082	158	3821	0.000231504	0.000713083	61.7729	cytochrome P450 CYP303A1
chr10.032	123	114	116	2447	1500	2712	3.16805180241375e-46	2.53348864439644e-44	19.5638	neurotrophin 1-like, partial; uncharacterized protein LOC111047194, partial
chr07.0948	194	168	189	1822	1944	1493	1.99276710650289e-126	4.23901418895295e-123	9.75044	-
chr01.0697	96	118	127	433	571	402	1.21957244655532e-24	2.89539565659876e-23	4.22427	uncharacterized protein LOC111047455; hypothetical protein EGW08_022732
chrX.1174	9	8	6	27	18	31	0.00155484	0.00402268	3.41822	PREDICTED: bone morphogenetic protein 4
chr08.361	43	62	39	120	209	222	6.97041105762994e-8	3.78251489841592e-7	3.98642	-
chr05.1176	2572	4296	2306	48594	16500	58584	9.01416113391745e-10	6.15765047015709e-9	14.1511	mediator of RNA polymerase II transcription subunit 15 isoform X1
chrY.106	63	53	38	280	207	334	7.1277433862482e-14	7.61151392129878e-13	5.52365	uncharacterized protein LOC116434647, partial
chr13.544	98	93	108	213	201	173	1.44020716659312e-8	8.67386377343401e-8	2.00904	sorting nexin-30-like
chr13.455	164	110	121	5871	7321	5698	9.29567342962476e-140	3.29562608658297e-136	48.9154	PREDICTED: protein takeout-like
chr02.1320	405	373	370	885	897	817	1.18913090438914e-26	3.23467936037925e-25	2.32157	trafficking protein particle complex subunit 12-like; hypothetical protein LSTR_LSTR008816
chr03.1261	4217	4884	4204	10903	5651	10752	5.79668e-05	0.000203276	2.12653	transmembrane protein 214-A
chr12.590	32	21	17	86	65	105	3.05205e-06	1.30841e-05	3.78343	RIB43A-like with coiled-coils protein 2
chr01.0554	9611	12036	11721	41080	19269	42990	7.47967436811567e-8	4.03826480097859e-7	3.22032	sushi, von Willebrand factor type A, EGF and pentraxin domain-containing protein 1-like, partial; uncharacterized protein LOC111062654
chr09.263	1421	1417	1316	3220	1570	3674	0.000637744	0.00179067	2.12052	protein spinster
chr02.1129	328	362	368	1389	748	1574	1.11931141288657e-9	7.56352997932753e-9	3.64895	ribosomal protein S6 kinase alpha-5-like, partial
chr03.0294	724	622	671	2112	1981	1748	4.25987924071921e-44	3.0205383736193e-42	2.96184	ras-related protein Rab-23-like
chrX.0138	10	16	23	341	391	298	1.24630826048784e-58	1.89367637979266e-56	21.5342	-
chr01.2028	17	35	10	1256	55	1806	0.000139626	0.000452211	53.5444	uncharacterized protein LOC111057006
chr07.0709	5010	5282	4844	17264	9784	19702	1.73391258621848e-9	1.14831222086051e-8	3.21167	myosin regulatory light chain sqh
chr13.056	19	19	21	109	22	86	0.00172837	0.00441261	3.79802	ras-like GTP-binding protein RhoL
chr02.0326	43	159	48	1734	174	2010	0.000699581	0.00194225	16.6058	uncharacterized protein LOC111049880
chr02.1683	558	565	520	1057	1249	969	2.20960952329217e-16	2.89783068923989e-15	2.04153	arylsulfatase B-like
chrX.0658	42	67	36	231	87	103	0.000484648	0.00140379	2.9488	uncharacterized protein LOC111063661
chr01.1494	2958	2906	2967	13088	9489	14100	3.89921931585697e-25	9.49018229827339e-24	4.29769	uncharacterized protein LOC111058210
chr09.868	1398	1308	1583	8441	9324	7051	1.22233690688049e-85	5.00029820830035e-83	5.91272	-
chr08.730	172	132	160	396	295	393	2.67564763500066e-8	1.5416136644565e-7	2.40566	xylulose kinase-like
chrX.0545	247	27	18	6876	10180	9221	6.08877e-06	2.49269e-05	91.3496	uncharacterized protein LOC110831262 isoform X3
chr01.2216	26	20	40	73	48	90	0.00230696	0.00570624	2.54724	protein msta-like
chr09.768	3174	3424	3068	11319	4861	7771	1.47804e-06	6.64432e-06	2.53928	uncharacterized protein LOC111044463
chr06.0519	15	16	27	47	47	48	0.000683372	0.0019042	2.51933	voltage-dependent calcium channel type A subunit alpha-1
chrX.0370	422	389	374	869	888	861	1.31818830303296e-20	2.37229285804713e-19	2.26962	two pore calcium channel protein 1-like
chr02.1399	28	33	24	6859	260	6638	6.77107113531606e-7	3.19225e-06	169.213	hypothetical protein LSTR_LSTR004374
chr04.0133	120	129	173	546	598	392	8.50842465773923e-19	1.34866772965297e-17	3.70953	PREDICTED: gamma-glutamyltransferase 7-like; glutathione hydrolase 7 isoform X3
chr02.0322	1638	1742	1769	4213	3400	3901	2.79139917337271e-20	4.90732588561854e-19	2.30125	Golgi-specific brefeldin A-resistance guanine nucleotide exchange factor 1-like, partial
chr01.0144	1099	868	863	2911	3276	2741	4.2916984784435e-28	1.26795847268681e-26	3.2294	spermidine synthase
chr06.0536	1176	1036	1079	2451	2428	2555	4.06691707219635e-20	7.10274712313307e-19	2.3247	protein unc-45 homolog B
chr08.270	4888	4577	4330	18256	7688	21084	3.61702225636631e-7	1.77694e-06	3.55217	uncharacterized protein LOC111044820
chr06.0268	4	8	3	142	29	139	1.66911290527488e-8	9.91770103938751e-8	21.5695	hypothetical protein LSTR_LSTR002461
scaffold.52	2254	1866	1615	8175	4727	8548	3.37729794159705e-12	3.09930465114981e-11	3.86896	cingulin isoform X3
chr12.176	98	152	125	363	222	397	3.28428e-06	1.39894e-05	2.72213	uncharacterized protein LOC110828263
chr09.916	237	57	46	5225	6701	5469	4.85481207354806e-10	3.40605416980588e-9	51.9165	uncharacterized protein LOC111053968
chr03.1383	1	6	7	36	9	65	0.00143924	0.00374456	8.38486	uncharacterized protein LOC111055031; hypothetical protein LSTR_LSTR004994
chr02.1449	31	23	19	198	168	208	9.328488934879e-24	2.08017423666739e-22	8.10012	uncharacterized protein LOC111351088; unnamed protein product
chr14.025	98	80	82	371	443	309	1.45890931971852e-26	3.94833575687688e-25	4.4084	BTB/POZ domain-containing protein 6-A-like
chr06.0247	1005	1274	731	5959	5294	8315	7.69633329987244e-21	1.41868632543229e-19	6.78057	protein obstructor-E-like
chr06.0240	320	290	311	974	776	888	1.92940149395898e-23	4.17095818897312e-22	2.94314	aquaporin AQPcic, partial
chr06.0358	7	4	10	32	22	16	0.00352034	0.00833163	3.37809	syntaxin-binding protein 5-like; hypothetical protein B7P43_G13896
chr05.0333	956	1045	971	2211	1771	2341	3.31613751397971e-11	2.68829562490002e-10	2.1991	zinc transporter ZIP9-A isoform X1
chrY.029	16	15	35	209	78	227	7.00289869793124e-8	3.79433675757497e-7	8.10922	hypothetical protein AVEN_125157_1; uncharacterized protein LOC111058222
chr07.0394	2210	1914	1881	3784	4039	3970	5.06258884466138e-14	5.47769022907614e-13	2.01936	titin isoform X7
chrX.1990	3	1	5	25	36	21	2.85897e-06	1.2296e-05	9.28467	-
chr10.636	1	10	0	699	35	809	0.00125355	0.00329691	149.564	hypothetical protein LSTR_LSTR015692
chr03.1643	69	73	69	5767	100	326	0.00332164	0.00790887	28.7058	la-related protein 6
chr03.1322	1	16	2	113	8	166	0.00105035	0.00280789	16.2158	putative glucosylceramidase 4
chrX.0713	422	440	433	1044	858	1003	1.26855751704921e-16	1.68865804146876e-15	2.30972	hypothetical protein LSTR_LSTR011446; uncharacterized protein LOC113206771, partial
chr08.288	518	550	526	1041	1354	805	8.6394942470664e-9	5.33312018640733e-8	2.04548	ubiquitin carboxyl-terminal hydrolase 31
chrX.1746	35	76	34	4761	275	4693	4.92711e-06	2.04866e-05	70.4825	uncharacterized protein LOC111043398 isoform X2
chr06.0864	38	35	30	132	105	121	1.14154115152644e-11	9.90328848909887e-11	3.57089	uncharacterized protein LOC111054426
chr10.169	84	142	48	13412	1062	16476	4.19795507244884e-7	2.0472e-06	119.346	uncharacterized protein LOC111047755
chr07.0435	752	644	697	1825	1569	1752	2.38799134855509e-20	4.21205240186268e-19	2.52747	8-oxo-dGDP phosphatase NUDT18
chr01.0018	533	685	554	1333	1017	1237	1.14446234303124e-9	7.72366845208136e-9	2.08675	ER membrane protein complex subunit 2-like
chr07.0655	2419	2065	1926	4461	3844	4257	2.39952532582638e-11	1.98764418734341e-10	2.01378	titin homolog
chr14.333	41	20	19	146	147	150	3.97816518186234e-12	3.60714108050194e-11	5.67666	cytochrome b561 isoform X1
chr02.1152	194	237	154	2037	391	2114	0.000106913	0.000355464	8.11101	facilitated trehalose transporter Tret1-like
chr09.851	10	15	8	52	19	63	0.000881249	0.0023984	4.24586	PREDICTED: guanylate cyclase 32E
chr07.0624	2759	2501	2409	6148	5882	6288	1.2530400640492e-23	2.7650070790928e-22	2.45817	-
chr02.0047	1010	1215	1339	5707	6401	2413	4.37235211202899e-11	3.49919767220018e-10	4.10234	protein ovo; transcriptional regulator ovo isoform X2
chr05.0825	72	49	60	257	263	101	3.19067e-06	1.36234e-05	3.44189	hypothetical protein LSTR_LSTR001015
chr01.1837	80	70	57	260	214	292	2.51439186566748e-13	2.5689790473813e-12	3.82271	rho-related GTP-binding protein RhoN-like
chr10.093	13	30	17	228	22	152	0.000328562	0.00098801	6.9304	PREDICTED: open rectifier potassium channel protein 1 isoform X1
chr01.0314	338	48	49	9298	14396	11573	3.4679749535157e-7	1.70608e-06	82.2243	uncharacterized protein LOC111060077; hypothetical protein LSTR_LSTR008279
chrY.279	64	53	65	205	157	143	1.00665603378824e-10	7.70272919091494e-10	2.83166	RNA-directed DNA polymerase
chr09.213	915	1039	1096	2665	1085	2648	0.00093716	0.00253307	2.17813	huntingtin-interacting protein 1 isoform X2
chr10.470	5423	5244	5553	11831	10484	12195	1.77685528841156e-17	2.5097785986116e-16	2.19344	hypoxia up-regulated protein 1
chr01.1554	517	490	524	1104	1507	987	2.40722629572692e-13	2.46897385548231e-12	2.40057	enhancer of split mbeta protein-like
chr08.756	88	114	84	1465	112	1443	0.00106883	0.00284915	11.045	decaprenyl-diphosphate synthase subunit 1
chr07.0869	201	299	190	2792	630	3308	1.46901e-05	5.67541e-05	10.2464	peptide transporter family 2-like
chr07.0560	269	266	244	993	1072	793	2.72771343566144e-45	2.04309578180951e-43	3.74721	odorant binding protein 1
chr07.0664	58	56	50	136	187	112	7.50609290350965e-8	4.05047205082337e-7	2.70539	hypothetical protein LSTR_LSTR017285, partial; uncharacterized protein LOC114539518
chr10.727	20	73	38	2773	133	3704	8.88976e-05	0.000300164	53.7628	-
chr01.1070	54	122	101	839	198	907	4.86817819221011e-7	2.34927e-06	7.36376	protein GDAP2 homolog isoform X4
chr06.0141	68	108	80	250	208	204	3.87099946138286e-10	2.75213571332006e-9	2.65542	uncharacterized protein LOC111047381
chr07.0487	667	744	672	2325	900	1623	6.14504e-05	0.000214361	2.38846	uncharacterized protein LOC111045382 isoform X2
chr06.0604	9	7	7	21	25	24	0.00161613	0.00416303	3.12942	glutamate receptor ionotropic, delta-2-like; hypothetical protein LSTR_LSTR009845
chr05.1250	109	69	68	401	80	336	0.00146297	0.00380351	3.42542	-
chr06.0317	434	405	343	1768	1649	1681	4.78848857938681e-50	4.75802474918065e-48	4.43051	ero1-like protein isoform X1
chr12.162	157	209	237	803	886	711	5.94905504583556e-30	1.99602995165637e-28	4.08242	rho GTPase-activating protein, partial
chr02.1007	1143	1019	1081	4393	3225	4454	4.59521613591518e-24	1.06018912845106e-22	3.84096	esterase FE4-like isoform X1
chr10.035	307	361	337	1054	1039	724	9.37566411007012e-24	2.08618333629092e-22	2.85708	uncharacterized protein LOC111051702
chr06.0169	35	45	37	163	63	139	6.67526e-05	0.00023149	3.22341	-
chr01.0797	1	5	8	28	31	29	2.87065e-05	0.000105794	6.48401	zinc finger MYM-type protein 1-like
chr12.019	487	456	476	3700	1335	3932	9.96608002467622e-12	8.6671485807405e-11	6.57326	cytochrome P450 CYP301B1
chrX.1553	149	159	137	698	650	561	4.59944004674484e-57	6.11495554214726e-55	4.39035	chaoptin isoform X1
chr10.484	96	90	51	2070	345	2204	2.11161e-06	9.27294e-06	20.3434	hypothetical protein LSTR_LSTR008076, partial
chrX.0358	204	222	217	536	427	454	3.77660628150851e-15	4.5183334544572e-14	2.2617	MAM and LDL-receptor class A domain-containing protein 1-like
chr03.1494	70	85	96	166	137	196	0.000112819	0.000373231	2.06033	solute carrier family 25 member 35-like
chr03.1502	399	283	317	1214	1206	1207	7.95404564805993e-26	2.03363532482609e-24	3.72581	PREDICTED: cysteine-rich protein 1-like
scaffold.49	6715	6088	6882	39241	43032	32759	7.91070967107893e-108	6.47217754319965e-105	5.96983	reverse transcriptase
chrX.1650	272	385	228	6452	2859	6057	3.57605588633542e-28	1.06242822366099e-26	18.0091	rhophilin-2 isoform X2
chrX.1833	5703	5084	4806	12761	6815	11739	3.6907e-05	0.000133928	2.07143	protein yellow
chrX.0139	745	453	523	7101	8935	7001	2.83559714890767e-54	3.3142210193167e-52	13.6776	serine proteinase stubble
chr06.1108	367	365	317	1140	785	939	5.13067333688334e-16	6.55887519364077e-15	2.80195	uncharacterized protein LOC111053064
chr04.0934	16	23	15	64	33	92	0.000389743	0.00115243	3.67014	dual specificity protein phosphatase 23-like
chr10.789	120	127	117	289	245	341	1.04994378475119e-8	6.41424589007103e-8	2.48898	mitochondrial 2-oxodicarboxylate carrier
chr08.829	777	989	897	2123	2096	1398	6.78931067124891e-12	5.99262309538618e-11	2.14836	peroxidase-like
chr01.1329	1	1	2	187	12	200	1.38052190202715e-8	8.33800735375398e-8	104.518	-
chr03.1066	2500	1777	1601	43053	24637	46249	1.45799179162926e-37	7.04872758898582e-36	20.0474	uncharacterized protein LOC111043524
chr03.0131	78	51	52	193	172	206	7.5375176625295e-10	5.18557812798601e-9	3.2459	carbohydrate sulfotransferase 11
chr02.1886	1368	1406	1332	2961	2782	2701	4.241656601616e-36	1.95299825172241e-34	2.11123	saccharopine dehydrogenase-like oxidoreductase
chr05.0998	1949	2255	2174	6680	3896	6816	1.61638989590546e-9	1.07315374112675e-8	2.82593	uncharacterized protein LOC111057873
chr01.0845	38	48	28	83	79	81	0.000181425	0.000572593	2.1929	uncharacterized protein LOC111050770
chr01.1724	160	196	151	400	394	314	6.78330101327892e-13	6.61294129947155e-12	2.23591	uncharacterized protein LOC111052953
chr14.335	262	322	342	967	822	890	6.52793618820828e-24	1.4741216411419e-22	2.97724	acetyl-coenzyme A transporter 1 isoform X1
chr01.1536	2498	2580	2252	5435	4231	5363	2.4569997952792e-11	2.02735840361439e-10	2.11439	V-type proton ATPase subunit H isoform X1
chr12.541	46	44	89	302	206	172	3.4195482700615e-8	1.9438971352418e-7	3.86178	cyclic AMP response element-binding protein A-like
chr07.0412	2649	2833	2471	19181	8491	21401	1.9067835876849e-14	2.14836337273481e-13	6.42533	FK506-binding protein 2-like
chrX.0489	9647	8714	8245	23279	24377	23016	2.04314231335101e-35	9.20799222237343e-34	2.72786	uncharacterized protein LOC111045231
chr07.0339	14	17	16	33	33	35	0.00418919	0.00971783	2.21265	-
chr03.1783	1969	1831	1776	7208	5326	6370	1.5197496313382e-30	5.31712403911615e-29	3.4834	peroxisomal multifunctional enzyme type 2-like
chr02.0039	6	9	12	51	115	41	2.55257605687776e-7	1.27521e-06	7.78889	sex peptide receptor
chr03.1450	162	173	175	357	310	351	3.19792830888428e-10	2.29663507719738e-9	2.05477	zinc finger protein 2 homolog, partial
chr05.0463	232	217	185	4654	573	5096	2.28592e-05	8.59246e-05	17.0366	heparan sulfate 2-O-sulfotransferase pipe
chr09.385	421	417	353	807	771	784	9.91631752229995e-14	1.04425696205131e-12	2.0384	actin-binding protein IPP
chr03.1575	25	21	32	88	61	60	2.05983e-05	7.81604e-05	2.73584	hypothetical protein B7P43_G00831; uncharacterized protein LOC111046013
chr08.032	385	429	534	1102	1300	736	8.17488525911456e-9	5.06100579836685e-8	2.36656	protein singed
chr06.0071	582	608	591	1336	1255	1161	1.16868007355629e-35	5.33479882504066e-34	2.15997	FGFR1 oncogene partner 2 homolog
chr09.618	66	48	45	169	100	122	2.19696e-05	8.29789e-05	2.51252	multiple inositol polyphosphate phosphatase 1-like isoform X1
chr01.0742	719	769	717	1531	1288	1748	2.08786544634189e-9	1.38014523848927e-8	2.14446	nucleotide exchange factor SIL1 isoform X2
chr01.2063	74	51	72	216	170	144	1.01283590566964e-8	6.20894679694655e-8	2.73901	lysophospholipid acyltransferase 2-like
chr03.0561	234	329	241	662	657	640	6.13262387275301e-15	7.23935488463941e-14	2.50871	MIP18 family protein CG30152-like
chr07.0627	19	1780	14	132039	5922	153681	0.00398018	0.0092714	172.49	-
chr04.1433	34	21	19	98	59	82	1.24941e-05	4.8748e-05	3.31021	uncharacterized protein LOC114132984; zinc finger MYM-type protein 1-like, partial
chr02.0588	857	812	660	9107	10228	9587	1.6090638794549e-111	1.71140034218823e-108	12.7701	leucine-rich repeat and fibronectin type-III domain-containing protein 3 isoform X1
chr07.0372	104	114	89	179	298	184	2.22481e-05	8.39117e-05	2.20405	-
chr02.0027	1597	1732	1755	3962	4024	3108	1.02702277247317e-33	4.25035572296678e-32	2.23008	protein amalgam-like isoform X3
chr02.1952	321	315	356	690	717	617	2.25957600297831e-19	3.72602331281818e-18	2.09104	PREDICTED: uncharacterized protein LOC108965415 isoform X1
chrX.0279	448	453	452	5465	3051	6434	1.13203327746129e-28	3.50008893577858e-27	11.5004	uncharacterized protein LOC111053758
chr07.0120	29	32	28	83	65	80	3.86503e-06	1.63129e-05	2.63712	uncharacterized protein LOC111056344
chr02.1749	11	2	6	76	61	53	1.99814395592971e-10	1.46972746301994e-9	10.1625	-
chr07.0870	288	328	335	5508	2858	4640	6.1478178342698e-43	4.08676190533085e-41	14.0955	peptide transporter family 1-like
chr02.0499	23	45	29	133	30	185	0.00351851	0.00832915	3.79328	mitochondrial amidoxime-reducing component 1-like isoform X1
chr10.627	2892	2840	3071	7301	7170	6053	4.56760395784942e-56	5.78345663043886e-54	2.38557	echinoderm microtubule-associated protein-like 2
chr06.0085	925	949	801	2481	1579	2388	2.4998018050787e-9	1.64122790116155e-8	2.48843	apoptosis-inducing factor 3 isoform X3
chr01.2194	230	256	247	523	539	427	5.93446096186495e-17	8.1549001021183e-16	2.07874	uncharacterized protein LOC106688735 isoform X1
chr03.1805	3136	3218	2823	15500	4077	18922	0.0014004	0.00365245	4.39653	uncharacterized protein LOC111051178 isoform X1
chr01.1371	19	33	27	77	61	55	8.6951e-05	0.000294432	2.50197	farnesol dehydrogenase-like
chr01.1284	0	4	10	110	9	109	0.000547599	0.00156105	17.1067	protein Skeletor, isoforms B/C-like, partial
chr01.0207	516	412	437	2779	3881	2339	2.27504201642344e-38	1.16333398493652e-36	6.71243	uncharacterized protein LOC106670355 isoform X2
chr12.029	427	363	355	1425	830	1452	1.02684890470331e-10	7.84595183220145e-10	3.34687	guanine nucleotide exchange factor for Rab-3A-like
chr04.1424	20	21	12	76	27	98	0.000821321	0.00224854	3.96824	-
chr01.1576	457	48	40	43227	21976	52379	6.75244685649177e-7	3.18488e-06	221.116	carboxypeptidase A2
chr03.1093	2798	2850	2756	5683	7629	4574	6.14123249139052e-11	4.83122402207319e-10	2.16891	uncharacterized protein LOC111053919, partial
chr12.594	26	31	35	238	233	98	5.65975980126e-12	5.04164198041887e-11	6.23352	putative uncharacterized protein DDB_G0282133, partial
chr07.1014	1863	1864	1780	5695	4210	5930	4.92278527953858e-17	6.79101741026878e-16	2.9716	cytosolic non-specific dipeptidase-like
chr07.0493	18	34	17	341	205	292	2.55996234665338e-23	5.51169221032497e-22	12.5306	Krueppel-like factor 5 isoform X1; LOW QUALITY PROTEIN: dendritic arbor reduction protein 1-like
chr08.354	694	629	609	1451	1452	1321	3.54113491962887e-26	9.36903258835141e-25	2.24112	transmembrane protein 104 homolog
chr04.0854	67	25	37	2175	1324	2343	3.67343695060056e-36	1.70614303085535e-34	46.6806	uncharacterized protein LOC111053742; hypothetical protein LSTR_LSTR001306
chr01.0423	160	142	169	478	358	392	8.55127508000292e-15	9.97273703409113e-14	2.67231	uncharacterized protein LOC111052512
chr03.0959	4	6	4	135	25	153	1.9115320182245e-8	1.12699858901529e-7	23.432	unnamed protein product, partial; Protein prickle-like Protein
chrY.105	43	43	41	199	156	245	4.05081432750271e-14	4.41014776643591e-13	4.90106	uncharacterized protein LOC111613288
chr09.725	994	1213	1223	3414	1847	3449	3.06695626814906e-7	1.51651e-06	2.63348	protein outspread
chr13.093	45	44	23	1303	53	1445	0.00045368	0.00132419	26.2298	circadian clock-controlled protein-like
chr02.0877	1410	1176	1123	2948	2359	2607	1.03378905437521e-12	9.91468023655074e-12	2.18876	alpha-tocopherol transfer protein-like isoform X2
chr10.308	8	17	12	228	43	236	5.98704301987893e-8	3.28576829512035e-7	14.3497	uncharacterized protein LOC111056343, partial
chr09.134	66	78	47	201	204	151	2.75859494760775e-10	1.99866593070545e-9	2.97327	annexin A2-like; hypothetical protein LSTR_LSTR007876
chr02.0757	7208	7050	7274	30743	25189	32427	1.40851665141921e-37	6.84063155456382e-36	4.23778	CD109 antigen-like
chr04.0543	555	572	532	1355	2202	1199	1.16077706783116e-11	1.00619599783636e-10	2.92272	protein UBASH3A homolog isoform X1
chr13.426	127	150	135	458	208	339	1.54358e-05	5.95054e-05	2.50614	zinc finger protein 395 isoform X1
chrX.1921	454	432	479	1453	1418	1415	5.46944440078552e-47	4.6169056068853e-45	3.22708	rab11 family-interacting protein 1
chr14.247	135	109	142	453	448	401	2.72971534739339e-27	7.60032786253302e-26	3.45483	putative polypeptide N-acetylgalactosaminyltransferase 9
chr01.1709	12	8	10	141	38	165	5.17388858720236e-8	2.86337377861434e-7	11.9639	sodium-coupled monocarboxylate transporter 1-like
chrX.1484	28	25	13	460	198	541	8.73060822433351e-17	1.18140902129785e-15	18.9215	uncharacterized protein LOC111047161
chr01.2243	313	270	209	138812	11942	180415	2.12631102214835e-10	1.56291942167034e-9	440.292	uncharacterized protein LOC111055834
chr04.1031	247	231	238	1198	330	1512	1.36913e-05	5.31657e-05	4.45071	1,5-anhydro-D-fructose reductase
chrX.1506	109	101	113	303	261	218	1.81104820470041e-13	1.86831316248241e-12	2.47176	transmembrane protein 68-like isoform X1
chr03.1149	0	0	0	86	20	99	1.66467928914135e-11	1.40967586937161e-10	388.479	-
chr04.1182	498	455	457	4435	782	4349	0.000255237	0.000780312	7.06181	polyprenol reductase
chr12.477	454	439	390	1093	1117	1007	2.45590908880502e-31	8.97630552183168e-30	2.57146	cytosolic endo-beta-N-acetylglucosaminidase
chr05.1252	32	36	26	613	1434	812	1.85967332462859e-36	8.79088243588875e-35	31.1958	protein THEM6-like; hypothetical protein LSTR_LSTR000906
chr03.0218	134	179	124	26368	1219	28493	6.95824573669816e-7	3.27034e-06	134.821	-
chrX.0244	24	29	35	91	95	61	1.22678e-06	5.58801e-06	2.86096	gametocyte-specific factor 1 homolog
chr09.919	1282	869	1138	12110	16471	9892	4.83139030567423e-50	4.75802474918065e-48	11.8913	uncharacterized protein LOC111053969
chr05.0438	36	38	37	127	83	100	1.38205407370391e-7	7.21626270393458e-7	2.86445	knirps-related protein-like isoform X2
chr08.615	53	60	50	124	144	132	7.26548982109628e-9	4.51904969223275e-8	2.52386	monocyte to macrophage differentiation factor
chr11.306	54	53	46	120	135	97	2.564819654193e-7	1.28072e-06	2.35085	PREDICTED: uncharacterized protein LOC105671135 isoform X3
chr04.0382	14	17	12	72	53	66	5.61950424890498e-9	3.53453856838281e-8	4.57094	-
chr02.1397	37	48	47	102	99	82	5.67943e-06	2.33771e-05	2.1958	-
chr14.162	26	19	30	102	78	68	9.15974673019458e-8	4.86628702409339e-7	3.37054	dynein regulatory complex protein 9; IQ domain-containing protein G
chr08.480	21	38	18	2745	171	2410	1.92432e-06	8.50314e-06	72.2404	chymotrypsin-like elastase family member 2A
chr03.0149	159	134	116	445	156	471	0.000772082	0.00212963	2.72294	myosin-IIIa-like isoform X2
chr01.0522	1	3	0	134	15	167	4.4071257547335e-8	2.46836174446264e-7	83.4202	uncharacterized protein LOC111043593
chr03.0612	17	675	16	33689	1502	34018	0.00267429	0.00649993	104.183	uncharacterized protein LOC111047715
chr04.1465	154	174	164	743	524	692	1.48596823334774e-23	3.26544589460467e-22	4.10403	-
chr08.838	59	67	64	172	170	164	2.77331585700105e-13	2.82809083941162e-12	2.73583	thiamin pyrophosphokinase 1
chr14.206	587	632	600	1876	2559	1367	2.78976265265083e-16	3.64072583725082e-15	3.24334	serine/threonine-protein kinase 17B-like
chr03.0079	294	327	297	822	667	774	2.32875663265116e-18	3.56383533019824e-17	2.53774	lambda-crystallin
chr05.0194	13	32	7	266	69	284	3.28211868253038e-7	1.61839e-06	12.4845	phospholipase A1-like
chr10.459	57	39	41	2424	150	2919	2.27478e-05	8.56142e-05	42.0667	uncharacterized protein LOC111055705; hypothetical protein LSTR_LSTR014860
chr07.0850	8128	7891	7248	26098	16093	27955	1.86407461977981e-11	1.56729625738957e-10	3.1236	uncharacterized protein LOC111052568 isoform X1
chr04.0234	809	721	827	2210	2504	1919	1.3215868437597e-33	5.44821615125122e-32	2.87728	serine/threonine-protein kinase D3, partial
chr03.1210	26	46	24	186	36	184	0.000795408	0.00218378	4.41919	-
chr02.0340	16	24	29	68	52	47	0.000341702	0.00102318	2.47602	-
chr09.417	38	40	46	108	125	92	1.77494862599822e-8	1.05230510513473e-7	2.68175	sodium- and chloride-dependent GABA transporter ine-like
chr02.0186	4606	3391	3253	23101	28205	21437	4.18636294615006e-44	2.98833263726524e-42	6.60501	odorant binding protein 8; uncharacterized protein LOC111046469
chr11.523	1115	1085	1004	3126	2581	2635	3.90001232664137e-33	1.54778101142379e-31	2.66923	uncharacterized protein LOC111057695
chr02.0097	985	986	971	2453	2192	2526	7.64470541812931e-23	1.60689894915461e-21	2.51262	carnitine O-acetyltransferase-like, partial
chr07.0221	5	12	4	64	96	77	3.475993508816e-13	3.50432862177886e-12	11.6422	alpha-1,3-mannosyl-glycoprotein 4-beta-N-acetylglucosaminyltransferase B-like
chr09.214	613	591	594	3524	2929	3952	1.35235789141426e-42	8.82434265833256e-41	5.9859	probable G-protein coupled receptor Mth-like 1
chr01.0629	924	980	954	1874	2457	1827	5.78531849097319e-16	7.32531517499891e-15	2.20866	uncharacterized protein LOC111047502; hypothetical protein LSTR_LSTR011300
chr06.1023	381	310	358	10759	14382	8124	6.99064432943106e-101	4.13069406043493e-98	32.2192	uncharacterized protein LOC111055743
chrX.1753	3415	3466	3491	7321	6836	6724	2.3522523548017e-38	1.19706009787899e-36	2.06742	protein ERGIC-53
chr08.247	32	26	39	1682	106	1875	2.12905e-05	8.0672e-05	39.584	-
chr02.1455	164	161	179	394	350	478	1.49242080050565e-9	9.95821056096494e-9	2.51117	putative 3-phosphoinositide-dependent protein kinase 2
chr08.329	6	5	10	85	103	78	3.07116992413248e-20	5.39025797245431e-19	12.9714	facilitated trehalose transporter Tret1-like
chr07.0488	1453	1363	1342	3049	3210	2634	2.37828886321644e-32	9.16502911201814e-31	2.18853	UDP-galactose translocator; PREDICTED: UDP-N-acetylglucosamine transporter
chr06.1056	72	70	50	493	463	581	2.83869270999877e-34	1.18401316327635e-32	8.27776	cytochrome P450 CYP314A1; ecdysone 20-monooxygenase-like
chr02.1375	210	141	180	421	270	593	0.000176173	0.000558337	2.52086	proton-coupled amino acid transporter-like protein pathetic isoform X2
chr02.0129	104	91	83	180	236	180	2.18315901081581e-7	1.10048e-06	2.1964	tripartite motif-containing protein 45-like
chr06.1032	1322	1862	1901	3925	3275	4249	1.51749801471499e-9	1.01128501782635e-8	2.33249	PREDICTED: protein transport protein Sec16B-like isoform X5
chr05.0049	400	412	417	846	785	823	1.41620989940961e-17	2.01644022625444e-16	2.05359	islet cell autoantigen 1
chr01.1015	43	175	32	1672	133	2154	0.00241707	0.00595368	16.8713	extensin-like
chr04.0917	277	268	259	937	635	952	3.55890115729619e-14	3.90231677412395e-13	3.24306	1-phosphatidylinositol 4,5-bisphosphate phosphodiesterase epsilon-1-like
chr08.069	200	164	166	346	430	342	1.33661183428371e-9	8.96355830355711e-9	2.16092	-
chr02.1597	405	441	379	1756	665	2244	1.82297e-06	8.09564e-06	3.98939	hypothetical protein LSTR_LSTR006153; uncharacterized protein DDB_G0284459-like
chr08.599	4255	4707	3866	44775	47045	43910	2.17368424823406e-179	2.31193056642175e-175	10.8788	mucin-17 isoform X1
chr01.0462	10	15	32	216	48	615	0.00069855	0.00193989	16.6831	troponin C-like
chr12.007	14	34	30	380	163	334	2.11723671689505e-14	2.37291145636415e-13	11.6592	proton channel OtopLc
chr04.0430	101	110	73	210	181	204	2.0801e-06	9.14969e-06	2.15613	major facilitator superfamily domain-containing protein 6-like
chr01.1251	13	28	16	167	318	153	6.31753379679333e-16	7.93309202629208e-15	11.4415	-
chr04.1435	41	34	35	1480	641	1699	4.39036320661513e-31	1.57756429275535e-29	36.1473	uncharacterized protein LOC111043512; hypothetical protein LSTR_LSTR003684
chr11.519	41	62	69	280	122	272	6.9248629082748e-7	3.25609e-06	4.06835	nose resistant to fluoxetine protein 6-like; hypothetical protein LSTR_LSTR002882
chr01.0999	773	626	661	2121	1939	1722	2.22536012197756e-30	7.65984797972598e-29	2.86837	probable cation-transporting ATPase 13A3
chr02.1038	495	580	182	40756	16932	55539	3.75798480470755e-16	4.85071922122203e-15	94.528	uncharacterized protein LOC111051352 isoform X1
chr04.0259	11	12	8	25	39	23	0.00222998	0.0055468	2.86837	uncharacterized protein LOC111051286
chr01.2267	80	92	68	410	295	386	8.26742689976768e-21	1.51869348024057e-19	4.68521	uncharacterized protein LOC111057198
chr01.2083	1008	842	932	2548	1784	2565	7.24521007955448e-11	5.65786008855664e-10	2.55746	diacylglycerol kinase theta isoform X1
chr02.0136	32	36	38	100	70	83	9.49339e-06	3.77747e-05	2.45068	tubulin glycylase 3A-like
chr06.0416	658	588	599	2145	2417	1806	1.70251212535561e-45	1.29342278323445e-43	3.52582	biotin--protein ligase-like
chr12.375	10	17	12	52	22	45	0.00171887	0.00439257	3.15395	uncharacterized protein LOC111043555 isoform X2; hypothetical protein LSTR_LSTR011884
chrX.0871	5	5	3	40	25	39	1.8664820137567e-7	9.49397546547883e-7	8.25158	uncharacterized protein LOC116161112; hypothetical protein EVAR_97237_1
chr02.1945	83	82	103	218	182	195	6.09120096051508e-9	3.81993003632302e-8	2.27987	LOW QUALITY PROTEIN: transmembrane protein 198
chr03.0150	96	134	85	430	192	400	2.03218e-06	8.95e-06	3.36182	myosin-IIIa-like isoform X1
chr04.0458	746	596	702	2801	1402	3250	7.40088341967362e-9	4.59252018971112e-8	3.79072	poly(U)-specific endoribonuclease homolog isoform X2
chrY.311	168	337	184	6087	477	5250	0.000154232	0.000496492	17.9052	uncharacterized protein LOC106662139
chr05.0014	170	147	164	1695	167	1895	0.00212007	0.00530567	8.1811	-
chr02.1955	527	485	495	1746	1949	1561	1.58256415805273e-56	2.07804350432701e-54	3.57003	bicaudal D-related protein homolog isoform X1
chr04.0878	7	7	7	44	34	28	1.02673e-06	4.71925e-06	5.14627	Proline-rich nuclear receptor coactivator 2
chrX.1840	5887	6059	5829	18124	8858	18718	1.41486e-06	6.38189e-06	2.66737	myosin-2 essential light chain isoform X2
chr08.917	30	62	28	4487	407	3409	1.47939746267231e-7	7.69055298777259e-7	71.912	hypothetical protein LSTR_LSTR008971
chr13.257	42	53	52	123	61	127	0.00296589	0.00714986	2.19466	hypothetical protein LSTR_LSTR012323; protein takeout-like
chr06.1041	190	289	152	26194	1361	29249	2.17361e-06	9.50987e-06	94.768	-
chr02.1582	2810	3132	2905	10037	2942	9562	0.000550141	0.00156703	2.64683	venom dipeptidyl peptidase 4-like isoform X1
chr04.1203	1800	1557	1446	3695	3101	2980	1.03719936499892e-14	1.19649158851719e-13	2.08173	trypsin-like protein precursor
chr02.1134	268	264	233	1260	872	1116	1.78047463974479e-27	5.02311094650547e-26	4.36663	CKLF-like MARVEL transmembrane domain-containing protein 4
chr02.1547	516	456	430	1804	1218	1938	5.3410729645364e-15	6.3330715775707e-14	3.6595	venom dipeptidyl peptidase 4-like
chr03.1404	1010	989	939	4529	1118	5139	0.00353444	0.00835942	3.83748	uncharacterized protein LOC111044999
chr07.0378	1051	969	852	8340	1735	9287	0.000165047	0.000527001	7.04415	rhythmically expressed gene 5 protein
chr03.0096	31	66	48	113	139	83	0.000298078	0.000902722	2.36221	intersectin-1-like
chr04.1028	829	546	655	3788	4401	2790	8.85729561862459e-29	2.77894384069885e-27	5.49043	UDP-glucuronosyltransferase 2B33-like
chrX.1731	0	1	0	28	29	26	1.76952767136925e-11	1.49252151567671e-10	79.223	serine/threonine-protein kinase VRK1-like; hypothetical protein LSTR_LSTR010845
chr05.1175	12	27	25	573	105	508	1.49512416543943e-10	1.123693642475e-9	19.314	-
chr12.598	116	87	106	366	343	399	1.38759181249959e-18	2.15451482010886e-17	3.69398	hypothetical protein LSTR_LSTR012465
chr03.0135	1109	1006	1227	6695	7068	5712	7.34169763638409e-99	4.10980505582006e-96	5.96039	reverse transcriptase
chr09.481	190	104	163	6585	622	7649	8.08535e-06	3.24146e-05	34.0006	low-density lipoprotein receptor-related protein 2-like isoform X1
chr06.0274	23	22	22	88	64	55	6.37860967301494e-7	3.02465e-06	3.14883	ankyrin repeat and death domain-containing protein 1A-like isoform X2; hypothetical protein LSTR_LSTR002455
chrX.1734	9	10	4	25	28	18	0.00335486	0.00797726	3.14766	LOW QUALITY PROTEIN: piggyBac transposable element-derived protein 4-like
chr07.0417	349	276	235	6468	6012	7771	1.76122073891115e-75	5.67646781183606e-73	24.3419	dnaJ homolog subfamily C member 22
chr02.0005	61	57	64	187	186	134	2.85028370843701e-12	2.62903239916953e-11	2.84134	transmembrane protein 98-like
chr03.0449	22	23	31	53	53	61	0.000623954	0.00175519	2.26695	PREDICTED: uncharacterized protein LOC105669242, partial
chr05.0655	250	268	242	603	701	512	3.18800391922974e-19	5.2085421943053e-18	2.44389	protein phosphatase 1 regulatory subunit 14B
chr01.1531	4	6	5	87	8	133	4.76143e-05	0.000169034	16.1398	-
chr01.0747	64	83	91	156	174	146	1.58396e-06	7.09647e-06	2.05326	uncharacterized protein LOC111047326
chr01.1636	435	355	349	4029	819	5119	7.33797e-05	0.000252007	9.17999	regucalcin-like isoform X2
chrX.1710	18	8	11	45	39	59	4.90722e-05	0.000173746	3.99519	uncharacterized protein LOC111055869
chr05.1059	105	109	111	321	261	367	6.03649501467518e-12	5.34589183814198e-11	3.02198	N-alpha-acetyltransferase 60-like
chr10.087	714	727	763	1932	1740	1857	7.99823177349902e-32	2.99539412475125e-30	2.58052	ATP-binding cassette sub-family B member 10
chr01.1338	33	26	32	79	70	42	0.00165177	0.00424455	2.12754	-
chr02.0772	1083	1068	1108	3633	2359	3347	3.94830869804539e-15	4.71315502945126e-14	2.9533	long-chain fatty acid transport protein 4
chr08.676	563	691	751	2113	1542	1896	1.50896473516552e-16	1.99867358944215e-15	2.85208	zinc finger protein 143-like
chr01.1578	118	174	182	428	419	260	2.43615753865377e-7	1.22164e-06	2.37687	-
chr05.0807	76	77	81	970	126	987	0.000324067	0.000976149	9.29526	lysophosphatidylcholine acyltransferase-like isoform X2
chr05.0198	289	241	285	806	742	682	1.19224384615254e-27	3.40879181389205e-26	2.80089	carnitine O-palmitoyltransferase 2, mitochondrial
chr05.1033	740	776	745	2166	813	2063	0.000609339	0.00171817	2.31185	NF-kappa-B inhibitor cactus-like isoform X2
chr12.055	184	149	146	335	421	239	4.11659e-06	1.72786e-05	2.10987	ets DNA-binding protein pokkuri-like, partial
chr08.393	258	344	284	1666	726	1143	2.16904638924034e-11	1.80516255054463e-10	4.09428	uncharacterized protein LOC111057768, partial
chr09.120	72	108	64	790	239	936	2.61838846851981e-9	1.71274168211419e-8	8.44423	UDP-glucuronosyltransferase 1-7-like; hypothetical protein LSTR_LSTR010663
chr12.614	10	11	18	68	117	35	5.10602e-06	2.11643e-05	5.69073	lutropin-choriogonadotropic hormone receptor
chrX.1330	7	5	2	96	2	52	0.00319839	0.007641	10.9303	thymidine kinase 2, mitochondrial isoform X2
chr06.0315	44	35	29	404	150	486	2.43051514111996e-11	2.00862152610349e-10	10.0424	regucalcin-like isoform X1
chr07.0087	380	447	580	1579	2005	1220	2.45381581778374e-16	3.21413608841722e-15	3.48238	UDP-glucose 6-dehydrogenase
chrX.0255	3	7	4	44	28	45	8.39161628152996e-8	4.48508697338455e-7	8.65316	-
chr13.425	104	80	61	426	305	445	7.80161216705865e-15	9.14861598774374e-14	4.95121	-
chr10.807	69	81	64	336	139	362	7.17200982553628e-7	3.36635e-06	4.07021	organic solute transporter alpha-like protein
chr10.280	42	41	48	179	120	138	2.61259370600104e-11	2.1474147339279e-10	3.41827	uncharacterized protein LOC111052675, partial
chr09.238	200	224	247	779	771	736	5.83285406100912e-42	3.67090152620669e-40	3.50062	SEC14-like protein 2 isoform X2
chr09.044	29	28	15	54	65	55	0.000481578	0.00139528	2.47972	-
chrX.1622	7	6	10	45	50	42	4.01769550418759e-9	2.5788901256813e-8	6.10649	LOW QUALITY PROTEIN: small G protein signaling modulator 1-like
chr02.0046	3356	3639	3619	14906	18415	9677	4.8878172503103e-24	1.12282557827863e-22	4.11125	-
chrX.1245	27	18	39	82	112	107	6.39280005730859e-7	3.03003e-06	3.69446	hypothetical protein B7P43_G01456
chr02.0421	42	51	53	222	95	382	8.318e-06	3.32595e-05	5.06434	titin-like isoform X2
chr08.859	297	776	336	11646	1204	13540	0.000126149	0.000413474	19.7997	aminopeptidase N-like
chrX.0334	212	167	182	374	426	327	2.53904046653137e-9	1.66596140666426e-8	2.05309	UDP-galactose translocator-like isoform X1
chr01.0401	168	169	150	1124	345	1286	3.54974899646823e-8	2.01360695074326e-7	5.90783	LOW QUALITY PROTEIN: neutral ceramidase-like
chr08.714	865	931	839	1859	1629	1718	2.46174835670771e-19	4.04061042005296e-18	2.03104	V-type proton ATPase subunit F 1
chr05.0904	4	2	10	25	24	16	0.00331276	0.0078895	4.13111	uncharacterized protein LOC111057723
chr09.517	154	138	129	653	427	726	6.15036785887319e-15	7.25225194534094e-14	4.44364	low choriolytic enzyme-like
chr08.672	150	172	136	990	184	946	3.56293e-05	0.000129468	4.81957	carbonic anhydrase 2-like
chrX.1747	0	1	0	265	10	239	6.74546e-05	0.00023362	498.234	-
chr04.0338	1110	1065	1012	2870	2282	2922	8.3956789322732e-17	1.138985218414e-15	2.61319	Phospholipase DDHD2
chr08.421	173	115	135	850	636	1032	3.1394100123118e-19	5.13704075245359e-18	6.16507	-
chr06.0955	2844	2961	2674	7573	8175	9067	1.57484401131571e-25	3.95982054476451e-24	3.02558	LOW QUALITY PROTEIN: uncharacterized protein PFB0145c-like
chr01.1610	8	3	9	35	48	54	3.02254713813949e-7	1.49525e-06	7.08547	uncharacterized protein LOC111055006
chr10.451	37	17	32	9442	641	10610	2.45022230002888e-8	1.42019424431102e-7	251.347	-
chr05.0346	53	44	40	97	68	103	0.00161712	0.00416357	2.01863	embryonic polarity protein dorsal-like
chr02.0437	5	2	6	34	7	32	0.00333943	0.00794236	5.81281	uncharacterized protein LOC111057240
chrX.0443	251	177	173	913	166	834	0.00170952	0.00437184	3.29707	alpha-tocopherol transfer protein-like
chr04.1428	46	46	24	240	39	321	0.00053639	0.00153238	5.44492	tubulin alpha-8 chain-like
chr07.0665	17	4	7	28	31	42	0.00310742	0.0074522	3.72179	-
chr03.0475	727	974	666	12833	1334	16047	0.000289756	0.000878771	13.4633	-
chr02.1930	6	11	9	32	49	23	0.000130513	0.000426463	4.07579	adenylate cyclase type 5-like
chr03.1591	584	530	484	1175	1282	963	2.660873671668e-16	3.47678776067087e-15	2.18552	putative hydroxypyruvate isomerase
chr08.082	61	85	66	799	81	675	0.00170574	0.00436427	7.62882	uncharacterized protein LOC111062601, partial
chr09.664	1060	951	934	2313	1729	2383	8.28255609433501e-10	5.67245760588198e-9	2.25159	apolipoprotein D-like isoform X1
chr02.1602	141	171	139	520	423	603	2.90349775672371e-15	3.50131543543236e-14	3.55364	-
chr05.0426	123	92	85	443	231	482	2.18198410271488e-8	1.27514191848766e-7	3.99158	excitatory amino acid transporter isoform X2
chr01.0525	10	7	7	110	20	148	5.0993e-06	2.11447e-05	12.1671	uncharacterized protein LOC111049495
chrX.1649	7	7	8	49	44	84	1.04319356106028e-8	6.38385390863633e-8	8.41616	-
chr01.0203	816	782	711	2004	961	2023	0.000130464	0.000426436	2.2382	-
chr09.058	15	10	14	54	33	41	6.83278e-05	0.000236337	3.35912	-
chr05.0632	11	15	6	33	44	38	9.62489e-05	0.000322629	3.70082	zinc finger MYM-type protein 1-like
chr09.224	251	230	216	895	324	747	2.5029e-05	9.34391e-05	2.90847	sn1-specific diacylglycerol lipase beta-like
chr01.2022	3	8	2	132	22	129	2.7281792714379e-7	1.35466e-06	22.7731	-
chr04.0462	13	13	15	37	38	33	0.000332063	0.000997689	2.69999	PREDICTED: uncharacterized protein LOC105848702; hypothetical protein X777_01847, partial
chr13.332	2	12	9	54	30	35	0.000107062	0.000355846	5.31478	maltase A3-like
chr02.0690	102	141	130	448	571	413	1.05389122775879e-23	2.33524731217552e-22	3.93625	LOW QUALITY PROTEIN: protein Wnt-10a-like, partial
chrX.1101	507	530	400	17787	3757	21000	3.81312837866954e-9	2.45796566275935e-8	31.0251	serine proteinase stubble, partial
chr09.681	977	1016	893	1871	2302	1651	3.50363264804648e-14	3.84965256659322e-13	2.06398	hypothetical protein L798_13353
chr09.379	131	130	176	374	335	249	1.93202220142007e-8	1.13781772615193e-7	2.23345	-
chr06.0638	289	313	310	661	506	693	3.41676994536546e-8	1.94335642454048e-7	2.10761	omega-amidase NIT2
chrX.0064	71	57	68	156	134	122	5.86949458003522e-7	2.7982e-06	2.14908	vitellogenin-1-like; hypothetical protein LSTR_LSTR006497
chr01.1236	234	262	162	8400	3757	10367	4.62675582945594e-31	1.65690824922873e-29	35.7722	uncharacterized protein LOC111049349
chr05.0243	299	260	244	607	566	555	5.38958973207754e-15	6.3834828942513e-14	2.20698	exonuclease 3&apos;-5&apos; domain-containing protein 2-like
chr10.209	5	14	11	32	30	26	0.00177515	0.00451579	3.01325	Uncharacterized protein FWK35_00034244, partial
chr10.569	62	49	46	126	142	136	2.01419458191177e-8	1.18489898081934e-7	2.64411	protein vein isoform X1; hypothetical protein LSTR_LSTR006951
chr09.128	594	549	468	1512	728	1387	4.09062e-05	0.000147173	2.32415	troponin C-like isoform X1
chr01.0526	5	2	3	445	31	623	4.0058e-06	1.68535e-05	115.669	protein bicaudal C homolog 1-like
chr06.0021	2	11	0	186	22	214	0.00379344	0.00889484	34.4538	PREDICTED: uncharacterized protein LOC107224768
chr04.0841	9	10	14	74	61	63	4.40566536676877e-12	3.97781467240685e-11	6.15665	hypothetical protein LSTR_LSTR005678
chrX.0440	55	54	49	1713	1272	1064	2.42512241636077e-101	1.51727070708313e-98	26.078	alpha-tocopherol transfer protein-like
chr01.1766	10	15	23	52	35	44	0.000980125	0.00263647	2.80821	lactoperoxidase-like isoform X2
chr02.1054	2	20	2	129	8	127	0.00251937	0.00617278	11.6374	uncharacterized protein LOC111047575
chr02.0523	11	13	17	38	55	37	5.80792e-05	0.000203603	3.24855	protein abrupt-like
chr10.138	13	18	19	59	47	66	2.76899e-06	1.19478e-05	3.55856	probable tubulin polyglutamylase TTLL2
chr06.0584	13	9	15	61	56	46	2.4692321296051e-8	1.43043316614814e-7	4.49853	-
chr08.287	2176	1557	2052	23533	28858	17260	2.99404971279009e-58	4.30333956016694e-56	12.2231	flocculation protein FLO11-like
chr01.2130	179	80	60	15134	3759	19161	1.55446990580538e-12	1.46832521475542e-11	124.312	PREDICTED: uncharacterized protein LOC109035039 isoform X2; hypothetical protein LSTR_LSTR008416
chr04.0531	2014	1859	1741	6196	2692	6573	6.16848e-06	2.52047e-05	2.85998	leishmanolysin-like peptidase
chr09.210	41	43	52	1894	559	2091	5.83535934654209e-22	1.15577061470804e-20	34.879	sulfotransferase 1C4
chr08.951	20	27	40	94	51	71	0.000909899	0.00246888	2.55069	hypothetical protein LSTR_LSTR016340
chr11.212	54	38	41	107	89	99	2.18714e-05	8.26962e-05	2.2754	uncharacterized protein LOC111060071; hypothetical protein LSTR_LSTR010696
chr01.0129	1250	1345	1387	3200	2681	3101	1.02057252813479e-19	1.72025505693212e-18	2.32383	ER membrane protein complex subunit 1-like
chr10.349	107	115	115	220	267	210	1.50679040222046e-9	1.00477885379416e-8	2.12069	amino acid transporter AVT1B-like
chr01.1328	503	463	364	7643	1326	9087	1.04478e-05	4.1325e-05	14.2277	hypothetical protein LSTR_LSTR005940
chr01.0965	117	67	42	3822	1696	4997	1.00078721046422e-13	1.05285586256156e-12	48.4463	uncharacterized protein LOC111050636 isoform X1
chr09.840	77	60	53	370	459	443	1.02958478414898e-30	3.62604760404256e-29	6.89446	uncharacterized protein LOC111872619; CKLF-like MARVEL transmembrane domain-containing protein 8
chr08.787	29	31	25	756	73	1062	5.6069e-05	0.00019714	23.5259	hypothetical protein LSTR_LSTR010637
chr10.562	0	50	2	9788	467	10370	0.00215714	0.0053845	423.623	skin secretory protein xP2-like
chr02.1398	172	192	127	294	349	346	2.7701e-06	1.19478e-05	2.078	PREDICTED: uncharacterized protein LOC109037368 isoform X2; hypothetical protein LSTR_LSTR004373
chr08.687	1279	1239	1152	3181	2591	3249	7.1777777535581e-17	9.80010836801591e-16	2.53519	thioredoxin domain-containing protein 11-like
chr05.1022	10	6	14	32	28	40	0.000604565	0.00170606	3.44688	43 kDa receptor-associated protein of the synapse homolog
chr04.1096	621	494	522	1657	1357	1514	5.15127701438664e-20	8.92328702361829e-19	2.83904	PREDICTED: tubulin polyglutamylase TTLL4
chr03.1464	76	139	151	458	277	545	4.36902393756538e-7	2.12381e-06	3.65065	uncharacterized protein LOC111057912, partial
chr05.0508	152	132	136	1494	934	1763	2.06274329820842e-28	6.23276639765477e-27	10.3632	uncharacterized protein LOC111058872, partial
chr01.1807	17	28	11	35373	3113	41457	4.04893499591298e-12	3.66818335745575e-11	1504.8	uncharacterized protein LOC111053645
chr07.0721	10	25	22	846	68	892	2.84496e-05	0.000105055	33.3473	adhesive plaque matrix protein-like isoform X1; hypothetical protein LSTR_LSTR013625
chrX.1991	483	359	424	2714	2007	3707	1.12478937476261e-20	2.04151190955207e-19	6.929	uncharacterized protein LOC111054667, partial; hypothetical protein LSTR_LSTR005633
chr03.1729	723	552	517	2213	1922	1381	5.97048116315548e-16	7.54180969730661e-15	3.122	tubulin alpha chain, testis-specific-like isoform X1
chr07.0904	12	11	24	33	110	47	0.000758031	0.0020925	4.13101	-
chr05.1251	699	621	627	3682	931	3618	0.000683687	0.00190421	4.39267	-
chrX.0207	71	56	69	156	134	113	3.09037e-06	1.3227e-05	2.09829	uncharacterized protein LOC116181806, partial; hypothetical protein Fcan01_16179
chr02.0570	9	20	6	151	37	171	2.14632e-06	9.40998e-06	10.7683	alpha-tocopherol transfer protein-like
chrX.0031	59	32	48	135	93	118	4.87425e-05	0.000172693	2.55099	THAP domain-containing protein 4-like
chr02.0885	195	167	171	388	248	491	0.000238382	0.000733209	2.19928	uncharacterized protein LOC111059739
chr04.0070	393	362	406	1299	1495	1231	1.53783927762846e-46	1.26794252378731e-44	3.55351	hypothetical protein LSTR_LSTR001938; centrosomal and chromosomal factor-like, partial
chr05.1239	28	33	35	188	65	214	3.07428e-06	1.31634e-05	5.0781	ATP-binding cassette sub-family G member 4-like, partial
chr01.0847	198	273	252	936	905	862	1.84501441157707e-39	1.01152439595535e-37	3.84421	uncharacterized protein LOC111055033; hypothetical protein LSTR_LSTR004847
chr13.251	358	415	602	1353	1722	772	4.58336603166393e-7	2.21887e-06	2.83262	FERM, RhoGEF and pleckstrin domain-containing protein 2-like isoform X2
chr01.2030	30	18	9	244	195	384	1.64331439576088e-14	1.86335734683505e-13	15.0541	uncharacterized protein LOC111054942 isoform X1
chrY.064	31	24	35	172	124	133	1.11641972411367e-15	1.37912197278432e-14	4.87864	RNA-directed DNA polymerase
chr03.0305	1978	2104	2057	15690	17409	13144	3.11860881156605e-177	1.65847616599083e-173	7.70325	protein takeout-like
chr08.130	267	191	131	916	713	545	1.41403215046668e-10	1.06513073317022e-9	3.73886	-
chr01.1810	120	157	129	115841	11876	156425	2.70199950138401e-12	2.50117203626809e-11	740.141	uncharacterized protein LOC111053689
chr01.1645	109	115	87	1357	634	1859	8.85252759740904e-18	1.28452228548489e-16	12.9735	uncharacterized protein LOC111053435
chrX.0378	4337	4347	4124	9897	6671	10091	6.00140459798073e-8	3.29025460330531e-7	2.15166	glucose-6-phosphate isomerase-like
chr05.1327	59	44	50	198	128	149	1.67258990919424e-9	1.10908143854052e-8	3.17541	tetratricopeptide repeat protein 8
chr04.0006	118	98	89	541	182	638	2.02631e-06	8.93153e-06	4.65495	uncharacterized protein LOC111047601; hypothetical protein LSTR_LSTR003592
chr02.0315	49	36	38	1062	255	1501	7.82724446236028e-8	4.21521884059058e-7	24.0908	uncharacterized protein LOC111054637
chr05.0131	75	442	50	100602	4128	94801	5.79338e-06	2.37817e-05	371.928	sulfotransferase 1C4-like
chr07.0484	42	88	103	223	243	163	1.57571e-05	6.06341e-05	2.76191	zinc finger protein 12-like
chr05.0638	403	369	370	1834	1660	1815	2.58126154111989e-59	4.28973402364862e-57	4.78291	low choriolytic enzyme; metalloprotease
chr02.1086	79	72	65	197	168	177	4.67126116754113e-11	3.72999502837594e-10	2.57491	protein spire homolog 1-like, partial
chr08.200	30	17	13	572	908	577	8.50605499300727e-46	6.75152245564368e-44	34.9858	venom allergen 5-like
chr01.1506	665	609	572	4933	2224	6000	1.08257882079155e-14	1.24613726601071e-13	7.43441	probable ribonuclease ZC3H12C, partial
chr14.015	2521	2573	2444	8606	3797	9057	1.60048e-06	7.16444e-06	2.95769	27 kDa glycoprotein-like
chr10.498	949	785	844	2120	1938	2727	2.13909475181205e-11	1.78162974003703e-10	2.72846	LOW QUALITY PROTEIN: protein 5NUC-like
scaffold.48	180	162	149	1059	1191	903	4.88057782148224e-71	1.23594823117346e-68	6.56385	-
chr04.1007	107	93	107	354	134	496	0.000197499	0.000619281	3.36279	uncharacterized protein ZK1073.1 isoform X2
chr13.364	63	74	61	140	157	120	2.58077372611614e-7	1.28809e-06	2.15652	hypothetical protein PPYR_02410; uncharacterized protein LOC111047326
chr03.0940	2355	2286	2035	42915	17961	49580	4.62630993735422e-25	1.12085267639406e-23	17.2448	-
chr03.0258	84	81	73	203	163	128	1.4581e-06	6.5602e-06	2.11378	neprilysin-2-like; endothelin-converting enzyme 1-like isoform X3
scaffold.28	127	115	104	885	146	988	0.00146573	0.00380974	6.10249	7-dehydrocholesterol reductase-like
chr03.0033	436	453	408	1164	581	1370	5.9935e-05	0.000209556	2.50207	LHFPL tetraspan subfamily member 3 protein; lipoma HMGIC fusion partner-like 3 protein
chr05.0826	9	23	27	230	198	59	1.84333740882081e-7	9.39421977969247e-7	8.27935	sodium/hydrogen exchanger 3-like, partial
chr10.318	34	433	28	37941	1841	45922	0.000170661	0.000542612	185.262	-
chr10.275	54	89	66	172	99	163	0.000936772	0.00253267	2.14943	PRELI domain-containing protein 2-like
chr03.1588	71	12	8	686	1425	1188	5.82337e-06	2.38956e-05	36.9956	uncharacterized protein LOC111053412, partial
chr09.338	38	18	49	217	434	74	1.00412e-05	3.98057e-05	6.88088	-
chr09.228	24	24	23	58	46	43	0.00115112	0.00304637	2.11763	protein kinase C, brain isozyme isoform X4
chr01.2087	84	96	74	572	161	683	7.04775199921502e-7	3.31095e-06	5.83808	sphingomyelin phosphodiesterase-like
chr01.0864	67	72	45	265	96	302	5.84368e-05	0.000204654	3.75768	cytidine deaminase-like
chr01.0521	163	121	67	230793	28434	294143	1.36392706060952e-21	2.63758694848052e-20	1654.6	uncharacterized protein LOC111043594
chr08.620	872	885	926	2053	2110	1778	7.58805408908702e-44	5.27493747003461e-42	2.268	vacuolar protein sorting-associated protein 13
chr05.0207	1332	1373	1323	3217	2923	2992	4.07081353174366e-36	1.88248577059242e-34	2.32974	PREDICTED: transmembrane protein 184B isoform X2
chr05.1328	9	20	11	140	73	74	4.98731387443613e-10	3.49210469838728e-9	7.31516	protein croquemort-like; hypothetical protein LSTR_LSTR000852
chr05.0240	112	157	171	710	313	870	1.02371587149835e-7	5.40091369506767e-7	4.50248	calpain-C-like
chr11.528	8	11	13	36	26	29	0.000928972	0.00251477	2.919	LOW QUALITY PROTEIN: tigger transposable element-derived protein 6-like
chr09.091	180	172	159	733	396	867	1.01452776568223e-9	6.89489924332026e-9	4.06421	glutathione s-transferase T1
chr02.0128	5	6	1	153	26	217	4.93611190863117e-8	2.74010888623179e-7	34.8382	-
chr06.1007	308	282	304	1179	743	1212	5.16022316200641e-14	5.57765584868904e-13	3.62468	coiled-coil domain-containing protein 115-like
chr12.213	7	6	5	32	13	38	0.000799971	0.00219574	4.79716	guanylate cyclase soluble subunit beta-1
chr09.270	6707	7384	6892	21228	13577	21456	1.22520712747564e-11	1.05773563375251e-10	2.77437	-
chr03.0093	1882	2041	1817	4156	3258	4367	4.02405002545705e-10	2.85522322019754e-9	2.12149	B-cell receptor-associated protein 31
chr07.0634	7	54	3	2923	198	3681	0.000211746	0.000659288	113.602	-
chr01.0984	25	22	25	110	119	71	4.13563210708161e-11	3.31473874083798e-10	4.23615	xanthine dehydrogenase-like
chrX.1709	17	18	21	56	77	32	0.000260616	0.000794927	2.98516	zinc finger protein 37A-like isoform X1
chr06.0718	4821	5351	4512	12595	6211	16629	0.000117052	0.000386274	2.52609	protein obstructor-E-like
chr13.083	1302	2164	2522	8093	3552	8637	1.55181e-06	6.96418e-06	3.53283	PREDICTED: filamin-A
chr03.1397	1791	1730	1683	8934	14897	7942	8.49307935209759e-29	2.67255597600325e-27	6.22004	glucose dehydrogenase; hypothetical protein LSTR_LSTR008840
chrX.0118	2918	3336	3087	8866	3295	9600	0.000555281	0.00157942	2.42784	dihydropyrimidinase isoform X3
chr04.0087	186	215	246	595	444	482	2.797630934454e-12	2.58295161621986e-11	2.41243	modular serine protease-like, partial
chr03.0621	1838	2001	1801	3925	4036	3663	8.63438907753388e-37	4.13672802831758e-35	2.11607	solute carrier family 12 member 8
chr01.1813	12	15	6	174	32	151	1.21003e-06	5.51882e-06	11.2247	uncharacterized protein LOC111053718
chr02.0647	15	11	10	37	30	30	0.000919951	0.00249416	2.75701	uncharacterized protein LOC111050770
chr02.0081	199	190	160	395	389	340	2.66049807930584e-12	2.46490048532203e-11	2.09653	cytochrome P450 CYP4G76
chr10.012	221	234	212	541	650	520	1.15489352415559e-21	2.2374221353222e-20	2.63076	syntaxin-16
chrX.0415	28	46	12	518	29	421	0.00377171	0.00885723	11.7164	tetraspanin-9-like; hypothetical protein LSTR_LSTR014397
chr13.420	22	152	20	3246	146	5087	0.00111282	0.00295553	47.0697	protein takeout-like
chr01.2261	1919	1612	1556	3730	3481	3575	6.43434385452095e-16	8.07024542885434e-15	2.17701	phosphoacetylglucosamine mutase, partial
chr10.587	1404	1546	1543	3796	4244	3327	7.12666296764547e-43	4.70802405738368e-41	2.59106	apoptosis-stimulating of p53 protein 2-like, partial
chr01.2168	760	924	876	2600	888	3136	0.00059268	0.00167564	2.70962	uncharacterized protein LOC106682324
chr02.0734	1850	1786	1760	4810	6130	4036	1.77313958260279e-23	3.84095979644874e-22	2.83212	protein O-mannosyltransferase 1
chr01.1806	29	20	12	1273	137	1603	2.00068e-06	8.82588e-06	51.8143	-
chr08.014	62	47	64	186	165	133	1.28890238080718e-10	9.7432592198047e-10	2.85297	uncharacterized protein LOC111051741
chr12.547	131	271	100	1751	214	1891	0.00257645	0.00629089	8.08202	hypothetical protein LSTR_LSTR005695; uncharacterized protein LOC106666599
chr02.1709	68	101	36	836	778	1425	1.07503571223403e-18	1.69143192830195e-17	15.5709	arylsulfatase I
chrX.0223	323	357	353	830	751	729	1.40469138087535e-26	3.81130038953832e-25	2.29484	probable dolichol-phosphate mannosyltransferase
chr13.019	42	88	51	1511	146	1595	9.06043e-05	0.000305345	18.8955	alpha-tocopherol transfer protein-like
chr04.0080	569	585	582	1332	1601	1308	2.7396320132415e-27	7.60802247854741e-26	2.50667	ferrochelatase, mitochondrial
chr03.0500	2282	2283	2005	5088	3337	4979	2.606521384003e-7	1.29972e-06	2.10648	NADPH oxidase 5 isoform X1
chr08.576	6469	6746	6528	15094	18872	12184	5.13119952911452e-18	7.62226790386342e-17	2.38456	prominin-like protein
chr09.026	523	514	499	1042	994	975	2.14950062716855e-21	4.11188645154042e-20	2.01277	ankyrin repeat domain-containing protein 13D isoform X3
chr14.130	48	60	50	290	73	264	7.08286e-05	0.000244271	4.12053	dual oxidase maturation factor 1-like
chr07.0629	18	25	11	66	89	55	1.07892e-06	4.9463e-06	3.9746	uncharacterized protein LOC111055497 isoform X1
chr04.1060	843	774	733	1670	2420	1496	3.07092340596393e-11	2.49903147251969e-10	2.42539	phosphofurin acidic cluster sorting protein 2 isoform X1
chr02.1924	518	471	418	1249	1115	1292	1.06194512174934e-17	1.52427102765533e-16	2.67668	uncharacterized protein LOC106665824 isoform X8
chr01.0500	201	170	126	5371	1461	6026	1.86986430683738e-10	1.38206231879933e-9	26.9783	trypsin-like
chr11.542	1	0	2	56	16	62	2.58504894285346e-8	1.49183833728646e-7	46.5087	uncharacterized protein LOC111061990
chr07.0808	25	39	24	213	55	146	1.89862e-05	7.22752e-05	4.84399	uncharacterized protein LOC111044585
chr01.1602	103	76	73	251	172	195	2.17107674425016e-7	1.09491e-06	2.50819	hypothetical protein FOCC_FOCC009299
chrX.1708	34	35	44	109	146	112	2.31044478057633e-10	1.68818802931333e-9	3.33246	U3 small nucleolar RNA-associated protein 6 homolog
chr12.195	1108	1197	1158	2796	3190	1859	3.71281428024186e-12	3.38965602443368e-11	2.30225	-
chr01.1220	610	688	629	5091	773	5117	0.00159737	0.00411871	5.94918	fatty-acid amide hydrolase 2-A-like isoform X3
chr01.1812	2	2	0	1116	104	1559	1.86039423915815e-7	9.46753738166797e-7	733.822	uncharacterized protein LOC111053708
chr04.0086	463	487	444	1093	902	1019	1.33550256431567e-16	1.77333399176797e-15	2.22411	modular serine protease-like; hypothetical protein LSTR_LSTR009917
chr01.1652	34	28	14	9633	1220	12156	1.16850908279651e-10	8.87099400758296e-10	317.894	uncharacterized protein LOC111056392
chr04.0828	2306	1772	1921	14228	17626	11544	2.68503529985447e-53	3.00610899465812e-51	7.36503	uncharacterized protein LOC111055901
chr05.0380	321	246	263	884	868	877	1.03868805565695e-24	2.4770148340734e-23	3.25232	cGMP-dependent 3&apos;,5&apos;-cyclic phosphodiesterase-like
chr01.1948	281	271	274	682	663	724	2.72507247464097e-20	4.79865411262936e-19	2.5805	vesicle transport protein SEC20-like
chrX.0682	124	133	99	711	336	818	7.8164020120536e-11	6.06826655475928e-10	5.45597	-
chr06.0296	2758	3119	2848	6007	8481	4233	2.24221066831636e-7	1.12811e-06	2.17975	nuclear hormone receptor FTZ-F1 beta
chr05.0746	1103	960	856	2223	2713	1729	1.33394632034426e-11	1.14603013434422e-10	2.32432	methanethiol oxidase isoform X1; selenium-binding protein 1-A-like
chr01.1805	8	18	10	1030	34	865	6.30797e-05	0.000219469	55.9775	LOW QUALITY PROTEIN: uncharacterized protein LOC111053636
chr07.0359	206	176	175	1002	712	986	5.8049024674098e-26	1.49856656901385e-24	4.99633	plancitoxin-1
chr02.0972	3793	2995	3063	10342	11375	8413	5.95246088103757e-27	1.6444252969017e-25	3.11846	venom serine carboxypeptidase-like
chr10.390	73	57	55	783	306	746	5.35516374560141e-16	6.80496076442254e-15	10.2582	LOW QUALITY PROTEIN: gamma-butyrobetaine dioxygenase-like
chr07.0245	1170	1181	1206	3007	3111	2826	2.92214857960653e-59	4.71245362263225e-57	2.58087	hydroxysteroid dehydrogenase-like protein 2
chr01.1194	443	528	577	1170	745	1169	1.0684e-05	4.21494e-05	2.06161	graves disease carrier protein-like isoform X2
chr02.1001	7	12	6	36	18	33	0.00143009	0.00372441	3.59762	protein stum
chr13.193	725	765	793	1582	1981	1213	5.86954088954106e-11	4.63118968109486e-10	2.13181	GTPase-activating protein
chr02.1116	237	289	255	1148	1029	1010	5.66887242024073e-61	9.88428312486563e-59	4.19047	uncharacterized protein LOC111055033; hypothetical protein LSTR_LSTR004847
chr07.0965	482	480	446	1062	2001	1001	7.40008227584573e-9	4.59252018971112e-8	2.94129	serine/threonine-protein kinase tricorner isoform X2
chrX.1093	37	33	43	229	154	135	1.23720904507088e-14	1.41646452135349e-13	4.66364	hypothetical protein LSTR_LSTR005678
chr03.0574	321	393	259	11916	2913	15451	1.22986185101512e-9	8.27899408063087e-9	32.737	heparan-alpha-glucosaminide N-acetyltransferase isoform X1
chr09.586	4	7	7	29	23	33	3.94326e-05	0.000142413	4.88844	hypothetical protein LSTR_LSTR013262
chr04.1507	7	13	6	30	27	22	0.0017414	0.00444055	3.11127	-
chr02.1702	19	12	37	119	254	108	5.93654492687543e-8	3.26142003317392e-7	7.1861	-
chr08.861	495	345	364	1685	843	1827	1.83938258603114e-8	1.08747488521552e-7	3.7468	aminopeptidase N-like
chr02.0496	2174	1973	2138	4178	4765	3448	3.17697652795861e-16	4.13084625322344e-15	2.01268	villin-1-like
chr01.1577	49	60	45	185	160	248	9.36564091340049e-11	7.20675045566525e-10	4.00526	protein msta-like
chr10.249	33	33	31	84	95	43	0.000841141	0.00229807	2.31591	uncharacterized protein LOC111048285
chr10.644	1530	1508	1485	7067	9750	6806	5.94551122879247e-51	6.26103538905314e-49	5.34573	cadherin-like protein-6, partial
chr07.0030	7726	7740	7344	25868	13598	27202	1.09573800268613e-8	6.66339016384772e-8	3.03161	uncharacterized protein LOC111050753
chr01.2082	146	172	195	424	374	380	9.21742611632092e-14	9.74518331741445e-13	2.35932	programmed cell death protein 2-like
chr03.1067	1	6	1	4663	335	5173	2.13513166476373e-8	1.2505099331733e-7	1346.11	uncharacterized protein LOC111043529
chr03.1150	1	2	1	75	9	81	6.66120518028382e-7	3.14603e-06	43.2285	-
chr05.0888	7	31	10	406	44	542	0.000373405	0.00110937	22.0108	uncharacterized protein LOC111045284; hypothetical protein LSTR_LSTR000927
chr07.0492	3	0	7	64	33	61	1.15569009537212e-7	6.0700838787051e-7	16.2927	-
chr06.0193	34	44	51	1444	110	1320	4.4809e-05	0.000159875	23.2435	uncharacterized protein LOC111043276
chr04.0853	66	81	47	2669	236	2884	1.09593e-05	4.31556e-05	31.293	proclotting enzyme-like isoform X1
chr14.362	22	36	26	64	48	52	0.00360108	0.00850191	2.00587	-
chr05.0512	13	10	9	48	13	63	0.00377932	0.00886759	4.05565	phospholipase A1-like
chr04.1284	291	204	239	527	575	641	3.83661023681027e-9	2.47160426885003e-8	2.4487	SAYSvFN domain-containing protein 1 isoform X1; uncharacterized protein LOC111046161
chr03.1755	2210	2175	2083	5613	3973	4784	3.06026489377256e-14	3.39051848022551e-13	2.28203	alakaline phosphatase 2
chr08.306	16724	20838	18822	51805	20075	55230	0.000577894	0.00163862	2.34896	myosin heavy chain, non-muscle
chr04.0516	372	371	324	809	803	738	6.73996256974101e-23	1.4195295424112e-21	2.25908	WD repeat-containing protein 37 isoform X1
chr02.0600	147	110	102	326	312	295	3.93032753727734e-12	3.56985172386693e-11	2.66163	MKRN2 opposite strand protein
chr07.0377	1377	1295	1341	3289	1442	3549	0.000937818	0.00253319	2.14431	serine/threonine-protein kinase N
chrY.287	21	31	32	73	80	73	1.56597e-06	7.02176e-06	2.76742	kynurenine--oxoglutarate transaminase 3-like isoform X2
chr09.315	110	163	152	331	343	302	2.67014933640634e-11	2.19133552021742e-10	2.35973	cilia- and flagella-associated protein 251-like
chr06.0768	7	4	9	34	33	30	5.84673e-06	2.39822e-05	4.96667	-
chr06.1119	6227	6544	6193	16833	15569	16218	2.30465737387567e-46	1.85699513852588e-44	2.63763	microtubule-associated protein Jupiter
chr14.248	129	138	175	427	426	225	7.47856182499509e-7	3.50097e-06	2.46921	putative polypeptide N-acetylgalactosaminyltransferase 9
chr11.406	49	163	47	399	165	709	0.000214251	0.000665335	5.24625	alpha-tocopherol transfer protein-like isoform X2; uncharacterized protein LOC106681725
chr12.374	323	462	391	1385	927	1743	2.31102084494191e-10	1.68818802931333e-9	3.59849	glucosamine-6-phosphate isomerase
chr01.1250	436	412	372	3274	6459	3133	4.02265098820359e-30	1.3625769398259e-28	10.7391	calpain-1 catalytic subunit-like
chr10.052	550	677	688	1085	1191	1462	5.70704824739585e-7	2.72687e-06	2.02725	hypothetical protein LSTR_LSTR005793
chr01.0609	2516	2230	2315	6890	9667	5596	4.99133514987552e-18	7.42487281875189e-17	3.19327	microsomal triglyceride transfer protein large subunit-like
chr07.0207	668	668	669	1525	1223	1407	2.70622776990939e-15	3.27456638916454e-14	2.13128	uncharacterized aarF domain-containing protein kinase 5 isoform X1
chr10.144	61	160	64	2008	1901	1704	6.36269672631591e-31	2.26333252110689e-29	20.2983	larval cuticle protein LCP-30-like
chr01.2163	180	206	148	1798	2275	1798	3.87661221926836e-79	1.37438825213794e-76	11.2859	solute carrier organic anion transporter family member 5A1-like
chr09.159	21	28	17	158	30	110	0.000344664	0.00103089	4.65201	superoxide dismutase
chr09.211	37	30	36	87	50	83	0.00168402	0.00431803	2.20147	PREDICTED: uncharacterized protein LOC109031626; probable palmitoyltransferase ZDHHC1
chr04.0096	293	249	299	1011	923	1120	5.77549984943982e-25	1.39609582724186e-23	3.74741	phosphatidylglycerophosphatase and protein-tyrosine phosphatase 1
chr07.0290	524	535	477	1502	1103	1716	6.50099440653888e-12	5.74767884521592e-11	2.91618	LON peptidase N-terminal domain and RING finger protein 3-like
chr06.0934	443	474	316	2801	585	2831	0.000977543	0.00263019	5.25496	nose resistant to fluoxetine protein 6-like
chrX.1711	266	94	120	86746	14715	111703	2.94085386159e-15	3.54234673520626e-14	463.503	uncharacterized protein LOC111055870 isoform X1
chr04.0493	1	2	2	195	10	250	4.86222714004374e-8	2.70615635068054e-7	96.1971	hypothetical protein LSTR_LSTR003916
chr02.0380	1428	1464	1325	7006	2496	8629	1.96398059271508e-7	9.95657654152413e-7	4.49872	whirlin isoform X2; uncharacterized protein LOC110832430 isoform X2
chr09.896	24	82	41	5142	475	6360	1.08126e-06	4.95275e-06	86.451	uncharacterized protein LOC111050582
chrY.159	17	24	35	49	71	53	0.00185713	0.00470185	2.34001	transposase
chr02.0320	591	588	548	2219	1548	2732	2.24102378098823e-14	2.50636476704425e-13	3.91278	DNA-binding protein D-ETS-4 isoform X1
chr01.0867	75	73	73	710	277	454	1.8820883112904e-14	2.12278804654133e-13	6.66698	fatty acyl-CoA reductase
chr11.062	3	8	7	52	27	49	8.22121013654376e-7	3.82171e-06	7.36373	unnamed protein product
chr02.1565	36	60	84	247	256	201	7.69198420926184e-11	5.98040526679159e-10	4.00917	zinc finger protein Pegasus-like isoform X1
chr03.1435	8451	7175	7110	17097	23671	13615	7.75456346745103e-11	6.02465573702039e-10	2.43257	cartilage oligomeric matrix protein
chr02.1626	525	572	579	1500	1685	1153	1.98499547101523e-24	4.69164707327066e-23	2.64137	fatty acid hydroxylase domain-containing protein 2
chr12.165	163	171	158	428	367	387	8.06229587595763e-18	1.17305853538557e-16	2.46752	dymeclin; hypothetical protein LSTR_LSTR009404
chrX.1001	2940	2832	2735	17488	9219	20603	9.85533575468541e-16	1.22027184035895e-14	5.78925	agrin; serine protease inhibitor dipetalogastin
chr03.0708	2	4	2	36	39	36	5.65794380491315e-11	4.47419258803392e-10	14.2702	protein dead ringer-like isoform X3
chr08.003	408	1960	485	13526	1795	10416	0.00176614	0.00449608	9.4277	peroxidase-like
chr03.1423	1616	1667	1550	4206	3776	4020	7.65928088425711e-35	3.29814216538294e-33	2.55443	electron transfer flavoprotein subunit alpha, mitochondrial
chr06.0771	68	75	86	158	136	156	4.80453e-06	2.00161e-05	2.02317	-
chr13.369	4	1	7	26	87	7	0.001745	0.00444865	9.93769	-
chr02.0525	31	43	21	1334	64	1095	0.000157006	0.000504353	27.2946	-
chr03.0772	225	161	165	9208	1982	12224	1.34960352686293e-9	9.03928407538671e-9	44.5928	uncharacterized protein LOC111048801 isoform X2
chr02.0345	16	12	19	33	41	37	0.00201869	0.00507344	2.42679	-
chr14.023	6	10	7	37	23	33	8.52615e-05	0.000289264	4.16782	uncharacterized protein LOC111048900
chr13.533	1105	1292	1086	2893	3888	2332	9.24430522237306e-15	1.07105043948976e-13	2.66901	uncharacterized protein LOC111050125
chr12.170	1553	1513	1593	3932	1952	3865	7.86545e-05	0.000268475	2.16617	Krueppel homolog 2
chr01.1383	5486	5527	5383	10546	13443	10323	3.06834048591544e-18	4.62905949052434e-17	2.14533	adenylyl cyclase-associated protein 1 isoform X1
chr02.0420	7	5	4	43	6	50	0.00254526	0.00622617	6.46669	-
chr01.0523	13	3	5	26343	2466	33054	1.69767929756914e-11	1.43419515559534e-10	3073.7	-
chr12.347	23	22	24	65	49	62	4.08077e-05	0.00014693	2.6244	LOW QUALITY PROTEIN: uncharacterized protein LOC111049921; hypothetical protein LSTR_LSTR013808
chr07.0172	314	265	302	657	538	621	1.14363417767744e-10	8.69456262600232e-10	2.11869	sorting nexin-16-like
chr08.053	68	90	86	357	291	333	9.32333651680723e-24	2.08017423666739e-22	4.14001	peroxisomal membrane protein 11C
chr10.110	397	354	352	910	943	888	2.83001663133928e-26	7.52501422273114e-25	2.55109	uncharacterized protein LOC111049783
chr08.089	1994	1937	1875	4767	4671	5328	1.59050907721886e-22	3.28478729034947e-21	2.62528	multiple inositol polyphosphate phosphatase 1-like
chr09.268	1040	1036	911	2146	2595	1985	1.03548742959811e-19	1.7426335919629e-18	2.30574	E3 ubiquitin-protein ligase TRIM37-like; uncharacterized protein LOC110829364 isoform X1
chr08.147	134	96	83	79670	8496	109419	7.58107547076672e-12	6.65283157649133e-11	664.748	acidic repeat-containing protein-like isoform X2
chr02.1121	1124	970	865	1968	2121	2311	7.05825411952127e-11	5.51996991288443e-10	2.23115	protein unzipped-like
chr01.2097	751	851	796	1953	2275	1957	2.10195557627138e-33	8.46833314743273e-32	2.6506	gamma interferon-inducible thiol reductase; GILT-like protein 2 isoform X1
chr01.1809	0	3	0	52	16	67	2.96099849276879e-7	1.46616e-06	47.4405	-
chr01.2197	61	75	39	652	682	502	6.44750265184069e-44	4.51155514506431e-42	10.7171	PREDICTED: protein FAM166B-like isoform X2
chr05.0792	917	860	805	1753	1608	1713	1.55639240882309e-15	1.90054990358696e-14	2.02072	dehydrogenase/reductase SDR family member 4-like
chrX.1120	11	29	15	70	40	100	0.00032122	0.000967847	4.01431	-
chr13.211	5	17	12	23	126	46	0.000691503	0.00192333	5.89351	rhodopsin; longwave opsin
chr02.0517	9	10	9	25	28	27	0.00104397	0.00279409	2.93927	-
chr10.593	52959	45132	54077	353344	533568	294967	8.0987197984415e-40	4.46310796767999e-38	7.90318	-
chr03.1275	79	71	102	195	101	221	0.00345556	0.00819677	2.13124	cGMP-dependent protein kinase, isozyme 1
chr10.560	515	544	564	2820	1047	2874	2.02679833259045e-8	1.19033832498244e-7	4.31699	bifunctional 3&apos;-phosphoadenosine 5&apos;-phosphosulfate synthase isoform X2
chr03.1410	436	466	445	1290	862	1037	4.37496524826169e-13	4.34879723182349e-12	2.42996	transmembrane emp24 domain-containing protein 6; hypothetical protein LSTR_LSTR007295
chr06.0463	524	502	462	1286	583	1367	0.000396406	0.00116954	2.25815	cytochrome P450 CYP4DC1
chr02.0045	272	280	234	1316	757	1617	8.12862828354485e-13	7.88113859833938e-12	4.89116	SET domain-containing protein SmydA-8-like; protein msta-like, partial
chr09.433	41	44	45	544	879	578	3.44936876102246e-49	3.27566840555669e-47	15.775	ankyrin repeat domain-containing protein 29
chr01.1831	459	391	401	1403	1435	1032	5.70784690087086e-29	1.8121987951541e-27	3.15098	sorting nexin-17
chr04.1261	2326	2547	1945	11418	7105	11082	6.40495185951389e-20	1.10231501582184e-18	4.48714	cytochrome P450 CYP6CW1v2
chr05.0863	611	670	675	1536	1596	1448	3.79343625118762e-39	2.0274868325443e-37	2.40445	vacuole membrane protein 1-like
chr07.0926	131	199	195	923	617	1364	1.77275078319449e-12	1.67005999380484e-11	5.80649	PREDICTED: neural/ectodermal development factor IMP-L2 isoform X2
chr07.0179	33	39	55	115	95	104	3.70134e-06	1.56593e-05	2.54213	uncharacterized protein LOC111052559
chr07.0766	421	424	432	1158	1076	1240	8.47935848268478e-24	1.90266786543956e-22	2.80621	gamma-soluble NSF attachment protein-like
chr01.1375	94	80	74	1480	786	1617	1.57619632701264e-30	5.49653250298572e-29	16.2402	dehydrogenase/reductase SDR family member 11-like isoform X1
chr02.1425	56	91	43	1672	106	1655	0.000343232	0.00102718	18.9402	PREDICTED: uncharacterized protein LOC109035991 isoform X1
chr06.1114	697	794	781	1747	1609	1433	3.2058438379677e-32	1.22212742152776e-30	2.15946	surfeit locus protein 4 homolog
chr01.0987	300	327	305	838	800	681	1.26513043341323e-35	5.75039627768508e-34	2.5471	tensin-2-like
chr02.1252	30	36	43	129	91	142	6.78289282853433e-8	3.68828466893104e-7	3.43944	-
chr08.357	53	74	54	608	78	739	0.00118342	0.00312561	8.29196	protein dimmed-like
chr04.0945	118	240	119	718	345	1015	2.03127e-06	8.94971e-06	4.59087	uncharacterized protein LOC111046522
chr01.2031	659	507	337	14586	19582	16924	4.0303140656825e-63	8.08800384954699e-61	34.9103	-
chr04.0272	12	6	10	32	32	60	0.000111877	0.000370463	4.62448	trypsin alpha-3-like
chr06.0976	401	356	305	7746	1942	10710	6.99808198405486e-8	3.79365953019406e-7	20.2	uncharacterized protein LOC106661176 isoform X1
chr08.192	288	508	243	4227	681	4437	0.000253199	0.00077505	9.43343	protein yellow-like
chr09.755	3186	3099	2866	19399	6445	21847	5.32736355960899e-9	3.36471726959627e-8	5.43626	PREDICTED: carboxypeptidase M-like isoform X2
chr09.870	45	130	57	2068	128	2403	0.000548672	0.00156369	20.9873	laccase-4-like
chr01.1835	36	66	40	188	65	164	0.000700342	0.00194385	3.04623	alpha,alpha-trehalose-phosphate synthase
chr07.0898	290	680	298	3819	451	5639	0.00415782	0.00965349	8.32348	fatty acyl-CoA reductase
chr05.0779	25	20	16	56	33	53	0.00300109	0.00722327	2.39696	PREDICTED: DNA-binding protein D-ETS-6
chr02.1723	82	169	104	766	155	785	5.39664e-05	0.000190315	5.03493	-
chr08.198	1354	1273	1207	3905	4678	3320	3.06164124924347e-34	1.27201626277162e-32	3.17069	aminopeptidase N isoform X1
chrX.1555	1139	1140	1075	2583	2212	2537	1.34984476860093e-18	2.09896914602916e-17	2.25111	BSD domain-containing protein 1-like isoform X1
chr10.588	307	49	26	15505	9020	21004	1.14275e-06	5.21869e-06	122.67	neurogenic locus protein delta-like; hypothetical protein LSTR_LSTR003433
scaffold.19	0	1	1	311	2	339	5.19822329489483e-7	2.49834e-06	343.805	-
chr08.392	219	251	208	875	318	585	3.8742e-05	0.000140252	2.68879	-
chr02.0997	12	5	9	45	28	68	3.67477e-05	0.000133435	5.65382	-
chr14.219	177	190	148	410	355	418	5.46839672985886e-11	4.34043788199842e-10	2.36757	orcokinin
chr09.090	97	131	111	500	189	715	7.56124e-06	3.04396e-05	4.36157	mevalonate kinase
chr06.0866	493	521	484	1460	1268	1239	6.87139067235774e-42	4.29906536418806e-40	2.7156	NADPH:adrenodoxin oxidoreductase, mitochondrial-like
chr05.0082	22	16	17	95	77	74	1.33531928583028e-11	1.14628377111306e-10	4.57349	sodium channel protein Nach-like
chr13.079	40	45	29	2693	317	3335	1.53814441100698e-7	7.9725652804436e-7	58.5783	fatty acid elongase
chr06.0153	7	6	8	27	32	22	0.000115875	0.000382628	3.94013	hypothetical protein LSTR_LSTR002490
chrX.0889	18	19	16	80	63	69	9.16285075384957e-10	6.25119182924593e-9	4.10568	unnamed protein product
chr07.0090	341	338	273	609	620	626	1.92209643986262e-10	1.41673026572272e-9	2.00455	LOW QUALITY PROTEIN: amino acid transporter AVT1A-like
chr07.0944	6380	5522	5774	13531	10001	13863	2.15294889972802e-9	1.42140065161435e-8	2.18301	valine--tRNA ligase isoform X2
chr02.0564	12	12	21	161	43	230	7.7601017920838e-7	3.61843e-06	10.1606	uncharacterized protein LOC111058222; hypothetical protein AVEN_125157_1
chr02.1496	2527	2012	1982	4780	5747	4406	1.500801865898e-14	1.71088195559391e-13	2.34087	uncharacterized protein LOC111054818 isoform X1
chr04.1316	150	140	137	405	382	316	5.05231710219114e-21	9.42744643840438e-20	2.64025	tenascin-like isoform X3
chr10.033	5	10	2	607	57	655	3.41437e-06	1.45087e-05	81.6119	hypothetical protein LSTR_LSTR006020
chr02.1808	7247	6614	6071	14874	15216	13906	4.32366351289751e-26	1.13546876847353e-24	2.26369	chitinase-like protein EN03
chr13.277	45	32	40	126	110	88	3.84114923865637e-8	2.16390165796341e-7	2.82221	ras-related protein Rab-14
chrY.283	13	23	18	38	36	48	0.00364429	0.00859439	2.34286	uncharacterized protein LOC114339874
chr06.0905	486	500	461	1542	887	1505	3.0918212200354e-9	2.011291161853e-8	2.8107	-
chr03.1413	197	168	199	447	361	412	1.02433382009154e-10	7.83236125844258e-10	2.22218	calcium/calmodulin-dependent protein kinase type II alpha chain isoform X9
chr08.927	48	42	58	240	413	156	8.75590701727016e-11	6.77293287532258e-10	5.52814	-
chr05.0236	1547	1407	1391	3671	2091	3798	4.88504e-06	2.03276e-05	2.27752	C-type lectin 37Db, partial; collectin-12-like isoform X1
chr09.846	359	298	114	11738	7480	14326	1.08432808618628e-28	3.36236545908959e-27	45.1649	uncharacterized protein LOC111059782
chr10.618	347	331	346	4062	738	4465	5.08665e-05	0.000179919	9.4593	uncharacterized protein LOC111059960, partial; hypothetical protein LSTR_LSTR009281
chr07.0994	9	5	7	26	29	16	0.00162972	0.00419196	3.42984	-
chr13.436	131	154	134	429	382	405	5.71587651875959e-23	1.20862947621326e-21	2.98489	thiamine transporter 2-like
chr04.0390	293	367	325	1681	403	1764	3.4207e-05	0.000124555	4.07977	major facilitator superfamily domain-containing protein 10-like
chr12.082	396	373	347	2459	1014	2712	1.51820423720633e-11	1.2928438964713e-10	5.7662	cytochrome P450 CYP301A1
chr13.042	1031	1083	936	4653	3646	4743	2.50248403132855e-34	1.04789055737049e-32	4.41446	single-pass membrane and coiled-coil domain-containing protein 4 homolog
chr03.0129	124	178	150	2194	1093	2617	1.53092221689719e-23	3.35038862117664e-22	13.646	uncharacterized protein LOC111044571
chr02.0487	42	36	45	1424	473	1297	2.79970172896301e-24	6.54453353609902e-23	26.8726	uncharacterized protein LOC107442021
chr10.435	2527	2782	2692	5424	5638	4822	1.4112671337475e-43	9.62194694521692e-42	2.03555	protein transport protein Sec61 subunit gamma
chrX.0152	87	76	70	271	150	245	2.90719919511068e-7	1.44154e-06	2.94432	hypothetical protein LSTR_LSTR011858; uncharacterized protein LOC113005293
chr01.0312	201	165	315	2383	716	2153	1.89126769092024e-10	1.39691133059914e-9	7.98525	LOW QUALITY PROTEIN: cadherin-89D; cadherin-like protein-7, partial
chr10.388	13	11	12	309	36	314	6.44244929151565e-8	3.5139431110031e-7	19.0955	sialin-like
chrX.1771	1172	1056	991	7134	1376	7681	0.00143046	0.00372445	5.25029	very-long-chain 3-oxoacyl-CoA reductase-like
chrX.1981	3199	3153	3051	7362	6287	6685	1.98196701625165e-26	5.30987435386715e-25	2.22152	trifunctional enzyme subunit beta, mitochondrial-like
chr06.0725	105	92	105	233	207	172	1.64910456597463e-8	9.81526366183894e-8	2.06934	-
chr10.319	4	1	1	2082	71	2184	8.01778006784254e-7	3.73268e-06	751.12	-
chr10.141	29	12	10	349	238	346	2.7923104819963e-22	5.66775081803676e-21	18.8002	endocuticle structural glycoprotein ABD-4-like
chr04.0339	482	562	441	1155	811	1370	1.26385e-06	5.75196e-06	2.33484	cell growth regulator with RING finger domain protein 1-like
chr03.0415	653	626	636	1366	1205	1433	1.40878002661808e-13	1.47044007488811e-12	2.15606	LOW QUALITY PROTEIN: uncharacterized protein LOC111062946
chr06.0183	870	857	916	2094	2160	2247	3.14396336635922e-26	8.33895121311638e-25	2.53441	CD9 antigen-like
chr02.1464	634	710	558	1819	1452	1815	1.01200620064065e-16	1.3642202724986e-15	2.75895	LOW QUALITY PROTEIN: protein EFR3 homolog cmp44E
chr12.625	193	273	173	6670	680	6685	1.34807e-05	5.24246e-05	22.9899	uncharacterized protein LOC111044132 isoform X1
chr13.208	260	214	213	1901	555	1397	1.23331366264147e-9	8.29697920041407e-9	5.76127	protein takeout-like; circadian clock-controlled protein
chr03.0876	34	36	44	145	124	101	1.63956824171382e-11	1.39062582287625e-10	3.31378	-
chr09.690	156	191	134	513	324	564	3.78444456341298e-8	2.13535025869816e-7	3.02293	beta-glucuronidase-like
chr04.1406	11	3	7	41	35	37	5.45264e-06	2.24697e-05	5.5043	-
chr05.0583	110	104	114	485	183	390	2.63804e-06	1.1429e-05	3.32223	ATP-binding cassette sub-family G member 1-like protein
chr01.0936	3379	3444	3665	11618	19620	9836	1.52435826779686e-16	2.01655155923973e-15	3.98619	uncharacterized protein LOC111054291
chrX.1717	3223	2837	2773	20831	13429	22928	3.06506826593633e-27	8.48960054075489e-26	6.70644	PREDICTED: transforming growth factor-beta-induced protein ig-h3
chr04.1174	579	1482	960	2791	1452	2385	0.000937919	0.00253319	2.27451	-
chr10.278	608	542	588	3475	4468	2203	7.93924425844518e-28	2.29461418295715e-26	5.91137	inositol-trisphosphate 3-kinase B; PREDICTED: uncharacterized protein LOC109030789 isoform X1
chr10.742	272	424	238	2507	1661	3096	1.80008060682542e-19	3.01032348021936e-18	8.11767	D-beta-hydroxybutyrate dehydrogenase, mitochondrial-like
chr13.331	4	3	6	58	23	68	2.22097101325771e-7	1.11848e-06	11.9375	maltase 2-like; sucrase
chr14.293	3270	3445	2641	12562	9182	14284	6.88273863537583e-18	1.00556055117936e-16	3.9927	-
chr07.1010	113	115	103	828	109	777	0.00405004	0.00942175	5.39037	sodium-dependent nutrient amino acid transporter 1-like
chr03.0027	3021	3289	2941	14190	7747	13938	1.55388027817508e-14	1.76760113782569e-13	4.01409	very long-chain-fatty-acid--CoA ligase bubblegum-like
chr10.811	306	231	312	2607	3907	2178	1.41492683800472e-40	8.22358570984601e-39	10.4133	uncharacterized protein LOC103515323
chr02.0680	870	802	853	1631	1659	1648	4.01449324745285e-18	6.00536570744142e-17	2.01064	golgin subfamily A member 1
chr06.1033	878	911	869	1944	1833	2045	2.08202484479592e-19	3.47091163781339e-18	2.2584	vesicle-trafficking protein SEC22b-B
chr01.2133	3	13	3	1117	35	1533	5.13306e-05	0.00018144	150.944	uncharacterized protein LOC111053614
chr06.0751	3439	2979	2929	7979	6201	7968	1.41187550766553e-13	1.47222626465987e-12	2.44153	annexin-B9
chr06.1078	459	322	370	876	684	760	1.14777418928671e-7	6.03148531484853e-7	2.06484	uncharacterized protein LOC111057780
chr03.0092	4275	4518	4138	9677	8514	9480	9.64153806316037e-22	1.87472392760098e-20	2.20386	protein transport protein Sec24C
chr03.1485	702	648	633	6076	3665	7434	1.59325583094164e-25	3.99666722120172e-24	9.0133	uncharacterized protein LOC111057785 isoform X1
chr05.0961	42	427	31	9987	441	10532	0.00204345	0.00512961	44.6	uncharacterized protein LOC111063497
chrX.0153	43	24	51	94	69	115	0.00167822	0.00430523	2.43908	uncharacterized protein LOC111057921
chr01.0004	22	20	31	58	79	76	9.42666e-06	3.75232e-05	3.01032	uncharacterized protein LOC116160453
chr03.0563	626	664	548	2027	1194	2338	6.83328091229781e-9	4.26268479666859e-8	3.14438	putative glycerol kinase 5
chr08.168	94	101	85	267	181	166	6.516007151545e-7	3.0843e-06	2.23527	diacylglycerol kinase epsilon-like
chr10.605	224	644	270	13070	3342	16839	1.81393651395393e-8	1.07362430508704e-7	30.9147	cuticle protein
chr10.158	45	27	16	169	121	271	8.1825517939282e-8	4.38627075891939e-7	6.65577	endocuticle structural glycoprotein SgAbd-2-like
chr01.1840	109	128	97	332	249	354	3.75166577733048e-10	2.67086460560154e-9	2.89539	-
chr01.1314	170	143	115	367	181	388	0.000868908	0.00236906	2.26554	hypothetical protein LSTR_LSTR009190
chr06.0791	1168	1043	1130	2587	2591	2506	2.81832586816148e-29	9.02882949812215e-28	2.36175	monocarboxylate transporter 13 isoform X1
chr13.173	37	53	44	4806	466	6144	8.49928317692017e-8	4.53579407274074e-7	89.9861	PREDICTED: CD209 antigen-like protein B isoform X2
chr09.443	318	330	317	705	649	688	4.60344338063229e-18	6.86707206120688e-17	2.17659	ester hydrolase C11orf54 homolog
chrX.0673	311	222	269	9024	558	9572	0.000100052	0.000333905	24.955	serine proteinase stubble
chr05.0027	324	185	269	3770	1262	4377	4.70557306036631e-14	5.10698725204654e-13	12.5851	uncharacterized protein LOC111862063; hypothetical protein LSTR_LSTR000911
chr05.0986	714	897	710	3585	1166	4166	3.31279e-06	1.40996e-05	4.01986	sodium/calcium exchanger 2-like isoform X3; hypothetical protein LSTR_LSTR013244
chr09.918	2181	1852	1950	20256	16336	20853	2.21205579838931e-72	5.73839645650455e-70	9.89871	uncharacterized protein LOC111053975 isoform X2
chr12.024	48	39	23	76	119	92	0.000163243	0.000521868	2.67826	-
chr04.0213	11	17	23	48	64	43	7.11404e-05	0.000245188	3.11357	-
chr03.0783	13	7	15	103	28	95	1.79862e-05	6.87145e-05	6.67782	annexin B11-like isoform X1
chr07.0176	394	418	437	880	668	1069	1.63651e-06	7.30419e-06	2.17624	peptide transporter family 2-like
chr07.0402	3742	4141	3786	12493	12471	12213	1.14136071212721e-74	3.5704448629956e-72	3.27747	CUB and sushi domain-containing protein 1-like, partial
chr04.1305	1087	1114	1024	4082	2578	4433	7.1199943278257e-14	7.61088036892001e-13	3.56591	adipocyte plasma membrane-associated protein-like
chr05.1083	2280	2072	2034	9251	7561	8446	1.77629989300233e-49	1.7175205147248e-47	4.06332	beta-1,3-glucan-binding protein-like
chr09.671	87	71	83	209	166	215	2.4019172410017e-8	1.39447553358592e-7	2.52227	zinc metalloproteinase nas-13-like
chr01.0701	1521	1633	1553	4832	5022	4381	7.16193422962389e-102	4.77264756535832e-99	3.10194	NAD kinase-like
chrX.1224	16	14	12	48	27	77	0.000570219	0.00161772	3.79363	hypothetical protein AGLY_015870
chr07.0181	575	540	503	1982	3644	1670	7.76038068184273e-15	9.11031003665334e-14	4.58147	ninjurin-2-like; uncharacterized protein LOC108914320 isoform X2
chr13.091	12	2	5	1254	358	1583	1.35257667883189e-10	1.02100820128148e-9	174.768	ichor
chr12.190	514	517	528	2258	1073	2056	3.07449687292628e-10	2.21247285118024e-9	3.56971	peroxisomal membrane protein PEX16
chr01.0348	8	6	10	37	17	25	0.00227802	0.00564385	3.36681	PiggyBac transposable element-derived protein 4, partial
chr03.1274	22	35	20	72	40	68	0.002643	0.00643418	2.41781	-
chr01.0494	31	39	43	74	94	66	0.00021083	0.000657014	2.12083	uncharacterized protein LOC111055225
chr01.0257	1503	1308	1417	4361	4258	3550	1.80399038668226e-48	1.62603743667394e-46	2.94112	LOW QUALITY PROTEIN: probable peroxisomal acyl-coenzyme A oxidase 1
chr01.0914	370	108	121	22109	6791	29630	3.66440004975532e-10	2.61398785574766e-9	101.628	Apolipoprotein D
chr05.0166	501	430	409	1108	865	1143	1.22451850034247e-10	9.27633815501605e-10	2.39779	enoyl-CoA delta isomerase 1, mitochondrial-like isoform X2
chr01.1311	491	485	487	1456	1532	1391	4.53282435882731e-57	6.10267340259332e-55	3.07247	transmembrane protein 135-like
chr02.0893	1567	1426	1454	3628	3158	3514	6.9199487461594e-22	1.36550231658908e-20	2.38228	porphobilinogen deaminase-like
chr03.0960	627	651	634	1978	852	1806	2.32934e-05	8.75126e-05	2.50743	protein prickle-like isoform X2
chrX.1721	221	218	236	538	534	545	2.23975063536802e-20	3.96372508448823e-19	2.46412	transcription factor AP-2-epsilon
chr02.1395	92	136	133	255	219	261	2.47622e-06	1.07806e-05	2.10281	-
chr07.0288	62	64	38	221	106	270	1.12178e-05	4.40994e-05	3.79527	uncharacterized protein LOC111056699 isoform X1; sarcospan isoform X1
chrX.0218	303	307	260	573	579	569	3.67352530749115e-13	3.68948207464361e-12	2.03336	Golgi SNAP receptor complex member 1-like
chr02.1447	76	73	110	210	190	222	1.70075307024066e-7	8.73031354009634e-7	2.47619	uncharacterized protein LOC111052559; hypothetical protein ALC62_15729
chr07.0504	253	226	255	864	399	765	9.7547733493941e-7	4.50116e-06	2.84985	WD repeat-containing protein 47 isoform X2
chr02.1665	383	429	330	1292	1111	1118	5.27307317124427e-31	1.88202705534745e-29	3.16462	protein kinase DC2
chr06.1101	773	819	675	2935	3987	2464	9.18824162840779e-29	2.87429817528663e-27	4.22429	dehydrogenase/reductase SDR family member 7 isoform X2
chr02.0147	602	617	505	1304	1275	1328	7.61222022318043e-18	1.11061144435867e-16	2.33277	glycerol kinase-like
chr03.0857	707	783	690	1560	1087	1891	7.48469e-06	3.01542e-05	2.16479	uncharacterized protein LOC111057546, partial
chr01.1370	1537	1330	1373	3346	3648	2912	1.51939241355424e-26	4.10158825141189e-25	2.38887	farnesol dehydrogenase-like
chr03.1116	2967	2988	2936	8522	9439	8504	2.76740859553512e-62	5.16388733721255e-60	3.05833	putative ferric-chelate reductase 1 homolog
chr10.699	270	242	295	764	1063	619	2.67833762450615e-14	2.97979068768279e-13	3.08691	connectin-like
chr09.804	29	36	53	105	69	62	0.00388717	0.00908058	2.0389	-
chr02.1433	165	132	122	3312	163	2528	0.000842118	0.00230014	14.8023	uncharacterized protein LOC111043203
chr04.0236	33	29	39	366	482	333	7.03352296485903e-48	6.08199595562932e-46	11.9575	dynein regulatory complex subunit 7-like
chrX.0841	106	71	71	172	165	171	2.25672e-05	8.49947e-05	2.10156	tumor suppressor candidate 2-like
chr01.0223	62	81	56	195	198	235	1.89072956168564e-11	1.58469658140965e-10	3.2658	transmembrane protein 181
chr03.1688	336	300	254	672	571	769	1.78714718665291e-8	1.0589469346652e-7	2.3368	voltage-dependent calcium channel subunit alpha-2/delta-4 isoform X1
chrX.1471	42	41	43	233	105	135	5.00872198520951e-8	2.77896541652e-7	3.82571	tetratricopeptide repeat protein 39B-like
chr06.0309	875	954	1161	2803	2348	2050	2.55808312785409e-18	3.89238514275481e-17	2.46123	innexin inx1
chr05.0054	4	1	7	62	15	40	7.16695e-05	0.000246771	9.97165	uncharacterized protein LOC111043470; hypothetical protein LSTR_LSTR001054
chr08.218	29	45	37	98	86	72	1.28505e-05	5.0065e-05	2.36081	uncharacterized protein LOC111050770
chr01.0337	323	402	337	707	699	799	1.09630879684094e-10	8.35267934326665e-10	2.14626	platelet-activating factor acetylhydrolase-like
chr09.518	6	5	2	52	20	60	2.46741e-06	1.07467e-05	10.5642	low choriolytic enzyme-like isoform X1
chr02.0878	51	46	42	156	169	125	8.4931947420298e-14	9.01533126509271e-13	3.30711	-
chr03.0356	141	94	115	215	318	217	1.61176e-05	6.19764e-05	2.18936	-
chr13.339	131	95	105	2157	2388	2655	3.11578405057616e-86	1.32557916647712e-83	22.4548	uncharacterized protein LOC111050194 isoform X1
chrX.1798	36	36	15	69	60	77	0.00219029	0.00545699	2.44431	homeobox protein ceh-19-like
chr09.337	7656	6366	8452	33341	49297	21884	1.05106368125028e-16	1.41328866166599e-15	4.70549	uncharacterized protein LOC111061824, partial
chr07.0340	14659	13977	14014	38085	24322	41706	1.4477113024317e-8	8.71412417241857e-8	2.53009	GILT-like protein 1
chr01.1191	1360	1392	1227	6638	6059	5691	1.82207416765142e-118	2.76851154959151e-115	4.73702	LOW QUALITY PROTEIN: actin-binding LIM protein 3-like
chrX.1053	17	19	34	92	40	93	0.000572197	0.0016229	3.33484	hypothetical protein AVEN_125157_1; uncharacterized protein LOC111058222
chr01.0758	10475	9742	9030	28849	18628	29401	8.8092687110709e-11	6.80925741358649e-10	2.71675	glutathione S-transferase 1-like isoform X1
chr03.1121	2887	2675	2827	10038	14851	8324	8.16623571905417e-23	1.70976541550906e-21	4.03085	zinc finger protein 423 homolog
chr05.0827	1	4	7	41	35	6	0.00336739	0.00800347	6.8168	-
chr06.0010	2999	2115	2253	29969	23105	33819	2.18780544029903e-45	1.65031905411493e-43	12.1847	serpin B5
chr10.213	150	169	144	327	300	319	5.53751701469386e-11	4.39202318928292e-10	2.102	LOW QUALITY PROTEIN: transmembrane protein 242-like
chr02.1085	675	661	634	2032	1019	1998	9.39457051715044e-7	4.33872e-06	2.65268	protein spire-like
chr08.461	21	22	34	86	98	37	0.000622654	0.001752	2.89422	uncharacterized protein LOC111056117
chr01.0578	1668	1614	1525	3116	3254	3037	1.04458680050484e-23	2.31946246558861e-22	2.00982	ras-related protein Rab6
chr10.667	929	472	352	17371	7251	19070	2.45532400753497e-11	2.02735840361439e-10	25.7806	general odorant-binding protein 19d-like
chr04.0372	20	12	28	261	248	197	2.46752621310044e-33	9.90362596322125e-32	12.0058	-
chr09.604	2	0	0	26	36	13	3.95783502844475e-7	1.93454e-06	37.7142	hypothetical protein LSTR_LSTR001359
chr01.1634	99	100	84	249	116	320	0.00102359	0.00274161	2.52879	protein msta-like
chr05.1336	34	24	22	63	62	57	0.000222676	0.000688885	2.32923	-
chr07.1035	77	95	95	201	223	140	7.49788712233656e-7	3.50847e-06	2.15358	protein ABHD13-like
chr01.0702	94	97	101	365	84	417	0.00239738	0.00591613	3.10236	uncharacterized protein LOC111050629; hypothetical protein LSTR_LSTR001541
chr06.0360	30	38	37	102	67	79	2.79817e-05	0.000103446	2.42342	PDZ domain-containing protein 8 isoform X2
chr06.0019	90	116	98	244	267	307	6.13075153216433e-11	4.8265487265803e-10	2.78598	palmitoleoyl-protein carboxylesterase NOTUM-like, partial
chr10.746	148	274	147	1576	918	1832	8.42587692929411e-16	1.04449448741226e-14	7.93841	PREDICTED: D-beta-hydroxybutyrate dehydrogenase, mitochondrial
chr01.0891	380	402	555	1458	2380	1077	7.45826538886152e-11	5.80718233352351e-10	3.733	LOW QUALITY PROTEIN: Ig-like and fibronectin type-III domain-containing protein 1; hypothetical protein LSTR_LSTR001689
chrX.0927	203	986	173	5442	839	9076	0.00311549	0.00746819	12.1149	alpha-tocopherol transfer protein-like
chrX.0311	4	24	7	598	50	461	0.000137195	0.000445423	33.1397	glucose dehydrogenase
chr03.1165	6	5	7	54	34	52	4.17877327941725e-9	2.67904958407968e-8	8.0181	hypothetical protein LSTR_LSTR005678
chr05.1249	189	159	171	1393	303	1229	4.69966624056117e-7	2.27104e-06	5.83566	-
chr07.0530	524	412	425	1585	1462	1109	5.33073743348723e-23	1.13169108468204e-21	3.10691	uncharacterized protein LOC111057583; hypothetical protein LSTR_LSTR002156
chr06.0017	69	80	58	274	175	256	8.86430448656128e-11	6.84185359354614e-10	3.51315	DNA fragmentation factor subunit alpha-like
chr11.295	388	368	413	943	977	924	5.96911220886107e-28	1.74416146850127e-26	2.49898	BET1 homolog, partial
chr07.0953	17	10	24	55	97	47	3.88563e-05	0.000140477	3.96689	glucose dehydrogenase
chr03.0045	186	183	159	506	366	424	1.49465763472581e-12	1.41686083805203e-11	2.51888	high affinity cAMP-specific and IBMX-insensitive 3&apos;,5&apos;-cyclic phosphodiesterase 8A isoform X1
chr12.576	5	11	28	53	74	54	0.000509102	0.00146505	4.23097	hypothetical protein B7P43_G00831; uncharacterized protein LOC111046013
chr04.0212	151	137	165	1622	1056	2006	6.78456742172851e-29	2.14126584859064e-27	10.7566	serine proteinase stubble-like
chr05.0909	39	55	47	111	116	95	5.65069042790289e-7	2.70237e-06	2.34144	uncharacterized protein LOC111047326
chr02.1424	32	65	30	920	35	801	0.00264158	0.00643267	14.4579	-
chrX.1430	564	906	416	13859	1102	16091	0.000324279	0.000976508	17.3531	fatty acyl-CoA reductase 1
chr05.0098	18017	16047	18151	36208	38360	32478	3.590850322226e-26	9.47699355513543e-25	2.09921	peptide methionine sulfoxide reductase isoform X2
chr05.1288	5	11	5	28	26	23	0.000515879	0.00148004	3.76458	ATP-binding cassette transporter subfamily G
chr07.0376	165	161	157	419	194	473	0.000630621	0.00177207	2.33892	serine/threonine-protein kinase N2-like, partial
chr06.0329	595	746	700	2427	1936	1750	1.89461953697316e-30	6.58535078276031e-29	3.0632	hemicentin-1-like
chr01.0770	477	619	984	1837	2182	730	0.00177943	0.0045256	2.29717	LOW QUALITY PROTEIN: histone demethylase UTY-like
chr02.1728	7	2	12	53	56	46	9.80471641112978e-8	5.19596231932119e-7	7.5432	sugar transporter
chr01.1400	2904	2776	2852	17450	24764	14078	3.07978578694771e-43	2.0732026348086e-41	6.71697	myosin heavy chain 95F isoform X1; hypothetical protein LSTR_LSTR004660
chrX.1206	209	174	134	6272	8608	4600	2.13783620787516e-74	6.49657883056004e-72	38.2335	hormone receptor 46
chr09.785	66	52	68	131	112	150	4.35964e-05	0.00015602	2.18138	vitamin K epoxide reductase complex subunit 1-like protein 1; hypothetical protein LSTR_LSTR010407
chr06.0043	53	42	26	1944	1994	2259	5.40362492169578e-93	2.49882411596332e-90	52.8467	-
chr09.924	2861	3027	2790	6037	6535	5039	5.99269997488677e-29	1.89697490871713e-27	2.07558	cytochrome c oxidase subunit 6A1, mitochondrial-like
chr01.2068	13	13	20	103	32	176	2.84761e-05	0.000105055	7.15717	hypothetical protein LSTR_LSTR005276
chr06.0330	6	15	13	113	9	106	0.00152747	0.00395572	7.02092	trypsin-22
chrX.0549	104	66	67	432	267	460	3.70404112692783e-12	3.38455166890072e-11	5.04953	-
chr12.329	85	119	115	281	230	302	3.90667532090452e-9	2.51521783977848e-8	2.63672	N-acetylglucosamine-6-phosphate deacetylase
chr10.481	60	56	64	158	113	151	9.76614325439705e-7	4.50445e-06	2.41409	uncharacterized protein LOC111043885
chr08.232	1115	1131	1113	2276	2823	2339	4.76739317584661e-21	8.94285605261102e-20	2.27405	tyrosine-protein kinase Fer isoform X3
chr12.569	4	10	11	74	118	37	5.73239854243382e-8	3.15578627832951e-7	9.2635	LIM domain only protein 3 isoform X3
chr05.1057	1027	982	942	2197	2518	1941	1.61346196490383e-25	4.03783093146285e-24	2.30758	N-acetylgalactosaminyltransferase 7
chr01.1131	50	39	44	324	201	364	1.21989007376355e-16	1.6320441288741e-15	6.92503	uncharacterized protein LOC111049973
chr08.262	27	23	23	108	46	140	4.01531e-05	0.000144818	4.20581	uncharacterized protein LOC111044810
chr02.1991	167	160	163	406	446	266	1.5891830527519e-9	1.05640943431683e-8	2.31873	tribbles homolog 2
chr09.368	116	143	119	274	239	256	2.64083878387301e-9	1.72530474848116e-8	2.0925	-
chr10.171	279	250	272	769	592	724	6.84585015902232e-16	8.55610602718701e-15	2.67787	protein tramtrack, beta isoform-like isoform X2
chr01.1811	18	16	1	9615	1160	11885	1.2476647470537e-7	6.54347250969583e-7	679.263	uncharacterized protein LOC111053698
chr02.1881	184	233	212	1171	830	1130	4.9158297607583e-29	1.5701130731359e-27	5.14061	xanthine dehydrogenase/oxidase-like isoform X1; probable aldehyde oxidase 2
chr01.1301	261	474	254	1064	888	916	1.26130551034953e-9	8.47992756515654e-9	2.98739	delta and Notch-like epidermal growth factor-related receptor
chr03.1664	716	677	673	2349	2649	1610	1.41397541820647e-23	3.11367340539213e-22	3.25042	-
chr08.797	75	73	43	199	96	236	0.000385087	0.00114025	2.89385	protein yellow-like
chr05.0575	5	2	1	24	25	29	2.16863e-06	9.49199e-06	10.0406	unnamed protein product
chr02.1328	4523	4693	4638	9632	9083	9001	4.18112815124733e-37	2.01223886953243e-35	2.05562	cordon-bleu protein-like 1 isoform X3
chrX.1900	34	13	4	2256	4501	2457	1.6651024186395e-12	1.5700380606959e-11	183.027	uncharacterized protein LOC111045075
chr09.102	397	409	308	8403	6450	9253	7.01143251920657e-76	2.33042488357128e-73	22.3966	atrial natriuretic peptide-converting enzyme
chr01.2162	231	278	182	2009	325	2415	0.000924635	0.00250558	7.22207	ABC transporter G family member 23-like, partial
chr01.0383	143	128	101	227674	21135	297084	3.10104656910614e-13	3.15624223052755e-12	1545.68	uncharacterized protein LOC111064556
chr05.1071	778	632	691	1552	1806	1235	6.45412166996608e-13	6.315182896206e-12	2.22751	formin-2-like
chr01.0930	777	789	690	1611	1371	1586	3.3265133123895e-13	3.36639349101567e-12	2.08532	golgin-45-like; hypothetical protein LSTR_LSTR001725
chr07.0776	856	876	904	2293	1550	2607	1.31054014079498e-8	7.92433481381207e-8	2.53894	uncharacterized protein LOC111044337
chr01.0762	28	29	31	63	50	83	0.0010607	0.00283316	2.31256	hyaluronidase-like
chr01.0042	15	16	22	49	47	57	3.80773e-05	0.000137939	2.98077	hypothetical protein B7P43_G00831; uncharacterized protein LOC111046013
chr03.1330	432	478	401	1826	637	2210	7.84972e-06	3.15055e-05	3.7295	diphosphomevalonate decarboxylase isoform X1
chr01.0861	96	145	71	439	260	434	3.77362579928012e-8	2.13037600855326e-7	3.76357	-
chr09.861	355	347	403	1890	465	1914	2.50254e-05	9.34391e-05	4.02258	RNA exonuclease 3 isoform X1; uncharacterized protein LOC110833298 isoform X1
chr10.592	9	0	7	55	63	38	3.84427e-06	1.62317e-05	9.85236	uncharacterized protein LOC111052923 isoform X1
chr09.456	394	347	359	1304	613	1603	1.3995e-06	6.3233e-06	3.33692	uncharacterized protein LOC111049340 isoform X2
chr14.346	111	155	101	1801	984	2295	9.3291003280401e-24	2.08017423666739e-22	14.4779	patched domain-containing protein 3, partial
chr05.0464	132	128	100	345	289	355	3.67104843915936e-12	3.36017824431144e-11	2.83152	AP-5 complex subunit zeta-1 isoform X1
chr13.321	209	204	215	445	607	353	1.07380563487951e-8	6.54498380090457e-8	2.27928	pancreatic triacylglycerol lipase-like isoform X2
chr04.1349	81	63	66	485	639	392	1.81520922130307e-33	7.36891804495398e-32	7.35155	uncharacterized protein LOC106681518
chrX.1600	46	74	58	192	98	143	8.93054e-05	0.000301349	2.50177	nuclear protein MDM1 isoform X4; hypothetical protein LSTR_LSTR007049
chr10.805	23	25	43	124	103	64	7.82005e-06	3.14012e-05	3.24278	isochorismatase domain-containing protein 1-like; hypothetical protein LSTR_LSTR005111
chr01.0872	268	300	231	675	526	612	7.52602155319547e-12	6.60997235671239e-11	2.3342	atrial natriuretic peptide-converting enzyme-like
chr01.1276	1178	1324	1246	3989	1557	4975	7.24138e-05	0.000249092	2.93861	cytochrome b reductase 1
chr08.339	5172	7005	6778	16399	8868	18266	1.88908e-05	7.19379e-05	2.39165	unconventional myosin-XV isoform X2
chr09.294	5	24	19	65	47	63	0.000424787	0.00124531	3.78238	LOW QUALITY PROTEIN: armadillo repeat-containing protein gudu-like
chr03.0077	17	15	8	36	37	31	0.00170858	0.00437049	2.66021	-
chrX.0527	76	66	70	201	169	140	1.07989695294998e-9	7.30183343393264e-9	2.454	uncharacterized protein LOC111641917; Transposase, ISXO2-like domain-containing protein
chr07.0597	3264	3203	3201	7818	8234	6399	1.5011242763331e-43	1.01693998745725e-41	2.37327	ecotropic viral integration site 5 ortholog-like
chr07.0180	54	34	47	130	96	112	4.42915e-06	1.8532e-05	2.56559	uncharacterized protein LOC111052559; hypothetical protein EAG_00507, partial
chr04.1496	60	79	59	470	207	595	2.29356885391281e-10	1.67889871508718e-9	6.72585	putative L-asparaginase
chr06.0458	39	28	26	78	45	87	0.00319907	0.007641	2.33607	-
chr06.0945	38409	36969	35859	103703	99782	108260	1.71803943987773e-36	8.19420066481592e-35	2.88737	heat shock 70 kDa protein cognate 3
chr12.346	580	626	557	1935	2883	2173	8.15910446156375e-28	2.35176788762038e-26	4.07479	lipase 3-like
chr10.389	1120	1060	908	18157	4321	18074	8.11490116143998e-8	4.35689493957979e-7	13.6601	GATA zinc finger domain-containing protein 14-like isoform X1
chr01.1801	0	6	4	33	10	33	0.00192177	0.00485049	7.95704	-
chr02.1443	375	372	389	926	827	827	1.01462493319126e-26	2.78132752304696e-25	2.33076	polypeptide N-acetylgalactosaminyltransferase 35A-like
chrX.1647	13	10	9	47	34	54	5.2224e-06	2.1613e-05	4.36101	-
chr10.201	372	287	262	694	876	827	2.64455134555189e-11	2.17200371515752e-10	2.67815	hornerin-like, partial
chr02.0524	281	276	299	1961	2324	1184	1.20077596482859e-31	4.48121163576029e-30	6.47202	alpha-tocopherol transfer protein-like
chr07.1012	241	386	250	4060	279	3894	0.00235789	0.0058241	9.82729	ABC transporter G family member 20
chr01.0211	154	75	3	71880	11481	96373	1.71353e-06	7.63516e-06	809.32	uncharacterized protein LOC111050778 isoform X1
chr01.1628	704	659	588	1844	1609	1834	1.65117075261633e-22	3.39687661988922e-21	2.78953	traB domain-containing protein
chr01.0503	8	4	4	1252	93	1335	1.24968629750847e-7	6.55084448511585e-7	174.603	transmembrane protease serine 9-like
chr01.0913	5190	3642	5251	153702	204353	127934	2.00715284376621e-93	9.7036716574079e-91	35.1211	apolipoprotein D; uncharacterized protein LOC111051600
chr05.0560	932	762	785	3730	3051	3798	3.18173662406202e-32	1.21730038609797e-30	4.39582	cAMP-dependent protein kinase type I regulatory subunit-like
chr04.1350	32	45	32	104	127	108	1.04998271860706e-9	7.11313133446156e-9	3.19843	BTB/POZ domain-containing protein 3-like
chrX.0714	857	851	854	1801	1529	1738	3.82350633313096e-15	4.56930487181807e-14	2.03595	-
chr06.1174	46	275	28	5327	244	6467	0.00161701	0.00416357	36.7966	nose resistant to fluoxetine protein 6-like
chr07.0432	665	821	771	4088	6229	2406	4.45988374876968e-17	6.1845271906016e-16	5.70292	phosphoglucomutase-like
chr05.0647	146	165	125	443	306	474	2.29434778260541e-9	1.51193822898334e-8	2.904	ATP-binding cassette sub-family G member 4-like protein
chr13.373	1250	1350	1138	3815	2148	3953	3.83076526365535e-8	2.15919551373812e-7	2.74964	very-long-chain (3R)-3-hydroxyacyl-CoA dehydratase hpo-8
chr03.1614	843	847	895	1992	2184	1669	5.00681068033535e-30	1.68520374671034e-28	2.31219	peptidyl-alpha-hydroxyglycine alpha-amidating lyase 1-like
chr05.0780	469	429	430	1501	852	1503	1.88662830424653e-9	1.24789668183869e-8	3.00237	enoyl-CoA delta isomerase 2, mitochondrial-like
chrX.0106	10	12	11	40	43	52	1.24102e-06	5.65048e-06	4.23229	hypothetical protein ILUMI_26607
chr14.118	1185	1342	1955	9224	11959	5310	6.4671931477126e-18	9.46149467937705e-17	5.98316	integrin alpha-PS2 isoform X3
chr10.656	729	750	777	1957	2534	1753	4.91847180860062e-24	1.12500787432852e-22	2.83046	fasciculation and elongation protein zeta-2
chr08.245	1512	1341	1420	3285	2813	3327	1.71304891169486e-15	2.08466684494125e-14	2.2719	epsin-2 isoform X1
chr02.1936	17	19	14	32	54	31	0.00384443	0.00900052	2.39262	-
chr05.0238	800	775	691	1971	925	2328	0.000213524	0.000663466	2.40218	calpain-C isoform X1
chr04.0170	725	737	732	2740	1737	2873	3.0968558280475e-14	3.42748788627609e-13	3.46866	calmodulin-like protein 4
chr10.752	23	8	19	44	69	51	0.000317117	0.000956566	3.35462	uncharacterized protein LOC111059641
chr03.1721	16	12	17	46	22	58	0.00428941	0.00992219	2.91435	ELAV-like protein 1
chr08.812	576	577	573	1384	1079	1241	1.16802693711145e-15	1.43786278971266e-14	2.20578	speckle-type POZ protein isoform X1
chrX.0004	2	42	6	3387	142	3405	0.000216908	0.000672801	147.351	putative fatty acyl-CoA reductase CG5065
chr03.0008	2040	2605	2361	5601	3484	5696	1.44544e-06	6.51428e-06	2.18632	3-ketoacyl-CoA thiolase, mitochondrial
chr01.0798	10	9	5	29	39	23	0.00020508	0.00064135	3.86475	zinc finger MYM-type protein 1-like, partial; uncharacterized protein LOC112680940
chr06.0860	118	142	139	4875	1847	4109	1.30330451897744e-34	5.56704693327068e-33	28.0506	hormone receptor 4 isoform X2
chr04.0944	23	27	17	634	29	139	0.00288297	0.00696734	11.9446	uncharacterized protein LOC111046523
chr13.378	1900	1830	1790	4144	4263	3748	4.31850659340417e-45	3.14600247448265e-43	2.25704	ATP-binding cassette transporter sub-family G member 5
chr06.0159	95	75	82	342	271	337	2.48478217655941e-18	3.78626693837907e-17	3.87947	PREDICTED: monocarboxylate transporter 2 isoform X1
chr04.1404	30	11	13	180	264	193	1.04722735754304e-17	1.5051770506524e-16	12.0443	cytochrome P450 CYP307A2
chrX.0535	42	33	27	94	97	103	1.53419604398125e-7	7.9559771447024e-7	2.96522	uncharacterized protein LOC111044768
chrY.107	13	17	24	72	47	44	7.04889e-05	0.000243179	3.08034	hypothetical protein PPYR_00435
chr09.093	57	170	70	1257	132	1899	0.00206039	0.00516847	11.8224	sulfotransferase 1C4-like
chr07.0748	711	751	714	1923	1774	1720	2.26490984546603e-49	2.17023253300691e-47	2.55505	N(G),N(G)-dimethylarginine dimethylaminohydrolase 1-like
chr04.0855	1886	1424	1291	22209	22098	25505	7.61076014414184e-70	1.88251267193239e-67	15.642	protein masquerade isoform X1
chr05.1124	9	6	7	35	42	28	2.65438e-06	1.14951e-05	4.86824	pyroglutamylated RFamide peptide receptor-like isoform X2
chr07.0717	1134	1126	988	2446	3247	1997	7.01627484273278e-13	6.82754796224207e-12	2.41347	discoidin domain-containing receptor 2-like
chr03.0840	132	142	168	415	306	465	3.64228321981714e-9	2.35497412315958e-8	2.77994	protein gurken-like isoform X2
chr01.0194	222	312	247	715	271	563	0.00338768	0.0080481	2.04673	uncharacterized protein LOC111051467
chr04.1176	1435	3440	2648	8435	5476	8515	6.21430272561293e-7	2.9533e-06	3.09992	-
chr09.493	151	177	153	502	393	579	9.44355343476644e-13	9.08974066354532e-12	3.17698	josephin-1
chr06.1021	64	90	94	343	222	370	8.05182032611378e-11	6.24647417859564e-10	3.9122	adrenodoxin isoform X1
chr01.2178	97	135	136	842	215	830	1.09037e-06	4.99231e-06	5.34478	pancreatic triacylglycerol lipase-like
chr05.0309	40	55	52	129	70	103	0.00104978	0.00280752	2.11387	lymphocyte-specific helicase-like
chr01.0357	326	287	305	12771	2353	16020	1.47341463254763e-8	8.84880747135887e-8	35.6153	uncharacterized protein LOC111052650
chr01.2240	21	21	22	106	34	107	0.000160941	0.000515593	4.00848	homeodomain-only protein-like
chr08.786	2008	1894	1908	4487	7487	3952	1.32749155998325e-10	1.00278410738507e-9	2.79151	uncharacterized protein LOC111046503
chr01.0524	98	70	59	281570	25735	367939	3.53174017509866e-14	3.87653132119189e-13	3127.84	uncharacterized protein LOC111049496
chr01.0970	92	208	139	1345	358	1095	4.91622476631112e-8	2.73049434018199e-7	6.61873	chorion peroxidase-like
chr09.718	468	428	412	1144	2419	916	8.21688316716005e-8	4.40054226414473e-7	3.46901	hypothetical protein LSTR_LSTR012089
chr03.1434	219	189	226	615	441	600	2.39921755307599e-11	1.98764418734341e-10	2.69154	thrombospondin type-1 domain-containing protein 4-like
chr13.441	1	2	0	50	28	52	6.82147268146762e-12	6.01601852737062e-11	44.8962	hypothetical protein LSTR_LSTR009475
chr06.0534	28	35	39	202	53	194	4.77293e-05	0.000169386	4.57806	-
chr01.0986	2652	2227	2389	15381	11823	14514	2.11345944861139e-50	2.16141872071449e-48	5.90375	xanthine dehydrogenase-like isoform X1
chr03.0615	50	41	31	76	89	79	0.000586555	0.00166009	2.05213	uncharacterized protein LOC111047708
chr03.0068	44	75	49	25203	2420	35782	3.62909321360681e-10	2.59053928992765e-9	400.648	hypothetical protein LSTR_LSTR015411; putative uncharacterized protein DDB_G0268364
chrY.016	35	29	37	111	83	78	4.06950982629333e-7	1.9873e-06	2.74995	uncharacterized protein LOC111054561
chrY.127	9	8	1	63	46	57	2.62587342748023e-8	1.51375554334307e-7	9.47529	Uncharacterized protein FWK35_00036148
chr09.451	370	347	325	800	604	821	7.10946440850609e-9	4.42718170075356e-8	2.2034	uncharacterized protein LOC105695748 isoform X1; CBP80/20-dependent translation initiation factor isoform X2
chrX.1575	2067	2057	2173	4974	3487	4269	3.84175453890055e-11	3.090839733415e-10	2.0775	putative fatty acyl-CoA reductase CG8306 isoform X1
chr14.339	363	289	311	787	690	782	1.4456985340015e-13	1.50307425294623e-12	2.41204	-
chr06.0178	793	842	739	1796	1704	1690	5.63273972534613e-28	1.65040825671574e-26	2.24644	rab-like protein 6
chr08.036	766	1467	1327	15148	11930	13851	1.59185201401108e-41	9.84356861687319e-40	11.8771	cubilin homolog
chr04.0952	2696	3304	3587	10318	7970	8527	3.03825035827113e-23	6.5150868569701e-22	2.87283	ubiquitin carboxyl-terminal hydrolase 34 isoform X3
chr03.1677	1937	1690	1592	18406	12896	17645	1.87824153464549e-55	2.29620424856201e-53	9.66138	-
chr03.1481	238	222	273	508	621	384	3.37137271507858e-8	1.92061704325527e-7	2.10242	uncharacterized protein LOC111057821
chr06.0711	109	121	83	390	458	400	4.91249628546325e-24	1.12500787432852e-22	4.09781	lipid storage droplets surface-binding protein 2-like isoform X1; uncharacterized protein LOC111046651
chr01.2226	1277	1268	1282	2567	2554	2543	1.81307630863238e-25	4.51613105822342e-24	2.05925	coiled-coil domain-containing protein 47
chr03.0752	230	223	245	535	522	460	6.36837284082401e-21	1.18416107578679e-19	2.22636	cAMP-dependent protein kinase type II regulatory subunit
chr10.021	130	497	34	14014	2523	18489	6.97154e-05	0.000240666	56.386	uncharacterized protein LOC110834251 isoform X2; hypothetical protein LSTR_LSTR005999
chr08.062	328	315	254	1084	320	1389	0.000389414	0.0011521	3.26413	-
chr04.0176	178	223	184	1617	325	1488	6.90263537234777e-7	3.24708e-06	6.09915	heat shock 70 kDa protein 12B-like
chr03.0408	65	78	55	162	108	127	9.70079e-05	0.00032456	2.05722	peroxisomal membrane protein 11B
chr09.759	190	210	191	1190	238	1291	0.00204008	0.00512356	4.81022	septin-4 isoform X2
chrX.0271	1015	941	874	2195	2614	1973	5.55010794469447e-22	1.1013236585778e-20	2.45122	synaptic vesicle 2-related protein
chr01.0806	1620	191	166	16313	4899	19765	0.00114841	0.00304069	21.3389	LOW QUALITY PROTEIN: carboxypeptidase B-like
chr02.0936	98	63	89	588	254	706	5.24894786270553e-10	3.66083996509744e-9	6.44431	uncharacterized protein LOC111050420
chrX.0082	148	126	112	436	270	447	9.66425222162702e-9	5.93469899706842e-8	3.08584	-
chr04.0501	334	392	300	883	331	849	0.00423513	0.00980942	2.08644	probable glucosamine 6-phosphate N-acetyltransferase
chr13.253	139	168	269	621	875	293	2.72837e-05	0.000101076	3.13112	uncharacterized protein LOC111057027
chr01.1579	1644	1789	2026	4857	5211	4056	7.58439557247757e-33	2.96572173929675e-31	2.64741	cadherin-99C isoform X1
chrX.1613	136	108	77	1842	2453	1581	9.66124883998385e-56	1.19484933327986e-53	18.6533	stubble-3
chrX.0456	1067	1236	1169	4090	4208	3790	5.27160919282037e-92	2.33620147395156e-89	3.57541	glucose dehydrogenase
chr04.0780	5	5	1	48	7	38	0.00104894	0.00280597	8.7337	hypothetical protein LSTR_LSTR017119, partial
chr05.0379	31	19	31	77	87	78	6.06562662868097e-7	2.88524e-06	3.06353	uncharacterized protein LOC111056588
chr11.011	143	103	83	1507	270	2015	7.0048e-05	0.000241736	12.1038	-
chr09.564	36	38	35	143	41	126	0.00190294	0.00480752	2.94361	syntaxin-1A-like
chr05.1213	63	80	77	182	141	154	1.54960360896072e-7	8.02804870185396e-7	2.22697	protein borderless
chr02.1400	127	106	145	3435	1127	3199	9.69020209696398e-23	2.0208821471237e-21	21.2625	PREDICTED: uncharacterized protein LOC109533067
chr12.088	7	2	6	291	398	299	9.70164395364239e-64	1.98435932867193e-61	67.4952	venom carboxylesterase-6-like
chr02.1215	113	83	69	2150	1562	2164	7.78981249846336e-59	1.20076008309647e-56	22.846	tetraspanin-9-like
chr02.1088	57	58	51	182	87	146	6.33396e-05	0.000220229	2.57081	ras-related and estrogen-regulated growth inhibitor-like protein; hypothetical protein LSTR_LSTR006891
chr02.1614	83	104	128	253	242	186	1.35616067882658e-7	7.08802210319385e-7	2.20953	aromatic-L-amino-acid decarboxylase
chr03.1586	10	10	3	135	120	154	1.56976784269566e-23	3.42132188010471e-22	18.3766	atrial natriuretic peptide receptor 1, partial
chr01.0461	21	12	16	73	35	79	8.14143e-05	0.000277273	3.94897	troponin C, isotype gamma-like
chr01.0315	2663	1968	1972	21579	30214	26701	3.48966767222371e-56	4.47181992310498e-54	12.2273	ATP-dependent RNA helicase DHX36-like
chr03.0401	1115	2235	1064	17419	1271	21122	0.00417753	0.00969289	9.53885	putative chemosensory protein CSP5; ejaculatory bulb-specific protein 3-like
chr02.1383	215	195	172	2906	2058	2677	1.45727057966994e-69	3.44433997452656e-67	13.5106	-
chr07.0731	146	108	116	908	938	1055	8.68109734250208e-46	6.83941861739646e-44	8.08483	homeotic protein female sterile isoform X2; SH3 and multiple ankyrin repeat domains protein 1 isoform X4
chr03.0255	110	110	134	357	171	330	5.44918e-05	0.000192039	2.50447	guanine nucleotide-binding protein G(o) subunit alpha
chr02.0606	24	30	22	577	59	688	7.79624e-05	0.000266198	18.3313	putative sodium-dependent multivitamin transporter
chr01.1790	2812	1991	2049	14325	14558	16443	2.21679007904277e-39	1.19684158785273e-37	6.81504	uncharacterized protein LOC111049259
chr09.302	7	11	4	38	17	37	0.000895744	0.00243349	4.33402	ras-GEF domain-containing family member 1B-A-like; uncharacterized protein LOC106639594
chr01.1841	1688	1702	1483	7327	3891	8704	2.91025547553221e-11	2.37920655171103e-10	4.25774	ABC transporter G family member 9 isoform X1
chr04.1239	5383	5174	5140	17400	5695	19209	0.000227668	0.000702651	2.80947	putative epidermal cell surface receptor
chrX.1989	89	62	44	1789	524	2180	3.92406344356068e-9	2.5248843790509e-8	24.0475	uncharacterized protein LOC111053687
chr03.0897	6	15	8	44	31	34	0.000104612	0.000348684	3.8637	-
chr02.0053	634	807	558	2136	860	1999	8.44241e-05	0.00028688	2.59095	alpha-tocopherol transfer protein-like isoform X1
chr10.606	0	2	3	29	3	29	0.0028484	0.00689005	12.7917	hypothetical protein LSTR_LSTR017121
chr05.0410	305	298	328	640	689	594	3.55885888217581e-19	5.79663446720091e-18	2.11802	LOW QUALITY PROTEIN: sulfatase-modifying factor 1; formylglycine-generating enzyme
chr12.015	61	29	48	93	95	117	0.00113975	0.00302076	2.2782	LIRP-like isoform X1
chr07.0950	17	20	42	295	324	137	5.61058801435577e-13	5.52027882707567e-12	9.65975	-
chr01.0487	194	188	203	7997	869	8198	1.57001e-06	7.03694e-06	30.4742	androgen-dependent TFPI-regulating protein-like
chrX.0821	458	486	570	1860	1807	1239	5.75758099012617e-26	1.48996670099713e-24	3.29844	RNA-binding protein fusilli
chr06.1097	79	80	76	231	208	208	1.78986813955345e-16	2.36484938289322e-15	2.82554	dual specificity protein phosphatase 10 isoform X1
chr05.0431	697	771	629	1823	966	1801	1.93781e-05	7.37145e-05	2.26655	fructose-1,6-bisphosphatase 1-like
chr14.129	58	50	57	334	72	306	7.79305e-05	0.000266175	4.4748	dual oxidase maturation factor 2
chr13.114	29	70	32	161	181	77	0.000158555	0.00050887	3.24434	transcription factor GATA-4-like isoform X2
chr14.324	367	559	466	988	1154	914	3.64712288745572e-11	2.93869689628629e-10	2.25537	aromatic-L-amino-acid decarboxylase-like isoform X1
chr01.2047	0	1	0	36	1	42	0.000337446	0.00101243	77.2594	uncharacterized protein LOC111051804
chr04.0056	28	37	22	497	43	453	0.000581655	0.00164885	11.9015	venom carboxylesterase-6-like
chr01.1909	426	429	491	1010	1024	966	7.3231439402877e-24	1.65018980823941e-22	2.28927	DNA polymerase theta-like
chr06.0333	359	378	314	1735	670	1741	4.26563001713714e-8	2.39541926411143e-7	4.09575	acetyl-CoA acetyltransferase, cytosolic
chr04.1131	813	708	703	1955	1129	1783	1.03776e-06	4.76171e-06	2.25467	G-protein coupled receptor Mth2-like isoform X3
chr02.0018	32	56	41	623	53	541	0.00123177	0.00324446	9.84054	tetraspanin-9-like; hypothetical protein LSTR_LSTR014397
chr02.1563	3909	3973	3964	9331	9464	8800	1.61773173428761e-62	3.07253477247912e-60	2.39197	protein transport protein Sec61 subunit beta-like
chr03.0853	92	56	74	432	424	341	7.52635555640863e-28	2.18120756670197e-26	5.49812	uncharacterized protein LOC111051193
chr05.0995	602	707	617	2439	1414	2583	1.87556217669145e-11	1.57570926629465e-10	3.46742	protein N-terminal asparagine amidohydrolase
chrX.1409	38	59	59	338	309	300	3.53127957120147e-35	1.57149328532631e-33	6.23838	unnamed protein product
chr08.828	3	18	12	583	297	556	1.27002665018878e-25	3.20094868516773e-24	45.2544	putative malate dehydrogenase 1B
chr09.884	80	62	74	296	112	340	3.40649e-05	0.000124123	3.60497	apolipoprotein D-like
chrX.1102	9	16	21	69	57	87	3.13319624442813e-7	1.54783e-06	4.81362	hypothetical protein B7P43_G16509
chr03.0337	3461	3492	3286	8075	4881	7955	2.06601e-06	9.09148e-06	2.11107	venom protease-like
chr01.2206	900	963	851	2138	1335	2259	2.61216e-06	1.13354e-05	2.18823	protein pinocchio-like
chrX.0615	18	15	32	55	94	61	7.39936e-05	0.00025387	3.31063	hypothetical protein LSTR_LSTR016539
chr08.719	1602	1638	1469	3804	2385	3898	5.83277607636847e-7	2.78195e-06	2.2164	tropomodulin-1 isoform X3
chr11.560	168	228	394	693	627	347	0.00169112	0.00433332	2.13761	cyclic AMP response element-binding protein A-like; LOW QUALITY PROTEIN: uncharacterized protein LOC100870546
chr06.1115	51	61	52	154	63	139	0.00338058	0.00803303	2.2451	SET and MYND domain-containing protein 4
chr08.282	54	120	105	556	502	587	2.84978824342437e-18	4.30544712458262e-17	6.10908	chaoptin
chr03.0321	550	511	447	1058	882	1004	2.54677090139996e-10	1.85276712088167e-9	2.00737	dnaJ homolog subfamily B member 12
chr05.0430	3213	3448	3177	12365	6405	12585	6.4034840162261e-10	4.43407916644406e-9	3.3042	ATP-binding cassette sub-family G member 4 isoform X1
chr08.647	73	98	93	496	400	391	2.223350411688e-36	1.04635199020856e-34	4.99775	unnamed protein product
chr10.693	113	118	103	646	253	642	6.13821570512791e-9	3.84714568295465e-8	4.78737	uncharacterized protein LOC113215652
chr03.0105	54	42	32	95	91	118	8.68047e-05	0.00029403	2.45344	zinc finger protein 474-like
chr03.0350	370	364	325	997	777	808	2.16804381877822e-19	3.59739688869347e-18	2.49822	hypothetical protein LSTR_LSTR000335; uncharacterized protein LOC111050529
chr07.0502	67	37	43	175	159	236	1.4936479034332e-8	8.94506706132633e-8	4.01431	sushi, von Willebrand factor type A, EGF and pentraxin domain-containing protein 1-like
chr02.1600	82	92	84	206	261	161	4.39204340005927e-9	2.80394799537997e-8	2.48361	cyclin-dependent kinase 12-like
chr06.1096	223	179	190	459	376	457	2.45732317811687e-9	1.61433535036758e-8	2.24564	dual specificity protein phosphatase 22-B
chr01.0224	1570	1604	1574	3425	3552	3383	2.934440898408e-36	1.37492129495451e-34	2.24291	translocator protein isoform X1
chr02.0228	144	165	294	656	357	470	7.54324e-05	0.00025839	2.522	ral guanine nucleotide dissociation stimulator-like 1 isoform X2
chr03.0984	15	8	13	31	30	38	0.00160084	0.00412665	2.83541	solute carrier family 12 member 4 isoform X3
chr05.0071	104	101	99	204	162	227	2.28626e-05	8.59246e-05	2.01589	neuroendocrine protein 7B2
chr05.0306	175	165	161	550	504	545	2.24667213612203e-28	6.75017085869885e-27	3.28289	-
chr01.1026	1001	933	827	11452	5226	13777	1.10968872329805e-20	2.01754688222189e-19	11.5012	sphingomyelin phosphodiesterase
chr04.0584	116	118	130	281	331	236	2.76074532323691e-12	2.55111096941336e-11	2.38177	uncharacterized protein LOC111045244
chr12.306	477	396	457	3818	2821	4238	5.54988536613669e-40	3.10676740811736e-38	8.45991	glutaredoxin domain-containing cysteine-rich protein CG12206-like
chrX.1603	545	666	1091	2035	1152	1559	0.000375493	0.00111433	2.11873	epidermal growth factor receptor kinase substrate 8-like isoform X3
chr06.0368	577	700	880	2848	1577	2432	1.21034108931925e-10	9.17547243478232e-10	3.27806	uncharacterized protein LOC111043821
chrY.193	31	33	41	115	71	75	2.64868e-05	9.83636e-05	2.53911	uncharacterized protein LOC111051286
chr02.0263	16	21	20	41	48	45	0.000467845	0.00136031	2.42018	hypothetical protein LSTR_LSTR007827
chr02.0216	548	545	572	1355	1042	1316	4.02929773131353e-13	4.02778295773033e-12	2.29814	WD repeat-containing protein 7 isoform X6
chr09.597	77	69	89	193	115	175	0.000199986	0.000626339	2.11671	protein rogdi isoform X1
chr07.0408	794	769	650	11073	1854	14071	3.15041e-05	0.000115306	12.8243	PREDICTED: sushi, von Willebrand factor type A, EGF and pentraxin domain-containing protein 1
chr03.1439	11	19	27	49	74	67	4.64168e-05	0.000165113	3.44848	uncharacterized protein LOC111049691
chrX.0331	226	296	280	576	567	609	1.36691009769383e-12	1.30272901425372e-11	2.25413	electron transfer flavoprotein subunit beta
chr06.0772	69	60	93	220	245	206	1.12571797458809e-12	1.07769004299901e-11	3.09829	-
chr13.304	33	62	39	87	134	94	0.000212936	0.000662024	2.41886	uncharacterized protein LOC115890690
chr08.004	13	25	15	1128	89	1261	5.13441e-06	2.12654e-05	49.2563	solute carrier family 46 member 3-like isoform X1
chr04.0556	6050	5989	6110	13131	13240	11016	2.05445544463328e-53	2.32459447969357e-51	2.10789	cytoplasmic aconitate hydratase-like
chr03.0933	75	144	136	289	250	314	4.98911e-06	2.07201e-05	2.49087	phospholipid phosphatase 1-like
chrX.1963	287	206	190	911	953	862	4.11942253613421e-24	9.52482132485291e-23	4.087	ecdysis triggering hormone
chr03.0614	150	106	127	459	598	509	2.09093705205383e-21	4.00706423164767e-20	4.19685	major facilitator superfamily domain-containing protein 12-like isoform X1
chr14.142	590	714	770	1717	729	1612	0.00181594	0.00460963	2.0279	cationic amino acid transporter 3-like
chr05.0195	48	36	59	2752	303	3253	6.86346471762467e-7	3.23379e-06	46.2662	lipase member H-B-like
chr05.1242	145	164	169	1045	327	949	3.18598473159052e-8	1.81890142808356e-7	5.03407	polypeptide N-acetylgalactosaminyltransferase 2
chr05.0771	0	6	1	161	5	103	0.000106312	0.00035397	40.0141	-
chr06.0535	920	970	743	4365	1557	4509	1.81433361501089e-7	9.26766869179897e-7	4.11969	serpin B10-like isoform X1; leukocyte elastase inhibitor A-like
chr09.183	1149	1099	1086	2861	2481	2759	1.21135059935232e-25	3.06760118445506e-24	2.4997	kelch-like protein 26
chrX.1106	158	175	141	506	358	419	7.26618442411891e-14	7.75156845886948e-13	2.77925	uncharacterized protein LOC111052559
chr10.539	129	103	122	338	126	340	0.00242836	0.00597733	2.35417	PDZ domain
chr10.571	1577	1849	1752	5130	2664	5044	5.92061397033381e-7	2.82131e-06	2.56902	uncharacterized protein LOC111048098; PREDICTED: storkhead-box protein 2 isoform X2
chr03.0103	1551	1587	1472	3872	2596	3135	6.15058942197842e-11	4.83500880208148e-10	2.13783	LOW QUALITY PROTEIN: progestin and adipoQ receptor family member 3
chr09.289	64	61	37	146	124	139	1.83932e-06	8.16486e-06	2.59498	PXMP2/4 family protein 4-like isoform X2
chr14.034	4021	3912	3632	8872	9837	9300	1.6654818207869e-29	5.40062946521022e-28	2.49127	translocation protein SEC62
chr12.479	263	277	208	2160	463	2617	0.000175175	0.000555671	7.34763	ras association domain-containing protein 10-like; hypothetical protein LSTR_LSTR003442
chr05.0401	1936	1834	1707	8404	4290	8644	5.17854555111554e-12	4.6246020555554e-11	4.03706	uncharacterized protein LOC111862650; hypothetical protein LSTR_LSTR002244
chr08.816	53	65	49	148	186	116	1.49110310314448e-8	8.93485780565899e-8	2.75094	-
chr09.917	15	12	5	327	28	385	0.000170944	0.000543058	24.235	-
chr10.377	119	95	109	188	204	237	1.74345e-05	6.67749e-05	2.01097	-
chr01.1646	20	15	26	65	52	121	6.00357e-05	0.000209839	4.09644	gamma-glutamyl hydrolase A-like isoform X1
chr02.0780	223	199	209	510	405	527	2.76113720709303e-10	1.99914604047934e-9	2.35648	anoctamin-10-like isoform X3
chr02.1968	150	146	155	350	420	336	1.23682203751829e-16	1.65261798882468e-15	2.51403	hypothetical protein LSTR_LSTR004827
chr02.0761	677	543	539	2696	1637	3087	1.39886709375747e-13	1.46152754510849e-12	4.37458	transforming growth factor-beta-induced protein ig-h3-like
chr10.353	1207	43	4	64885	45336	85737	0.00126391	0.00332335	159.46	uncharacterized protein LOC111061473 isoform X2
chr03.0226	74	98	51	209	149	237	1.3708e-05	5.32109e-05	2.76871	delta-like protein 3 isoform X2; hypothetical protein LSTR_LSTR000073
chrX.0442	15	23	18	39	36	47	0.00357463	0.00844696	2.25497	uncharacterized protein LOC114339874
chr09.595	1575	2026	1801	388	511	351	1.52817029176361e-34	6.44984889809436e-33	0.23706	DNA primase small subunit
scaffold.22	36034	31611	27848	10096	9068	7276	5.13424788367105e-35	2.24723705723149e-33	0.28208	carboxylesterase precursor
chr02.1290	88	75	80	0	1	1	1.87147176645943e-28	5.68713534516073e-27	0.00843518	PREDICTED: uncharacterized protein LOC105847861
chr08.544	41	23	25	1	4	9	0.000794266	0.00218121	0.165136	piggyBac transposable element-derived protein 3-like
chr06.0264	2978	3423	3406	537	844	414	8.05621974022882e-24	1.81154235004384e-22	0.18624	cell division cycle protein 20 homolog isoform X3
chr04.1067	1260	972	944	407	361	266	1.8252943280193e-16	2.40866383037386e-15	0.330791	chymotrypsin-2-like
chr01.1095	10278	8176	7856	3981	2137	2331	6.3526446115754e-11	4.99015717051078e-10	0.326295	mid1-interacting protein 1-B isoform X2
chr02.0720	66	62	56	16	21	23	7.4801e-06	3.01542e-05	0.336049	piggyBac transposable element-derived protein 2-like
chr01.1401	288	261	226	138	110	109	2.56520817905464e-8	1.48199642544406e-7	0.471334	dynein heavy chain 8, axonemal
chr13.552	79	67	72	37	27	27	4.03164e-05	0.000145358	0.426752	armadillo repeat-containing protein 7
chr13.320	324	342	484	73	139	46	2.47201350307341e-8	1.43126486764773e-7	0.227068	forkhead box protein P1-like isoform X2
chr05.0420	28	35	38	14	11	12	0.0010508	0.00280811	0.376141	hypothetical protein LSTR_LSTR006973
chr02.0597	543	708	513	73	108	57	5.66164341524388e-29	1.80291135821958e-27	0.137737	DNA replication complex GINS protein SLD5-like isoform X1
chr06.0256	662	945	836	137	173	105	4.27691336268611e-32	1.62461609019748e-30	0.173641	BRCA1-associated RING domain protein 1-like isoform X1
chrX.0745	2649	2509	2361	874	909	637	1.6398236277589e-33	6.73404019492032e-32	0.327959	ras-related protein Rab-7L1-like isoform X1
chr03.0937	5318	6531	6195	2374	2661	1998	2.82913796454733e-28	8.47625672983814e-27	0.39905	replication protein A 70 kDa DNA-binding subunit
chr03.1347	169	154	133	82	60	40	3.53943e-06	1.50221e-05	0.40471	fibulin-2-like
chr03.0557	94	101	74	44	19	7	0.000509709	0.0014664	0.259658	hypothetical protein LSTR_LSTR000646
chr07.0467	1445	1891	1640	372	611	270	6.93733370551951e-13	6.75691220621845e-12	0.255986	FYVE, RhoGEF and PH domain-containing protein 4-like
chr05.0814	15896	17657	17490	2083	3143	1819	1.2858232211394e-43	8.82427718311733e-42	0.140874	LOW QUALITY PROTEIN: ribonucleoside-diphosphate reductase subunit M2 B-like
chr12.467	101	143	115	36	14	36	9.91488356497742e-7	4.56316e-06	0.248308	sodium/hydrogen exchanger 10-like
chr02.1830	100	84	76	35	44	15	0.000224019	0.000692635	0.364825	PREDICTED: uncharacterized protein LOC105843969
chr03.1071	51	40	39	13	4	13	9.25809e-05	0.000311512	0.23798	headcase protein
chr02.1037	356	544	477	84	98	66	1.74158130559909e-26	4.68948323198783e-25	0.184448	sister chromatid cohesion protein DCC1-like
chrX.1387	27	50	71	11	13	3	8.80208e-05	0.000297486	0.184508	zinc finger MYM-type protein 1-like, partial; 52 kDa repressor of the inhibitor of the protein kinase-like
chr01.1859	611	767	696	74	124	43	1.07096274948938e-20	1.95047256910428e-19	0.117755	uncharacterized protein LOC111046421
chr02.1984	1525	1908	1736	547	694	442	4.92449531466303e-21	9.22129087442887e-20	0.332669	replication protein A 32 kDa subunit-A-like
chrX.1752	51	70	55	21	4	13	7.63657e-05	0.000261418	0.221645	gastrula zinc finger protein XlCGF57.1-like
chr01.0734	43	43	41	10	12	12	4.72983e-06	1.97358e-05	0.275158	PREDICTED: piggyBac transposable element-derived protein 2-like
chr08.047	863	1153	1012	231	338	195	2.81178194242543e-19	4.60802969794096e-18	0.257851	uncharacterized protein LOC111064324 isoform X1
chr03.0432	804	999	844	212	242	169	5.12781117180761e-39	2.67349998153656e-37	0.240769	caspase-1 isoform 2
chr03.1316	1496	1960	1799	364	488	303	6.00463459439541e-30	2.00834256433929e-28	0.224699	ras GTPase-activating-like protein IQGAP1
chrX.1687	594	641	625	304	288	223	1.2934815071439e-20	2.33573332936884e-19	0.447767	nuclear pore complex protein Nup88
chr01.1011	1075	1231	1208	467	628	437	1.73943795385347e-13	1.79618078419277e-12	0.446558	N-alpha-acetyltransferase 40
chr10.151	18046	21652	14777	1876	2551	1328	1.90959214710615e-38	9.85942819253449e-37	0.107414	cuticular protein
chr01.0981	22	23	23	6	4	5	0.000173735	0.000551431	0.226267	pyruvate dehydrogenase E1 component subunit beta, mitochondrial-like
chr13.047	61	50	59	19	23	12	1.05464e-05	4.16841e-05	0.323343	hypothetical protein C0J52_04604
chr03.0736	918	584	553	348	298	278	3.94111e-06	1.66274e-05	0.458534	Down syndrome cell adhesion molecule-like protein Dscam2; hypothetical protein LSTR_LSTR007493
chr03.1291	1243	2290	1889	256	337	240	8.60261595449555e-26	2.1889335715793e-24	0.157913	-
chr03.1795	2753	3333	3216	1235	1008	1309	4.78634390581604e-15	5.68164662748431e-14	0.394885	arrestin domain-containing protein 4
chr11.495	29	18	28	1	0	0	3.57961324172969e-9	2.31868248715207e-8	0.0146748	uncharacterized protein LOC111051286
chr07.0342	448	565	527	59	75	70	3.83190649530777e-49	3.57510153369241e-47	0.136402	serine/threonine-protein kinase Nek2-like
chr06.1084	144	211	189	63	50	56	2.51636304140629e-11	2.07312450103774e-10	0.319616	prostatic acid phosphatase-like, partial
chr03.0078	979	1129	1146	510	545	473	8.56134388221141e-21	1.56997333674484e-19	0.481977	gamma-tubulin complex component 2-like
chr01.0708	25	36	33	14	13	8	0.00223473	0.0055573	0.380123	invertebrate-type lysozyme 3-like
chrX.0455	228	318	241	144	116	102	1.81084794684238e-7	9.25525168794596e-7	0.470825	spondin-1
chrX.1644	13	24	30	2	4	5	0.000393009	0.00116112	0.170524	sperm-associated antigen 7 homolog isoform X1
chr07.0668	2402	3289	3028	717	810	679	4.39656787473776e-39	2.33665806094325e-37	0.260042	LOW QUALITY PROTEIN: protein abnormal spindle
chr01.2246	69	63	36	24	19	26	0.00302967	0.00728546	0.422984	low density lipoprotein receptor adapter protein 1-like
chr02.0966	1441	1392	1254	436	426	288	1.00717776189767e-30	3.55891783240651e-29	0.286329	tyrosine aminotransferase-like
chr04.1366	539	444	427	227	91	83	1.14101e-06	5.21295e-06	0.286238	uncharacterized protein LOC111049459; PREDICTED: mucin-5AC
chr03.0164	507	508	590	229	136	198	1.81258805176511e-10	1.34252691633522e-9	0.36091	cytochrome P450 CYP4C77
chr01.0335	111	102	82	9	24	15	2.6321740990002e-10	1.91228167465616e-9	0.167035	oocyte zinc finger protein XlCOF6-like isoform X1
chr03.1083	69	72	59	15	18	23	6.29164693855983e-7	2.98474e-06	0.289221	PREDICTED: piggyBac transposable element-derived protein 2-like
chr02.0910	1010	896	929	317	376	185	3.5334645938321e-13	3.5521672419658e-12	0.313512	zinc finger protein 43-like
chr03.0101	603	542	616	188	277	146	5.98086714551771e-11	4.7155302416402e-10	0.352984	glutathione s-transferase M1
chr03.1378	64	67	86	1	1	4	1.0652608009349e-19	1.78990740580467e-18	0.0285475	uncharacterized protein LOC111044487
chr01.1455	468	671	599	191	244	163	8.36964742065837e-14	8.90195699661225e-13	0.352401	-
chr01.2060	116	144	128	58	59	52	1.404721613702e-7	7.33102015865285e-7	0.446933	laccase-like
chr05.0810	148	211	218	97	46	54	3.36833e-06	1.43188e-05	0.3486	purine nucleoside phosphorylase
chr09.872	2528	2166	1658	471	611	376	3.18668671146967e-20	5.5837891043149e-19	0.23363	neurogenic locus notch homolog protein 1 isoform X1
chr01.0113	181	89	184	12	13	5	1.20937388866912e-15	1.48532340414373e-14	0.0667965	-
chr08.097	683	684	631	333	258	251	1.14648724507242e-17	1.64340139334101e-16	0.431127	fatty acid synthase-like
chr06.1112	5224	6592	6357	2652	2900	2414	9.83530770784304e-23	2.04712980001211e-21	0.449963	delta(14)-sterol reductase TM7SF2
chr03.0512	2288	1622	1539	838	1007	769	4.39495095984006e-7	2.13349e-06	0.489824	-
chr05.1102	25605	27235	23086	7749	5361	3220	4.73461869139136e-17	6.55695369813002e-16	0.216778	fatty acid synthase
chrX.1022	31	30	40	14	12	10	0.000833216	0.00227876	0.364446	unnamed protein product; hypothetical protein GE061_04015
chr06.0354	3055	4731	3761	1751	2079	1668	5.77649845084299e-9	3.62684991281972e-8	0.489629	uncharacterized protein LOC111064640 isoform X1
chr09.797	97	94	154	20	23	23	4.46453469650244e-11	3.567602632006e-10	0.196816	hypothetical protein LSTR_LSTR010559
chr03.0204	92	50	59	17	6	19	3.88569e-05	0.000140477	0.215721	photoreceptor-specific nuclear receptor, partial
chr10.180	18	24	25	9	5	3	0.00125185	0.00329328	0.257906	uncharacterized protein LOC111046305
chr06.0164	35	174	24	0	4	4	1.09865e-05	4.32465e-05	0.0362863	regucalcin-like
chr02.1888	878	1067	1001	115	155	90	7.56669269588948e-53	8.29683953747221e-51	0.124819	protein nessun dorma
chr12.476	97	58	51	14	17	14	8.32770649096703e-7	3.86446e-06	0.223171	uncharacterized protein LOC111056909
chr02.0243	40	57	39	13	14	3	6.02529e-05	0.000210529	0.222805	gustatory receptor 5
chr04.0947	260	296	265	101	127	82	8.4772719513118e-13	8.21168164609766e-12	0.386008	insulinoma-associated protein 1-like; hypothetical protein LSTR_LSTR004431
chr01.0673	62	62	58	29	26	26	0.000177819	0.000562714	0.456418	apolipoprotein D-like
scaffold.33	2667	3451	3184	804	1187	522	9.88913428550274e-13	9.5100210000549e-12	0.274148	rac GTPase-activating protein 1-like
scaffold.32	178	245	252	39	53	37	1.00165176289471e-19	1.69104256351557e-18	0.196084	separin-like
chr08.677	24	42	23	8	8	2	0.000296745	0.000898941	0.205033	zinc finger protein 343-like
chr10.160	90	128	87	17	14	13	3.15581050173504e-15	3.7969683819518e-14	0.147982	uncharacterized protein LOC111052900 isoform X2
chr01.0225	3223	3694	3624	1505	1801	1297	1.87448624697238e-20	3.34514022194602e-19	0.446853	RING finger protein 17-like
chr03.0661	83	99	72	47	40	30	0.000158295	0.000508188	0.470262	venom serine protease-like
chrX.1863	5823	6088	6047	2867	3178	2270	7.74612710062007e-23	1.62500607183817e-21	0.472783	-
chr06.0783	781	1376	1038	304	357	264	1.19355604817732e-14	1.36795928107909e-13	0.29726	uncharacterized protein LOC111060022 isoform X1; odorant-bindingn protein 10
chr01.0068	1211	1470	1442	627	695	460	7.53763186964834e-15	8.86839077052873e-14	0.441065	uncharacterized protein LOC111045372
chrX.1706	21	25	30	7	9	8	0.00154319	0.0039945	0.324652	uncharacterized protein LOC111047981
chr09.627	1615	1558	1478	537	493	438	1.15671655770447e-54	1.38234127053312e-52	0.323006	replication factor C subunit 2
chr09.295	36	29	33	1	0	0	1.23961465921012e-12	1.18459492500978e-11	0.011245	UDP-glucuronosyltransferase 2B1-like; hypothetical protein LSTR_LSTR004575
chr08.901	672	911	884	324	462	243	1.49096237318771e-7	7.74310341856665e-7	0.425137	uncharacterized protein LOC111054461
chr08.705	2383	528	1275	326	76	218	0.00150521	0.00390361	0.150585	hypothetical protein
chr12.311	278	208	215	97	110	74	2.08004105797605e-8	1.22026015954954e-7	0.408347	senecionine N-oxygenase-like
chr06.0026	294	375	376	68	66	40	1.01892799339968e-29	3.37611156940777e-28	0.169817	DNA mismatch repair protein Msh2
chr01.0359	1734	2071	2128	298	527	253	9.58426465529179e-20	1.62322036423063e-18	0.185143	condensin-2 complex subunit D3-like; hypothetical protein LSTR_LSTR014414
chr01.0303	288	449	346	189	207	115	2.5112e-05	9.37163e-05	0.48039	2-iminobutanoate/2-iminopropanoate deaminase-like
chr02.1500	2017	2214	2115	933	1016	642	2.81393656857164e-17	3.93803017675368e-16	0.41569	inactive tyrosine-protein kinase 7-like isoform X1
chr09.033	107	85	94	12	10	11	2.31832485562251e-18	3.55298316489928e-17	0.118182	uncharacterized protein LOC111046414
chr01.1868	2696	3307	2832	249	83	161	9.85511004919964e-29	3.07386951563893e-27	0.0572114	hypothetical protein LSTR_LSTR009161; cuticular protein
chr03.1580	431	462	476	131	201	112	8.948873061018e-13	8.63704300154151e-12	0.331017	-
chr07.0383	263	233	234	80	82	42	6.7587416708723e-13	6.59504370746769e-12	0.283359	regulator of nonsense transcripts 2-like
chr08.847	1459	1709	1659	574	710	517	5.65804746864578e-24	1.28862939778408e-22	0.382205	dnaJ homolog subfamily C member 9; J domain-containing protein CG6693
chr05.0829	1032	1098	1077	394	545	339	1.14562771129451e-13	1.20166630545645e-12	0.407005	E3 ubiquitin-protein ligase ORTHRUS-LIKE 1-like
chr02.1956	417	465	448	133	135	94	1.30132384318565e-31	4.82260640979881e-30	0.278043	DNA replication complex GINS protein PSF1-like
chr14.120	44	70	83	5	26	3	0.000803111	0.00220208	0.174236	cell division cycle-associated protein 7-like
chr02.1139	969	1160	1141	480	635	390	1.07411931639673e-9	7.2673874358751e-9	0.469978	gem-associated protein 5-like, partial
chrY.259	88	101	101	34	41	32	7.30198051577427e-8	3.94633459175686e-7	0.378349	recQ-mediated genome instability protein 1-like
chr06.1031	512	382	418	182	159	150	2.39046459162539e-13	2.45414878344861e-12	0.382563	uncharacterized protein LOC111045664
chr03.1559	2367	2882	2216	681	864	587	8.19289281712576e-26	2.0896788489916e-24	0.292176	hypothetical protein LSTR_LSTR000785
chr04.1416	144	199	204	32	56	29	3.76109044203679e-12	3.43078541522327e-11	0.218829	uncharacterized protein LOC111050081
chr01.0372	14	21	29	6	5	7	0.00384629	0.00900289	0.290423	uncharacterized protein LOC111057657
chr10.317	182	211	231	90	63	93	1.81502010953528e-7	9.26766869179897e-7	0.407027	-
chr09.331	5808	6255	5461	529	716	420	8.06120674072809e-70	1.94861352032691e-67	0.0968592	uncharacterized protein LOC111056472 isoform X1
chr01.0636	77	59	71	22	25	24	3.64529e-06	1.54345e-05	0.351897	troponin C
chr01.2017	7254	7370	6730	3461	4071	2889	3.27951043294931e-16	4.25895884796689e-15	0.498524	facilitated trehalose transporter Tret1-2 homolog isoform X1
chr03.0229	2325	2484	2395	993	1069	886	3.28951419354614e-48	2.89151016219478e-46	0.419391	TIMELESS-interacting protein
chr12.352	1444	1610	1663	441	511	382	1.53502866987202e-46	1.26794252378731e-44	0.289556	regulator of telomere elongation helicase 1 homolog
chr05.0959	636	619	699	295	421	194	1.47304e-05	5.68889e-05	0.472235	ataxin-1-like
chr06.0177	356	480	455	48	60	33	6.40690194738455e-40	3.56773869698335e-38	0.111578	-
chrX.1325	30	22	14	1	3	0	1.05884e-05	4.18344e-05	0.0613122	uncharacterized protein LOC111044275
chr01.1196	71	69	67	22	20	34	0.000114493	0.000378652	0.380693	-
chr02.1065	1552	1607	1379	640	773	558	4.81073213344479e-17	6.65369921603625e-16	0.444212	Transcription factor glial cells missing; uncharacterized protein LOC111047434
chr01.1414	117	156	142	64	48	40	2.07454451791092e-8	1.21770725676052e-7	0.374297	pyrroline-5-carboxylate reductase 1, mitochondrial-like
chr10.054	256	318	338	56	64	33	5.52991094022628e-24	1.26214877167911e-22	0.170899	-
chr04.1040	968	1300	1263	511	644	404	9.27586036210464e-10	6.32019289403059e-9	0.451101	serine/threonine-protein kinase VRK1-like
chr02.1242	67	82	89	28	39	32	4.69915e-05	0.000167102	0.427709	uncharacterized protein LOC111051262
chr02.1700	412	423	349	243	87	102	9.66522e-05	0.000323777	0.369089	pro-resilin-like, partial
chr05.0822	357	288	304	136	136	137	1.61723854064396e-10	1.20623766607918e-9	0.442311	-
chr02.1047	552	591	588	203	259	144	3.82014621204739e-14	4.17585561267585e-13	0.356448	uncharacterized protein LOC111047579
chr01.1924	843	952	868	238	364	212	6.28196871446992e-16	7.897756412187e-15	0.31226	ATP-dependent DNA helicase PIF1-like
chr11.286	63	56	51	12	12	31	0.00252492	0.00618353	0.339963	phosphoglycerate kinase-like, partial
chr10.670	458	435	395	66	36	26	2.17265192721591e-28	6.54626795973609e-27	0.100641	phenoloxidase 2-like
chr03.0480	1462	1836	1484	348	214	222	1.33826216605624e-34	5.69350255926966e-33	0.167513	phospholipase B1, membrane-associated-like
chrX.1617	115	142	115	42	38	29	1.05075146944298e-11	9.12309602366985e-11	0.299675	piggyBac transposable element-derived protein 4
chr01.1819	670	923	872	204	316	162	4.63531781008876e-13	4.59471017969283e-12	0.282227	nucleoporin NDC1
chrX.0562	25	21	15	7	3	0	0.00245267	0.00602879	0.16351	uncharacterized protein LOC110059784
chr05.1149	150	98	120	49	52	38	1.69537e-06	7.56057e-06	0.384962	LOW QUALITY PROTEIN: uncharacterized protein K02A2.6-like
chr09.499	154	188	131	81	61	47	9.81363075874109e-7	4.52243e-06	0.407266	annexin A13-like isoform X1
chr01.1872	829	1022	875	398	256	191	3.78276140041371e-12	3.44464471359591e-11	0.314322	sugar transporter 11
chr07.0910	105	105	100	14	23	13	5.863802877255e-16	7.41586294916578e-15	0.164982	condensin complex subunit 2-like
chr10.112	61	122	137	23	42	10	0.000107862	0.000358282	0.237142	PREDICTED: mitogen-activated protein kinase kinase kinase 11-like isoform X4
chr04.1410	155	173	177	73	93	64	1.63714184414358e-7	8.46012591964292e-7	0.466218	sialic acid synthase isoform X1
chr12.557	35092	32360	30620	15758	16305	12907	1.94669151053892e-25	4.82634286855291e-24	0.468434	nucleosome assembly protein 1-like 1-B
chr09.426	34	44	38	2	2	2	5.07786141101738e-12	4.53849865273789e-11	0.0531067	uncharacterized protein LOC111059316
chr04.0118	2571	2426	2210	986	1358	1096	4.41904084095051e-10	3.12091091529546e-9	0.49031	uncharacterized protein LOC111049166; hypothetical protein LSTR_LSTR002906
chr12.110	139	189	159	75	53	37	4.33825194253214e-8	2.43363120573691e-7	0.344715	transmembrane protein 184C-like
chr05.0541	13	27	20	1	6	5	0.0030583	0.00733936	0.207996	-
chr09.928	13475	15207	13985	4859	6089	4688	8.87511693903259e-30	2.94986699261096e-28	0.375907	chromobox protein homolog 1-like isoform X1
chr04.0956	2422	3107	2799	258	501	221	4.00699299016307e-24	9.28504955193343e-23	0.119857	condensin-2 complex subunit G2-like
chr01.2079	59	60	51	36	19	23	0.00234256	0.00578757	0.468952	PREDICTED: inhibin beta chain
chr03.0398	47	64	66	19	4	11	1.11313e-05	4.37843e-05	0.196885	hepatocyte nuclear factor 4-gamma isoform X3
chr09.787	282	229	236	105	86	88	5.7853216221695e-12	5.14057483487008e-11	0.382342	cytochrome P450 CYP6FL4
chr07.0317	137	150	127	37	32	33	4.07861640432036e-16	5.25820170622441e-15	0.252779	ubiquitin-like modifier-activating enzyme ATG7
chr04.1354	1042	1357	1249	201	356	148	3.61746791076234e-15	4.33769883865482e-14	0.196431	thymidylate kinase-like
chr08.104	146	147	164	48	37	85	0.00035854	0.00106969	0.389652	tubulin beta chain-like
chr06.0683	66443	82388	61214	3409	4911	2292	5.00876803146397e-54	5.79057138941856e-52	0.0512887	cuticular protein; hypothetical protein LSTR_LSTR008539
chr05.0284	1666	2331	1810	170	232	144	6.18247420001958e-56	7.73609359898921e-54	0.0962193	-
chr03.0438	288	325	354	161	186	103	6.90072485464378e-7	3.24708e-06	0.473437	LOW QUALITY PROTEIN: S-methyl-5&apos;-thioadenosine phosphorylase-like
chr12.566	64	98	104	48	29	25	0.000149423	0.000482032	0.39104	branched-chain-amino-acid aminotransferase, cytosolic-like
chr01.0091	32	54	45	17	21	16	0.00194139	0.00489886	0.423504	hypothetical protein C0J52_08337; uncharacterized protein LOC114252166
chr04.0341	1452	1777	1634	164	295	163	2.2645115470593e-31	8.33402934758571e-30	0.130841	claspin-like isoform X2
chr08.788	720	924	923	74	102	86	2.92423786285942e-59	4.71245362263225e-57	0.105062	-
chrX.0675	39	88	96	38	30	18	0.00318325	0.00761174	0.392598	uncharacterized protein LOC111051350 isoform X2
chr03.0765	70	108	54	36	11	23	0.000785026	0.00215862	0.309813	-
chr04.0215	150	156	140	42	52	47	1.45728329520814e-12	1.38389867212802e-11	0.324801	hypothetical protein LSTR_LSTR009475
chr03.0750	1307	1320	1113	441	463	375	2.12141898398338e-32	8.20487720496264e-31	0.349981	6-pyruvoyl tetrahydrobiopterin synthase
chr10.521	1633	1380	1510	294	326	199	4.54405591587499e-41	2.76174735549979e-39	0.18405	protein Wnt-11-like isoform X1
chr12.097	717	902	874	50	96	59	1.67848966181868e-42	1.08856195384777e-40	0.0844114	thymidylate synthase
chrX.1137	695	694	605	207	112	204	8.58633536594423e-12	7.48559532394941e-11	0.271059	Krueppel-like factor 9
chr08.792	188	263	264	41	33	27	1.17699722649632e-26	3.2098826925679e-25	0.144589	protein timeless homolog
chr01.2165	201	250	298	66	77	69	2.04222867614495e-14	2.29610403799976e-13	0.291134	uncharacterized protein LOC111043549; hypothetical protein LSTR_LSTR004983
chr05.0171	286	347	321	96	143	79	3.04903389917134e-11	2.48502103843574e-10	0.340385	chromosome transmission fidelity protein 8 homolog
chr09.460	436	482	459	143	159	92	7.83654516012935e-21	1.44203277375668e-19	0.291372	uncharacterized protein LOC111044838
chr02.0156	49	56	71	21	25	33	0.00321861	0.00768076	0.465287	alanine aminotransferase 2-like isoform X1
chr03.1202	93	82	72	16	13	35	7.78927e-05	0.000266131	0.271648	uncharacterized protein LOC111054896
chr03.1086	21	15	28	3	6	3	0.00042077	0.00123593	0.191506	uncharacterized protein LOC116843941
chr02.0413	14285	12048	11048	2331	2317	1603	1.59818242119704e-50	1.65031730406327e-48	0.169967	-
chrX.1546	38	47	32	13	6	5	1.17522e-05	4.6039e-05	0.208706	-
chr07.0860	946	927	1034	312	399	183	5.9064944200972e-12	5.23512288767949e-11	0.311392	protein scabrous-like
chr03.0270	135	143	161	43	57	24	5.0072423476453e-9	3.17573223670575e-8	0.286811	kelch-like protein 6; uncharacterized protein LOC111868261 isoform X6
chr01.0604	23	30	25	4	3	1	8.03570454424018e-7	3.73711e-06	0.104466	piggyBac transposable element-derived protein 3-like; hypothetical protein AGLY_018261
chr01.0477	63	47	48	23	17	29	0.00365223	0.00860738	0.450961	-
chr02.1437	726	806	625	151	132	160	7.37087809819446e-33	2.89286566245005e-31	0.211703	arylsulfatase B isoform X2
chr07.0945	333	441	463	140	174	90	1.50345684531592e-10	1.12769866056277e-9	0.332392	U6 snRNA-associated Sm-like protein LSm2
chrX.1844	32	37	36	10	8	7	7.60718e-06	3.05898e-05	0.243721	piggyBac transposable element-derived protein 3-like
chr03.1195	130	93	111	30	22	43	1.96723e-06	8.68554e-06	0.29482	gastrula zinc finger protein XlCGF57.1-like isoform X1
chr07.0424	88	130	115	51	31	38	2.18615e-06	9.55689e-06	0.370022	protein SHQ1 homolog
chrX.1123	26	33	43	11	11	7	0.000209072	0.000652107	0.290487	hypothetical protein
chr12.360	137	131	139	65	49	27	6.53453717527318e-7	3.0917e-06	0.350644	nose resistant to fluoxetine protein 6-like
chr03.1666	458	557	493	235	236	189	5.72085943686834e-17	7.87154734418263e-16	0.44819	DNA repair and recombination protein RAD54B-like
chr07.0122	193	227	226	83	95	41	8.18611080900244e-8	4.38627075891939e-7	0.343516	hypothetical protein LSTR_LSTR015584, partial
chr01.0440	157	157	189	92	45	77	0.000118952	0.000391937	0.437787	-
chr13.281	2005	2328	2238	1111	924	869	3.86438372848718e-25	9.42696911380497e-24	0.452701	acyl-CoA Delta(11) desaturase-like
chr02.1295	71	58	60	11	1	23	0.00312588	0.00749141	0.196528	cytosol aminopeptidase-like; hypothetical protein LSTR_LSTR009591
chr08.769	47	31	39	17	7	12	0.000661246	0.00184982	0.314611	uncharacterized protein LOC111054198 isoform X1
chr07.0764	1062	1216	1272	379	344	356	4.41583556082732e-39	2.33665806094325e-37	0.312488	protein MCM10 homolog
chr02.0264	80	64	94	14	10	36	0.000617298	0.00173969	0.266224	uncharacterized protein LOC111047047, partial
chr01.2140	168	173	187	74	48	63	4.12723489969837e-10	2.92453500287754e-9	0.359846	PREDICTED: uncharacterized protein LOC107332451
chr02.1894	142	141	111	47	46	44	1.57145667207561e-9	1.0459332393114e-8	0.356637	protein regulator of cytokinesis 1-like isoform X3
chr04.1095	613	632	606	256	307	239	1.08348779789961e-18	1.70221214452884e-17	0.443976	digestive organ expansion factor homolog
scaffold.62	227	292	285	115	141	94	6.63921874235771e-9	4.14405695679088e-8	0.445429	polycomb protein Sfmbt-like
chr04.0295	205	213	189	56	48	38	2.98020360340917e-22	6.02613032811025e-21	0.239057	probable maleylacetoacetate isomerase 2; glutathione s-transferase Z1
chrX.0492	1206	1547	1387	163	241	129	7.55502544393696e-38	3.70300694109279e-36	0.131369	LOW QUALITY PROTEIN: protein zwilch homolog; uncharacterized protein LOC111045227
chr05.0637	278	222	256	97	151	108	1.00656e-05	3.98725e-05	0.482445	mitochondrial thiamine pyrophosphate carrier-like
chrX.0971	21	29	33	4	6	9	0.000338522	0.00101509	0.237782	protein ANTAGONIST OF LIKE HETEROCHROMATIN PROTEIN 1-like; uncharacterized protein LOC111514994
chr12.014	244	364	275	95	109	66	4.45839715161617e-12	4.01860272072794e-11	0.312293	insulin-like peptide 4
chr04.1446	29	43	58	14	18	9	0.000585544	0.00165811	0.321847	condensin complex subunit 2-like
chr08.911	5489	4826	4436	1204	1357	879	4.71687587144518e-35	2.07308643672276e-33	0.237241	uncharacterized protein LOC111044783
chr03.0523	144352	172683	142476	5202	8253	3672	1.55460704279642e-58	2.32884514185672e-56	0.0378356	uncharacterized protein LOC106667757; hypothetical protein LSTR_LSTR000666
chr04.0509	698	730	642	234	214	181	4.22236729926232e-38	2.10840838473962e-36	0.310856	cysteine sulfinic acid decarboxylase
chr03.1769	77	37	47	19	23	17	0.00139575	0.0036412	0.373341	uncharacterized protein LOC111049405; hypothetical protein evm_004146
chrX.1473	165	159	170	82	102	55	2.28147e-05	8.58052e-05	0.492324	-
chr04.1153	9706	11898	9939	4528	5320	3726	9.09601634981948e-18	1.31805490322452e-16	0.440027	-
chr02.0699	1375	1611	1599	464	633	448	3.04021404750462e-21	5.78456468859735e-20	0.34543	beta-hexosaminidase subunit beta-like
chr07.0186	1139	1229	1179	407	469	294	2.72814775675348e-24	6.39131707947797e-23	0.336198	proton-coupled amino acid transporter-like protein pathetic
chr08.905	89	86	88	50	48	27	0.0002556	0.000780972	0.483092	uncharacterized protein LOC111052497
chr06.0147	304	390	345	74	44	76	1.85792057100339e-18	2.85974575878322e-17	0.193055	lysozyme C-1-like
chr04.0627	860	818	812	369	408	350	3.76875068699684e-21	7.11979259447573e-20	0.464027	zinc finger protein 354B-like
chr03.0551	1595	1737	1584	814	713	727	2.85002372366826e-25	7.03314439093633e-24	0.470819	farnesyl pyrophosphate synthase-like; hypothetical protein LSTR_LSTR000747
chr12.033	26	21	39	7	8	7	0.000407841	0.00120161	0.262272	uncharacterized protein LOC111053981 isoform X2
scaffold.17	1043	1253	1328	200	219	166	9.12614086727788e-66	1.94131268528735e-63	0.165321	LOW QUALITY PROTEIN: probable methylmalonate-semialdehyde dehydrogenase
chr06.0469	305	221	265	129	105	72	5.74379911326305e-8	3.16042666159678e-7	0.392273	1-acyl-sn-glycerol-3-phosphate acyltransferase alpha
chr03.1346	371	387	392	212	202	147	2.02020228716212e-11	1.68656762372499e-10	0.497872	DNA-directed RNA polymerase III subunit RPC8
chr10.515	87	66	82	44	39	26	0.000408574	0.00120343	0.47167	-
chr04.0018	135	104	154	55	40	60	2.35376e-05	8.83676e-05	0.406654	DNA polymerase iota
chr08.737	4799	4792	4477	1504	1673	1150	4.61665073514455e-39	2.43082659499987e-37	0.313662	bifunctional purine biosynthesis protein PURH
chr08.573	214	252	224	92	115	60	1.65658751985289e-8	9.85428683509809e-8	0.393941	cyclin-dependent kinase 2-associated protein 1-like
chr05.0882	42	27	22	7	14	5	0.00255851	0.00625283	0.289616	hypothetical protein LSTR_LSTR000932
chr07.0845	3200	4168	4159	611	983	442	9.24743144746882e-20	1.56867114633618e-18	0.179556	kinesin-like protein KIF20A, partial
chr12.084	178	197	183	72	107	76	8.44018998950277e-7	3.91495e-06	0.468762	single-stranded DNA-binding protein, mitochondrial
chr13.179	21	22	20	3	2	5	8.73222e-05	0.000295407	0.164142	uncharacterized protein LOC111076705 isoform X1; hypothetical protein B5V51_13919
chr06.0334	591	755	674	233	353	179	1.1576304564497e-8	7.02370652298861e-8	0.385885	lysine-specific histone demethylase 1A-like
chr03.1366	785	967	816	167	214	167	9.40608127538716e-41	5.49687255192406e-39	0.219112	deoxynucleoside kinase-like isoform X1; hypothetical protein LSTR_LSTR008850
chr13.155	338	345	421	161	212	139	6.24626392025801e-8	3.41569475865626e-7	0.474045	zinc finger protein 567-like
chr01.0115	414	257	448	83	36	41	2.44711337869892e-13	2.50264402844632e-12	0.144906	sodium-dependent phosphate transport protein 1-like isoform X1; PREDICTED: sialin
chr07.0330	250	280	278	111	135	89	1.82665919449132e-11	1.53705278422545e-10	0.423838	NF-kappa-B-repressing factor isoform X1
chrX.0571	74	62	71	18	5	12	4.11914096755064e-8	2.314378411562e-7	0.173127	uncharacterized protein LOC111052364 isoform X4; hypothetical protein AVEN_26442_1, partial
chr02.1043	77	45	57	8	12	15	8.30296779962309e-7	3.85601e-06	0.201697	A disintegrin and metalloproteinase with thrombospondin motifs 10
chr13.341	263	259	311	76	127	59	1.04376851702882e-8	6.38385390863633e-8	0.320013	uncharacterized protein LOC111050348
chr07.0446	41	55	48	22	11	19	0.000510279	0.00146724	0.371889	senecionine N-oxygenase-like; flavin-containing monooxygenase FMO GS-OX4-like
chr02.0076	125	185	203	38	47	21	3.49850627216536e-11	2.82751616343091e-10	0.210265	-
chr04.1161	1163	1592	1484	222	390	166	4.43728651059654e-16	5.69987673027835e-15	0.186679	hypothetical protein LSTR_LSTR008051; uncharacterized protein LOC111863376 isoform X1
chr01.0692	317	334	362	59	56	54	3.46954069666441e-45	2.58056187760298e-43	0.171135	non-structural maintenance of chromosomes element 3 homolog
chr01.2147	31	20	25	5	0	0	7.48713e-05	0.000256715	0.0657699	-
chr03.1649	572	665	696	136	195	108	3.52489922590558e-22	7.08711307499655e-21	0.231733	Spindle and kinetochore-associated protein 1
chr05.0038	163	142	113	73	76	51	6.37139e-05	0.000221458	0.487368	uncharacterized protein LOC111060775
chr03.0013	525	575	580	198	242	151	4.56987356160255e-18	6.826569550731e-17	0.359034	TBC1 domain family member 31
chr06.0632	22141	28551	16845	8552	1724	2199	0.00206998	0.00518885	0.184976	cuticle protein 21-like isoform X1; hypothetical protein LSTR_LSTR013884
chr05.0273	25	27	28	8	3	7	0.000180033	0.000569043	0.231477	-
chr01.1025	306	477	386	37	71	43	1.71537697391701e-21	3.3112068048242e-20	0.13274	uncharacterized protein LOC106674438; F-box only protein 43-like
chrY.203	45	43	51	3	2	0	3.03037918263681e-14	3.36090854916842e-13	0.0366091	uncharacterized protein LOC111051286
chr09.028	4374	5638	5362	643	1049	536	1.41044121965018e-28	4.2984105479081e-27	0.147784	LOW QUALITY PROTEIN: DNA replication licensing factor Mcm6-like
chr02.0236	1983	2547	2596	245	432	168	5.27955645791098e-22	1.04959556049236e-20	0.120326	DNA (cytosine-5)-methyltransferase PliMCI-like
chr13.333	6517	6545	6204	2260	1918	1665	4.2236307142419e-59	6.60625533480543e-57	0.309754	maltase A3-like isoform X1
chr04.1450	552	751	675	127	157	132	1.72237672653663e-33	7.01885013925041e-32	0.21634	unnamed protein product
chr09.746	19	24	21	4	8	4	0.00099929	0.00268463	0.255979	-
chr01.0585	7568	8579	7433	2879	3275	2225	9.23148155538872e-28	2.64652393054217e-26	0.362667	protein gustavus
chr03.1243	642	711	681	155	205	135	4.28083570522017e-33	1.69260106173687e-31	0.248945	serine/threonine-protein kinase greatwall isoform X2
chr03.1459	1205	1572	1374	261	270	203	1.45009708840658e-61	2.61410722581227e-59	0.180992	PREDICTED: cyclin-dependent kinases regulatory subunit 1-like
chr01.0208	111	137	117	62	36	50	6.94568e-06	2.81855e-05	0.41668	autophagy-related protein 16-1-like
chr04.0155	1312	1142	1092	893	415	234	0.00201225	0.00505845	0.434154	elongation of very long chain fatty acids protein 7-like
chr10.326	127	112	137	25	32	47	1.50062756280401e-7	7.78949475743457e-7	0.287371	cytosol aminopeptidase-like
chr06.0677	407	515	503	140	198	106	8.96099926291183e-13	8.64090554490754e-12	0.317759	dual specificity protein kinase TTK
chr07.0239	5395	5987	5948	2814	3098	2470	2.99351774517777e-28	8.91850272765007e-27	0.495506	inner nuclear membrane protein Man1
chrX.1741	29	27	24	4	5	3	3.34735e-06	1.42353e-05	0.153283	uncharacterized protein LOC111620270; THAP domain-containing protein 1-like
chr13.160	2343	3267	2878	362	622	323	2.32815365716504e-24	5.47837218973615e-23	0.157294	mitotic checkpoint serine/threonine-protein kinase BUB1-like
chr04.1013	497	622	586	102	124	80	4.88324742854272e-40	2.74805394973441e-38	0.183557	LOW QUALITY PROTEIN: ribonuclease H2 subunit A
chr10.629	42	44	39	14	20	18	0.00134956	0.00353197	0.427926	uncharacterized protein LOC113468773; hypothetical protein C0J52_19521
chr06.0078	164	179	188	56	125	44	0.00145511	0.00378399	0.430063	cap-specific mRNA (nucleoside-2&apos;-O-)-methyltransferase 2 isoform X1
chr01.0339	83	81	76	53	22	37	0.00376356	0.00884234	0.478155	uncharacterized protein LOC111046159
chr08.697	42	64	47	15	23	14	0.000138684	0.000449692	0.348471	uncharacterized protein LOC107883745; hypothetical protein PPYR_15624, partial
chr06.1048	74	114	72	50	24	27	0.00055538	0.00157942	0.396681	acyl-CoA synthetase short-chain family member 3, mitochondrial
chr02.1445	1267	1471	1306	409	488	343	2.00303339786346e-33	8.1004803116638e-32	0.31367	G1/S-specific cyclin-D2-like
chr06.0801	50	52	47	9	3	4	1.64981528843611e-10	1.22881200334779e-9	0.109602	-
chr03.1290	181	272	222	33	32	40	1.0978153127546e-21	2.1307232967989e-20	0.160732	-
chr02.1810	1232	1368	1144	647	657	511	2.7042850653828e-17	3.78956204946133e-16	0.495703	sodium/potassium/calcium exchanger 3-like
chr02.1070	262	242	195	78	92	85	1.53838946296883e-10	1.15146448473867e-9	0.374708	metallophosphoesterase 1 isoform X1
chrX.1666	637	664	694	319	315	259	3.95025448049074e-23	8.4367282438754e-22	0.458147	uncharacterized protein LOC111051593 isoform X1
chr04.1255	215	212	250	119	76	61	7.46878532720551e-8	4.03443376029242e-7	0.384167	ecdysteroid-regulated 16 kDa protein-like
chr06.0663	40	35	25	7	10	10	0.000212113	0.000659915	0.277755	-
chr09.646	2856	3146	2908	1379	1444	1018	2.599854606588e-23	5.58627345367071e-22	0.439828	1,4-alpha-glucan-branching enzyme
chr09.020	704194	599501	403761	50373	78705	39355	1.5061445174611e-27	4.27182749005767e-26	0.100092	-
chr01.1150	1206	1344	1417	556	561	421	7.47540742004072e-28	2.17236156610801e-26	0.396176	serine-protein kinase ATM
chr10.133	42	42	149	2	4	5	3.60651457251376e-8	2.04253935001365e-7	0.048995	uncharacterized protein LOC111056843; hypothetical protein LSTR_LSTR006059
chr01.1491	786	944	878	100	149	68	2.71599269864982e-32	1.04286275605919e-30	0.123646	uracil-DNA glycosylase; uncharacterized protein LOC111053209
chr04.0030	120	169	127	75	71	39	7.39077e-05	0.000253657	0.452129	uncharacterized protein LOC111043826
chr03.1794	56	49	80	12	12	21	1.13718e-05	4.46786e-05	0.252551	glutamate receptor ionotropic, NMDA 1-like isoform X2
chr13.551	332	495	370	133	128	86	6.68691542444092e-15	7.87619407024957e-14	0.295956	putative cystathionine beta-lyase
chr01.0674	231	198	255	116	107	107	1.77118075311119e-7	9.06994631203209e-7	0.494806	sentrin-specific protease 8-like isoform X3
chr01.1998	135	151	135	70	80	33	0.000143513	0.000464376	0.439969	uncharacterized protein LOC111058794; histone-lysine N-methyltransferase PRDM9-like
chrX.0734	268	346	284	25	30	24	2.98773628476509e-48	2.64813026039679e-46	0.0902968	regulatory protein MIG1-like
chrX.1520	108	142	187	34	25	26	8.56805460088032e-13	8.29206812875006e-12	0.199536	uncharacterized protein LOC105700713; unnamed protein product
chr03.0675	177	235	203	69	70	52	9.13351633687777e-15	1.05936837250853e-13	0.317924	uncharacterized protein LOC111049287; hypothetical protein LSTR_LSTR012589
chr14.030	33	28	39	1	9	4	3.77791e-05	0.000136999	0.143648	-
chr01.1512	1907	2380	2306	332	452	223	2.10204452987683e-30	7.25887844797725e-29	0.155284	condensin complex subunit 1-like
chr06.0055	27	51	30	0	5	2	5.82197781961838e-7	2.77804e-06	0.0668262	targeting protein for Xklp2 homolog
chr01.0060	42	70	40	7	19	12	0.000130465	0.000426436	0.257839	actin-related protein 5
chr01.1979	730	996	858	406	501	325	1.06374262956197e-8	6.48736617432405e-8	0.48746	bifunctional methylenetetrahydrofolate dehydrogenase/cyclohydrolase, mitochondrial
chr01.0650	4687	5954	5568	1956	2311	1734	1.93397628600151e-25	4.80602144343739e-24	0.379455	microtubule-associated protein futsch-like isoform X2
chr13.309	1994	2501	2442	245	363	181	7.93954364681002e-38	3.87362322144364e-36	0.115815	DNA polymerase alpha catalytic subunit
chr13.452	1047	1313	1237	295	395	269	1.86332582732232e-27	5.22911174126654e-26	0.273113	targeting protein for Xklp2 homolog
chr07.0809	267	320	276	67	94	60	2.18823682971477e-19	3.61960916342866e-18	0.262157	mismatch repair endonuclease PMS2 isoform X2
chr04.0431	944	965	911	564	296	463	1.69548e-05	6.50076e-05	0.482573	ornithine aminotransferase, mitochondrial-like
chr03.0351	236	322	239	14	6	10	1.60999306781589e-45	1.23193426397768e-43	0.0386471	nose resistant to fluoxetine protein 6-like; hypothetical protein LSTR_LSTR013813
chr03.0267	51	46	40	23	13	8	0.000361165	0.00107661	0.324945	cohesin subunit SA-2-like
chr01.2235	4455	4260	4019	981	1215	705	1.2942583630158e-31	4.81319298917344e-30	0.23163	protein scarlet
chr03.1679	10550	7001	7878	4100	2627	3107	4.85855397496782e-9	3.08695221491981e-8	0.394963	-
chr03.0754	140	139	152	82	41	75	0.000591703	0.00167332	0.473671	leucine-rich repeat-containing protein 49
chrX.1501	1587	1628	1459	357	418	227	1.33208665975767e-28	4.0830183611477e-27	0.217691	fumarylacetoacetase
chr03.0300	649	531	605	258	262	162	2.87812895139382e-12	2.65037052182032e-11	0.387923	PREDICTED: alpha-tocopherol transfer protein-like
chr10.450	10162	8658	8198	3138	3041	2514	3.33219491940667e-35	1.48912710768106e-33	0.328509	hypothetical protein LSTR_LSTR009210
chr05.0985	267	304	291	104	109	76	9.67380800353098e-19	1.52883539265313e-17	0.342666	protein lethal(2)denticleless
chr08.965	58	61	47	0	1	1	2.14562960218812e-19	3.56576819513638e-18	0.0123688	-
chr07.0439	449	601	562	72	107	44	5.26700855657852e-22	1.04906185407807e-20	0.140585	uncharacterized protein LOC111049200
chr06.0694	144	171	185	23	33	14	2.28426852429399e-19	3.76091022049395e-18	0.142684	centromere protein J-like
chr09.200	118	127	157	30	31	21	6.854455734568e-16	8.55680647803582e-15	0.208461	G-protein coupled receptor Mth2-like isoform X2
chr10.653	153	248	242	63	69	33	1.57512054002293e-9	1.04771620160625e-8	0.260923	venom serine carboxypeptidase-like
chr06.0859	1024	1373	1231	171	305	121	1.32012171260458e-16	1.7551018169078e-15	0.167153	-
chr05.0109	67	54	24	7	2	1	5.48589119762131e-7	2.62947e-06	0.0693781	-
chr05.0248	4738	5941	5605	492	766	463	4.10721051641792e-50	4.12115953326614e-48	0.108151	LOW QUALITY PROTEIN: DNA replication licensing factor MCM4-like
chr05.0969	69	74	81	25	35	31	3.0308e-05	0.000111311	0.417924	uncharacterized protein LOC111054152; hypothetical protein LSTR_LSTR013714
chrX.1919	196	260	286	89	77	80	2.42161475775004e-12	2.26130768774622e-11	0.340851	ELAV-like protein 3 isoform X2
chr03.0462	43	52	46	0	0	0	3.65528163669924e-19	5.94458340794085e-18	0.00402235	-
chrX.0448	35	54	29	4	4	2	8.46864599439498e-9	5.23677434862703e-8	0.0866644	protein ANTAGONIST OF LIKE HETEROCHROMATIN PROTEIN 1-like
chr11.417	23	42	30	8	12	9	0.000918009	0.00248953	0.314233	hypothetical protein B5V51_3885
chr02.0475	227	288	217	147	113	98	1.73753e-06	7.73562e-06	0.499798	ribonuclease H2 subunit C isoform X2
chr05.0791	1012	1152	1039	358	299	294	1.37219229719016e-45	1.05758241108077e-43	0.304442	DNA repair protein XRCC1-like isoform X2
chr01.2224	492	562	553	164	189	170	1.29632216581722e-27	3.6964296395796e-26	0.334495	centrosomal protein of 152 kDa isoform X4
chr06.0290	420	160	258	136	122	88	0.000846858	0.00231191	0.417415	sugar transporter; hypothetical protein LSTR_LSTR006797
chr07.0319	22	35	37	5	3	7	1.26438e-05	4.9314e-05	0.16537	-
chr01.2251	240	216	218	61	58	57	7.06728599323022e-22	1.39199358933327e-20	0.267708	-
chr10.356	5468	6052	4749	533	510	518	2.51110442500076e-120	4.45135111071802e-117	0.0986735	hypothetical protein LSTR_LSTR003137; uncharacterized protein LOC106667661
chr10.314	24	22	23	7	10	5	0.00245889	0.00604268	0.32518	-
chr12.105	67	157	121	44	31	33	2.40984e-05	9.03138e-05	0.322114	venom carboxylesterase-6-like
chr13.210	510	535	672	278	364	141	0.000219154	0.000679174	0.460452	zinc finger protein 467 isoform X1
chr02.0795	201	180	209	98	96	92	5.82006837338284e-8	3.19908254363307e-7	0.497127	run domain Beclin-1-interacting and cysteine-rich domain-containing protein isoform X1
chr08.191	4949	4563	3920	1394	1737	1081	5.03562409812702e-20	8.73717747270457e-19	0.319259	hypothetical protein LSTR_LSTR003145; uncharacterized protein LOC111061337
chr05.0275	25	48	40	15	14	6	0.00107387	0.00286042	0.314987	-
chr01.1776	17740	20533	19409	4103	6210	3110	6.14525868765831e-20	1.06105473055087e-18	0.236708	-
chr09.567	20906	19961	19233	9141	9616	7586	4.46148696008894e-35	1.96897822852722e-33	0.44801	GTP-binding nuclear protein Ran
chr12.130	1502	1573	1437	411	506	476	2.22276447222696e-29	7.16403725048665e-28	0.318047	carboxylesterase, partial
chr02.1467	1741	1674	1698	653	458	522	3.51963429550503e-25	8.62553695091971e-24	0.327364	glycerol kinase
chr10.145	245	220	234	105	57	89	8.2425352304378e-8	4.41205861655442e-7	0.369011	cuticular protein
chr07.0069	32	27	27	14	9	10	0.00356766	0.00843237	0.392377	uncharacterized protein LOC111050412; hypothetical protein C0J52_19521
chrY.086	29	33	35	4	6	4	2.61220723353861e-7	1.30194e-06	0.147954	uncharacterized protein LOC114543611; hypothetical protein PPYR_08132
chr04.0180	864	839	809	341	420	266	8.49198068210796e-15	9.91445735838642e-14	0.416872	non-structural maintenance of chromosomes element 4 homolog A
chrX.1539	63	46	43	28	12	18	0.00200406	0.00504144	0.389456	uncharacterized protein LOC115310354
chr01.0589	379	395	376	120	114	115	1.41556612281857e-29	4.61839303137986e-28	0.311562	PR domain zinc finger protein 16-like; MDS1 and EVI1 complex locus protein-like isoform X3
chr06.0176	608	766	693	78	83	80	7.12853055235029e-73	1.89547627386994e-70	0.119887	origin recognition complex subunit 3
chrX.1117	26	41	41	14	16	10	0.00159619	0.00411849	0.378996	Uncharacterized protein FWK35_00036115
chr02.0214	371	419	442	159	224	129	5.32391825300124e-9	3.36453918829003e-8	0.424157	POC1 centriolar protein homolog A isoform X1
chr01.1521	376	446	316	52	65	58	2.33039542571069e-31	8.54692611995136e-30	0.158152	fidgetin-like protein 1
chr01.1113	4952	6384	5957	636	997	578	1.96320066860995e-39	1.07080011853002e-37	0.130727	zygotic DNA replication licensing factor mcm3
chr04.0109	50	29	25	0	0	0	1.31855729586742e-11	1.13372476951058e-10	0.00542383	uncharacterized protein LOC111051286
chr07.0568	56	54	36	15	16	4	9.44455e-05	0.000317084	0.241545	-
chr11.481	43	39	32	4	8	4	1.21702040604471e-7	6.38590480448522e-7	0.143454	uncharacterized protein LOC111051286
chr01.1458	30	42	29	6	10	11	0.000219935	0.000681378	0.276619	leucine-rich repeat and coiled-coil domain-containing protein 1-like
chr01.1402	895	935	928	230	196	152	2.52671063025529e-57	3.44539670043529e-55	0.213871	hypothetical protein LSTR_LSTR004658; Orange domain
chr06.0387	983	1073	1026	419	265	423	2.777523889915e-10	2.00964245531537e-9	0.371393	actin-related protein 8-like
chr10.780	709	519	536	122	56	37	2.19170231111949e-14	2.45378376642809e-13	0.122203	-
chr02.1410	2309	3132	3000	898	1165	694	6.64676250289177e-16	8.32685111669692e-15	0.333388	kinesin-like protein KIF18A
chr08.061	173	207	246	47	59	48	3.55062624566065e-16	4.59421663611273e-15	0.252668	LOW QUALITY PROTEIN: cyclin-dependent kinase 2-like
chr06.1124	31	42	77	16	20	7	0.00128806	0.0033785	0.290518	-
chr13.170	5052	6816	6580	704	1251	484	7.92637112009935e-20	1.35103979540668e-18	0.134134	serine/threonine-protein kinase polo
chr05.1192	1629	1838	1677	260	302	190	7.36033568480758e-69	1.66562830518326e-66	0.149149	mpv17-like protein isoform X1
chr02.0016	103	78	111	38	56	35	0.000212759	0.000661667	0.451131	-
chr02.1237	230	186	216	87	114	90	4.22824333861024e-7	2.06103e-06	0.471789	T-box transcription factor TBX20-like
chr06.0090	70447	74316	55718	18212	17363	13946	9.50489186958963e-43	6.24037221758984e-41	0.252278	-
chr05.0500	690	594	548	226	129	183	1.24926420870667e-12	1.19167480930979e-11	0.301269	estrogen sulfotransferase-like
chr08.221	54	48	31	16	11	11	8.33728e-05	0.000283489	0.291815	uncharacterized protein LOC111057346; hypothetical protein LSTR_LSTR008739
chr09.296	78	192	123	12	26	18	4.80721932677656e-9	3.05981955473342e-8	0.147391	UDP-glucuronosyltransferase 2B1-like; hypothetical protein LSTR_LSTR004575
chr03.1673	721	1022	1016	266	288	228	1.50056537636439e-23	3.29072440062096e-22	0.290753	uncharacterized protein LOC111045442; hypothetical protein LSTR_LSTR007211
chr11.209	7786	7145	6766	2668	3022	1811	1.75468080148931e-18	2.70475144994787e-17	0.3511	alpha-tocopherol transfer protein-like isoform X1; uncharacterized protein LOC111060385
chr04.1475	128	126	142	49	78	55	2.86571e-05	0.000105649	0.471428	protein NRDE2 homolog
chr06.1172	1001	1226	1055	342	412	241	7.52887826519801e-20	1.28948710513118e-18	0.308917	DNA-(apurinic or apyrimidinic site) lyase-like
chr06.0100	42	34	52	5	3	7	2.38996267901681e-8	1.38905153300671e-7	0.120873	dual specificity protein phosphatase MPK-4-like
chr07.1022	28	24	23	10	4	5	0.000636097	0.00178699	0.258147	carbonic anhydrase-like
chr03.0890	633	684	666	359	300	304	1.40842285084433e-16	1.86782860867584e-15	0.498122	cilia- and flagella-associated protein 57-like, partial
chr01.0300	126	88	80	51	49	37	0.000472435	0.00137178	0.474589	uncharacterized protein LOC111054211
chr03.1429	20	26	24	8	9	3	0.00184549	0.00467571	0.290246	probable salivary secreted peptide; secreted venom family 2 protein
chr05.1231	27	23	19	0	4	1	9.3293e-06	3.71635e-05	0.0740485	neuroendocrine convertase 1-like
chr02.0687	183	223	206	89	72	106	2.74166e-06	1.18441e-05	0.451653	cytosolic carboxypeptidase 2-like
chr02.0035	118	106	126	45	46	49	1.97240722327784e-7	9.99453226621395e-7	0.411142	uncharacterized protein LOC111044506
chr02.0509	131	179	156	58	36	52	4.26978822503958e-9	2.73410400731614e-8	0.32278	aquaporin AQPcic-like
chr01.1899	961	1115	974	214	227	158	7.09457474293105e-58	1.00610529287753e-55	0.200665	origin recognition complex subunit 4
chr02.0414	50010	40372	38195	8758	9650	6600	8.54092591553355e-42	5.31235602559151e-40	0.197892	GTP cyclohydrolase 1 isoform X2
chr05.1013	65	74	65	27	26	30	3.28382e-05	0.000119817	0.418849	peroxisome biogenesis factor 10
chr06.1135	975	1016	1010	22	1	6	3.29009352946137e-9	2.13635132963072e-8	0.00972113	alpha-tocopherol transfer protein
chr08.225	64	89	70	17	19	19	5.15109252304832e-9	3.25919215200131e-8	0.2539	vanin-like protein 2
chr06.0039	3249	4252	3881	481	675	426	1.1234323744907e-47	9.63615059280894e-46	0.142229	PREDICTED: DNA replication licensing factor Mcm2
chr08.416	21	17	25	2	6	3	0.00025842	0.000788907	0.178749	uncharacterized protein LOC111059990 isoform X2
chr02.1534	17688	25141	20598	1981	3561	1381	1.26582209394785e-22	2.62954761547449e-21	0.110777	hypothetical protein LSTR_LSTR006387
chr08.242	1672	1861	1827	827	976	749	2.17797944464414e-19	3.60825379645406e-18	0.487848	nuclear pore complex protein Nup85
chr10.573	2231	1869	1953	889	653	762	4.31378507877271e-16	5.54793447373961e-15	0.390399	uncharacterized protein LOC111048102; hypothetical protein LSTR_LSTR009297
chr04.0634	41	53	40	2	0	4	1.64661499480525e-11	1.39548980754969e-10	0.046386	uncharacterized protein LOC111062487, partial; hapless 2-like, partial
chr13.198	291	476	412	121	122	93	9.06166661532024e-15	1.05218216288806e-13	0.292078	MFS-type transporter SLC18B1-like
chr09.395	536	718	621	124	178	101	3.17193720296593e-22	6.40165542518893e-21	0.21962	geminin
chr01.1478	463	756	676	164	166	146	9.87828325238903e-20	1.67035644948187e-18	0.25829	facilitated trehalose transporter Tret1-like
chr03.0299	191	249	196	101	104	86	2.14625498441022e-8	1.25633285713743e-7	0.469175	alpha-tocopherol transfer protein-like
chr13.340	6071	7221	7130	678	1096	597	6.74703745791606e-40	3.73757762512475e-38	0.118504	DNA replication licensing factor Mcm7
chr04.1449	143	311	324	11	9	21	3.47768662038819e-17	4.83512090123513e-16	0.0552044	uncharacterized protein LOC111057446
chr03.0481	2172	2543	2406	952	1057	781	7.68715793589365e-30	2.56302858326536e-28	0.400822	deoxynucleoside kinase-like; hypothetical protein LSTR_LSTR000701
chr06.0835	2429	2170	2408	636	534	329	4.80251276264617e-26	1.25502520254311e-24	0.21645	cytochrome P450 CYP417A1v2
chr05.0617	29	40	41	12	10	3	7.70059e-05	0.000263355	0.230107	uncharacterized protein LOC111054899
chr03.1471	4247	4783	4790	1809	2185	1489	5.95390202360751e-22	1.177057656563e-20	0.405395	-
chr01.0493	1817	2270	2244	367	490	330	1.76097246675595e-42	1.13513352463129e-40	0.191996	uncharacterized protein LOC111062962
chr06.1075	16	22	37	5	5	4	0.000239906	0.000737256	0.191418	uncharacterized protein LOC111061263
chr03.0522	83	87	63	23	25	32	1.06042e-05	4.18811e-05	0.354689	-
chr02.1878	524	681	686	112	104	89	8.25593927518793e-49	7.63566696790425e-47	0.165335	serine/threonine-protein kinase PLK4
chr02.1893	1594	1767	1482	205	190	138	1.84991192862161e-96	9.36936346324737e-94	0.112322	UNC93-like protein MFSD11
chr03.1401	45	81	48	8	9	9	1.08188293658318e-8	6.58373499044545e-8	0.154079	cathepsin B-like cysteine proteinase 4
chrX.0846	106	115	99	22	29	24	2.42007919699252e-13	2.47976515792028e-12	0.240587	uncharacterized protein LOC111047696
chr07.0490	20	39	42	15	13	6	0.00424937	0.00983597	0.342227	Proton-coupled amino acid transporter 1
chr07.0117	770	881	902	231	273	172	1.22093936103253e-29	4.00799723578456e-28	0.27024	uncharacterized protein LOC111050241
chr01.0350	18	31	37	3	7	9	0.00087997	0.00239554	0.230329	piggyBac transposable element-derived protein 4-like
chrX.1629	33	35	33	8	7	2	2.78444e-06	1.2003e-05	0.170694	nipped-B protein-like
chrX.0972	58	66	61	10	12	9	1.40048154980138e-11	1.19835251518001e-10	0.171737	uncharacterized protein LOC111061705
chr13.209	108	177	200	22	28	9	1.51570979844508e-12	1.43426062422259e-11	0.12345	protein aurora borealis isoform X1; uncharacterized protein LOC111050709
chr12.390	3787	3126	3206	1439	1293	1369	4.67887664425165e-19	7.54008060428189e-18	0.416101	ETS homologous factor-like isoform X2
chr01.1405	3657	3022	2849	1722	1483	1357	1.60209171536333e-12	1.51196517165966e-11	0.489076	hypothetical protein LSTR_LSTR004656
chr10.628	287	299	258	138	112	100	1.41342385378274e-12	1.34585282979706e-11	0.424006	uncharacterized protein LOC111052696
chr12.299	515	399	462	69	104	254	0.00101353	0.00271738	0.330033	-
chr05.0914	3505	3928	3984	480	551	268	6.09991725671726e-41	3.64487190687892e-39	0.115259	zinc finger protein 517-like isoform X1
chr08.619	98	99	93	31	28	33	2.56571609803254e-9	1.68242641298854e-8	0.326186	uncharacterized protein LOC111058759 isoform X1; hypothetical protein LSTR_LSTR002557
chr02.1434	324	180	245	165	99	49	0.00250761	0.00614964	0.417377	esterase E4-like
chr01.0816	378	428	436	167	222	200	1.13548387411725e-8	6.89326854173005e-8	0.48863	recQ-mediated genome instability protein 1-like
chr10.630	45	61	25	17	15	12	0.00161752	0.00416358	0.343625	heat shock protein 68-like
chr04.1344	24	22	27	0	3	0	2.93129484290643e-7	1.45213e-06	0.0418562	melanization protease 1-like
chrX.1940	105	148	157	55	94	43	0.00156217	0.00404005	0.477472	zinc finger protein 12-like; hypothetical protein LSTR_LSTR007610
chr03.1076	2612	2250	2182	1051	967	608	1.49440640671401e-13	1.55219790447365e-12	0.377674	uncharacterized protein LOC111047393; hypothetical protein LSTR_LSTR007782
chr08.701	5123	5919	5406	1299	1312	1143	4.21291728694593e-128	1.12021470659892e-124	0.234091	serine hydroxymethyltransferase, cytosolic isoform X2
chr02.0678	186	209	233	122	115	66	1.98493e-05	7.53989e-05	0.490089	mitochondrial uncoupling protein Bmcp
chr12.259	29	25	36	2	11	4	0.00038354	0.00113631	0.193095	teneurin-m-like
chr02.0026	469	552	510	202	220	172	4.01491085729517e-22	8.04191937442399e-21	0.397474	uncharacterized protein LOC111058109
chrX.0659	472	470	430	199	247	193	3.93026241961979e-12	3.56985172386693e-11	0.477356	secreted frizzled-related protein 5-like isoform X1
chr02.0717	125	184	137	48	53	31	1.04666879181992e-9	7.09520029942427e-9	0.302164	twist-related protein-like
chr02.1586	1659	2066	1801	499	494	427	2.26954578428823e-60	3.8933691873693e-58	0.263558	kinetochore-associated protein 1-like; PREDICTED: uncharacterized protein LOC109043830
chr03.0458	306	435	413	133	192	142	1.47453406477236e-8	8.85053290796776e-8	0.416106	CREB-binding protein-like
chr03.0703	2029	1933	1647	880	736	799	7.91341413438586e-16	9.83260195482804e-15	0.442132	-
chr05.1106	138	122	136	18	31	19	9.80377627100088e-17	1.32326096977621e-15	0.175721	uncharacterized protein LOC111417713
chr01.0878	437	407	428	119	110	84	5.29730820317896e-35	2.29968041016373e-33	0.251254	zinc finger protein 2-like isoform X1
chr02.1450	23	31	27	1	4	3	7.3899990396021e-7	3.46103e-06	0.101786	uncharacterized protein LOC111059123
chr01.0122	13	25	28	6	6	7	0.00413438	0.00960745	0.297318	zinc finger protein 64 homolog, isoforms 1 and 2-like
chr04.0522	35	55	41	21	10	19	0.00288591	0.00697287	0.39404	modular serine protease-like; hypothetical protein LSTR_LSTR015640
chr09.351	3054	3619	3452	825	999	759	1.60283324327588e-51	1.70477343754822e-49	0.261545	DNA ligase 1-like
chr01.1121	163	159	162	53	64	56	7.31877280175394e-12	6.44391287412706e-11	0.366862	hypothetical protein LSTR_LSTR000012
chr06.1109	204	200	196	32	47	24	4.46757252345747e-22	8.93178596982963e-21	0.175126	-
chr11.328	3043	3678	3315	760	911	647	6.85215878440214e-52	7.36157180110112e-50	0.236376	chromatin assembly factor 1 subunit A-A-like
chr11.563	2032	2185	2044	971	1228	604	1.48199262782157e-7	7.70028020982424e-7	0.453893	alpha-tocopherol transfer protein-like; conserved hypothetical protein
chr01.1641	4561	3760	3618	1814	1511	1367	1.055896586188e-18	1.66378016158454e-17	0.401048	-
chr01.1092	69	77	72	16	21	11	4.09255220120945e-10	2.90189234747091e-9	0.224836	piggyBac transposable element-derived protein 4-like
chr01.2078	2676	2148	2798	650	637	203	2.17058254927881e-10	1.59325852271425e-9	0.195415	growth/differentiation factor 8-like
chr05.0733	461	479	483	193	208	147	6.9388270233706e-21	1.28735001953738e-19	0.393455	ATP-dependent RNA helicase DHH1-like isoform X1; PREDICTED: uncharacterized protein LOC107225504
chr03.0659	708	965	907	181	158	187	4.50036626183408e-33	1.77281094669879e-31	0.210411	uncharacterized protein LOC111054859
chrX.0674	58	104	66	29	7	20	0.000206496	0.000645398	0.253132	uncharacterized protein LOC111051350 isoform X2
chr01.1620	284	357	265	111	178	140	2.19126e-05	8.2793e-05	0.487857	protein eiger
chr13.460	125	149	136	41	53	26	4.82418658674719e-10	3.38903887296189e-9	0.2982	-
chr11.421	40	85	109	8	14	9	6.89225272565732e-8	3.74583546193619e-7	0.136363	unnamed protein product; uncharacterized protein LOC105700713
chrX.0231	340	331	364	57	77	38	8.14772182648435e-27	2.23925502187306e-25	0.169174	protein MMS22-like
chr01.0827	79	96	99	22	22	24	4.71037610161568e-11	3.75840661791331e-10	0.255354	-
chr08.098	43	67	67	6	9	5	3.93846901782979e-11	3.1638637819968e-10	0.115837	uncharacterized protein LOC111060167
chr13.092	1856	1334	1316	194	187	122	1.78661270487833e-41	1.09840536006277e-39	0.113235	protein takeout-like
chr04.1452	125	149	117	5	4	17	5.69596804307151e-13	5.59910500056456e-12	0.0699475	-
chr01.1447	248	250	233	128	103	89	7.63244157662655e-11	5.93845271463057e-10	0.447239	uncharacterized protein LOC111051741
chrX.0348	818	970	1082	352	421	350	7.56791006905008e-17	1.02799861423265e-15	0.402022	structural maintenance of chromosomes protein 6-like
chr10.794	50	44	62	10	11	24	0.000564315	0.00160268	0.301756	uncharacterized protein LOC111062000
chr08.033	78	69	46	37	30	27	0.00403995	0.00940033	0.49737	-
chr13.510	204	250	181	70	52	57	3.28300970858636e-14	3.61845505290409e-13	0.289289	hydroxyacid oxidase 1
chr10.405	1318	1081	1027	566	636	316	1.59267e-06	7.13247e-06	0.447688	hormone-sensitive lipase isoform X2
chr06.1028	1207	1268	1108	381	283	205	2.270602712608e-24	5.3547961089354e-23	0.2462	-
chr02.0038	37	37	37	16	12	8	0.000187046	0.000588934	0.330281	uncharacterized protein LOC111058109
chr09.579	1416	1389	1329	150	161	102	2.48745456776642e-98	1.32282833913818e-95	0.101849	cytochrome b5-related protein-like
chr01.0030	83	103	112	44	47	40	8.96061e-06	3.57483e-05	0.451089	PREDICTED: uncharacterized protein LOC109031864
chr07.0745	43	19	23	7	2	4	0.000163163	0.000521767	0.155501	pickpocket protein 28-like
chr10.338	46	51	38	2	2	0	2.8697991461403e-14	3.18613608751025e-13	0.0302087	hypothetical protein LSTR_LSTR015842
chr01.1557	283	279	267	79	118	88	6.27189179890108e-13	6.15385988681844e-12	0.352744	uncharacterized protein LOC111045864; hypothetical protein LSTR_LSTR004540
chr06.0171	1033	958	898	444	557	376	7.23856300728518e-11	5.65682264110839e-10	0.486597	proline-alanine-rich protein
chr13.316	218	239	209	71	83	83	3.77148855664618e-13	3.78429738570649e-12	0.366331	guanosine-3&apos;,5&apos;-bis(diphosphate) 3&apos;-pyrophosphohydrolase MESH1
chr04.0156	36	56	32	9	3	11	5.15549e-05	0.000182172	0.192796	elongation of very long chain fatty acids protein 4-like
chr10.621	11111	12290	11140	804	922	482	2.06713551372082e-73	5.78580350629858e-71	0.0648317	uncharacterized protein LOC111048677
chr10.532	2007	2589	2365	265	419	230	1.60998539913827e-35	7.28672540648281e-34	0.13412	uncharacterized protein LOC113202544; hypothetical protein LSTR_LSTR012766
chr12.389	67	81	67	44	29	28	0.000534007	0.00152639	0.480209	transient receptor potential channel pyrexia-like
chr07.0240	12229	12461	11987	5699	7162	4728	2.44456683795818e-13	2.50244589879916e-12	0.489474	zinc finger protein on ecdysone puffs-like
chr04.0296	21	9	27	0	0	3	0.000390233	0.00115356	0.055549	tubulin alpha-3 chain-like
chr04.1451	79	68	92	4	4	3	3.41823015411955e-21	6.46909180057216e-20	0.0470848	-
chr04.1281	6790	7446	7159	3153	3921	2604	1.15052504170928e-15	1.41960375216008e-14	0.461971	host cell factor 1-like
chr08.904	385	300	303	175	137	137	3.07931606930888e-8	1.75989283789195e-7	0.464494	uncharacterized protein LOC111052488
chr06.0850	306	238	249	96	92	80	4.6787443326382e-14	5.08305666209805e-13	0.34547	triokinase/FMN cyclase-like
chr07.0888	11388	12720	12015	4014	6306	3378	1.44538266619351e-10	1.08782020834566e-9	0.386475	-
chr13.116	89	88	104	30	52	39	0.000122638	0.000403082	0.442602	cone-rod homeobox protein-like
chr06.0104	210	255	202	70	65	75	3.57109794824542e-14	3.90763351620764e-13	0.324345	uncharacterized protein LOC111053522
chr05.0364	134	170	179	11	19	10	2.39906090452364e-27	6.69722093976731e-26	0.0848285	-
chr07.0792	28	25	38	11	8	8	0.00047916	0.00138903	0.303563	hypothetical protein LSTR_LSTR012758
chr07.0449	39	68	67	27	13	6	0.00050554	0.00145677	0.266427	flavin-containing monooxygenase FMO GS-OX-like 4 isoform X1
chr13.261	1080	1167	922	369	388	295	7.36528218714379e-27	2.02945962027102e-25	0.339392	protein takeout-like isoform X2
chr10.761	19	24	22	4	4	2	3.12851e-05	0.000114622	0.157091	hypothetical protein LSTR_LSTR015984
chr01.1105	9359	10462	9960	3466	3802	2952	2.16968904273441e-58	3.16120721349633e-56	0.351299	probable histone-binding protein Caf1
chr05.1148	115	85	92	29	37	33	3.84840918176613e-7	1.88365e-06	0.347752	LOW QUALITY PROTEIN: uncharacterized protein K02A2.6-like; hypothetical protein PPYR_11669
chr06.0468	242	290	236	104	116	91	2.6355698549442e-12	2.44606640289586e-11	0.415022	1-acyl-sn-glycerol-3-phosphate acyltransferase alpha-like, partial
chr03.0895	33	39	39	3	9	1	2.25489e-06	9.84122e-06	0.118786	uncharacterized protein LOC111061263; hypothetical protein PPYR_08132
chr07.0755	61	71	51	18	30	22	0.000187747	0.000590968	0.39302	uncharacterized protein LOC111051588 isoform X1
chr04.0177	297	296	276	126	144	103	1.42209863581194e-12	1.35192150887672e-11	0.438823	ribonuclease H1
chr02.1835	186	214	186	60	50	59	1.93504059948029e-16	2.55032116679954e-15	0.296594	uncharacterized protein LOC111052696
chr06.0168	239	324	312	44	70	43	4.48990158761673e-21	8.45214040458257e-20	0.183945	uncharacterized protein LOC111053278
chr04.1207	48	33	56	10	5	13	2.13191e-05	8.07513e-05	0.211352	DNA-directed primase/polymerase protein-like; hypothetical protein LSTR_LSTR009036
chr02.0418	63	98	72	40	33	33	0.000372373	0.00110738	0.467336	uncharacterized protein LOC111052696
chr03.0558	707	963	829	119	196	75	3.20564849655303e-17	4.47444585424383e-16	0.158364	spore coat protein SP87-like, partial; hypothetical protein LSTR_LSTR000646
chr01.2222	135	112	97	36	32	19	6.20490208605718e-10	4.30217331077602e-9	0.256863	-
chr01.2123	159	210	172	72	85	39	5.81242247338268e-7	2.77473e-06	0.367974	uncharacterized protein LOC111053085
chr06.0635	530	872	589	93	22	20	4.65868701321554e-12	4.188486481197e-11	0.0679981	larval cuticle protein A3A-like
chr04.1017	4264	4788	4601	724	707	781	2.74516971392909e-85	1.08139352138333e-82	0.167125	DNA replication licensing factor Mcm5
chrX.0327	470	436	366	201	177	173	5.79268461994087e-12	5.14282083620126e-11	0.4438	uncharacterized protein LOC111052834 isoform X2
chr03.1032	94	117	123	24	27	20	2.0804768470535e-14	2.33663693191775e-13	0.21783	piggyBac transposable element-derived protein 4-like
chr01.1454	551	671	620	182	192	143	1.3744739885367e-34	5.82426507652443e-33	0.287247	protein Spindly
chr02.0596	56	59	56	7	2	14	2.70789e-06	1.17078e-05	0.141007	peroxisomal N(1)-acetyl-spermine/spermidine oxidase-like
chr01.2045	5832	8756	7120	2515	2197	2279	9.23048571246861e-22	1.7980850922677e-20	0.331731	putative uncharacterized protein DDB_G0286901 isoform X3
chr02.1233	49	64	46	1	0	0	4.76024872548577e-19	7.65960748022189e-18	0.00695052	hypothetical protein BSL78_08363
chr03.0874	4000	4937	4648	960	1106	913	9.5973030708669e-68	2.12660240545292e-65	0.225196	structural maintenance of chromosomes protein 2
chr09.498	391	534	371	211	144	209	3.19758e-06	1.36475e-05	0.449892	annexin B10 isoform X4
chr12.540	48	28	26	8	3	9	0.000194269	0.000610052	0.20198	-
chr13.548	1535	1238	1158	540	264	229	6.64594785727202e-10	4.59897862133671e-9	0.265002	-
chr03.1070	215	254	212	80	41	40	2.4292719603944e-12	2.26249882405909e-11	0.240632	uncharacterized protein LOC111043519 isoform X2
chr03.0130	54	65	52	19	23	17	1.08406e-05	4.27199e-05	0.353602	uncharacterized protein LOC111044562
chr05.0111	692	732	558	51	12	10	2.34565797988057e-18	3.58454285546117e-17	0.0368782	-
scaffold.30	33	18	23	3	5	6	0.000241949	0.000743104	0.194774	sensory neuron membrane protein 2-like isoform X1
chr09.386	469	638	580	39	67	50	4.4321284287741e-42	2.80595940288341e-40	0.0951994	rotatin
chr04.0482	52	61	76	12	12	13	2.41838445323789e-9	1.59170402503949e-8	0.201357	uncharacterized protein LOC115878653
chr07.0990	54	99	31	24	4	16	0.00389055	0.0090845	0.246638	-
chr05.1094	4449	5491	5281	1698	2450	1434	3.53128362004528e-13	3.5521672419658e-12	0.374464	G2/mitotic-specific cyclin-B
chr10.370	284	258	266	121	125	127	3.8960771170188e-10	2.76811464372825e-9	0.474307	checkpoint protein HUS1-like
chr04.0054	24	22	18	2	2	0	1.13672e-06	5.1956e-06	0.0634233	uncharacterized protein LOC111051286
chr01.1081	28	40	35	4	5	2	2.8536895175288e-8	1.6362178818564e-7	0.109134	sugar transporter 7
chr08.796	25	39	49	10	19	10	0.00285574	0.00690624	0.353698	kinesin-like protein KIF19
chr14.050	2695	2725	2425	1237	1222	898	1.49506758494977e-22	3.0936845979622e-21	0.436347	putative serine/threonine-protein kinase YPL150W, partial; death-associated protein kinase 3-like
chr09.146	319	278	282	156	109	72	1.75734480548484e-7	9.00342935989247e-7	0.387836	uncharacterized protein LOC111054469
chr04.0301	740	1209	1052	228	257	171	3.44795697129741e-22	6.94554362627259e-21	0.223639	delta-1-pyrroline-5-carboxylate synthase-like isoform X1
chrX.1596	782	930	991	241	276	193	1.44905635986443e-32	5.62487716916719e-31	0.268644	vacuolar protein sorting-associated protein 72 homolog
chr03.0285	1312	1420	1393	299	418	178	7.23778063716078e-17	9.85672661419232e-16	0.21972	cyclin-dependent kinases regulatory subunit-like
chr03.1718	633	647	523	154	209	125	4.41929432757702e-19	7.14340645411994e-18	0.276108	ejaculatory bulb-specific protein 3-like isoform X1; chemosensory protein
chr10.022	453	616	582	159	197	178	4.84771169856632e-17	6.69613787350018e-16	0.333355	DNA repair protein RAD50
chr03.1250	77	99	104	33	47	34	1.46787e-05	5.67308e-05	0.417949	-
chr01.0308	63	58	71	17	28	18	8.07667e-06	3.2392e-05	0.336008	zinc finger protein 664-like
chr04.1188	57	60	59	9	9	20	3.09883e-06	1.32579e-05	0.225148	uncharacterized protein LOC111063609, partial
chr04.1379	72	86	86	17	37	4	0.000864861	0.00235863	0.238185	uncharacterized protein LOC111047329
chr05.0151	5965	6101	5691	1391	1830	844	6.97580841176723e-19	1.11069907586162e-17	0.23176	xanthine dehydrogenase
chr06.1093	4518	4878	4685	2177	2665	1710	1.18097295987443e-13	1.23752003952951e-12	0.474617	probable small nuclear ribonucleoprotein G
chr04.0555	38	46	35	6	13	15	0.000371084	0.00110401	0.296626	-
chr06.0101	31	36	31	4	7	3	3.93907263322149e-7	1.92625e-06	0.146005	paired mesoderm homeobox protein 2-like
chr01.1466	725	940	984	137	203	98	5.742763972116e-23	1.21190550808384e-21	0.168363	protein MIS12 homolog
chr09.810	425	431	431	187	226	195	1.08616375037769e-12	1.0407601485601e-11	0.485118	uncharacterized protein LOC111053214
chr03.1249	730	911	881	336	444	281	2.05778342625202e-11	1.71659486444051e-10	0.430076	zinc finger BED domain-containing protein 1-like isoform X1
chr02.1550	1840	1895	1879	864	670	707	5.8918700514111e-26	1.51733486360311e-24	0.40928	retinoic acid receptor RXR isoform X2
chr04.0470	99	87	88	27	23	35	2.14085392322407e-7	1.08069e-06	0.320214	-
chr03.0113	27	32	16	6	10	3	0.00211789	0.00530146	0.257254	hypothetical protein LSTR_LSTR003963
chr06.0857	1165	1031	1049	491	555	393	7.72020582534726e-16	9.61500107241141e-15	0.452475	proteasome assembly chaperone 1-like
chr05.0413	489	517	542	254	258	239	3.71571755752603e-16	4.80198930034592e-15	0.497926	-
chr10.061	1403	2942	1118	443	89	47	0.00156231	0.00404005	0.105045	-
chr14.107	70	47	33	6	19	12	0.000467241	0.00135929	0.253057	-
chr10.784	3472	4048	3972	530	723	390	5.26899283277882e-41	3.18414816871793e-39	0.145559	proliferating cell nuclear antigen
chr02.0568	34	34	48	20	13	11	0.00158136	0.00408138	0.386697	alpha-tocopherol transfer protein-like isoform X1
chr02.1515	8537	9080	9099	4105	5292	3619	4.18608340670558e-13	4.17665882867922e-12	0.498138	-
chr01.1122	114	85	101	41	48	53	0.000327579	0.00098533	0.487471	zinc finger Y-chromosomal protein 1-like
chr06.0004	274	241	221	147	121	89	1.74927e-06	7.78138e-06	0.493325	cathepsin L-like
chr03.1682	7878	8157	7914	2200	2869	1449	1.25216853712087e-18	1.95566293110391e-17	0.276102	-
chr03.0587	1084	1335	1210	387	477	310	9.60917509090224e-23	2.00792114473156e-21	0.330584	pachytene checkpoint protein 2 homolog; hypothetical protein LSTR_LSTR009644
chr12.036	48	60	37	20	9	16	0.000285753	0.000867371	0.319153	uncharacterized protein LOC111055564
chr07.0231	52	33	37	12	11	15	0.00030655	0.000926006	0.320374	-
chr03.0526	96	73	118	40	45	34	5.91074e-05	0.000206798	0.42377	dynein heavy chain 10, axonemal
chr07.0039	509	810	650	284	245	239	2.41447701512368e-11	1.99691893723604e-10	0.40101	uncharacterized protein LOC111059620; hypothetical protein
chr10.265	16	31	24	10	6	5	0.00320142	0.00764488	0.302345	uncharacterized protein LOC111064440
chr02.0366	1541	1929	1751	197	296	162	1.6806910342166e-40	9.6626107242853e-39	0.128061	ASH
chr06.0681	43862	64131	51673	1463	2169	962	2.68186643706231e-61	4.75405523743245e-59	0.0292252	cuticular protein
chrX.0458	283	309	266	113	99	121	4.61362219399045e-12	4.15147932785808e-11	0.399937	NAD kinase 2, mitochondrial isoform X1; hypothetical protein LSTR_LSTR011490
chr05.1321	1272	1550	1426	301	356	255	7.1659837999608e-53	7.9393128850399e-51	0.219797	flap endonuclease 1
chr02.0381	25	33	34	6	5	6	5.13862e-06	2.12746e-05	0.190038	pancreatic triacylglycerol lipase-like
chr05.0897	1279	1570	1203	130	94	78	2.29536027652946e-74	6.78151441699094e-72	0.0760597	prostatic acid phosphatase-like isoform X1
chr03.1353	901	827	798	33	63	46	1.17460413929183e-64	2.44962541676626e-62	0.0577263	-
chr01.1444	79	63	68	31	22	37	0.000784408	0.00215748	0.44242	uncharacterized protein LOC111054809
chr04.1190	2096	2778	2711	274	448	194	6.55381413604322e-26	1.67967149761339e-24	0.122745	chromosome-associated kinesin KIF4
chr01.0206	99	94	93	34	44	52	0.000226343	0.000699413	0.469952	autophagy-related protein 16-1-like isoform X2
chrY.310	215	251	305	120	151	103	3.78163e-06	1.59863e-05	0.496419	uncharacterized protein LOC111045711
chr13.516	315	444	455	129	108	78	6.44284958345256e-17	8.81932408875179e-16	0.264717	hypothetical protein LSTR_LSTR007080
chr01.1820	310	441	385	81	101	45	4.72738803869768e-16	6.06519893601791e-15	0.20305	cell division control protein 45 homolog
chr02.0029	94	65	86	31	34	44	0.00090807	0.00246509	0.459336	-
chr04.0306	1450	1992	1989	273	352	171	1.8416050054929e-27	5.18182826413294e-26	0.148963	DNA polymerase epsilon catalytic subunit A
chr02.1925	602	598	573	166	157	122	1.29041368819484e-45	1.00181313778396e-43	0.256477	thiamine transporter 2-like
chr13.146	58	59	52	14	20	14	7.52233742028172e-7	3.51836e-06	0.290981	diacylglycerol kinase eta-like
chr07.0729	639	776	763	121	200	141	2.53605104366178e-23	5.47128578101151e-22	0.218017	mitotic checkpoint serine/threonine-protein kinase BUB1 beta-like
chr01.1300	296	351	334	160	176	112	1.35483100878761e-9	9.06288214431765e-9	0.465975	SWI/SNF-related matrix-associated actin-dependent regulator of chromatin subfamily A-like protein 1
chrX.1157	21	10	20	6	1	1	0.00317131	0.00758832	0.157563	uncharacterized protein LOC111054365, partial
chr04.0856	418	356	334	180	179	145	9.9098629106056e-11	7.59375374043236e-10	0.464728	homeobox protein Hox-A3
chr06.0119	5438	6911	6324	2928	3097	2413	2.01706744823402e-21	3.87948090043708e-20	0.462751	nuclear pore complex protein Nup98-Nup96-like
chr10.086	1762	2086	1846	1024	730	848	3.52390975293778e-12	3.22827770303585e-11	0.469499	fatty acyl-CoA reductase
chr01.1147	4394	2138	4321	1952	1585	877	0.00013097	0.000427432	0.408503	inositol-3-phosphate synthase-like
chr09.250	144	120	124	23	29	22	3.24093335935819e-17	4.51776765532552e-16	0.195187	HEAT repeat-containing protein 6
chr06.0752	141	158	138	53	50	34	2.40751311399857e-12	2.25011506858425e-11	0.320031	U7 snRNA-associated Sm-like protein LSm11 isoform X1
chr13.449	231	652	307	166	83	57	4.42795e-05	0.000158199	0.260497	matrix metalloproteinase-14-like
chr07.0251	87	84	77	45	24	47	0.00293751	0.00709109	0.483233	Uncharacterized protein FWK35_00038743, partial
chr01.1978	20	38	24	7	5	8	0.000558839	0.00158841	0.252301	alcohol dehydrogenase 2-like
chr01.0098	421	462	395	196	213	158	2.32956907793387e-14	2.60265721774208e-13	0.453792	protein PFC0760c-like, partial; uncharacterized protein LOC111052512
chr09.828	5847	6202	5735	2492	3105	2445	5.91933065954974e-20	1.02370733162555e-18	0.463883	FACT complex subunit Ssrp1
chr08.237	55	59	67	36	28	14	0.00161411	0.00415882	0.436406	putative carbonic anhydrase 3
chr03.1087	41	30	34	15	14	11	0.00134248	0.0035143	0.388798	uncharacterized protein LOC111045824, partial; MULE domain-containing protein, partial
chr04.1246	32	44	48	21	13	9	0.000816059	0.00223528	0.352805	-
chr01.0630	5015	4155	3776	1653	2018	1076	9.63272087295472e-11	7.39737322777952e-10	0.371422	-
chr04.0976	74	82	83	27	19	9	4.11146389381671e-8	2.31250819537994e-7	0.233138	hypothetical protein LSTR_LSTR004409
chr01.0379	1761	1777	1611	930	697	820	4.46466450484802e-12	4.02084434153798e-11	0.48835	SH2 domain-containing protein 4A-like
chr01.2042	1795	2301	2183	660	681	808	9.78977775096885e-17	1.32305052298989e-15	0.354635	deoxyuridine 5&apos;-triphosphate nucleotidohydrolase
chr03.0430	26	37	53	0	3	1	1.28219630146521e-9	8.60949486261611e-9	0.0354248	heart- and neural crest derivatives-expressed protein 1-like
chr01.0150	43	68	81	9	8	7	1.90452989373541e-10	1.40573073905412e-9	0.128302	lysozyme 2-like; hypothetical protein LSTR_LSTR012426
chr10.155	25	49	24	1	1	5	3.56132e-06	1.51029e-05	0.0750793	fibroin heavy chain-like
chr01.1890	1641	2118	1889	432	571	352	5.24151236506702e-28	1.54002004184676e-26	0.245132	centromere protein I-like
chr07.0760	558	772	748	288	320	184	2.34471406247213e-10	1.711625172852e-9	0.388077	uncharacterized protein LOC111048703 isoform X1; hypothetical protein LSTR_LSTR001831
chr05.1157	923	1064	1548	217	355	167	4.04836843908269e-13	4.04304664019563e-12	0.212724	protein FAM135A isoform X3; hypothetical protein LSTR_LSTR013288
chr10.714	136	159	166	24	19	6	2.22149899145097e-17	3.12951831431424e-16	0.107537	cytochrome P450 CYP302A1
chr07.0765	1493	1671	1668	475	508	445	1.2031734483492e-62	2.32671869029856e-60	0.303321	histone chaperone asf1
chr04.0508	101	80	82	25	31	19	1.73341192846255e-8	1.02940085265928e-7	0.29081	uncharacterized protein LOC111063433
chr07.0823	3902	5066	4769	535	923	414	3.6212931948985e-24	8.42802503740491e-23	0.138644	kinesin-like protein KIF11-B
chr02.1035	588	617	586	232	238	190	2.5638074429773e-31	9.30670851996813e-30	0.37717	PREDICTED: uncharacterized protein LOC109037354
chr04.0293	39	52	33	17	21	17	0.00423884	0.00981587	0.455538	facilitated trehalose transporter Tret1-2 homolog
chr06.0306	596	814	797	266	365	242	9.74374071855289e-11	7.47723133351577e-10	0.40529	nuclear envelope integral membrane protein 1-like isoform X1
chr01.0463	212	176	235	90	116	72	1.79946e-06	7.99461e-06	0.455022	troponin C-like
chr04.0548	34	46	30	14	14	7	0.000461841	0.00134432	0.324041	uncharacterized protein LOC111044381 isoform X1
chr08.938	247	276	201	90	73	53	6.65398432412209e-13	6.498785791677e-12	0.303924	-
chr10.124	6609	7468	6961	2871	3555	2210	6.12199138226283e-16	7.71486970873786e-15	0.418548	interference hedgehog-like
chr07.0044	733	877	794	322	321	254	1.01021665079931e-28	3.14171470698872e-27	0.381923	DNA polymerase epsilon subunit 3
chr08.889	937	1333	1278	169	258	193	4.23513550759937e-28	1.25473262559406e-26	0.1799	thymidine kinase, cytosolic-like
chr04.1012	191	203	164	108	76	86	3.79543e-06	1.60382e-05	0.496085	leucine-rich repeat-containing protein 58
chr02.0869	514	685	600	69	114	53	9.68903530526268e-26	2.45948877104472e-24	0.133763	flagellar attachment zone protein 1-like isoform X2; hypothetical protein LSTR_LSTR004938
chr01.2050	41	42	27	8	9	10	3.79788e-05	0.000137629	0.252584	kinesin-like protein KIF9
chr01.1871	511484	501300	393260	25413	32968	18478	5.59536822944096e-74	1.60844152671173e-71	0.0555491	cuticular protein
chr05.0274	323	313	267	143	141	105	2.91339134050156e-11	2.37994088307025e-10	0.439769	ATP-binding cassette sub-family G member 1-like protein
chrX.1699	83	81	101	24	14	17	3.29135620271417e-11	2.67024138612264e-10	0.212498	cyclin-dependent kinase 9-like; cell division protein kinase 2 homolog CRK1-like
chr08.222	154	135	72	40	36	28	3.04915e-06	1.30769e-05	0.293544	vanin-like protein 1
chr02.1240	396	434	349	190	145	144	4.99172490962623e-13	4.94338790863916e-12	0.415963	annulin-like
chr04.0127	345	348	368	152	196	163	1.07275010581032e-9	7.26274355531416e-9	0.494616	E3 ubiquitin-protein ligase RNF180-like isoform X1; hypothetical protein LSTR_LSTR009140
chr09.559	1300	1141	1015	455	476	351	5.32305750537293e-19	8.52651199204014e-18	0.378309	uncharacterized protein LOC111057824 isoform X1
chr01.2180	905	1229	1101	241	282	174	3.05404986258151e-30	1.03779151240949e-28	0.219945	tubulin gamma-2 chain
chr14.016	569	730	641	211	314	199	1.67151131153296e-11	1.41433526726051e-10	0.382217	PREDICTED: kazrin-like isoform X2
chr11.265	43	42	36	16	15	7	0.000154012	0.000496084	0.318887	uncharacterized protein LOC111056038
chr13.220	1048	1399	1272	267	301	262	1.28597495617073e-43	8.82427718311733e-42	0.229491	S-phase kinase-associated protein 2-like isoform X3
chr07.0666	400	850	830	168	233	158	3.94390423608412e-9	2.5345840154073e-8	0.276288	-
chr10.109	76	86	95	24	36	33	3.82319e-06	1.61491e-05	0.372929	non-structural maintenance of chromosomes element 1 homolog
chr01.1457	3951	4987	4678	446	696	374	3.69102464531204e-41	2.25619184641028e-39	0.113612	lymphocyte-specific helicase-like
chr08.161	1016	1366	1375	172	274	117	1.22367435034659e-20	2.21343544052489e-19	0.15229	N-acetyltransferase ESCO2
chr07.0191	816	866	885	363	459	251	2.88417241097261e-10	2.08255653517343e-9	0.425104	actin-related protein 6
chr01.1629	56	63	53	7	14	12	1.46241859745627e-8	8.79269881432726e-8	0.197626	protein jim lovell isoform X6
chr10.575	1973	1825	1766	556	493	414	3.86673708440036e-55	4.67347904882753e-53	0.268484	hypothetical protein LSTR_LSTR009297; uncharacterized protein LOC111048101 isoform X2
chr03.1361	7123	9909	8952	793	1092	749	6.53349491557431e-63	1.28685651707497e-60	0.103965	ribonucleoside-diphosphate reductase large subunit
chr01.0799	7003	5736	5194	887	1085	815	2.80407897296987e-50	2.84039847204834e-48	0.158836	uncharacterized protein LOC111052386; hypothetical protein LSTR_LSTR001614
chr02.1126	3195	4180	3808	1262	1868	1070	2.86030180606338e-11	2.34016692379155e-10	0.383576	-
chr01.0802	24564	26137	22052	9209	10858	7239	7.2412904920315e-22	1.4236296797273e-20	0.382858	hypothetical protein LSTR_LSTR001619
chr04.0524	37	27	26	13	11	10	0.0030463	0.00731377	0.385902	-
chr01.2065	1829	2420	2108	196	309	172	3.09431748196943e-42	1.97609933133546e-40	0.108848	chromatin assembly factor 1 subunit B isoform X1
chr03.1845	335	366	257	181	84	159	0.000490536	0.00141969	0.456605	proton-coupled folate transporter-like
chr01.0395	1088	1291	1247	272	363	265	2.50464781231132e-35	1.12402675661364e-33	0.254579	borealin isoform X2
chr07.0029	315	369	394	106	142	71	1.50996573390249e-12	1.43009755527933e-11	0.301147	flap endonuclease GEN homolog 1-like
chr05.1273	136	117	114	30	32	23	1.57149960543814e-14	1.7838281540491e-13	0.236581	-
chr06.0819	125	126	97	35	33	69	0.00147174	0.00382352	0.412403	uncharacterized protein LOC111045629 isoform X1
chr02.0731	825	1086	945	226	282	191	2.57304933876132e-30	8.77145922021326e-29	0.25055	aurora kinase C-like
chr06.0467	130	130	109	15	15	11	6.10113853478232e-24	1.38657498837489e-22	0.113639	1-acyl-sn-glycerol-3-phosphate acyltransferase alpha-like
chr09.119	34	68	65	24	18	23	0.00174555	0.00444899	0.401904	PREDICTED: uncharacterized protein LOC108576773
chr06.0220	149	203	202	62	54	51	2.2728111112422e-13	2.3378741759354e-12	0.309356	integrator complex subunit 7
chr03.0704	1054	983	966	506	414	415	3.37030697810372e-19	5.49794248759374e-18	0.455294	glutathione peroxidase 3-like
chr08.011	53	43	57	16	18	25	0.000768094	0.00211973	0.398725	uncharacterized protein LOC111064319
chr11.248	42	48	43	14	12	10	2.63656e-06	1.14273e-05	0.277012	uncharacterized protein LOC111051286
chr07.0116	69	67	55	31	22	28	0.000237598	0.000731009	0.435462	proton-coupled amino acid transporter-like protein CG1139 isoform X1
chr14.265	601	821	761	300	377	181	1.01377751360604e-7	5.35645188013604e-7	0.399141	high affinity cationic amino acid transporter 1
chr06.1020	171	220	259	36	83	37	5.55206678239778e-8	3.0612639863962e-7	0.245202	uncharacterized protein LOC111050081
chr02.0534	297	339	351	119	114	64	3.44602914366537e-14	3.79419937598601e-13	0.305745	transcription factor E2F7-like
chr07.0410	346	298	358	98	119	82	1.12888181640805e-18	1.76830441816142e-17	0.30482	hypothetical protein LSTR_LSTR002159
chr10.222	99	163	105	20	16	19	3.1504476762796e-14	3.47955986343819e-13	0.154406	uncharacterized protein LOC111056853; hypothetical protein LSTR_LSTR014600
chrY.182	29	25	22	10	9	5	0.0016741	0.00429675	0.321114	putative RNA-directed DNA polymerase from transposon BS-like Protein
chr08.513	163	249	223	42	89	29	1.32291e-06	6.00022e-06	0.255936	putative nuclease HARBI1
chr03.0469	1148	1542	1382	204	248	154	1.9816109533671e-46	1.62126262307788e-44	0.15204	Fanconi anemia group I protein homolog
chr01.0777	277	300	294	180	114	120	4.10454947099706e-7	2.00349e-06	0.485799	ovarian serine protease
chr05.0913	8462	9461	9019	1046	1311	663	2.1964051717284e-46	1.78327980202315e-44	0.11374	-
chr05.1196	417	449	470	80	110	67	9.93120000764753e-33	3.86916642056187e-31	0.196625	ATPase family AAA domain-containing protein 5
chr04.1124	118	120	131	51	79	46	0.000112579	0.000372555	0.48742	homeobox protein unplugged-like
chr01.1327	988	1092	843	462	430	320	5.52859063701006e-15	6.54083314963727e-14	0.422891	myosin light chain 5-like
chr04.0863	241	296	306	68	82	57	3.57801558527262e-22	7.18033467263389e-21	0.251449	DNA helicase MCM8-like
chr06.0035	23	24	6	1	2	1	0.000279901	0.00085058	0.0771652	-
chr11.564	488	574	444	162	166	107	3.49758403811401e-20	6.11847102456918e-19	0.294456	alpha-tocopherol transfer protein-like
chr07.0096	13	25	31	6	4	5	0.00093212	0.00252184	0.223771	discoidin domain-containing receptor tyrosine kinase B
chr01.0683	234	204	218	68	102	52	5.06267578602884e-9	3.20706489935693e-8	0.344395	WD repeat-containing protein 73-like
chr02.1351	163	167	177	77	103	60	5.23117e-06	2.16409e-05	0.483023	transcription termination factor, mitochondrial isoform X1
chr02.0752	26	17	39	3	0	4	3.41924e-05	0.000124545	0.0884514	pancreas transcription factor 1 subunit alpha
chr06.0640	173	176	200	40	59	34	2.61920398342639e-15	3.17287626056071e-14	0.247544	uncharacterized protein LOC111045514 isoform X1
chr13.180	80	166	143	27	19	19	5.34970731452067e-11	4.24940156812859e-10	0.171637	-
chr10.107	206	278	292	106	122	62	1.66419804924423e-7	8.57162733741484e-7	0.380008	ankyrin-1; hypothetical protein LSTR_LSTR006043
chr04.1364	2814	3237	3240	1314	1464	1154	1.04043948489445e-29	3.43668147867619e-28	0.43364	EOG090X06NC; histone acetyltransferase type B catalytic subunit-like
chr11.411	60	64	56	28	39	15	0.00355355	0.00840275	0.462118	sodium channel protein para
chrX.1823	21	33	20	8	6	6	0.000928501	0.00251414	0.277364	vitellogenin
chr08.129	1231	978	947	327	243	188	3.17477721531538e-21	6.02980901108828e-20	0.243662	-
chr01.0080	903	1172	926	531	452	424	4.44630578365419e-13	4.41558434313221e-12	0.480752	uncharacterized family 31 glucosidase KIAA1161-like
chr03.1560	3657	3810	2801	654	846	495	2.00148045785642e-28	6.06488494295181e-27	0.197809	-
chr03.1561	146	182	194	10	33	11	7.84106550416384e-13	7.61621668514033e-12	0.105549	-
chr10.485	42	28	31	1	3	1	1.2723462487745e-9	8.5487521806479e-9	0.0504925	Retrovirus-related Pol polyprotein LINE-1
chr08.656	120	138	123	56	59	66	9.65122e-06	3.83453e-05	0.489684	LOW QUALITY PROTEIN: proton-associated sugar transporter A-like
chr04.0107	360	350	365	88	31	110	7.55776543526143e-7	3.53338e-06	0.22249	-
chr14.285	35	32	33	16	8	10	0.000878439	0.00239259	0.347427	uncharacterized protein LOC111043390
chr01.2150	1328	1381	1270	582	656	462	3.18127723550556e-21	6.03138407786758e-20	0.436351	eukaryotic translation initiation factor 4E-binding protein 2-like
chr01.0569	18884	19054	17452	8090	10222	6399	3.42041592014999e-13	3.45210326514901e-12	0.45467	sugar transporter 2
chr01.0447	612	569	567	260	244	295	2.35144865958154e-10	1.7153640564684e-9	0.471499	histone H4 transcription factor-like
chr04.0577	4567	4984	4345	2095	2270	1387	1.56554152755542e-14	1.77896364178199e-13	0.420852	serendipity locus protein alpha isoform X1; uncharacterized protein LOC111057757
chrX.0088	117	197	152	89	51	53	8.02973e-05	0.000273819	0.423597	battenin isoform X2
chr12.511	5809	6382	5984	1866	2434	1521	6.30834934622076e-24	1.42756603502987e-22	0.326816	brain tumor protein-like
chr03.1400	3073	4174	3930	498	870	412	2.19308170817937e-21	4.18772298890409e-20	0.16231	kinesin-like protein KIF11 isoform X1
chr01.1516	143	128	150	43	47	36	5.03324461981332e-13	4.9797585192941e-12	0.306147	dynein heavy chain 3, axonemal
chr03.0476	741	1057	1046	202	231	148	8.65479749957317e-28	2.48790341095838e-26	0.208731	kinesin-like protein KIF23
chr04.0973	734	934	860	204	250	163	1.19144242444532e-30	4.1822381605282e-29	0.249557	-
chr05.1266	400	747	541	208	208	163	8.10893538222813e-10	5.56071158770976e-9	0.351942	uncharacterized protein LOC111053979; hypothetical protein LSTR_LSTR000891
chr06.0836	57	86	58	12	17	5	5.13126186439496e-8	2.84250527029713e-7	0.171905	cytochrome P450 4C1-like
chr06.0947	82	94	100	31	35	26	1.60504383117234e-8	9.57982389918576e-8	0.341388	-
chr07.0802	46	63	55	20	22	24	0.000254542	0.000778635	0.414969	PREDICTED: LOW QUALITY PROTEIN: otoferlin-like
chr03.0247	1135	1199	979	468	489	411	2.17760175492823e-22	4.44548412004158e-21	0.423047	follistatin-A, partial; uncharacterized protein LOC108631697
chr02.0245	1654	2159	1964	460	576	288	4.57654075155843e-20	7.96662642120712e-19	0.232825	G2/mitotic-specific cyclin-B3-like
chr01.0775	639	721	719	306	359	271	4.40434199166734e-17	6.11548060357361e-16	0.461179	E3 ubiquitin-protein ligase MSL2
chr10.507	65	106	100	30	44	37	0.000175626	0.000556936	0.422485	-
chrX.0959	979	963	971	490	500	359	3.60872180318749e-18	5.42123800829126e-17	0.472443	PREDICTED: probable JmjC domain-containing histone demethylation protein 2C isoform X1; hypothetical protein LSTR_LSTR001326
chr01.0177	1610	1664	1683	445	438	230	1.34351283241767e-22	2.78549756054471e-21	0.227224	inactive pancreatic lipase-related protein 1-like isoform X2
chr04.0988	669	886	812	104	148	64	1.2313173463334e-25	3.11075802745892e-24	0.135651	condensin complex subunit 3-like
chr04.0116	63	81	55	23	16	15	3.76354579565749e-7	1.84551e-06	0.27765	-
chr05.0241	746	1058	1063	106	165	77	2.07701605666001e-26	5.55053838659193e-25	0.123672	kinesin-like protein KIF23
chr05.0107	178779	158692	127495	13252	14659	10584	4.05271884941467e-85	1.53945420294194e-82	0.0844142	cuticle protein
chr03.0699	57	39	26	10	6	2	1.85979e-05	7.08733e-05	0.148294	PiggyBac transposable element-derived protein 2
chr13.287	1079	1003	875	314	204	355	4.79462157892304e-11	3.8198947650506e-10	0.305872	adenosine deaminase-like
chr01.1667	999	1292	1175	149	229	117	2.40239566822453e-30	8.21603869042962e-29	0.145652	chromosome transmission fidelity protein 18 homolog
chrX.1507	2249	3307	1868	151	93	71	4.63600735855198e-44	3.26546849440787e-42	0.0431031	protein takeout-like
chr12.422	703	619	449	269	245	254	4.60357992611122e-8	2.56757609303193e-7	0.445032	LOW QUALITY PROTEIN: epoxide hydrolase 4-like
chr14.183	67	40	64	7	8	7	9.27587543021978e-10	6.32019289403059e-9	0.131587	uncharacterized protein K02A2.6-like
chr10.524	27	27	22	8	3	6	0.000246686	0.000756343	0.229455	cytochrome P450 CYP419A1
chr02.1480	47	75	39	12	19	9	3.11409e-05	0.000114133	0.253937	sugar transporter 9
chr05.0983	63	140	180	69	42	29	0.00216308	0.0053968	0.371179	sphingosine-1-phosphate phosphatase 2-like
chr09.383	319	352	356	63	102	62	1.02070012208338e-20	1.86212118327253e-19	0.226272	Zinc finger SWIM domain-containing protein 7
chr06.0874	1040	1410	1362	148	232	106	1.17202510377141e-26	3.20453958964337e-25	0.129766	-
chr13.445	665	862	799	57	111	55	2.78542389045921e-31	1.00767920064368e-29	0.0980205	uncharacterized protein LOC111057849; interaptin-like
chr02.0082	341	301	199	129	158	85	9.07914e-05	0.000305878	0.448776	cytochrome P450 CYP4G115
chr06.0634	432617	425879	337003	27694	39108	19219	1.58601539142269e-48	1.44178288061297e-46	0.0729773	cuticle protein 7-like
chr09.779	444	454	474	176	267	187	2.74290649650036e-8	1.57780170344931e-7	0.470832	pre-piRNA 3&apos;-exonuclease trimmer-like
chr01.0189	139	140	101	44	39	57	5.60157e-06	2.30655e-05	0.381092	hydrocephalus-inducing protein homolog, partial
chr02.1908	92	67	75	11	10	4	9.73615250721517e-14	1.02630047637999e-12	0.108399	-
chr04.1149	44	22	23	9	4	6	0.000423008	0.00124113	0.21749	prominin-1-A-like isoform X1
chr02.0234	89	122	103	37	39	32	1.81870507721072e-8	1.07584800896625e-7	0.352857	homologous-pairing protein 2 homolog
chr02.0324	2468	3146	3081	373	626	237	3.66410146458801e-19	5.94982949272643e-18	0.144036	-
chr09.798	375	503	538	70	121	85	1.67888756802573e-18	2.5916760774342e-17	0.200546	-
chrX.0970	135	91	136	30	55	52	0.000169215	0.000538691	0.390708	hypothetical protein GE061_11338
chr01.1106	673	604	518	169	138	98	1.11848912476409e-23	2.47323291704592e-22	0.229233	homogentisate 1,2-dioxygenase-like
chr13.549	2176	1675	1639	879	435	296	3.49904196579055e-7	1.72056e-06	0.293966	fatty acid elongase
chr06.0068	960	1055	1170	101	211	99	8.5746254170736e-22	1.67646536647049e-20	0.131656	E3 ubiquitin-protein ligase RBBP6-like; hypothetical protein LSTR_LSTR001747
chr13.357	572	560	477	3	7	2	3.22266318448759e-114	3.80847173669001e-111	0.00762935	sugar receptor Gr10 variant a
chr14.301	459	745	616	341	276	259	7.35657492953891e-7	3.44841e-06	0.493849	uncharacterized protein LOC111044725; hypothetical protein LSTR_LSTR011025
chr09.106	491	659	547	290	255	270	3.78044574413134e-10	2.6895532397713e-9	0.494303	uncharacterized protein LOC111044494; hypothetical protein LSTR_LSTR013071
chr07.0813	27	54	40	4	0	0	9.44725976502682e-9	5.81151271606855e-8	0.0335713	Uncharacterized protein FWK35_00037040, partial; CCHC-type domain-containing protein, partial
chr14.288	909	1022	888	228	108	187	1.40547192751045e-17	2.00383370254707e-16	0.19104	putative acyl-CoA-binding protein
chr07.0604	77	87	100	33	27	18	3.01573045112987e-8	1.72447898269986e-7	0.301163	dentin sialophosphoprotein-like
chr03.1472	3830	4466	4614	1746	2095	1478	7.88873189840173e-20	1.3467825436822e-18	0.421448	-
chrX.1927	4092	5690	5134	914	1486	820	8.89936962297968e-20	1.51445912496019e-18	0.220655	anillin-like isoform X1
chr07.1016	453	651	670	319	371	176	0.000168131	0.000535722	0.495176	LOW QUALITY PROTEIN: uncharacterized protein LOC111052839
chr01.0828	88	95	79	31	21	24	5.60287109203982e-9	3.52616194881275e-8	0.297304	calcitonin gene-related peptide type 1 receptor-like
chr05.0849	42	43	59	27	14	12	0.00111589	0.0029627	0.374023	-
chr07.0697	38	22	39	1	1	2	2.24060880897213e-9	1.47835702805382e-8	0.0414888	E3 ubiquitin-protein ligase CCNB1IP1-like
chr01.2236	157	176	163	66	72	69	1.0159875692033e-9	6.90041110220069e-9	0.428911	-
chr09.881	1966	2569	2323	868	533	831	1.17731049036391e-11	1.01886691419939e-10	0.336603	venom carboxylesterase-6-like
chr05.0789	1235	1729	1769	238	416	206	4.78536155571604e-18	7.12844614938317e-17	0.18547	kinesin-like protein KIF18A
chr04.1011	62	52	45	20	17	9	1.55928e-05	6.00672e-05	0.293507	phosphatidylinositol 3-kinase catalytic subunit type 3
chr01.2124	2968	2782	2619	1109	1184	973	3.73157417538041e-35	1.65370928872275e-33	0.39941	DNA polymerase delta subunit 3-like
chr09.370	32	22	22	11	9	4	0.00342838	0.00813933	0.31933	autophagy-related protein 101-like isoform X1
chrX.0324	893	1077	777	155	139	140	2.13372559881527e-48	1.90708449319321e-46	0.162302	-
chr03.0431	210	181	184	49	83	44	2.77409245102598e-9	1.80791956550933e-8	0.312107	PREDICTED: LOW QUALITY PROTEIN: basic helix-loop-helix transcription factor amos-like
chr03.0335	2008	1995	1929	197	208	107	1.43176869508157e-59	2.41718918109326e-57	0.0874931	serine protease snake-like
chr01.2244	60	45	58	7	11	22	0.000206437	0.000645398	0.256917	-
chr08.770	2384	2300	2201	936	768	731	7.35908882467994e-38	3.62366984904147e-36	0.361819	glycerol-3-phosphate dehydrogenase
chr01.1242	24	26	29	7	8	8	0.000503674	0.00145218	0.299293	-
chr02.0626	58	57	51	30	25	14	0.000564693	0.0016029	0.42209	uncharacterized protein LOC111055450
chr08.968	2342	2593	2484	964	1154	799	3.71724051008718e-24	8.63243887888368e-23	0.401858	histone-binding protein N1/N2-like
chr09.799	90	120	110	18	18	15	2.49414593391469e-17	3.50432445880008e-16	0.163473	-
chr05.0363	433	502	460	64	91	56	6.56497591542161e-41	3.90084267242594e-39	0.154772	-
chr05.0389	224	389	288	98	102	81	4.44411122573577e-11	3.55395240578388e-10	0.320182	protein peste-like isoform X2; hypothetical protein LSTR_LSTR011209
chr01.1622	5940	7476	7106	906	1474	689	3.01567457835228e-25	7.4075553846085e-24	0.152132	-
chr04.1266	558	678	565	103	145	111	1.65097715375457e-33	6.75376654128216e-32	0.204785	DNA polymerase epsilon subunit 2 isoform X1
chr02.1847	392	434	360	101	117	62	4.35772539570338e-20	7.59815857519691e-19	0.240144	tonsoku-like protein
chr03.0957	17	27	22	0	3	1	2.94915e-06	1.26685e-05	0.0622937	uncharacterized protein LOC111055360
chr01.0880	32	36	17	6	8	8	0.000914676	0.00248113	0.266572	uncharacterized protein LOC111053117 isoform X1
chr08.226	134	185	104	45	44	35	1.54146894815334e-8	9.22107071572495e-8	0.300294	aminopeptidase N-like protein
chr01.1691	3147	4090	4491	1785	2300	1370	7.68878345355413e-8	4.14275080101326e-7	0.474538	histone-lysine N-methyltransferase NSD2-like, partial
chr04.1442	637	842	729	131	213	132	3.94705061409129e-21	7.44340963324025e-20	0.220986	replication factor C subunit 4
chr09.229	29	33	28	7	13	5	0.00045524	0.00132692	0.283187	putative inorganic phosphate cotransporter
chrY.012	74	82	75	19	17	7	1.72718026820817e-10	1.28373789885829e-9	0.189047	PiggyBac transposable element-derived protein 4; unnamed protein product
chr07.0651	78	63	68	32	23	31	0.000112167	0.000371308	0.422688	uncharacterized protein LOC111056099
chr01.2221	150	224	194	67	46	43	5.50101915924926e-12	4.90434532923513e-11	0.281071	-
chr02.0852	631	696	624	238	318	210	8.59294999850752e-15	1.00103632184147e-13	0.401549	nucleoporin Nup37
chr03.1550	301	256	280	90	101	90	8.41897723632936e-17	1.14069097943438e-15	0.344216	RNA polymerase II-associated protein 3-like
chr03.1597	32636	30839	30864	13835	16859	9349	3.87642884342362e-11	3.11637922741146e-10	0.430795	haem peroxidase
chr01.0633	90	79	92	25	47	24	4.44231e-05	0.000158605	0.375399	uncharacterized protein LOC111047493; hypothetical protein EVAR_44611_1
chr03.0330	49	70	53	21	31	10	0.00100788	0.00270429	0.365631	DNA helicase MCM9-like
chr12.035	98	92	76	33	20	45	0.000407489	0.0012009	0.382817	uncharacterized protein LOC111055564
chr12.046	3590	2787	2861	1849	1277	899	6.64078540365599e-7	3.13778e-06	0.439869	nose resistant to fluoxetine protein 6-like; hypothetical protein LSTR_LSTR013095
chr03.1072	33	41	37	21	11	6	0.00241293	0.00594622	0.346166	headcase protein
chr08.866	158	175	161	70	48	54	3.42068143085357e-11	2.7667199770767e-10	0.3569	uncharacterized protein LOC111049431; hypothetical protein LSTR_LSTR002536
chr02.1773	269	271	233	115	98	85	1.2103443069804e-13	1.26704941427593e-12	0.394152	uncharacterized protein LOC111056909
chr13.234	1529	1851	1247	212	154	132	1.10733622626756e-46	9.27372291541873e-45	0.109786	protein takeout-like
chr10.687	429	468	407	184	127	140	1.05670759432253e-16	1.41908358247657e-15	0.354367	uncharacterized protein LOC111052696
chr02.0382	3596	4140	3624	1487	1855	1254	1.0151545887146e-18	1.60195611358582e-17	0.413554	uncharacterized protein PF11_0207-like isoform X3
chr10.709	20	54	25	4	4	4	1.24168e-05	4.84821e-05	0.125179	venom serine carboxypeptidase-like
chrX.0627	600	784	699	285	255	242	2.42230957426689e-21	4.6171477834951e-20	0.385393	retinoblastoma-binding protein 5 homolog
chr09.899	56	124	98	0	0	0	5.43015546808354e-23	1.15050066849674e-21	0.00204797	hypothetical protein AVEN_120582_1; uncharacterized protein LOC116159203
chr08.088	44	174	56	27	11	16	0.000336756	0.00101065	0.203047	uncharacterized protein LOC111050473; hypothetical protein LSTR_LSTR002536
chr03.0577	469	620	549	101	118	91	3.46735729710794e-40	1.97212899529626e-38	0.194155	DNA replication complex GINS protein PSF3
chr03.0525	170	148	140	82	76	54	1.84023e-06	8.1655e-06	0.47161	dynein heavy chain 10, axonemal-like, partial
chr01.0114	809	478	888	141	84	47	6.1467280936198e-14	6.61037411564613e-13	0.125391	serine protease inhibitor-like; serpin-3
chr04.1059	610	763	725	126	147	105	3.71797764770769e-49	3.49950533283354e-47	0.184518	-
chrX.0551	48	90	117	15	16	12	3.42397658683608e-8	1.94537473170879e-7	0.173085	uncharacterized protein LOC114543611; hypothetical protein PPYR_08132
chrX.1525	2028	2207	2171	930	1039	873	4.41534805778214e-32	1.67123280934416e-30	0.455154	protein DEK-like
[truncated: 248 more rows]
