# Supplementary material for: Neofunctionalization of a second insulin receptor gene in the wing-dimorphic planthopper, Nilaparvata lugens
Source: PLoS Genet. 2021 Jun 28;17(6):e1009653. doi: 10.1371/journal.pgen.1009653 (PMC8270448; doi:10.1371/journal.pgen.1009653)
Supplement: S9 Table — (XLSX) [file pgen.1009653.s014.xlsx]

## Sheet: Sheet1
S9 Table. GO terms of up-regulated DEGs between InR2_48h_T2W and WT_48h_T2W.
GO_ID	GO term	Ontology	DEGs number	Background number	P value	FDR	Gene ID
GO:0005576	extracellular region	Cellular component	58	374	1.28362e-08	5.42973e-06	chr01.0161;chr01.0465;chr01.0758;chr01.0762;chr01.0806;chr01.0914;chr01.1015;chr01.1324;chr01.1400;chr01.1576;chr01.1724;chr02.0665;chr02.0690;chr02.0761;chr02.1400;chr02.1808;chr03.0258;chr03.0401;chr03.0772;chr03.0840;chr03.1435;chr04.0056;chr04.0272;chr04.0373;chr04.0855;chr05.1083;chr06.0010;chr06.0019;chr06.0945;chr06.0976;chr06.1085;chr07.0709;chr07.0926;chr08.021;chr08.200;chr08.730;chr08.…
GO:0016020	membrane	Cellular component	160	1566	2.00582e-07	2.82821e-05	chr01.0018;chr01.0129;chr01.0207;chr01.0211;chr01.0224;chr01.0312;chr01.0314;chr01.0357;chr01.0383;chr01.0521;chr01.0522;chr01.0524;chr01.0554;chr01.0936;chr01.1536;chr01.1578;chr01.1579;chr01.1645;chr01.1805;chr01.1807;chr01.1810;chr01.1811;chr01.1813;chr01.1841;chr01.1948;chr01.2028;chr01.2063;chr01.2130;chr01.2133;chr01.2134;chr01.2163;chr01.2243;chr02.0018;chr02.0039;chr02.0097;chr02.0315;chr…
GO:0071944	cell periphery	Cellular component	109	952	1.86342e-07	2.82821e-05	chr01.0211;chr01.0312;chr01.0383;chr01.0521;chr01.0522;chr01.0524;chr01.0554;chr01.0936;chr01.1383;chr01.1400;chr01.1536;chr01.1578;chr01.1579;chr01.1645;chr01.1805;chr01.1807;chr01.1810;chr01.1811;chr01.1813;chr01.1841;chr01.2028;chr01.2130;chr01.2133;chr01.2134;chr01.2163;chr01.2243;chr02.0018;chr02.0039;chr02.0315;chr02.0665;chr02.0780;chr02.1085;chr02.1086;chr02.1395;chr02.1432;chr02.1455;chr…
GO:0031224	intrinsic component of membrane	Cellular component	90	754	5.01776e-07	5.30629e-05	chr01.0018;chr01.0129;chr01.0207;chr01.0312;chr01.0314;chr01.0383;chr01.0521;chr01.0522;chr01.0524;chr01.0936;chr01.1578;chr01.1579;chr01.1645;chr01.1805;chr01.1807;chr01.1810;chr01.1811;chr01.1813;chr01.1841;chr01.2028;chr01.2130;chr01.2133;chr01.2134;chr01.2163;chr01.2243;chr02.0018;chr02.0315;chr02.0734;chr02.0772;chr02.0780;chr02.1134;chr03.0258;chr03.0840;chr03.1116;chr03.1392;chr03.1410;chr…
GO:0016021	integral component of membrane	Cellular component	87	739	1.51581e-06	0.000128237	chr01.0018;chr01.0129;chr01.0207;chr01.0312;chr01.0314;chr01.0383;chr01.0521;chr01.0522;chr01.0524;chr01.0936;chr01.1578;chr01.1579;chr01.1645;chr01.1805;chr01.1807;chr01.1810;chr01.1811;chr01.1813;chr01.1841;chr01.2028;chr01.2130;chr01.2133;chr01.2134;chr01.2163;chr01.2243;chr02.0018;chr02.0315;chr02.0734;chr02.0772;chr02.0780;chr02.1134;chr03.0258;chr03.0840;chr03.1116;chr03.1392;chr03.1410;chr…
GO:0044421	extracellular region part	Cellular component	42	274	2.1868e-06	0.000154169	chr01.0161;chr01.0806;chr01.0914;chr01.1015;chr01.1400;chr01.1576;chr01.1724;chr02.0665;chr02.0690;chr02.0761;chr02.1400;chr03.0258;chr03.0401;chr03.1435;chr04.0272;chr04.0373;chr04.0855;chr06.0010;chr06.0019;chr06.0945;chr06.0976;chr06.1085;chr07.0709;chr07.0926;chr08.021;chr08.730;chr09.134;chr09.337;chr09.755;chr09.884;chr10.141;chr10.144;chr10.158;chr10.470;chr10.484;chr10.605;chr12.273;chr13…
GO:0005615	extracellular space	Cellular component	30	172	4.96356e-06	0.000299941	chr01.0161;chr01.0806;chr01.0914;chr01.1576;chr01.1724;chr02.0690;chr02.0761;chr03.0258;chr03.0401;chr04.0272;chr04.0373;chr04.0855;chr06.0010;chr06.0019;chr06.0945;chr06.0976;chr06.1085;chr07.0926;chr08.730;chr09.134;chr09.337;chr09.755;chr09.884;chr10.470;chr12.273;chr13.208;chr13.420;chr13.455;chrX.0889;chrX.1174
GO:0005886	plasma membrane	Cellular component	95	862	8.58096e-06	0.000453718	chr01.0211;chr01.0312;chr01.0383;chr01.0521;chr01.0522;chr01.0524;chr01.0554;chr01.0936;chr01.1536;chr01.1578;chr01.1579;chr01.1645;chr01.1805;chr01.1807;chr01.1810;chr01.1811;chr01.1813;chr01.1841;chr01.2028;chr01.2130;chr01.2133;chr01.2134;chr01.2163;chr01.2243;chr02.0018;chr02.0039;chr02.0315;chr02.1395;chr02.1432;chr02.1455;chr02.1930;chr03.0255;chr03.0960;chr03.1392;chr03.1413;chr03.1586;chr…
GO:0008544	epidermis development	Biological process	16	54	1.73972e-06	0.00133697	chr01.0936;chr01.1328;chr02.0047;chr02.0496;chr02.0665;chr03.0129;chr03.0255;chr03.0960;chr07.0402;chr07.0709;chr07.0965;chr08.021;chr08.032;chr08.306;chr08.494;chrX.1509
GO:0035315	hair cell differentiation	Biological process	14	42	1.61368e-06	0.00133697	chr01.1328;chr02.0047;chr02.0496;chr02.0665;chr03.0129;chr03.0255;chr03.0960;chr07.0402;chr07.0709;chr07.0965;chr08.032;chr08.306;chr08.494;chrX.1509
GO:0035316	non-sensory hair organization	Biological process	14	42	1.61368e-06	0.00133697	chr01.1328;chr02.0047;chr02.0496;chr02.0665;chr03.0129;chr03.0255;chr03.0960;chr07.0402;chr07.0709;chr07.0965;chr08.032;chr08.306;chr08.494;chrX.1509
GO:0009913	epidermal cell differentiation	Biological process	15	47	1.28413e-06	0.00133697	chr01.0936;chr01.1328;chr02.0047;chr02.0496;chr02.0665;chr03.0129;chr03.0255;chr03.0960;chr07.0402;chr07.0709;chr07.0965;chr08.032;chr08.306;chr08.494;chrX.1509
GO:0034754	cellular hormone metabolic process	Biological process	11	30	7.5494e-06	0.00386781	chr04.0267;chr04.1028;chr04.1404;chr04.1405;chr04.1406;chr06.0866;chr06.1021;chr06.1056;chr09.367;chrX.0019;chrX.0311
GO:0035317	imaginal disc-derived wing hair organization	Biological process	13	41	7.18401e-06	0.00386781	chr01.1328;chr02.0496;chr02.0665;chr03.0129;chr03.0255;chr03.0960;chr07.0402;chr07.0709;chr07.0965;chr08.032;chr08.306;chr08.494;chrX.1509
GO:0008202	steroid metabolic process	Biological process	12	36	9.08016e-06	0.00398749	chr04.0267;chr04.1028;chr04.1404;chr04.1405;chr04.1406;chr06.0866;chr06.1021;chr06.1056;chr09.090;chr09.367;chrX.0019;chrX.0311
GO:0044425	membrane part	Cellular component	118	1205	0.000152353	0.00716058	chr01.0018;chr01.0129;chr01.0207;chr01.0211;chr01.0312;chr01.0314;chr01.0383;chr01.0521;chr01.0522;chr01.0524;chr01.0554;chr01.0936;chr01.1536;chr01.1578;chr01.1579;chr01.1645;chr01.1805;chr01.1807;chr01.1810;chr01.1811;chr01.1813;chr01.1841;chr01.1948;chr01.2028;chr01.2130;chr01.2133;chr01.2134;chr01.2163;chr01.2243;chr02.0018;chr02.0315;chr02.0734;chr02.0772;chr02.0780;chr02.1134;chr02.1432;chr…
GO:0031226	intrinsic component of plasma membrane	Cellular component	44	350	0.000195949	0.00828865	chr01.0312;chr01.0383;chr01.0521;chr01.0522;chr01.0524;chr01.1578;chr01.1579;chr01.1645;chr01.1805;chr01.1807;chr01.1810;chr01.1811;chr01.1813;chr01.2028;chr01.2130;chr01.2133;chr01.2134;chr01.2163;chr01.2243;chr02.0018;chr02.0315;chr03.1392;chr03.1586;chr04.1028;chr04.1239;chr05.1213;chr06.0183;chr06.0211;chr06.0240;chr06.0604;chr07.1010;chr08.282;chr08.925;chr08.927;chr09.417;chr09.851;chr10.09…
GO:0003779	actin binding	Molecular function	22	111	1.44012e-05	0.00993681	chr01.1191;chr01.1328;chr01.1383;chr01.1400;chr02.0496;chr02.0665;chr02.1085;chr02.1086;chr02.1740;chr05.1071;chr06.0751;chr07.0394;chr07.0655;chr08.032;chr08.719;chr09.134;chr09.193;chr09.213;chr09.385;chr09.696;chr10.774;chr13.083
GO:0046348	amino sugar catabolic process	Biological process	7	14	3.39818e-05	0.010446	chr02.1808;chr05.1004;chr12.273;chr12.329;chr12.374;chr12.382;chr14.358
GO:1901072	glucosamine-containing compound catabolic process	Biological process	7	14	3.39818e-05	0.010446	chr02.1808;chr05.1004;chr12.273;chr12.329;chr12.374;chr12.382;chr14.358
GO:0042335	cuticle development	Biological process	29	169	3.28766e-05	0.010446	chr01.0936;chr01.1015;chr01.1328;chr01.1400;chr02.0047;chr02.0665;chr02.1400;chr02.1614;chr02.1808;chr03.0092;chr03.0129;chr04.1404;chr05.0236;chr05.0317;chr08.021;chr08.032;chr08.192;chr08.306;chr08.797;chr10.141;chr10.144;chr10.158;chr10.484;chr10.605;chr12.273;chr12.541;chrX.0456;chrX.1509;chrX.1833
GO:0005887	integral component of plasma membrane	Cellular component	42	340	0.000403018	0.0154979	chr01.0312;chr01.0383;chr01.0521;chr01.0522;chr01.0524;chr01.1578;chr01.1579;chr01.1645;chr01.1805;chr01.1807;chr01.1810;chr01.1811;chr01.1813;chr01.2028;chr01.2130;chr01.2133;chr01.2134;chr01.2163;chr01.2243;chr02.0018;chr02.0315;chr03.1392;chr03.1586;chr04.1028;chr04.1239;chr05.1213;chr06.0183;chr06.0211;chr06.0240;chr06.0604;chr07.1010;chr08.925;chr08.927;chr09.417;chr09.851;chr10.093;chr10.64…
GO:0072329	monocarboxylic acid catabolic process	Biological process	11	38	9.40299e-05	0.0222345	chr01.0257;chr02.0097;chr03.0008;chr03.1423;chr04.1496;chr05.0166;chr05.0198;chr05.0780;chr06.0333;chr12.190;chrX.1981
GO:0006040	amino sugar metabolic process	Biological process	9	26	8.79886e-05	0.0222345	chr01.2261;chr02.1808;chr04.0501;chr05.1004;chr12.273;chr12.329;chr12.374;chr12.382;chr14.358
GO:0045455	ecdysteroid metabolic process	Biological process	9	26	8.79886e-05	0.0222345	chr04.0267;chr04.1404;chr04.1405;chr04.1406;chr06.1021;chr06.1056;chr09.367;chrX.0019;chrX.0311
GO:0032528	microvillus organization	Biological process	5	8	0.000125593	0.0257381	chr01.1578;chr01.1579;chr02.0665;chr08.032;chr08.282
GO:0006635	fatty acid beta-oxidation	Biological process	9	27	0.000123047	0.0257381	chr01.0257;chr02.0097;chr03.0008;chr03.1423;chr05.0166;chr05.0198;chr05.0780;chr06.0333;chrX.1981
GO:0006629	lipid metabolic process	Biological process	41	298	0.000177827	0.0321553	chr01.0257;chr01.2063;chr02.0097;chr02.0147;chr02.0734;chr02.0772;chr02.1626;chr03.0008;chr03.0027;chr03.0563;chr03.1330;chr03.1423;chr03.1686;chr04.0267;chr04.1028;chr04.1086;chr04.1182;chr04.1404;chr04.1405;chr04.1406;chr05.0166;chr05.0198;chr05.0780;chr05.0807;chr05.1328;chr06.0019;chr06.0333;chr06.0866;chr06.1021;chr06.1056;chr08.756;chr09.090;chr09.367;chr09.884;chr12.190;chr13.079;chr13.321…
GO:0009062	fatty acid catabolic process	Biological process	10	34	0.000169304	0.0321553	chr01.0257;chr02.0097;chr03.0008;chr03.1423;chr05.0166;chr05.0198;chr05.0780;chr06.0333;chr12.190;chrX.1981
GO:0016042	lipid catabolic process	Biological process	15	69	0.000196859	0.0336191	chr01.0257;chr02.0097;chr03.0008;chr03.1423;chr04.1028;chr04.1182;chr05.0166;chr05.0198;chr05.0780;chr06.0333;chr06.0866;chr09.884;chr12.190;chr13.321;chrX.1981
GO:0044459	plasma membrane part	Cellular component	65	616	0.00103236	0.0363908	chr01.0211;chr01.0312;chr01.0383;chr01.0521;chr01.0522;chr01.0524;chr01.0554;chr01.0936;chr01.1536;chr01.1578;chr01.1579;chr01.1645;chr01.1805;chr01.1807;chr01.1810;chr01.1811;chr01.1813;chr01.2028;chr01.2130;chr01.2133;chr01.2134;chr01.2163;chr01.2243;chr02.0018;chr02.0315;chr02.1432;chr03.0255;chr03.1392;chr03.1413;chr03.1586;chr04.0390;chr04.1028;chr04.1239;chr05.0317;chr05.1213;chr06.0183;chr…
GO:0004653	polypeptide N-acetylgalactosaminyltransferase activity	Molecular function	5	9	0.000211296	0.0485981	chr02.1443;chr05.1057;chr05.1242;chr14.247;chr14.248
GO:0030246	carbohydrate binding	Molecular function	8	23	0.000151015	0.0485981	chr02.1038;chr05.0207;chr05.0236;chr05.1083;chr07.0402;chr07.0408;chr10.693;chr13.173
