# Supplementary material for: Neofunctionalization of a second insulin receptor gene in the wing-dimorphic planthopper, Nilaparvata lugens
Source: PLoS Genet. 2021 Jun 28;17(6):e1009653. doi: 10.1371/journal.pgen.1009653 (PMC8270448; doi:10.1371/journal.pgen.1009653)
Supplement: S10 Table — (XLSX) [file pgen.1009653.s015.xlsx]

## Sheet: Sheet1
S10 Table. GO terms of down-regulated DEGs between InR2_48h_T2W and WT_48h_T2W.
GO_ID	GO term	Ontology	DEGs number	Background number	P value	FDR	Gene ID
GO:0022402	cell cycle process	Biological process	114	493	5.24327e-35	1.71979e-31	chr01.0359;chr01.0395;chr01.0447;chr01.0495;chr01.1025;chr01.1035;chr01.1105;chr01.1150;chr01.1153;chr01.1454;chr01.1512;chr01.1519;chr01.1521;chr01.1562;chr01.1621;chr01.1820;chr01.1857;chr01.2061;chr01.2180;chr01.2224;chr02.0178;chr02.0245;chr02.0266;chr02.0597;chr02.0731;chr02.1037;chr02.1410;chr02.1452;chr02.1586;chr02.1806;chr02.1878;chr02.1888;chr02.1956;chr03.0014;chr03.0078;chr03.0229;chr…
GO:0006260	DNA replication	Biological process	49	91	5.18829e-34	8.5088e-31	chr01.1820;chr01.1857;chr01.1899;chr01.1924;chr02.0178;chr02.0444;chr02.0597;chr02.0880;chr02.1037;chr02.1452;chr02.1907;chr02.1956;chr03.0014;chr03.0229;chr03.0550;chr03.1108;chr03.1249;chr04.0124;chr04.0177;chr04.0306;chr04.1013;chr04.1017;chr04.1266;chr04.1442;chr05.0171;chr05.0248;chr06.0039;chr06.0176;chr06.0605;chr07.0764;chr08.061;chr09.028;chr09.351;chr09.362;chr09.395;chr09.595;chr09.627…
GO:0006259	DNA metabolic process	Biological process	82	270	7.83057e-34	8.56142e-31	chr01.0292;chr01.0359;chr01.0447;chr01.0692;chr01.1035;chr01.1105;chr01.1150;chr01.1300;chr01.1519;chr01.1521;chr01.1820;chr01.1857;chr01.1899;chr01.1924;chr01.2061;chr01.2124;chr02.0178;chr02.0444;chr02.0597;chr02.0880;chr02.1037;chr02.1452;chr02.1907;chr02.1956;chr03.0014;chr03.0229;chr03.0550;chr03.1108;chr03.1249;chr04.0018;chr04.0124;chr04.0177;chr04.0306;chr04.1013;chr04.1017;chr04.1190;chr…
GO:0005694	chromosome	Cellular component	98	422	1.77416e-31	9.15466e-29	chr01.0060;chr01.0292;chr01.0359;chr01.0395;chr01.0692;chr01.0775;chr01.0904;chr01.1105;chr01.1300;chr01.1454;chr01.1512;chr01.1519;chr01.1521;chr01.1691;chr01.1820;chr01.1857;chr01.1899;chr01.1924;chr01.2061;chr02.0178;chr02.0266;chr02.0444;chr02.0597;chr02.0731;chr02.0880;chr02.0910;chr02.1037;chr02.1410;chr02.1550;chr02.1586;chr02.1806;chr02.1907;chr02.1956;chr03.0014;chr03.0229;chr03.0267;chr…
GO:0006261	DNA-dependent DNA replication	Biological process	42	71	1.51291e-31	1.24058e-28	chr01.1820;chr01.1857;chr01.1899;chr02.0178;chr02.0444;chr02.0597;chr02.0880;chr02.1452;chr02.1907;chr02.1956;chr03.0014;chr03.0229;chr03.0550;chr03.1108;chr03.1249;chr04.0124;chr04.0177;chr04.0306;chr04.1013;chr04.1017;chr04.1266;chr04.1442;chr05.0171;chr06.0176;chr06.0605;chr07.0764;chr08.061;chr09.351;chr09.362;chr09.595;chr09.627;chr09.893;chr10.106;chr10.784;chr11.328;chr12.084;chr13.122;chr…
GO:0044427	chromosomal part	Cellular component	87	343	8.7533e-31	2.25835e-28	chr01.0060;chr01.0292;chr01.0359;chr01.0395;chr01.0692;chr01.0775;chr01.0904;chr01.1105;chr01.1300;chr01.1454;chr01.1512;chr01.1691;chr01.1820;chr01.1857;chr01.1899;chr01.1924;chr02.0178;chr02.0266;chr02.0444;chr02.0597;chr02.0731;chr02.0880;chr02.1037;chr02.1410;chr02.1586;chr02.1806;chr02.1907;chr02.1956;chr03.0014;chr03.0229;chr03.0267;chr03.0550;chr03.0577;chr03.0823;chr03.0874;chr03.1196;chr…
GO:0051276	chromosome organization	Biological process	108	495	1.32607e-30	8.69899e-28	chr01.0060;chr01.0292;chr01.0359;chr01.0395;chr01.0495;chr01.0561;chr01.0775;chr01.0904;chr01.1035;chr01.1105;chr01.1150;chr01.1300;chr01.1454;chr01.1512;chr01.1519;chr01.1521;chr01.1621;chr01.1691;chr01.1820;chr01.1857;chr01.1924;chr01.2065;chr01.2180;chr02.0178;chr02.0266;chr02.0731;chr02.1037;chr02.1410;chr02.1586;chr03.0014;chr03.0267;chr03.0398;chr03.0476;chr03.0550;chr03.0823;chr03.0874;chr…
GO:0007049	cell cycle	Biological process	121	627	3.80651e-29	2.08089e-26	chr01.0359;chr01.0395;chr01.0447;chr01.0495;chr01.1025;chr01.1035;chr01.1105;chr01.1150;chr01.1153;chr01.1454;chr01.1512;chr01.1519;chr01.1521;chr01.1562;chr01.1621;chr01.1820;chr01.1857;chr01.2061;chr01.2180;chr01.2224;chr02.0178;chr02.0245;chr02.0266;chr02.0414;chr02.0444;chr02.0597;chr02.0731;chr02.1037;chr02.1410;chr02.1452;chr02.1586;chr02.1806;chr02.1878;chr02.1888;chr02.1956;chr03.0014;chr…
GO:1903047	mitotic cell cycle process	Biological process	78	301	5.73032e-27	2.68506e-24	chr01.0359;chr01.0395;chr01.0447;chr01.1025;chr01.1035;chr01.1105;chr01.1150;chr01.1153;chr01.1454;chr01.1512;chr01.1519;chr01.1521;chr01.1562;chr01.1621;chr01.1820;chr01.1857;chr01.2061;chr01.2180;chr02.0178;chr02.0245;chr02.0266;chr02.0597;chr02.0731;chr02.1037;chr02.1410;chr02.1586;chr02.1806;chr02.1956;chr03.0078;chr03.0229;chr03.0267;chr03.0476;chr03.0550;chr03.1196;chr03.1243;chr03.1400;chr…
GO:0000280	nuclear division	Biological process	76	289	1.02596e-26	4.20644e-24	chr01.0359;chr01.0395;chr01.1025;chr01.1153;chr01.1454;chr01.1512;chr01.1519;chr01.1521;chr01.1621;chr01.1857;chr01.2180;chr02.0178;chr02.0266;chr02.0731;chr02.1037;chr02.1410;chr02.1586;chr02.1806;chr02.1878;chr02.1888;chr03.0078;chr03.0267;chr03.0476;chr03.0550;chr03.0587;chr03.1108;chr03.1196;chr03.1243;chr03.1400;chr03.1675;chr04.0124;chr04.0155;chr04.0156;chr04.0649;chr04.0988;chr04.1017;chr…
GO:0000278	mitotic cell cycle	Biological process	90	400	2.85747e-26	1.04139e-23	chr01.0359;chr01.0395;chr01.0447;chr01.1025;chr01.1035;chr01.1105;chr01.1150;chr01.1153;chr01.1454;chr01.1512;chr01.1519;chr01.1521;chr01.1562;chr01.1621;chr01.1820;chr01.1857;chr01.2061;chr01.2180;chr02.0178;chr02.0245;chr02.0266;chr02.0414;chr02.0444;chr02.0597;chr02.0731;chr02.1037;chr02.1410;chr02.1452;chr02.1586;chr02.1806;chr02.1878;chr02.1956;chr03.0078;chr03.0229;chr03.0267;chr03.0285;chr…
GO:0048285	organelle fission	Biological process	76	306	5.59597e-25	1.83548e-22	chr01.0359;chr01.0395;chr01.1025;chr01.1153;chr01.1454;chr01.1512;chr01.1519;chr01.1521;chr01.1621;chr01.1857;chr01.2180;chr02.0178;chr02.0266;chr02.0731;chr02.1037;chr02.1410;chr02.1586;chr02.1806;chr02.1878;chr02.1888;chr03.0078;chr03.0267;chr03.0476;chr03.0550;chr03.0587;chr03.1108;chr03.1196;chr03.1243;chr03.1400;chr03.1675;chr04.0124;chr04.0155;chr04.0156;chr04.0649;chr04.0988;chr04.1017;chr…
GO:0007059	chromosome segregation	Biological process	53	155	1.31262e-24	3.914e-22	chr01.0359;chr01.0395;chr01.1454;chr01.1512;chr01.1519;chr01.1521;chr01.1621;chr01.1857;chr01.2180;chr02.0178;chr02.0266;chr02.0731;chr02.1037;chr02.1410;chr02.1586;chr02.1806;chr03.0014;chr03.0267;chr03.0476;chr03.0550;chr03.1108;chr03.1196;chr03.1400;chr03.1675;chr04.0124;chr04.0649;chr04.0988;chr04.1017;chr04.1190;chr04.1446;chr05.0171;chr05.0241;chr05.0789;chr05.1094;chr06.0323;chr06.0605;chr…
GO:0098813	nuclear chromosome segregation	Biological process	50	138	1.43933e-24	3.93416e-22	chr01.0359;chr01.0395;chr01.1454;chr01.1512;chr01.1519;chr01.1521;chr01.1857;chr01.2180;chr02.0178;chr02.0266;chr02.0731;chr02.1037;chr02.1410;chr02.1586;chr02.1806;chr03.0014;chr03.0267;chr03.0476;chr03.0550;chr03.1108;chr03.1196;chr03.1675;chr04.0124;chr04.0649;chr04.0988;chr04.1017;chr04.1190;chr04.1446;chr05.0171;chr05.0241;chr05.0789;chr05.1094;chr06.0323;chr06.0605;chr06.0677;chr07.0697;chr…
GO:0007067	mitotic nuclear division	Biological process	57	180	1.71764e-24	4.33375e-22	chr01.0359;chr01.0395;chr01.1025;chr01.1153;chr01.1454;chr01.1512;chr01.1519;chr01.1521;chr01.1621;chr01.1857;chr01.2180;chr02.0178;chr02.0266;chr02.0731;chr02.1037;chr02.1410;chr02.1586;chr02.1806;chr03.0078;chr03.0267;chr03.0476;chr03.0550;chr03.1196;chr03.1243;chr03.1400;chr04.0124;chr04.0649;chr04.0988;chr04.1056;chr04.1190;chr04.1446;chr05.0171;chr05.0241;chr05.0248;chr05.0789;chr05.1094;chr…
GO:0000819	sister chromatid segregation	Biological process	43	111	1.4126e-22	3.30953e-20	chr01.0359;chr01.0395;chr01.1454;chr01.1512;chr01.1519;chr01.1521;chr01.1857;chr01.2180;chr02.0178;chr02.0266;chr02.0731;chr02.1037;chr02.1410;chr02.1586;chr03.0014;chr03.0267;chr03.0476;chr03.0550;chr03.1196;chr04.0124;chr04.0649;chr04.0988;chr04.1446;chr05.0171;chr05.0241;chr05.0789;chr05.1094;chr06.0605;chr06.0677;chr07.0729;chr07.0845;chr07.0910;chr07.1015;chr08.161;chr09.362;chr09.627;chr13.…
GO:0006974	cellular response to DNA damage stimulus	Biological process	53	183	8.78045e-21	1.91999e-18	chr01.0359;chr01.0447;chr01.0692;chr01.1035;chr01.1105;chr01.1150;chr01.1300;chr01.1519;chr01.1521;chr01.1820;chr01.2061;chr01.2124;chr02.0597;chr02.1907;chr03.0014;chr03.0229;chr03.0550;chr03.1108;chr04.0018;chr04.0180;chr04.0306;chr04.1013;chr04.1266;chr04.1378;chr04.1442;chr06.0026;chr06.1172;chr07.0029;chr07.0044;chr07.0663;chr07.0809;chr07.0846;chr08.621;chr08.792;chr09.362;chr09.627;chr09.7…
GO:0000228	nuclear chromosome	Cellular component	49	170	7.9204e-20	1.36231e-17	chr01.0060;chr01.0292;chr01.0359;chr01.0775;chr01.0904;chr01.1105;chr01.1512;chr01.1691;chr01.1820;chr01.1857;chr01.1899;chr02.0178;chr02.0266;chr02.0444;chr02.0597;chr02.0731;chr02.0880;chr02.1907;chr02.1956;chr03.0229;chr03.0267;chr03.0577;chr03.0823;chr04.0306;chr04.1266;chr04.1364;chr04.1378;chr04.1446;chr06.0176;chr06.0387;chr06.0605;chr06.0677;chr07.0044;chr07.0663;chr07.0697;chr07.0729;chr…
GO:0000070	mitotic sister chromatid segregation	Biological process	38	99	6.89697e-20	1.41388e-17	chr01.0359;chr01.0395;chr01.1454;chr01.1512;chr01.1519;chr01.1521;chr01.1857;chr01.2180;chr02.0178;chr02.0266;chr02.0731;chr02.1037;chr02.1410;chr02.1586;chr03.0267;chr03.0476;chr03.0550;chr03.1196;chr04.0124;chr04.0649;chr04.0988;chr04.1446;chr05.0171;chr05.0241;chr05.0789;chr05.1094;chr06.0677;chr07.0729;chr07.0845;chr07.0910;chr07.1015;chr08.161;chr13.160;chr13.170;chr13.192;chrX.0098;chrX.162…
GO:0044454	nuclear chromosome part	Cellular component	45	149	3.74029e-19	4.82497e-17	chr01.0060;chr01.0292;chr01.0359;chr01.0904;chr01.1105;chr01.1512;chr01.1820;chr01.1857;chr01.1899;chr02.0178;chr02.0266;chr02.0444;chr02.0597;chr02.0731;chr02.0880;chr02.1907;chr02.1956;chr03.0229;chr03.0267;chr03.0577;chr03.0823;chr04.0306;chr04.1266;chr04.1364;chr04.1446;chr06.0176;chr06.0387;chr06.0605;chr06.0677;chr07.0044;chr07.0663;chr07.0729;chr07.0764;chr07.0910;chr08.161;chr09.595;chr09…
GO:0006281	DNA repair	Biological process	45	144	3.30977e-19	6.38591e-17	chr01.0359;chr01.0447;chr01.0692;chr01.1105;chr01.1150;chr01.1300;chr01.1519;chr01.1521;chr01.1820;chr01.2061;chr01.2124;chr02.0597;chr02.1907;chr03.0014;chr03.1108;chr04.0018;chr04.0306;chr04.1013;chr04.1266;chr04.1378;chr04.1442;chr06.0026;chr06.1172;chr07.0029;chr07.0663;chr07.0809;chr07.0846;chr09.362;chr09.627;chr09.893;chr10.022;chr10.109;chr10.370;chr10.784;chr11.328;chr11.366;chr12.352;ch…
GO:0006271	DNA strand elongation involved in DNA replication	Biological process	15	15	2.48622e-18	4.29201e-16	chr02.0597;chr02.1956;chr03.0014;chr04.0177;chr04.0306;chr04.1013;chr09.351;chr09.362;chr09.627;chr09.893;chr10.106;chr10.784;chr13.122;chr13.309;scaffold.73
GO:0022616	DNA strand elongation	Biological process	15	15	2.48622e-18	4.29201e-16	chr02.0597;chr02.1956;chr03.0014;chr04.0177;chr04.0306;chr04.1013;chr09.351;chr09.362;chr09.627;chr09.893;chr10.106;chr10.784;chr13.122;chr13.309;scaffold.73
GO:0005657	replication fork	Cellular component	20	30	2.52851e-17	2.60942e-15	chr01.0292;chr01.1820;chr01.1924;chr02.0444;chr02.0597;chr02.1907;chr03.0014;chr03.0229;chr04.0306;chr04.1266;chr04.1442;chr07.0764;chr09.362;chr09.595;chr09.627;chr09.893;chr10.106;chr13.309;chrX.0231;scaffold.73
GO:0043228	non-membrane-bounded organelle	Cellular component	143	1156	1.16345e-16	8.57629e-15	chr01.0060;chr01.0189;chr01.0225;chr01.0292;chr01.0359;chr01.0395;chr01.0692;chr01.0775;chr01.0904;chr01.1105;chr01.1153;chr01.1300;chr01.1454;chr01.1512;chr01.1516;chr01.1519;chr01.1521;chr01.1621;chr01.1691;chr01.1820;chr01.1857;chr01.1899;chr01.1924;chr01.2061;chr01.2180;chr01.2224;chr02.0178;chr02.0266;chr02.0444;chr02.0597;chr02.0731;chr02.0880;chr02.0910;chr02.1037;chr02.1410;chr02.1550;chr…
GO:0043232	intracellular non-membrane-bounded organelle	Cellular component	143	1156	1.16345e-16	8.57629e-15	chr01.0060;chr01.0189;chr01.0225;chr01.0292;chr01.0359;chr01.0395;chr01.0692;chr01.0775;chr01.0904;chr01.1105;chr01.1153;chr01.1300;chr01.1454;chr01.1512;chr01.1516;chr01.1519;chr01.1521;chr01.1621;chr01.1691;chr01.1820;chr01.1857;chr01.1899;chr01.1924;chr01.2061;chr01.2180;chr01.2224;chr02.0178;chr02.0266;chr02.0444;chr02.0597;chr02.0731;chr02.0880;chr02.0910;chr02.1037;chr02.1410;chr02.1550;chr…
GO:0000793	condensed chromosome	Cellular component	26	61	1.29544e-15	8.35559e-14	chr01.0359;chr01.0692;chr01.1512;chr01.2061;chr02.0266;chr02.0731;chr02.1586;chr03.0267;chr03.0874;chr03.1196;chr04.0180;chr04.0988;chr04.1378;chr04.1446;chr06.0677;chr07.0697;chr07.0729;chr07.0910;chr07.1015;chr08.061;chr10.022;chr10.109;chr10.370;chr13.160;chr13.170;chrX.0348
GO:0010564	regulation of cell cycle process	Biological process	42	155	1.74576e-15	2.86304e-13	chr01.1025;chr01.1035;chr01.1150;chr01.1454;chr01.1562;chr01.1820;chr01.2224;chr02.0266;chr02.0597;chr02.0731;chr02.1586;chr02.1878;chr02.1956;chr03.0229;chr03.0550;chr03.0587;chr03.1243;chr03.1400;chr04.0341;chr04.0649;chr04.1056;chr04.1190;chr04.1266;chr06.0026;chr06.0264;chr06.0677;chr07.0342;chr07.0663;chr07.0729;chr07.0845;chr07.1015;chr08.061;chr09.798;chr09.893;chr10.370;chr11.366;chr13.16…
GO:0005819	spindle	Cellular component	29	82	1.04398e-14	5.98548e-13	chr01.0395;chr01.1153;chr01.1621;chr01.2180;chr02.0266;chr02.0731;chr02.1410;chr02.1586;chr02.1806;chr03.0267;chr03.0476;chr03.1400;chr04.1056;chr04.1190;chr05.0241;chr05.0789;chr05.1094;chr06.0264;chr06.0323;chr06.0677;chr07.0666;chr07.0668;chr07.0823;chr07.0845;chr07.1015;chr09.567;chr11.366;chr13.170;chr13.192
GO:0051233	spindle midzone	Cellular component	17	27	2.83188e-14	1.46125e-12	chr01.0395;chr01.1153;chr02.0266;chr02.0731;chr02.1410;chr02.1586;chr02.1806;chr03.0476;chr04.1190;chr05.0241;chr05.0789;chr05.1094;chr06.0323;chr07.0845;chr07.1015;chr13.170;chr13.192
GO:0043596	nuclear replication fork	Cellular component	13	15	3.51437e-14	1.51118e-12	chr01.1820;chr02.0444;chr02.0597;chr02.1907;chr03.0229;chr04.0306;chr04.1266;chr07.0764;chr09.595;chr09.893;chr10.106;chr13.309;chrX.0231
GO:0000775	chromosome, centromeric region	Cellular component	25	63	3.48497e-14	1.51118e-12	chr01.0359;chr01.0395;chr01.1454;chr01.1691;chr01.1857;chr02.0266;chr02.0731;chr02.1037;chr02.1410;chr02.1586;chr02.1806;chr03.0267;chr04.0649;chr04.1446;chr05.0789;chr05.1094;chr06.0264;chr06.0323;chr06.0677;chr07.0729;chr07.0910;chr07.1015;chr13.160;chr13.170;chr13.192
GO:0005634	nucleus	Cellular component	193	1896	3.81695e-14	1.51504e-12	chr01.0060;chr01.0225;chr01.0292;chr01.0359;chr01.0378;chr01.0447;chr01.0561;chr01.0585;chr01.0589;chr01.0662;chr01.0674;chr01.0692;chr01.0775;chr01.0904;chr01.1025;chr01.1105;chr01.1150;chr01.1300;chr01.1512;chr01.1519;chr01.1521;chr01.1621;chr01.1629;chr01.1667;chr01.1691;chr01.1819;chr01.1820;chr01.1857;chr01.1899;chr01.1924;chr01.2042;chr01.2061;chr01.2065;chr01.2165;chr02.0178;chr02.0245;chr…
GO:1903046	meiotic cell cycle process	Biological process	45	187	1.99708e-14	3.11925e-12	chr01.0359;chr01.0495;chr01.1025;chr01.1150;chr01.1512;chr01.2180;chr02.1410;chr02.1806;chr02.1878;chr02.1888;chr03.0267;chr03.0587;chr03.1108;chr03.1243;chr03.1675;chr04.0155;chr04.0156;chr04.1017;chr04.1190;chr04.1378;chr04.1446;chr05.0789;chr05.1013;chr06.0026;chr06.0264;chr06.0323;chr06.0677;chr06.0694;chr07.0666;chr07.0668;chr07.0697;chr07.0729;chr07.0845;chr07.0846;chr07.1015;chr09.567;chr1…
GO:0051321	meiotic cell cycle	Biological process	46	198	4.09972e-14	6.11231e-12	chr01.0359;chr01.0495;chr01.1025;chr01.1150;chr01.1512;chr01.2180;chr02.1410;chr02.1806;chr02.1878;chr02.1888;chr03.0078;chr03.0267;chr03.0587;chr03.1108;chr03.1243;chr03.1675;chr04.0155;chr04.0156;chr04.1017;chr04.1190;chr04.1378;chr04.1446;chr05.0789;chr05.1013;chr06.0026;chr06.0264;chr06.0323;chr06.0677;chr06.0694;chr07.0666;chr07.0668;chr07.0697;chr07.0729;chr07.0845;chr07.0846;chr07.1015;chr…
GO:0032993	protein-DNA complex	Cellular component	14	19	2.06904e-13	7.62589e-12	chr01.1820;chr02.0444;chr02.0597;chr02.1907;chr02.1956;chr03.0577;chr03.0823;chr04.0306;chr04.1266;chr06.0176;chr09.595;chr09.893;chr10.106;chr13.309
GO:0098687	chromosomal region	Cellular component	37	145	2.48252e-13	8.53987e-12	chr01.0359;chr01.0395;chr01.1300;chr01.1454;chr01.1691;chr01.1857;chr02.0266;chr02.0731;chr02.1037;chr02.1410;chr02.1586;chr02.1806;chr03.0267;chr03.0823;chr04.0649;chr04.1446;chr05.0789;chr05.1094;chr06.0119;chr06.0176;chr06.0264;chr06.0323;chr06.0677;chr07.0663;chr07.0729;chr07.0910;chr07.1015;chr08.061;chr10.022;chr13.122;chr13.160;chr13.170;chr13.192;chr13.320;chrX.1699;chrX.1772;scaffold.32
GO:0051726	regulation of cell cycle	Biological process	57	289	6.27059e-14	8.94241e-12	chr01.0447;chr01.1025;chr01.1035;chr01.1105;chr01.1150;chr01.1454;chr01.1562;chr01.1621;chr01.1820;chr01.2061;chr01.2180;chr01.2224;chr02.0266;chr02.0597;chr02.0731;chr02.1586;chr02.1878;chr02.1956;chr03.0078;chr03.0229;chr03.0285;chr03.0550;chr03.0587;chr03.1243;chr03.1249;chr03.1400;chr04.0341;chr04.0649;chr04.1056;chr04.1190;chr04.1266;chr06.0026;chr06.0264;chr06.0677;chr07.0342;chr07.0663;chr…
GO:0071103	DNA conformation change	Biological process	32	108	3.15959e-13	4.31811e-11	chr01.0359;chr01.0904;chr01.1105;chr01.1300;chr01.1512;chr01.1820;chr01.1857;chr01.1924;chr01.2065;chr02.0178;chr02.0266;chr02.0731;chr03.0874;chr03.1108;chr03.1196;chr03.1243;chr04.0124;chr04.0988;chr04.1017;chr04.1364;chr04.1446;chr06.0039;chr07.0044;chr07.0663;chr07.0764;chr07.0765;chr07.0846;chr07.0910;chr09.893;chr10.022;chr11.328;chr12.352
GO:0015630	microtubule cytoskeleton	Cellular component	48	242	1.66488e-12	5.36922e-11	chr01.0395;chr01.1153;chr01.1454;chr01.1516;chr01.1519;chr01.1521;chr01.1621;chr01.2180;chr01.2224;chr02.0266;chr02.0731;chr02.1410;chr02.1586;chr02.1806;chr02.1878;chr03.0013;chr03.0078;chr03.0267;chr03.0476;chr03.0525;chr03.0526;chr03.1400;chr04.0296;chr04.1056;chr04.1190;chr05.0241;chr05.0789;chr05.1094;chr06.0264;chr06.0323;chr06.0677;chr06.0694;chr07.0342;chr07.0666;chr07.0668;chr07.0729;chr…
GO:0007126	meiotic nuclear division	Biological process	38	154	1.0543e-12	1.38324e-10	chr01.0359;chr01.1025;chr01.2180;chr02.1410;chr02.1806;chr02.1878;chr02.1888;chr03.0267;chr03.0587;chr03.1108;chr03.1243;chr03.1675;chr04.0155;chr04.0156;chr04.1017;chr04.1190;chr04.1378;chr04.1446;chr05.0789;chr05.1013;chr06.0026;chr06.0264;chr06.0323;chr06.0677;chr06.0694;chr07.0697;chr07.0729;chr07.0845;chr07.0846;chr07.1015;chr10.022;chr10.109;chr10.370;chr11.366;chr13.160;chr13.170;chrX.1629…
GO:0000776	kinetochore	Cellular component	17	37	2.88517e-11	8.75733e-10	chr01.0395;chr01.1454;chr02.0266;chr02.0731;chr02.1410;chr02.1586;chr02.1806;chr04.0649;chr05.0789;chr06.0264;chr06.0323;chr06.0677;chr07.0729;chr07.1015;chr13.160;chr13.170;chr13.192
GO:1902589	single-organism organelle organization	Biological process	135	1166	1.139e-11	1.43689e-09	chr01.0189;chr01.0292;chr01.0359;chr01.0395;chr01.0495;chr01.0561;chr01.0683;chr01.0775;chr01.0879;chr01.0904;chr01.1025;chr01.1035;chr01.1105;chr01.1150;chr01.1153;chr01.1454;chr01.1512;chr01.1516;chr01.1519;chr01.1521;chr01.1621;chr01.1691;chr01.1820;chr01.1857;chr01.1924;chr01.2150;chr01.2180;chr01.2224;chr02.0178;chr02.0266;chr02.0731;chr02.1037;chr02.1351;chr02.1410;chr02.1586;chr02.1806;chr…
GO:0006323	DNA packaging	Biological process	26	83	1.39179e-11	1.69076e-09	chr01.0359;chr01.1105;chr01.1512;chr01.1820;chr01.1857;chr01.2065;chr02.0178;chr02.0266;chr02.0731;chr03.0874;chr03.1108;chr03.1196;chr03.1243;chr04.0124;chr04.0988;chr04.1017;chr04.1364;chr04.1446;chr06.0039;chr07.0044;chr07.0764;chr07.0765;chr07.0846;chr07.0910;chr09.893;chr11.328
GO:0006302	double-strand break repair	Biological process	22	61	2.31542e-11	2.71235e-09	chr01.0359;chr01.1150;chr01.1300;chr01.1519;chr01.1521;chr01.1820;chr01.2124;chr02.0597;chr04.1378;chr06.0026;chr07.0029;chr07.0663;chr07.0846;chr09.893;chr10.022;chr10.109;chr10.370;chr11.328;chr12.352;chr13.309;chrX.0231;chrX.1525
GO:0005876	spindle microtubule	Cellular component	13	22	1.08522e-10	3.11097e-09	chr01.1621;chr02.0266;chr02.0731;chr02.1410;chr02.1586;chr03.0476;chr05.0241;chr05.0789;chr07.0823;chr07.0845;chr07.1015;chr09.567;chr13.170
GO:0051301	cell division	Biological process	52	289	3.58993e-11	4.06034e-09	chr01.0395;chr01.1025;chr01.1105;chr01.1153;chr01.1454;chr01.2224;chr02.0245;chr02.0266;chr02.0731;chr02.1410;chr02.1586;chr02.1806;chr02.1888;chr03.0476;chr03.0587;chr03.1243;chr03.1249;chr03.1400;chr04.0155;chr04.0156;chr04.0577;chr04.0649;chr04.0988;chr04.1056;chr04.1190;chr05.0241;chr05.0789;chr05.1013;chr05.1094;chr05.1196;chr06.0026;chr06.0264;chr06.0323;chr06.0677;chr06.0694;chr07.0342;chr…
GO:0071897	DNA biosynthetic process	Biological process	21	57	4.16257e-11	4.55108e-09	chr01.1105;chr01.1820;chr01.1857;chr01.1924;chr01.2124;chr02.0444;chr02.0880;chr02.1907;chr03.0550;chr03.1249;chr04.0018;chr04.0306;chr04.1266;chr05.0171;chr07.0846;chr09.028;chr09.395;chr09.595;chr10.022;chr10.784;chr13.309
GO:0007346	regulation of mitotic cell cycle	Biological process	39	181	4.85806e-11	5.14014e-09	chr01.1025;chr01.1035;chr01.1105;chr01.1150;chr01.1454;chr01.1562;chr01.1621;chr01.1820;chr01.2061;chr02.0597;chr02.1586;chr02.1956;chr03.0229;chr03.0285;chr03.0550;chr03.1243;chr03.1400;chr04.0341;chr04.0649;chr04.1056;chr04.1190;chr06.0026;chr06.0264;chr06.0677;chr07.0342;chr07.0663;chr07.0729;chr07.0764;chr07.0845;chr07.1015;chr08.061;chr09.395;chr09.567;chr09.798;chr09.893;chr10.370;chr11.366…
GO:0051052	regulation of DNA metabolic process	Biological process	22	64	6.93571e-11	7.10911e-09	chr01.0292;chr01.0359;chr01.1519;chr01.1521;chr01.1924;chr02.1037;chr03.0229;chr03.0550;chr03.1249;chr04.1266;chr04.1378;chr05.0171;chr06.0026;chr06.0334;chr08.061;chr09.395;chr09.798;chr10.761;chr12.352;chrX.1525;chrX.1699;chrX.1772
GO:0007052	mitotic spindle organization	Biological process	22	65	9.83445e-11	9.77485e-09	chr01.1153;chr01.1621;chr01.1857;chr02.0178;chr02.0266;chr02.0731;chr02.1410;chr02.1806;chr03.0078;chr03.0476;chr03.1400;chr04.1056;chr04.1190;chr05.0241;chr05.0248;chr05.0789;chr06.0323;chr07.0666;chr07.0668;chr07.0823;chr07.0845;chr10.784
GO:0051302	regulation of cell division	Biological process	26	90	1.06978e-10	1.03202e-08	chr01.1025;chr01.1454;chr02.0266;chr02.0731;chr02.1586;chr03.0587;chr03.1243;chr03.1400;chr04.0649;chr04.1056;chr04.1190;chr05.1196;chr06.0026;chr06.0264;chr06.0677;chr07.0342;chr07.0729;chr07.0845;chr07.1015;chr09.798;chr10.370;chr13.160;chr13.320;chrX.0098;chrX.1927;scaffold.33
GO:0045132	meiotic chromosome segregation	Biological process	19	49	1.27459e-10	1.19447e-08	chr01.0359;chr01.2180;chr02.1410;chr02.1806;chr03.0267;chr03.1108;chr03.1675;chr04.1017;chr04.1190;chr04.1446;chr05.0789;chr06.0323;chr06.0677;chr07.0697;chr07.0729;chr07.0845;chr07.1015;chr13.160;chrX.1629
GO:0006996	organelle organization	Biological process	165	1589	1.9553e-10	1.78149e-08	chr01.0060;chr01.0189;chr01.0206;chr01.0208;chr01.0292;chr01.0359;chr01.0395;chr01.0495;chr01.0561;chr01.0683;chr01.0775;chr01.0879;chr01.0904;chr01.1025;chr01.1035;chr01.1105;chr01.1150;chr01.1153;chr01.1300;chr01.1454;chr01.1512;chr01.1516;chr01.1519;chr01.1521;chr01.1621;chr01.1691;chr01.1819;chr01.1820;chr01.1857;chr01.1924;chr01.2065;chr01.2150;chr01.2180;chr01.2224;chr02.0178;chr02.0266;chr…
GO:0044430	cytoskeletal part	Cellular component	51	315	8.39502e-10	2.27991e-08	chr01.0189;chr01.0395;chr01.1153;chr01.1454;chr01.1516;chr01.1519;chr01.1521;chr01.1621;chr01.2180;chr01.2224;chr02.0266;chr02.0731;chr02.1410;chr02.1586;chr02.1806;chr02.1878;chr03.0013;chr03.0078;chr03.0267;chr03.0476;chr03.0525;chr03.0526;chr03.1400;chr04.0296;chr04.1056;chr04.1067;chr04.1190;chr05.0241;chr05.0789;chr05.1094;chr06.0264;chr06.0323;chr06.0677;chr06.0694;chr07.0342;chr07.0666;chr…
GO:0030261	chromosome condensation	Biological process	19	51	2.88335e-10	2.55605e-08	chr01.0359;chr01.1512;chr01.1820;chr01.1857;chr02.0178;chr02.0266;chr02.0731;chr03.0874;chr03.1196;chr03.1243;chr04.0124;chr04.0988;chr04.1017;chr04.1446;chr06.0039;chr07.0764;chr07.0846;chr07.0910;chr09.893
GO:0005874	microtubule	Cellular component	17	45	1.22318e-09	3.15582e-08	chr01.1454;chr01.1621;chr01.2180;chr02.0266;chr02.0731;chr02.1410;chr02.1586;chr03.0476;chr03.1400;chr04.0296;chr05.0241;chr05.0789;chr07.0823;chr07.0845;chr07.1015;chr09.567;chr13.170
GO:0007051	spindle organization	Biological process	28	110	5.28105e-10	4.55838e-08	chr01.1153;chr01.1621;chr01.1857;chr01.2180;chr02.0178;chr02.0266;chr02.0731;chr02.1410;chr02.1806;chr03.0078;chr03.0476;chr03.1400;chr04.0155;chr04.0156;chr04.1056;chr04.1190;chr05.0241;chr05.0248;chr05.0789;chr06.0323;chr07.0666;chr07.0668;chr07.0823;chr07.0845;chr08.901;chr09.567;chr10.784;chr13.170
GO:0044710	single-organism metabolic process	Biological process	169	1668	7.93233e-10	6.67129e-08	chr01.0206;chr01.0208;chr01.0292;chr01.0359;chr01.0395;chr01.0447;chr01.0495;chr01.0561;chr01.0662;chr01.0692;chr01.0775;chr01.0879;chr01.0904;chr01.0981;chr01.1035;chr01.1105;chr01.1106;chr01.1147;chr01.1150;chr01.1300;chr01.1519;chr01.1521;chr01.1620;chr01.1691;chr01.1820;chr01.1857;chr01.1924;chr01.1979;chr01.2042;chr01.2060;chr01.2061;chr01.2079;chr01.2124;chr01.2150;chr02.0266;chr02.0414;chr…
GO:1902850	microtubule cytoskeleton organization involved in mitosis	Biological process	24	85	9.59414e-10	7.8672e-08	chr01.1153;chr01.1621;chr01.1857;chr02.0178;chr02.0266;chr02.0731;chr02.1410;chr02.1806;chr03.0078;chr03.0476;chr03.1400;chr04.1056;chr04.1190;chr05.0241;chr05.0248;chr05.0789;chr06.0323;chr07.0666;chr07.0668;chr07.0823;chr07.0845;chr09.567;chr10.784;chr13.170
GO:0006310	DNA recombination	Biological process	22	73	1.24439e-09	9.95514e-08	chr01.0359;chr01.1300;chr01.1519;chr01.1521;chr01.1820;chr01.2124;chr02.0597;chr03.1108;chr04.1017;chr04.1190;chr04.1378;chr06.0026;chr07.0663;chr07.0697;chr07.0846;chr09.893;chr10.022;chr10.109;chr10.370;chr11.328;chr12.352;chrX.0231
GO:0006325	chromatin organization	Biological process	52	321	1.89166e-09	1.47729e-07	chr01.0060;chr01.0292;chr01.0395;chr01.0561;chr01.0775;chr01.0904;chr01.1105;chr01.1150;chr01.1691;chr01.1820;chr01.2065;chr02.0266;chr02.0731;chr03.0398;chr03.0823;chr03.1108;chr04.1281;chr04.1364;chr04.1475;chr05.0914;chr06.0119;chr06.0334;chr06.0387;chr06.1124;chr07.0044;chr07.0191;chr07.0729;chr07.0764;chr07.0765;chr07.0846;chr08.061;chr08.161;chr08.677;chr09.559;chr09.798;chr09.799;chr09.800…
GO:0051304	chromosome separation	Biological process	17	45	1.98536e-09	1.51442e-07	chr01.0359;chr01.1454;chr01.1512;chr01.2180;chr02.1586;chr03.1108;chr03.1196;chr04.0649;chr04.1017;chr04.1446;chr06.0677;chr07.0729;chr07.0845;chr07.0910;chr07.1015;chr13.160;chrX.0098
GO:0000075	cell cycle checkpoint	Biological process	19	57	2.58331e-09	1.92574e-07	chr01.0447;chr01.1035;chr01.1150;chr01.2061;chr02.1586;chr03.0229;chr03.0587;chr04.0341;chr04.0649;chr06.0026;chr06.0677;chr07.0663;chr07.0729;chr07.1015;chr08.792;chr09.627;chr10.370;chr11.366;chr13.160
GO:0044786	cell cycle DNA replication	Biological process	14	31	3.39657e-09	2.47572e-07	chr01.1820;chr02.1452;chr02.1956;chr03.0229;chr03.0550;chr03.1249;chr04.0124;chr04.1017;chr04.1266;chr06.0176;chr07.0764;chr09.351;chr09.893;chr11.328
GO:0044770	cell cycle phase transition	Biological process	28	119	3.66499e-09	2.6133e-07	chr01.0447;chr01.1025;chr01.1035;chr01.1150;chr01.1454;chr01.1562;chr01.1820;chr02.0597;chr02.1586;chr02.1956;chr03.0229;chr03.0550;chr04.0124;chr04.0341;chr04.0649;chr05.1094;chr06.0264;chr06.0677;chr07.0663;chr07.0729;chr07.0845;chr07.1015;chr08.061;chr09.893;chr10.370;chr11.366;chr13.160;chrX.0098
GO:0006270	DNA replication initiation	Biological process	10	15	4.2715e-09	2.98096e-07	chr01.1820;chr01.1857;chr01.1899;chr02.0178;chr02.0597;chr02.0880;chr06.0176;chr07.0764;chr08.061;chr09.893
GO:0072686	mitotic spindle	Cellular component	12	25	1.39058e-08	3.41686e-07	chr01.1621;chr02.1410;chr02.1806;chr03.0476;chr03.1400;chr05.0241;chr05.0789;chr06.0323;chr07.0823;chr09.567;chr11.366;chr13.170
GO:0005856	cytoskeleton	Cellular component	52	352	1.53077e-08	3.59035e-07	chr01.0189;chr01.0395;chr01.1153;chr01.1454;chr01.1516;chr01.1519;chr01.1521;chr01.1621;chr01.2180;chr01.2224;chr02.0266;chr02.0731;chr02.1410;chr02.1586;chr02.1806;chr02.1878;chr03.0013;chr03.0078;chr03.0267;chr03.0476;chr03.0525;chr03.0526;chr03.1400;chr04.0296;chr04.1056;chr04.1067;chr04.1190;chr05.0241;chr05.0789;chr05.1094;chr06.0264;chr06.0323;chr06.0677;chr06.0694;chr07.0342;chr07.0666;chr…
GO:0006272	leading strand elongation	Biological process	7	7	6.49102e-09	4.34501e-07	chr03.0014;chr04.0306;chr09.362;chr09.627;chr10.784;chr13.309;scaffold.73
GO:0051783	regulation of nuclear division	Biological process	20	66	6.44085e-09	4.34501e-07	chr01.1025;chr01.1454;chr02.1586;chr03.0587;chr03.1243;chr03.1400;chr04.0649;chr04.1056;chr04.1190;chr06.0026;chr06.0264;chr06.0677;chr07.0342;chr07.0729;chr07.0845;chr07.1015;chr09.798;chr10.370;chr13.160;chrX.0098
GO:0000724	double-strand break repair via homologous recombination	Biological process	16	43	7.76678e-09	4.99511e-07	chr01.1300;chr01.1519;chr01.1521;chr01.1820;chr01.2124;chr02.0597;chr04.1378;chr07.0663;chr07.0846;chr09.893;chr10.022;chr10.109;chr10.370;chr11.328;chr12.352;chrX.0231
GO:0000725	recombinational repair	Biological process	16	43	7.76678e-09	4.99511e-07	chr01.1300;chr01.1519;chr01.1521;chr01.1820;chr01.2124;chr02.0597;chr04.1378;chr07.0663;chr07.0846;chr09.893;chr10.022;chr10.109;chr10.370;chr11.328;chr12.352;chrX.0231
GO:0000794	condensed nuclear chromosome	Cellular component	14	36	2.38512e-08	5.35097e-07	chr01.0359;chr01.1512;chr02.0266;chr02.0731;chr03.0267;chr04.1378;chr04.1446;chr06.0677;chr07.0697;chr07.0729;chr07.0910;chr10.022;chr10.370;chr13.160
GO:0045786	negative regulation of cell cycle	Biological process	25	101	8.54741e-09	5.39144e-07	chr01.0447;chr01.1025;chr01.1035;chr01.1150;chr01.1562;chr01.2061;chr01.2224;chr02.1586;chr03.0229;chr03.0550;chr03.0587;chr04.0341;chr04.0649;chr06.0026;chr06.0677;chr07.0663;chr07.0729;chr07.1015;chr08.792;chr09.627;chr10.370;chr11.366;chr13.160;chrX.1699;chrX.1772
GO:0044428	nuclear part	Cellular component	108	1005	2.63496e-08	5.66517e-07	chr01.0060;chr01.0292;chr01.0359;chr01.0378;chr01.0447;chr01.0585;chr01.0692;chr01.0775;chr01.0904;chr01.1105;chr01.1512;chr01.1621;chr01.1691;chr01.1819;chr01.1820;chr01.1857;chr01.1899;chr02.0178;chr02.0266;chr02.0366;chr02.0444;chr02.0597;chr02.0731;chr02.0852;chr02.0880;chr02.1037;chr02.1550;chr02.1687;chr02.1760;chr02.1907;chr02.1956;chr03.0229;chr03.0267;chr03.0550;chr03.0577;chr03.0823;chr…
GO:0000796	condensin complex	Cellular component	7	8	3.95716e-08	7.56257e-07	chr01.0359;chr01.1512;chr03.0874;chr03.1196;chr04.0988;chr04.1446;chr07.0910
GO:0030894	replisome	Cellular component	7	8	3.95716e-08	7.56257e-07	chr02.0444;chr02.1907;chr04.0306;chr04.1266;chr09.595;chr10.106;chr13.309
GO:0043601	nuclear replisome	Cellular component	7	8	3.95716e-08	7.56257e-07	chr02.0444;chr02.1907;chr04.0306;chr04.1266;chr09.595;chr10.106;chr13.309
GO:0007076	mitotic chromosome condensation	Biological process	11	20	1.23553e-08	7.64628e-07	chr01.0359;chr01.1512;chr01.1857;chr02.0178;chr02.0266;chr02.0731;chr03.1196;chr04.0124;chr04.0988;chr04.1446;chr07.0910
GO:0061640	cytoskeleton-dependent cytokinesis	Biological process	25	103	1.31552e-08	7.99054e-07	chr01.0395;chr01.1105;chr01.1153;chr02.0245;chr02.0266;chr02.0731;chr02.1410;chr02.1806;chr02.1888;chr03.0476;chr04.0155;chr04.0156;chr04.0577;chr04.0988;chr04.1190;chr05.0241;chr05.0789;chr05.1013;chr05.1094;chr06.0323;chr07.1015;chr13.170;chr13.192;chrX.1927;scaffold.33
GO:0010948	negative regulation of cell cycle process	Biological process	20	69	1.51209e-08	9.01756e-07	chr01.1025;chr01.1035;chr01.1150;chr01.1562;chr01.2224;chr02.1586;chr03.0550;chr03.0587;chr04.0341;chr04.0649;chr06.0026;chr06.0677;chr07.0663;chr07.0729;chr07.1015;chr10.370;chr11.366;chr13.160;chrX.1699;chrX.1772
GO:0099513	polymeric cytoskeletal fiber	Cellular component	17	56	5.5259e-08	1.01834e-06	chr01.1454;chr01.1621;chr01.2180;chr02.0266;chr02.0731;chr02.1410;chr02.1586;chr03.0476;chr03.1400;chr04.0296;chr05.0241;chr05.0789;chr07.0823;chr07.0845;chr07.1015;chr09.567;chr13.170
GO:0031261	DNA replication preinitiation complex	Cellular component	6	6	8.05382e-08	1.29868e-06	chr01.1820;chr02.0597;chr02.1956;chr03.0577;chr06.0176;chr09.893
GO:0032133	chromosome passenger complex	Cellular component	6	6	8.05382e-08	1.29868e-06	chr01.0395;chr02.0266;chr02.0731;chr02.1806;chr06.0323;chr13.192
GO:1990385	meiotic spindle midzone	Cellular component	6	6	8.05382e-08	1.29868e-06	chr01.0395;chr02.0266;chr02.0731;chr02.1806;chr06.0323;chr13.192
GO:0005813	centrosome	Cellular component	22	92	7.57036e-08	1.29868e-06	chr01.1519;chr01.1521;chr01.2180;chr01.2224;chr02.0266;chr02.0731;chr02.1878;chr03.0013;chr03.0476;chr05.0241;chr06.0264;chr06.0677;chr06.0694;chr07.0342;chr07.0666;chr07.0668;chr07.0729;chr08.061;chr08.901;chr09.386;chr13.160;chr13.170
GO:0044772	mitotic cell cycle phase transition	Biological process	26	113	2.21995e-08	1.30025e-06	chr01.0447;chr01.1025;chr01.1035;chr01.1150;chr01.1454;chr01.1562;chr01.1820;chr02.0597;chr02.1586;chr02.1956;chr03.0550;chr04.0341;chr04.0649;chr05.1094;chr06.0264;chr06.0677;chr07.0663;chr07.0729;chr07.0845;chr07.1015;chr08.061;chr09.893;chr10.370;chr11.366;chr13.160;chrX.0098
GO:0000910	cytokinesis	Biological process	25	106	2.45491e-08	1.41265e-06	chr01.0395;chr01.1105;chr01.1153;chr02.0245;chr02.0266;chr02.0731;chr02.1410;chr02.1806;chr02.1888;chr03.0476;chr04.0155;chr04.0156;chr04.0577;chr04.0988;chr04.1190;chr05.0241;chr05.0789;chr05.1013;chr05.1094;chr06.0323;chr07.1015;chr13.170;chr13.192;chrX.1927;scaffold.33
GO:0044815	DNA packaging complex	Cellular component	8	12	1.33028e-07	2.08008e-06	chr01.0359;chr01.1512;chr03.0823;chr03.0874;chr03.1196;chr04.0988;chr04.1446;chr07.0910
GO:0044446	intracellular organelle part	Cellular component	189	2152	1.88363e-07	2.85869e-06	chr01.0060;chr01.0189;chr01.0206;chr01.0208;chr01.0292;chr01.0359;chr01.0378;chr01.0395;chr01.0447;chr01.0585;chr01.0662;chr01.0692;chr01.0775;chr01.0904;chr01.1105;chr01.1153;chr01.1300;chr01.1454;chr01.1512;chr01.1516;chr01.1519;chr01.1521;chr01.1621;chr01.1691;chr01.1819;chr01.1820;chr01.1857;chr01.1899;chr01.1924;chr01.2180;chr01.2224;chr02.0178;chr02.0266;chr02.0366;chr02.0444;chr02.0597;chr…
GO:0051782	negative regulation of cell division	Biological process	10	18	5.16326e-08	2.87042e-06	chr01.1025;chr02.1586;chr03.0587;chr04.0649;chr06.0026;chr06.0677;chr07.0729;chr07.1015;chr10.370;chr13.160
GO:0051784	negative regulation of nuclear division	Biological process	10	18	5.16326e-08	2.87042e-06	chr01.1025;chr02.1586;chr03.0587;chr04.0649;chr06.0026;chr06.0677;chr07.0729;chr07.1015;chr10.370;chr13.160
GO:0005815	microtubule organizing center	Cellular component	23	105	2.15059e-07	3.17058e-06	chr01.1519;chr01.1521;chr01.2180;chr01.2224;chr02.0266;chr02.0731;chr02.1878;chr03.0013;chr03.0078;chr03.0476;chr05.0241;chr06.0264;chr06.0677;chr06.0694;chr07.0342;chr07.0666;chr07.0668;chr07.0729;chr08.061;chr08.901;chr09.386;chr13.160;chr13.170
GO:0000779	condensed chromosome, centromeric region	Cellular component	10	21	2.59148e-07	3.71445e-06	chr01.0359;chr02.0266;chr02.0731;chr02.1586;chr03.0267;chr06.0677;chr07.0729;chr07.1015;chr13.160;chr13.170
GO:0000785	chromatin	Cellular component	33	193	2.79463e-07	3.89737e-06	chr01.0060;chr01.0292;chr01.0395;chr01.0904;chr01.1105;chr01.1512;chr01.1691;chr01.1857;chr02.1037;chr03.0229;chr03.0267;chr03.0550;chr03.0823;chr03.0874;chr03.1196;chr04.0988;chr04.1364;chr04.1446;chr06.0119;chr06.0387;chr06.0605;chr07.0044;chr07.0191;chr07.0910;chr08.161;chr08.677;chr10.022;chr13.122;chr13.192;chr13.320;chrX.0959;chrX.1629;chrX.1687
GO:0031981	nuclear lumen	Cellular component	86	777	3.26426e-07	4.43253e-06	chr01.0060;chr01.0292;chr01.0359;chr01.0447;chr01.0585;chr01.0692;chr01.0775;chr01.0904;chr01.1105;chr01.1512;chr01.1621;chr01.1691;chr01.1820;chr01.1857;chr01.1899;chr02.0178;chr02.0266;chr02.0444;chr02.0597;chr02.0731;chr02.0880;chr02.1037;chr02.1687;chr02.1760;chr02.1907;chr02.1956;chr03.0229;chr03.0267;chr03.0577;chr03.0823;chr03.1108;chr03.1346;chr03.1789;chr04.0124;chr04.0180;chr04.0306;chr…
GO:0016572	histone phosphorylation	Biological process	10	19	1.02425e-07	5.50744e-06	chr01.0395;chr01.0561;chr01.1150;chr02.0266;chr02.0731;chr08.061;chr11.366;chr13.192;chrX.1699;chrX.1772
GO:0043933	macromolecular complex subunit organization	Biological process	100	895	1.01872e-07	5.50744e-06	chr01.0060;chr01.0292;chr01.0395;chr01.0561;chr01.0683;chr01.0775;chr01.0904;chr01.1105;chr01.1150;chr01.1153;chr01.1516;chr01.1519;chr01.1521;chr01.1621;chr01.1691;chr01.1819;chr01.1820;chr01.1857;chr01.2065;chr01.2180;chr02.0178;chr02.0266;chr02.0731;chr02.1410;chr02.1806;chr03.0078;chr03.0398;chr03.0432;chr03.0476;chr03.0823;chr03.1108;chr03.1400;chr04.0155;chr04.0156;chr04.0547;chr04.0577;chr…
GO:1901990	regulation of mitotic cell cycle phase transition	Biological process	22	91	1.07873e-07	5.70684e-06	chr01.1035;chr01.1150;chr01.1454;chr01.1562;chr01.1820;chr02.0597;chr02.1586;chr02.1956;chr03.0550;chr04.0341;chr04.0649;chr06.0264;chr06.0677;chr07.0663;chr07.0729;chr07.1015;chr08.061;chr09.893;chr10.370;chr11.366;chr13.160;chrX.0098
GO:0072687	meiotic spindle	Cellular component	7	10	5.28103e-07	6.98721e-06	chr01.0395;chr01.2180;chr02.0266;chr02.0731;chr02.1806;chr06.0323;chr13.192
GO:0033554	cellular response to stress	Biological process	66	513	1.63961e-07	8.40302e-06	chr01.0206;chr01.0208;chr01.0359;chr01.0447;chr01.0692;chr01.1035;chr01.1105;chr01.1150;chr01.1300;chr01.1519;chr01.1521;chr01.1620;chr01.1820;chr01.2061;chr01.2124;chr02.0597;chr02.1907;chr03.0014;chr03.0204;chr03.0229;chr03.0432;chr03.0550;chr03.1108;chr04.0018;chr04.0180;chr04.0306;chr04.1011;chr04.1013;chr04.1266;chr04.1378;chr04.1442;chr06.0026;chr06.0100;chr06.0119;chr06.1172;chr07.0029;chr…
GO:1901987	regulation of cell cycle phase transition	Biological process	22	93	1.63411e-07	8.40302e-06	chr01.1035;chr01.1150;chr01.1454;chr01.1562;chr01.1820;chr02.0597;chr02.1586;chr02.1956;chr03.0550;chr04.0341;chr04.0649;chr06.0264;chr06.0677;chr07.0663;chr07.0729;chr07.1015;chr08.061;chr09.893;chr10.370;chr11.366;chr13.160;chrX.0098
GO:0044422	organelle part	Cellular component	191	2215	6.87239e-07	8.64916e-06	chr01.0060;chr01.0189;chr01.0206;chr01.0208;chr01.0292;chr01.0359;chr01.0378;chr01.0395;chr01.0447;chr01.0585;chr01.0662;chr01.0692;chr01.0775;chr01.0904;chr01.1105;chr01.1153;chr01.1300;chr01.1454;chr01.1512;chr01.1516;chr01.1519;chr01.1521;chr01.1621;chr01.1691;chr01.1819;chr01.1820;chr01.1857;chr01.1899;chr01.1924;chr01.2180;chr01.2224;chr02.0178;chr02.0266;chr02.0366;chr02.0444;chr02.0597;chr…
GO:0043229	intracellular organelle	Cellular component	280	3608	6.75709e-07	8.64916e-06	chr01.0060;chr01.0070;chr01.0189;chr01.0206;chr01.0208;chr01.0225;chr01.0292;chr01.0359;chr01.0378;chr01.0395;chr01.0447;chr01.0495;chr01.0561;chr01.0585;chr01.0589;chr01.0662;chr01.0674;chr01.0692;chr01.0775;chr01.0904;chr01.1025;chr01.1105;chr01.1150;chr01.1153;chr01.1300;chr01.1454;chr01.1512;chr01.1516;chr01.1519;chr01.1521;chr01.1562;chr01.1621;chr01.1629;chr01.1667;chr01.1691;chr01.1819;chr…
GO:0007093	mitotic cell cycle checkpoint	Biological process	15	46	1.77291e-07	8.81082e-06	chr01.1035;chr01.1150;chr01.2061;chr02.1586;chr03.0229;chr04.0341;chr04.0649;chr06.0026;chr06.0677;chr07.0663;chr07.0729;chr07.1015;chr10.370;chr11.366;chr13.160
GO:0007127	meiosis I	Biological process	21	86	1.75699e-07	8.81082e-06	chr01.2180;chr02.1410;chr02.1806;chr03.0267;chr03.1108;chr03.1243;chr04.0155;chr04.0156;chr04.1017;chr04.1190;chr04.1378;chr05.0789;chr06.0026;chr06.0264;chr06.0323;chr06.0677;chr07.0697;chr07.0846;chr10.022;chr10.109;chrX.1629
GO:0007088	regulation of mitotic nuclear division	Biological process	17	60	2.68063e-07	1.31231e-05	chr01.1025;chr01.1454;chr02.1586;chr03.1243;chr03.1400;chr04.0649;chr04.1056;chr04.1190;chr06.0264;chr06.0677;chr07.0342;chr07.0729;chr07.0845;chr07.1015;chr09.798;chr13.160;chrX.0098
GO:0000808	origin recognition complex	Cellular component	5	5	1.23357e-06	1.44664e-05	chr01.1857;chr01.1899;chr02.0178;chr02.0880;chr06.0176
GO:0005664	nuclear origin of replication recognition complex	Cellular component	5	5	1.23357e-06	1.44664e-05	chr01.1857;chr01.1899;chr02.0178;chr02.0880;chr06.0176
GO:0031391	Elg1 RFC-like complex	Cellular component	5	5	1.23357e-06	1.44664e-05	chr03.0014;chr04.1442;chr09.362;chr09.627;scaffold.73
GO:1990023	mitotic spindle midzone	Cellular component	7	11	1.36995e-06	1.57088e-05	chr02.1410;chr02.1806;chr03.0476;chr05.0241;chr05.0789;chr06.0323;chr13.170
GO:0051306	mitotic sister chromatid separation	Biological process	12	31	3.66594e-07	1.76828e-05	chr01.1454;chr01.2180;chr02.1586;chr04.0649;chr04.1446;chr06.0677;chr07.0729;chr07.0845;chr07.0910;chr07.1015;chr13.160;chrX.0098
GO:0007062	sister chromatid cohesion	Biological process	13	37	4.45198e-07	2.1163e-05	chr02.1037;chr03.0014;chr03.0267;chr03.0550;chr05.0171;chr06.0605;chr07.0729;chr08.161;chr09.362;chr09.627;chr13.160;chrX.1629;scaffold.73
GO:0008608	attachment of spindle microtubules to kinetochore	Biological process	7	10	6.49818e-07	3.00198e-05	chr01.2180;chr02.0266;chr02.0731;chr02.1410;chr05.0789;chr05.1094;chr13.170
GO:0045005	DNA-dependent DNA replication maintenance of fidelity	Biological process	7	10	6.49818e-07	3.00198e-05	chr02.1907;chr03.0229;chr03.1108;chr04.0306;chrX.0231;chrX.1699;chrX.1772
GO:0043226	organelle	Cellular component	280	3648	2.83462e-06	3.17971e-05	chr01.0060;chr01.0070;chr01.0189;chr01.0206;chr01.0208;chr01.0225;chr01.0292;chr01.0359;chr01.0378;chr01.0395;chr01.0447;chr01.0495;chr01.0561;chr01.0585;chr01.0589;chr01.0662;chr01.0674;chr01.0692;chr01.0775;chr01.0904;chr01.1025;chr01.1105;chr01.1150;chr01.1153;chr01.1300;chr01.1454;chr01.1512;chr01.1516;chr01.1519;chr01.1521;chr01.1562;chr01.1621;chr01.1629;chr01.1667;chr01.1691;chr01.1819;chr…
GO:0006273	lagging strand elongation	Biological process	5	5	1.43404e-06	6.44335e-05	chr04.0177;chr04.1013;chr09.351;chr13.122;chr13.309
GO:0030953	astral microtubule organization	Biological process	5	5	1.43404e-06	6.44335e-05	chr03.0078;chr07.0666;chr07.0668;chr08.901;chr13.170
GO:0000226	microtubule cytoskeleton organization	Biological process	42	288	1.49717e-06	6.54761e-05	chr01.0189;chr01.0683;chr01.1153;chr01.1516;chr01.1519;chr01.1521;chr01.1621;chr01.1857;chr01.2180;chr01.2224;chr02.0178;chr02.0266;chr02.0731;chr02.1410;chr02.1806;chr02.1878;chr03.0078;chr03.0476;chr03.1243;chr03.1400;chr04.0155;chr04.0156;chr04.1056;chr04.1190;chr05.0241;chr05.0248;chr05.0789;chr06.0323;chr06.0694;chr07.0666;chr07.0668;chr07.0823;chr07.0845;chr08.061;chr08.901;chr09.386;chr09.…
GO:0045930	negative regulation of mitotic cell cycle	Biological process	17	67	1.49516e-06	6.54761e-05	chr01.1035;chr01.1150;chr01.1562;chr01.2061;chr02.1586;chr03.0229;chr03.0550;chr04.0341;chr04.0649;chr06.0026;chr06.0677;chr07.0663;chr07.0729;chr07.1015;chr10.370;chr11.366;chr13.160
GO:0003688	DNA replication origin binding	Molecular function	6	6	9.52051e-08	6.66436e-05	chr01.1820;chr01.1857;chr01.1899;chr02.0178;chr06.0176;chr07.0764
GO:0005828	kinetochore microtubule	Cellular component	7	13	6.33989e-06	6.96039e-05	chr02.1410;chr02.1586;chr03.0476;chr05.0241;chr05.0789;chr07.1015;chr13.170
GO:0033260	nuclear DNA replication	Biological process	7	11	1.68243e-06	7.26101e-05	chr01.1820;chr02.1956;chr03.0229;chr04.0124;chr06.0176;chr09.351;chr09.893
GO:0005663	DNA replication factor C complex	Cellular component	5	6	6.9987e-06	7.37006e-05	chr03.0014;chr04.1442;chr09.362;chr09.627;scaffold.73
GO:0031298	replication fork protection complex	Cellular component	5	6	6.9987e-06	7.37006e-05	chr01.1820;chr02.0597;chr03.0229;chr07.0764;chr09.893
GO:1901991	negative regulation of mitotic cell cycle phase transition	Biological process	14	48	2.10701e-06	8.9753e-05	chr01.1035;chr01.1150;chr01.1562;chr02.1586;chr03.0550;chr04.0341;chr04.0649;chr06.0677;chr07.0663;chr07.0729;chr07.1015;chr10.370;chr11.366;chr13.160
GO:2001020	regulation of response to DNA damage stimulus	Biological process	11	30	2.14997e-06	9.04088e-05	chr01.0359;chr01.1519;chr01.1521;chr04.0180;chr04.1378;chr09.798;chr10.109;chr12.352;chrX.1525;chrX.1699;chrX.1772
GO:0005875	microtubule associated complex	Cellular component	21	111	8.86943e-06	9.15325e-05	chr01.0395;chr01.1516;chr02.0266;chr02.0731;chr02.1410;chr02.1806;chr03.0078;chr03.0476;chr03.0525;chr03.0526;chr03.1400;chr04.1190;chr05.0241;chr05.0789;chr06.0323;chr07.0666;chr07.0668;chr07.0823;chr07.0845;chr08.796;chr13.192
GO:0003682	chromatin binding	Molecular function	29	153	2.77024e-07	9.69584e-05	chr01.0292;chr01.0359;chr01.0447;chr01.0775;chr01.1512;chr01.1691;chr01.1820;chr01.1857;chr03.0204;chr03.0267;chr03.0874;chr03.1196;chr04.1281;chr04.1446;chr06.0119;chr06.0605;chr06.1112;chr06.1124;chr07.0191;chr07.0910;chr09.798;chr09.828;chrX.0959;chrX.1525;chrX.1629;chrX.1687;chrX.1699;chrX.1772;scaffold.62
GO:1901988	negative regulation of cell cycle phase transition	Biological process	14	49	2.76929e-06	0.000114978	chr01.1035;chr01.1150;chr01.1562;chr02.1586;chr03.0550;chr04.0341;chr04.0649;chr06.0677;chr07.0663;chr07.0729;chr07.1015;chr10.370;chr11.366;chr13.160
GO:0000940	condensed chromosome outer kinetochore	Cellular component	6	10	1.34467e-05	0.000133433	chr02.1586;chr06.0677;chr07.0729;chr07.1015;chr13.160;chr13.170
GO:0043231	intracellular membrane-bounded organelle	Cellular component	249	3189	1.31903e-05	0.000133433	chr01.0060;chr01.0070;chr01.0206;chr01.0208;chr01.0225;chr01.0292;chr01.0359;chr01.0378;chr01.0447;chr01.0495;chr01.0561;chr01.0585;chr01.0589;chr01.0662;chr01.0674;chr01.0692;chr01.0775;chr01.0904;chr01.1025;chr01.1105;chr01.1150;chr01.1300;chr01.1512;chr01.1519;chr01.1521;chr01.1562;chr01.1621;chr01.1629;chr01.1667;chr01.1691;chr01.1819;chr01.1820;chr01.1857;chr01.1899;chr01.1924;chr01.1979;chr…
GO:0070192	chromosome organization involved in meiotic cell cycle	Biological process	14	50	3.61091e-06	0.000148047	chr01.0359;chr01.0495;chr01.1150;chr01.1512;chr03.0267;chr04.1378;chr04.1446;chr07.0697;chr07.0729;chr10.022;chr10.370;chr13.160;chrX.1629;chrX.1666
GO:0000799	nuclear condensin complex	Cellular component	4	4	1.88446e-05	0.000180071	chr01.0359;chr01.1512;chr04.1446;chr07.0910
GO:0000811	GINS complex	Cellular component	4	4	1.88446e-05	0.000180071	chr02.0597;chr02.1956;chr03.0577;chr09.893
GO:0009263	deoxyribonucleotide biosynthetic process	Biological process	6	9	6.79209e-06	0.000271684	chr01.0662;chr01.2042;chr03.0481;chr03.1361;chr04.1354;chr05.0814
GO:2000779	regulation of double-strand break repair	Biological process	6	9	6.79209e-06	0.000271684	chr01.0359;chr01.1519;chr01.1521;chr04.1378;chr12.352;chrX.1525
GO:0043227	membrane-bounded organelle	Cellular component	249	3218	3.24304e-05	0.000304256	chr01.0060;chr01.0070;chr01.0206;chr01.0208;chr01.0225;chr01.0292;chr01.0359;chr01.0378;chr01.0447;chr01.0495;chr01.0561;chr01.0585;chr01.0589;chr01.0662;chr01.0674;chr01.0692;chr01.0775;chr01.0904;chr01.1025;chr01.1105;chr01.1150;chr01.1300;chr01.1512;chr01.1519;chr01.1521;chr01.1562;chr01.1621;chr01.1629;chr01.1667;chr01.1691;chr01.1819;chr01.1820;chr01.1857;chr01.1899;chr01.1924;chr01.1979;chr…
GO:0006282	regulation of DNA repair	Biological process	8	18	1.03358e-05	0.00040359	chr01.0359;chr01.1519;chr01.1521;chr04.1378;chr12.352;chrX.1525;chrX.1699;chrX.1772
GO:1904666	regulation of ubiquitin protein ligase activity	Biological process	8	18	1.03358e-05	0.00040359	chr01.1025;chr02.1586;chr04.0649;chr06.0264;chr06.0677;chr07.0729;chr07.1015;chr13.160
GO:0031570	DNA integrity checkpoint	Biological process	12	41	1.09597e-05	0.000422914	chr01.0447;chr01.1035;chr01.1150;chr01.2061;chr03.0229;chr04.0341;chr06.0026;chr07.0663;chr08.792;chr09.627;chr10.370;chr11.366
GO:0007140	male meiosis	Biological process	17	77	1.15243e-05	0.000439531	chr01.0359;chr02.1410;chr02.1878;chr02.1888;chr04.0155;chr04.0156;chr04.1190;chr05.0789;chr05.1013;chr06.0694;chr07.0729;chr07.0845;chr07.1015;chr11.366;chr13.160;chr13.170;chrX.1927
GO:0000281	mitotic cytokinesis	Biological process	15	62	1.17038e-05	0.000441246	chr01.0395;chr01.1105;chr01.1153;chr02.0245;chr02.0266;chr02.0731;chr02.1806;chr03.0476;chr04.0988;chr05.0241;chr05.1094;chr06.0323;chr13.192;chrX.1927;scaffold.33
GO:0000777	condensed chromosome kinetochore	Cellular component	6	12	5.27759e-05	0.000486293	chr02.1586;chr06.0677;chr07.0729;chr07.1015;chr13.160;chr13.170
GO:0016568	chromatin modification	Biological process	37	263	1.51036e-05	0.000556629	chr01.0060;chr01.0292;chr01.0395;chr01.0561;chr01.0775;chr01.0904;chr01.1105;chr01.1150;chr01.1691;chr01.1820;chr02.0266;chr02.0731;chr03.1108;chr04.1281;chr04.1364;chr05.0914;chr06.0334;chr06.0387;chr07.0044;chr07.0729;chr07.0846;chr08.061;chr08.161;chr08.677;chr09.798;chr09.799;chr09.800;chr11.366;chr13.160;chr13.192;chr13.460;chrX.0627;chrX.0959;chrX.1525;chrX.1596;chrX.1699;chrX.1772
GO:0044711	single-organism biosynthetic process	Biological process	69	617	1.50221e-05	0.000556629	chr01.0662;chr01.1105;chr01.1147;chr01.1820;chr01.1857;chr01.1924;chr01.2042;chr01.2150;chr02.0414;chr02.1070;chr02.1351;chr02.1452;chr02.1550;chr02.1956;chr03.0229;chr03.0481;chr03.0550;chr03.0551;chr03.0750;chr03.1249;chr03.1361;chr03.1597;chr04.0018;chr04.0124;chr04.0155;chr04.0156;chr04.0301;chr04.0666;chr04.1011;chr04.1017;chr04.1255;chr04.1266;chr04.1354;chr05.0389;chr05.0814;chr05.1102;chr…
GO:0040020	regulation of meiotic nuclear division	Biological process	6	10	1.60055e-05	0.000583312	chr01.1025;chr03.0587;chr03.1243;chr06.0026;chr06.0677;chr10.370
GO:0030496	midbody	Cellular component	8	23	6.88947e-05	0.000623678	chr02.0266;chr02.0731;chr02.1888;chr03.0476;chr04.1190;chr05.0241;chr07.0342;chr13.170
GO:0022414	reproductive process	Biological process	102	1023	1.76191e-05	0.000635063	chr01.0359;chr01.0495;chr01.0585;chr01.0692;chr01.0777;chr01.0828;chr01.0879;chr01.1025;chr01.1105;chr01.1150;chr01.1512;chr01.1516;chr01.1562;chr01.1629;chr01.1691;chr01.1857;chr01.2165;chr01.2180;chr01.2224;chr02.0243;chr02.0266;chr02.0399;chr02.0731;chr02.1410;chr02.1500;chr02.1550;chr02.1806;chr02.1878;chr02.1888;chr03.0078;chr03.0267;chr03.0432;chr03.0461;chr03.0550;chr03.0551;chr03.0587;chr…
GO:0099512	supramolecular fiber	Cellular component	20	118	7.6191e-05	0.000677837	chr01.1454;chr01.1621;chr01.2180;chr02.0266;chr02.0731;chr02.1410;chr02.1586;chr03.0476;chr03.1400;chr04.0296;chr04.0547;chr04.1067;chr05.0241;chr05.0789;chr07.0823;chr07.0845;chr07.1015;chr08.770;chr09.567;chr13.170
GO:0016043	cellular component organization	Biological process	204	2401	1.93989e-05	0.000691611	chr01.0060;chr01.0189;chr01.0206;chr01.0208;chr01.0292;chr01.0359;chr01.0395;chr01.0495;chr01.0561;chr01.0585;chr01.0589;chr01.0683;chr01.0775;chr01.0777;chr01.0879;chr01.0904;chr01.1025;chr01.1035;chr01.1105;chr01.1150;chr01.1153;chr01.1300;chr01.1454;chr01.1512;chr01.1516;chr01.1519;chr01.1521;chr01.1562;chr01.1620;chr01.1621;chr01.1691;chr01.1819;chr01.1820;chr01.1857;chr01.1924;chr01.2065;chr…
GO:0042393	histone binding	Molecular function	12	37	3.18174e-06	0.000742406	chr01.0292;chr01.0359;chr01.0447;chr01.1105;chr01.1512;chr01.2065;chr03.0285;chr04.1364;chr06.0168;chr13.122;chrX.1525;scaffold.62
GO:0000922	spindle pole	Cellular component	9	30	9.03051e-05	0.000751572	chr01.1621;chr02.0266;chr02.0731;chr03.0267;chr07.0666;chr07.0668;chr07.0823;chr07.0845;chr13.170
GO:0031974	membrane-enclosed lumen	Cellular component	91	956	8.97411e-05	0.000751572	chr01.0060;chr01.0292;chr01.0359;chr01.0447;chr01.0585;chr01.0662;chr01.0692;chr01.0775;chr01.0904;chr01.1105;chr01.1512;chr01.1621;chr01.1691;chr01.1820;chr01.1857;chr01.1899;chr02.0178;chr02.0266;chr02.0444;chr02.0597;chr02.0731;chr02.0880;chr02.1037;chr02.1351;chr02.1687;chr02.1760;chr02.1907;chr02.1956;chr03.0229;chr03.0267;chr03.0577;chr03.0823;chr03.1108;chr03.1346;chr03.1789;chr04.0124;chr…
GO:0043233	organelle lumen	Cellular component	91	956	8.97411e-05	0.000751572	chr01.0060;chr01.0292;chr01.0359;chr01.0447;chr01.0585;chr01.0662;chr01.0692;chr01.0775;chr01.0904;chr01.1105;chr01.1512;chr01.1621;chr01.1691;chr01.1820;chr01.1857;chr01.1899;chr02.0178;chr02.0266;chr02.0444;chr02.0597;chr02.0731;chr02.0880;chr02.1037;chr02.1351;chr02.1687;chr02.1760;chr02.1907;chr02.1956;chr03.0229;chr03.0267;chr03.0577;chr03.0823;chr03.1108;chr03.1346;chr03.1789;chr04.0124;chr…
GO:0070013	intracellular organelle lumen	Cellular component	91	956	8.97411e-05	0.000751572	chr01.0060;chr01.0292;chr01.0359;chr01.0447;chr01.0585;chr01.0662;chr01.0692;chr01.0775;chr01.0904;chr01.1105;chr01.1512;chr01.1621;chr01.1691;chr01.1820;chr01.1857;chr01.1899;chr02.0178;chr02.0266;chr02.0444;chr02.0597;chr02.0731;chr02.0880;chr02.1037;chr02.1351;chr02.1687;chr02.1760;chr02.1907;chr02.1956;chr03.0229;chr03.0267;chr03.0577;chr03.0823;chr03.1108;chr03.1346;chr03.1789;chr04.0124;chr…
GO:0000077	DNA damage checkpoint	Biological process	11	37	2.17512e-05	0.00076714	chr01.0447;chr01.1035;chr01.1150;chr01.2061;chr03.0229;chr06.0026;chr07.0663;chr08.792;chr09.627;chr10.370;chr11.366
GO:0051352	negative regulation of ligase activity	Biological process	7	15	2.57906e-05	0.000881179	chr01.1025;chr02.1586;chr04.0649;chr06.0677;chr07.0729;chr07.1015;chr13.160
GO:0051444	negative regulation of ubiquitin-protein transferase activity	Biological process	7	15	2.57906e-05	0.000881179	chr01.1025;chr02.1586;chr04.0649;chr06.0677;chr07.0729;chr07.1015;chr13.160
GO:1904667	negative regulation of ubiquitin protein ligase activity	Biological process	7	15	2.57906e-05	0.000881179	chr01.1025;chr02.1586;chr04.0649;chr06.0677;chr07.0729;chr07.1015;chr13.160
GO:0045835	negative regulation of meiotic nuclear division	Biological process	5	7	2.68315e-05	0.000907293	chr01.1025;chr03.0587;chr06.0026;chr06.0677;chr10.370
GO:0007143	female meiotic division	Biological process	11	38	2.87659e-05	0.000962778	chr01.2180;chr03.1243;chr04.1190;chr04.1378;chr04.1446;chr06.0264;chr06.0677;chr07.0729;chr07.0845;chr13.160;chr13.170
GO:0000003	reproduction	Biological process	103	1050	3.21685e-05	0.00105513	chr01.0359;chr01.0495;chr01.0585;chr01.0692;chr01.0777;chr01.0828;chr01.0879;chr01.1025;chr01.1105;chr01.1150;chr01.1512;chr01.1516;chr01.1562;chr01.1629;chr01.1691;chr01.1857;chr01.2165;chr01.2180;chr01.2224;chr02.0243;chr02.0266;chr02.0399;chr02.0731;chr02.1410;chr02.1500;chr02.1550;chr02.1806;chr02.1878;chr02.1888;chr03.0078;chr03.0267;chr03.0432;chr03.0461;chr03.0550;chr03.0551;chr03.0587;chr…
GO:0045448	mitotic cell cycle, embryonic	Biological process	10	32	3.19342e-05	0.00105513	chr01.0395;chr02.0245;chr02.0414;chr02.1452;chr02.1878;chr05.1094;chr06.0694;chr07.0439;chr09.395;chr13.192
GO:0009262	deoxyribonucleotide metabolic process	Biological process	6	11	3.31932e-05	0.00107796	chr01.0662;chr01.2042;chr03.0481;chr03.1361;chr04.1354;chr05.0814
GO:0090304	nucleic acid metabolic process	Biological process	143	1575	3.43371e-05	0.00110417	chr01.0060;chr01.0292;chr01.0359;chr01.0447;chr01.0495;chr01.0589;chr01.0692;chr01.0904;chr01.1035;chr01.1105;chr01.1150;chr01.1300;chr01.1519;chr01.1521;chr01.1629;chr01.1820;chr01.1857;chr01.1899;chr01.1924;chr01.2061;chr01.2124;chr01.2165;chr02.0178;chr02.0366;chr02.0399;chr02.0444;chr02.0597;chr02.0752;chr02.0880;chr02.0910;chr02.1037;chr02.1065;chr02.1351;chr02.1452;chr02.1550;chr02.1687;chr…
GO:0044763	single-organism cellular process	Biological process	324	4234	3.63043e-05	0.0011561	chr01.0070;chr01.0189;chr01.0206;chr01.0208;chr01.0225;chr01.0292;chr01.0359;chr01.0395;chr01.0447;chr01.0495;chr01.0561;chr01.0585;chr01.0589;chr01.0662;chr01.0674;chr01.0683;chr01.0692;chr01.0775;chr01.0777;chr01.0828;chr01.0879;chr01.0904;chr01.0981;chr01.1025;chr01.1035;chr01.1105;chr01.1106;chr01.1113;chr01.1147;chr01.1150;chr01.1153;chr01.1300;chr01.1454;chr01.1512;chr01.1516;chr01.1519;chr…
GO:0000780	condensed nuclear chromosome, centromeric region	Cellular component	6	14	0.00015304	0.00125347	chr02.0266;chr02.0731;chr03.0267;chr06.0677;chr07.0729;chr13.160
GO:0007091	metaphase/anaphase transition of mitotic cell cycle	Biological process	9	27	4.49762e-05	0.00141848	chr01.1454;chr02.1586;chr04.0649;chr06.0677;chr07.0729;chr07.0845;chr07.1015;chr13.160;chrX.0098
GO:0071822	protein complex subunit organization	Biological process	57	498	4.78099e-05	0.00149349	chr01.0683;chr01.0904;chr01.1105;chr01.1153;chr01.1516;chr01.1519;chr01.1521;chr01.1621;chr01.1819;chr01.1857;chr01.2065;chr01.2180;chr02.0178;chr02.0266;chr02.0731;chr02.1410;chr02.1806;chr03.0078;chr03.0432;chr03.0476;chr03.1108;chr03.1400;chr04.0155;chr04.0156;chr04.0547;chr04.0577;chr04.1056;chr04.1190;chr04.1364;chr05.0241;chr05.0248;chr05.0789;chr05.1196;chr06.0104;chr06.0119;chr06.0323;chr…
GO:1901360	organic cyclic compound metabolic process	Biological process	171	1968	4.96176e-05	0.00153534	chr01.0060;chr01.0292;chr01.0359;chr01.0447;chr01.0495;chr01.0589;chr01.0662;chr01.0692;chr01.0904;chr01.1035;chr01.1105;chr01.1106;chr01.1150;chr01.1300;chr01.1519;chr01.1521;chr01.1620;chr01.1629;chr01.1820;chr01.1857;chr01.1899;chr01.1924;chr01.1979;chr01.2042;chr01.2061;chr01.2124;chr01.2165;chr02.0178;chr02.0366;chr02.0399;chr02.0414;chr02.0444;chr02.0597;chr02.0752;chr02.0880;chr02.0910;chr…
GO:0051225	spindle assembly	Biological process	14	62	5.25517e-05	0.00161093	chr01.2180;chr02.1410;chr02.1806;chr03.0078;chr03.0476;chr03.1400;chr04.0155;chr04.0156;chr05.0241;chr05.0789;chr06.0323;chr07.0823;chr07.0845;chr13.170
GO:0007094	mitotic spindle assembly checkpoint	Biological process	6	12	6.25846e-05	0.0016826	chr02.1586;chr04.0649;chr06.0677;chr07.0729;chr07.1015;chr13.160
GO:0031577	spindle checkpoint	Biological process	6	12	6.25846e-05	0.0016826	chr02.1586;chr04.0649;chr06.0677;chr07.0729;chr07.1015;chr13.160
GO:0033048	negative regulation of mitotic sister chromatid segregation	Biological process	6	12	6.25846e-05	0.0016826	chr02.1586;chr04.0649;chr06.0677;chr07.0729;chr07.1015;chr13.160
GO:0045839	negative regulation of mitotic nuclear division	Biological process	6	12	6.25846e-05	0.0016826	chr02.1586;chr04.0649;chr06.0677;chr07.0729;chr07.1015;chr13.160
GO:0045841	negative regulation of mitotic metaphase/anaphase transition	Biological process	6	12	6.25846e-05	0.0016826	chr02.1586;chr04.0649;chr06.0677;chr07.0729;chr07.1015;chr13.160
GO:0051436	negative regulation of ubiquitin-protein ligase activity involved in mitotic cell cycle	Biological process	6	12	6.25846e-05	0.0016826	chr02.1586;chr04.0649;chr06.0677;chr07.0729;chr07.1015;chr13.160
GO:0051439	regulation of ubiquitin-protein ligase activity involved in mitotic cell cycle	Biological process	6	12	6.25846e-05	0.0016826	chr02.1586;chr04.0649;chr06.0677;chr07.0729;chr07.1015;chr13.160
GO:0071173	spindle assembly checkpoint	Biological process	6	12	6.25846e-05	0.0016826	chr02.1586;chr04.0649;chr06.0677;chr07.0729;chr07.1015;chr13.160
GO:0071174	mitotic spindle checkpoint	Biological process	6	12	6.25846e-05	0.0016826	chr02.1586;chr04.0649;chr06.0677;chr07.0729;chr07.1015;chr13.160
GO:2000816	negative regulation of mitotic sister chromatid separation	Biological process	6	12	6.25846e-05	0.0016826	chr02.1586;chr04.0649;chr06.0677;chr07.0729;chr07.1015;chr13.160
GO:0010965	regulation of mitotic sister chromatid separation	Biological process	9	28	6.23392e-05	0.0016826	chr01.1454;chr02.1586;chr04.0649;chr06.0677;chr07.0729;chr07.0845;chr07.1015;chr13.160;chrX.0098
GO:0044774	mitotic DNA integrity checkpoint	Biological process	9	28	6.23392e-05	0.0016826	chr01.1035;chr01.1150;chr01.2061;chr03.0229;chr04.0341;chr06.0026;chr07.0663;chr10.370;chr11.366
GO:0044784	metaphase/anaphase transition of cell cycle	Biological process	9	28	6.23392e-05	0.0016826	chr01.1454;chr02.1586;chr04.0649;chr06.0677;chr07.0729;chr07.0845;chr07.1015;chr13.160;chrX.0098
GO:0044773	mitotic DNA damage checkpoint	Biological process	8	22	5.92244e-05	0.0016826	chr01.1035;chr01.1150;chr01.2061;chr03.0229;chr06.0026;chr07.0663;chr10.370;chr11.366
GO:0007017	microtubule-based process	Biological process	46	377	5.89338e-05	0.0016826	chr01.0189;chr01.0683;chr01.1153;chr01.1516;chr01.1519;chr01.1521;chr01.1621;chr01.1857;chr01.2180;chr01.2224;chr02.0178;chr02.0266;chr02.0731;chr02.1410;chr02.1806;chr02.1878;chr03.0078;chr03.0476;chr03.0525;chr03.0526;chr03.1243;chr03.1400;chr04.0155;chr04.0156;chr04.1056;chr04.1190;chr05.0241;chr05.0248;chr05.0789;chr05.1094;chr06.0323;chr06.0694;chr07.0666;chr07.0668;chr07.0823;chr07.0845;chr…
GO:0016233	telomere capping	Biological process	5	8	6.75473e-05	0.00177244	chr01.1035;chr01.1150;chr07.0663;chr10.022;scaffold.32
GO:0031573	intra-S DNA damage checkpoint	Biological process	5	8	6.75473e-05	0.00177244	chr01.1035;chr01.2061;chr03.0229;chr06.0026;chr10.370
GO:0006950	response to stress	Biological process	97	992	6.75065e-05	0.00177244	chr01.0149;chr01.0150;chr01.0206;chr01.0208;chr01.0359;chr01.0447;chr01.0673;chr01.0692;chr01.0708;chr01.0879;chr01.1035;chr01.1105;chr01.1150;chr01.1300;chr01.1519;chr01.1521;chr01.1620;chr01.1820;chr01.2061;chr01.2124;chr01.2150;chr02.0597;chr02.1240;chr02.1550;chr02.1907;chr03.0014;chr03.0204;chr03.0229;chr03.0432;chr03.0550;chr03.1108;chr03.1361;chr03.1767;chr04.0018;chr04.0029;chr04.0180;chr…
GO:0051445	regulation of meiotic cell cycle	Biological process	7	17	6.91325e-05	0.00179964	chr01.1025;chr03.0587;chr03.1243;chr06.0026;chr06.0677;chr10.370;chr11.366
GO:0000784	nuclear chromosome, telomeric region	Cellular component	4	6	0.000253869	0.00195517	chr06.0176;chr07.0663;chr10.022;scaffold.32
GO:0030915	Smc5-Smc6 complex	Cellular component	4	6	0.000253869	0.00195517	chr01.0692;chr04.0180;chr10.109;chrX.0348
GO:0035323	male germline ring canal	Cellular component	4	6	0.000253869	0.00195517	chr02.1888;chr03.0476;chr05.0241;chrX.1927
GO:0042575	DNA polymerase complex	Cellular component	4	6	0.000253869	0.00195517	chr02.1907;chr04.0306;chr04.1266;chr10.106
GO:0006275	regulation of DNA replication	Biological process	8	23	8.54639e-05	0.00215632	chr01.1924;chr02.1037;chr03.0229;chr03.0550;chr04.1266;chr05.0171;chr08.061;chr09.395
GO:0006277	DNA amplification	Biological process	8	23	8.54639e-05	0.00215632	chr01.1105;chr01.1820;chr01.1857;chr02.0880;chr03.0550;chr09.028;chr09.395;chr10.784
GO:0000915	actomyosin contractile ring assembly	Biological process	9	29	8.502e-05	0.00215632	chr02.1806;chr03.0476;chr04.0155;chr04.0156;chr04.0577;chr05.0241;chr06.0323;chr13.170;chrX.1927
GO:0033047	regulation of mitotic sister chromatid segregation	Biological process	9	29	8.502e-05	0.00215632	chr01.1454;chr02.1586;chr04.0649;chr06.0677;chr07.0729;chr07.0845;chr07.1015;chr13.160;chrX.0098
GO:0033186	CAF-1 complex	Cellular component	3	3	0.000287131	0.00217882	chr01.1105;chr01.2065;chr11.328
GO:0010569	regulation of double-strand break repair via homologous recombination	Biological process	4	5	0.000100477	0.00245943	chr01.1519;chr01.1521;chr04.1378;chr12.352
GO:0034508	centromere complex assembly	Biological process	4	5	0.000100477	0.00245943	chr01.1621;chr03.1108;chr04.1364;chr07.0044
GO:1902969	mitotic DNA replication	Biological process	4	5	0.000100477	0.00245943	chr01.1820;chr02.1956;chr09.351;chr09.893
GO:0033045	regulation of sister chromatid segregation	Biological process	10	36	9.82816e-05	0.00245943	chr01.1454;chr02.1586;chr03.0550;chr04.0649;chr06.0677;chr07.0729;chr07.0845;chr07.1015;chr13.160;chrX.0098
GO:0044818	mitotic G2/M transition checkpoint	Biological process	6	13	0.000109581	0.00260452	chr01.1035;chr01.1150;chr04.0341;chr07.0663;chr10.370;chr11.366
GO:1902100	negative regulation of metaphase/anaphase transition of cell cycle	Biological process	6	13	0.000109581	0.00260452	chr02.1586;chr04.0649;chr06.0677;chr07.0729;chr07.1015;chr13.160
GO:0007098	centrosome cycle	Biological process	14	66	0.000108787	0.00260452	chr01.2180;chr01.2224;chr02.1410;chr02.1878;chr03.0078;chr03.1243;chr03.1400;chr05.0789;chr06.0694;chr07.0823;chr08.061;chr08.901;chr09.386;chr13.170
GO:0051297	centrosome organization	Biological process	14	66	0.000108787	0.00260452	chr01.2180;chr01.2224;chr02.1410;chr02.1878;chr03.0078;chr03.1243;chr03.1400;chr05.0789;chr06.0694;chr07.0823;chr08.061;chr08.901;chr09.386;chr13.170
GO:0000912	assembly of actomyosin apparatus involved in cytokinesis	Biological process	9	30	0.000114244	0.00267657	chr02.1806;chr03.0476;chr04.0155;chr04.0156;chr04.0577;chr05.0241;chr06.0323;chr13.170;chrX.1927
GO:0044702	single organism reproductive process	Biological process	91	929	0.000114	0.00267657	chr01.0359;chr01.0495;chr01.0585;chr01.0777;chr01.0879;chr01.1025;chr01.1105;chr01.1150;chr01.1512;chr01.1562;chr01.1629;chr01.1857;chr01.2180;chr01.2224;chr02.0266;chr02.0731;chr02.1410;chr02.1500;chr02.1550;chr02.1806;chr02.1878;chr02.1888;chr03.0078;chr03.0267;chr03.0432;chr03.0550;chr03.0551;chr03.0587;chr03.1108;chr03.1243;chr03.1675;chr03.1789;chr04.0155;chr04.0156;chr04.0547;chr04.1011;chr…
GO:0046483	heterocycle metabolic process	Biological process	163	1885	0.000115732	0.0026922	chr01.0060;chr01.0292;chr01.0359;chr01.0447;chr01.0495;chr01.0589;chr01.0662;chr01.0692;chr01.0904;chr01.1035;chr01.1105;chr01.1150;chr01.1300;chr01.1519;chr01.1521;chr01.1629;chr01.1820;chr01.1857;chr01.1899;chr01.1924;chr01.1979;chr01.2042;chr01.2061;chr01.2124;chr01.2165;chr02.0178;chr02.0366;chr02.0399;chr02.0414;chr02.0444;chr02.0597;chr02.0752;chr02.0880;chr02.0910;chr02.1037;chr02.1065;chr…
GO:0030071	regulation of mitotic metaphase/anaphase transition	Biological process	8	24	0.000120654	0.00278693	chr01.1454;chr02.1586;chr04.0649;chr06.0677;chr07.0729;chr07.1015;chr13.160;chrX.0098
GO:0033043	regulation of organelle organization	Biological process	44	366	0.000122246	0.00280396	chr01.0292;chr01.1025;chr01.1454;chr01.1519;chr01.1521;chr01.1820;chr01.1924;chr01.2150;chr01.2224;chr02.1586;chr02.1878;chr03.0476;chr03.0550;chr03.0587;chr03.1243;chr03.1400;chr04.0547;chr04.0649;chr04.1056;chr04.1190;chr05.0241;chr05.0914;chr05.1196;chr06.0026;chr06.0104;chr06.0119;chr06.0264;chr06.0334;chr06.0677;chr07.0342;chr07.0467;chr07.0729;chr07.0845;chr07.1015;chr08.677;chr09.798;chr09…
GO:0031109	microtubule polymerization or depolymerization	Biological process	10	37	0.000126626	0.00286437	chr01.1519;chr01.1521;chr01.2180;chr02.1410;chr03.0078;chr05.0789;chr06.0694;chr07.0666;chr07.0668;chr13.170
GO:0044837	actomyosin contractile ring organization	Biological process	10	37	0.000126626	0.00286437	chr01.1153;chr02.1806;chr03.0476;chr04.0155;chr04.0156;chr04.0577;chr05.0241;chr06.0323;chr13.170;chrX.1927
GO:0005871	kinesin complex	Cellular component	9	36	0.000416749	0.00311656	chr02.1410;chr03.0476;chr03.1400;chr04.1190;chr05.0241;chr05.0789;chr07.0823;chr07.0845;chr08.796
GO:0006725	cellular aromatic compound metabolic process	Biological process	166	1934	0.000144761	0.00320822	chr01.0060;chr01.0292;chr01.0359;chr01.0447;chr01.0495;chr01.0589;chr01.0662;chr01.0692;chr01.0904;chr01.1035;chr01.1105;chr01.1106;chr01.1150;chr01.1300;chr01.1519;chr01.1521;chr01.1620;chr01.1629;chr01.1820;chr01.1857;chr01.1899;chr01.1924;chr01.1979;chr01.2042;chr01.2061;chr01.2124;chr01.2165;chr02.0178;chr02.0366;chr02.0399;chr02.0414;chr02.0444;chr02.0597;chr02.0752;chr02.0880;chr02.0910;chr…
GO:0033206	meiotic cytokinesis	Biological process	12	52	0.000144032	0.00320822	chr02.1410;chr02.1806;chr02.1888;chr04.0155;chr04.0156;chr04.1190;chr05.0789;chr05.1013;chr06.0323;chr07.1015;chr13.170;chrX.1927
GO:0051447	negative regulation of meiotic cell cycle	Biological process	5	9	0.000143491	0.00320822	chr01.1025;chr03.0587;chr06.0026;chr06.0677;chr10.370
GO:0031122	cytoplasmic microtubule organization	Biological process	7	19	0.000158903	0.00349799	chr01.0683;chr03.0078;chr07.0666;chr07.0668;chr08.901;chr12.259;chr13.170
GO:0051983	regulation of chromosome segregation	Biological process	10	38	0.000161576	0.00353313	chr01.1454;chr02.1586;chr03.0550;chr04.0649;chr06.0677;chr07.0729;chr07.0845;chr07.1015;chr13.160;chrX.0098
GO:0051438	regulation of ubiquitin-protein transferase activity	Biological process	8	25	0.000167001	0.00360371	chr01.1025;chr02.1586;chr04.0649;chr06.0264;chr06.0677;chr07.0729;chr07.1015;chr13.160
GO:1902099	regulation of metaphase/anaphase transition of cell cycle	Biological process	8	25	0.000167001	0.00360371	chr01.1454;chr02.1586;chr04.0649;chr06.0677;chr07.0729;chr07.1015;chr13.160;chrX.0098
GO:0010972	negative regulation of G2/M transition of mitotic cell cycle	Biological process	6	14	0.000180811	0.00387621	chr01.1035;chr01.1150;chr04.0341;chr07.0663;chr10.370;chr11.366
GO:0071840	cellular component organization or biogenesis	Biological process	207	2527	0.000214394	0.00456631	chr01.0060;chr01.0189;chr01.0206;chr01.0208;chr01.0292;chr01.0359;chr01.0395;chr01.0495;chr01.0561;chr01.0585;chr01.0589;chr01.0683;chr01.0775;chr01.0777;chr01.0879;chr01.0904;chr01.1025;chr01.1035;chr01.1105;chr01.1150;chr01.1153;chr01.1300;chr01.1454;chr01.1512;chr01.1516;chr01.1519;chr01.1521;chr01.1562;chr01.1620;chr01.1621;chr01.1691;chr01.1819;chr01.1820;chr01.1857;chr01.1924;chr01.2065;chr…
GO:0006342	chromatin silencing	Biological process	17	96	0.000219598	0.00464699	chr01.0292;chr01.0904;chr01.1105;chr01.1150;chr01.1820;chr03.0398;chr03.0823;chr04.1475;chr05.0914;chr06.0334;chr07.0729;chr07.0764;chr08.677;chr09.559;chr13.160;chrX.0959;scaffold.62
GO:0006334	nucleosome assembly	Biological process	7	20	0.00023028	0.00475043	chr01.1105;chr01.2065;chr03.1108;chr04.1364;chr07.0044;chr07.0765;chr11.328
GO:0033301	cell cycle comprising mitosis without cytokinesis	Biological process	7	20	0.00023028	0.00475043	chr02.0245;chr02.0414;chr02.1452;chr02.1878;chr05.1094;chr06.0694;chr09.395
GO:0042023	DNA endoreduplication	Biological process	7	20	0.00023028	0.00475043	chr02.1452;chr03.0550;chr03.1249;chr04.1017;chr04.1266;chr07.0764;chr11.328
GO:0051340	regulation of ligase activity	Biological process	8	26	0.000227055	0.00475043	chr01.1025;chr02.1586;chr04.0649;chr06.0264;chr06.0677;chr07.0729;chr07.1015;chr13.160
GO:0000781	chromosome, telomeric region	Cellular component	5	12	0.000661629	0.00487715	chr06.0176;chr07.0663;chr08.061;chr10.022;scaffold.32
GO:0032506	cytokinetic process	Biological process	11	47	0.000238125	0.00488157	chr01.1153;chr02.1806;chr03.0476;chr04.0155;chr04.0156;chr04.0577;chr05.0241;chr06.0323;chr07.1015;chr13.170;chrX.1927
GO:0044450	microtubule organizing center part	Cellular component	8	31	0.000693959	0.00504342	chr01.2180;chr01.2224;chr02.1878;chr03.0078;chr06.0694;chr08.901;chr09.386;chr13.170
GO:0065004	protein-DNA complex assembly	Biological process	12	55	0.000253994	0.00517453	chr01.0775;chr01.1105;chr01.1621;chr01.1820;chr01.2065;chr03.1108;chr04.1364;chr04.1378;chr06.0176;chr07.0044;chr07.0765;chr11.328
GO:0016458	gene silencing	Biological process	24	164	0.000269991	0.00546649	chr01.0225;chr01.0292;chr01.0904;chr01.1105;chr01.1150;chr01.1691;chr01.1820;chr03.0398;chr03.0823;chr03.1071;chr03.1597;chr04.1446;chr04.1475;chr05.0914;chr06.0334;chr07.0729;chr07.0764;chr07.0910;chr08.061;chr08.677;chr09.559;chr13.160;chrX.0959;scaffold.62
GO:0007095	mitotic G2 DNA damage checkpoint	Biological process	4	6	0.000285187	0.00556794	chr01.1035;chr01.1150;chr07.0663;chr11.366
GO:0031000	response to caffeine	Biological process	6	15	0.000284158	0.00556794	chr01.0692;chr01.1150;chr03.1767;chr04.1378;chr07.0663;chrX.0348
GO:0036270	response to diuretic	Biological process	6	15	0.000284158	0.00556794	chr01.0692;chr01.1150;chr03.1767;chr04.1378;chr07.0663;chrX.0348
GO:1902750	negative regulation of cell cycle G2/M phase transition	Biological process	6	15	0.000284158	0.00556794	chr01.1035;chr01.1150;chr04.0341;chr07.0663;chr10.370;chr11.366
GO:0045814	negative regulation of gene expression, epigenetic	Biological process	17	98	0.000283869	0.00556794	chr01.0292;chr01.0904;chr01.1105;chr01.1150;chr01.1820;chr03.0398;chr03.0823;chr04.1475;chr05.0914;chr06.0334;chr07.0729;chr07.0764;chr08.677;chr09.559;chr13.160;chrX.0959;scaffold.62
GO:0044699	single-organism process	Biological process	360	4895	0.00027965	0.00556794	chr01.0070;chr01.0189;chr01.0206;chr01.0208;chr01.0225;chr01.0292;chr01.0359;chr01.0395;chr01.0447;chr01.0495;chr01.0561;chr01.0585;chr01.0589;chr01.0662;chr01.0673;chr01.0674;chr01.0683;chr01.0692;chr01.0775;chr01.0777;chr01.0801;chr01.0828;chr01.0879;chr01.0904;chr01.0981;chr01.1025;chr01.1035;chr01.1105;chr01.1106;chr01.1113;chr01.1147;chr01.1150;chr01.1153;chr01.1300;chr01.1454;chr01.1512;chr…
GO:0000920	cell separation after cytokinesis	Biological process	3	3	0.000313958	0.00591829	chr02.0266;chr02.0731;chr05.1094
GO:0030954	astral microtubule nucleation	Biological process	3	3	0.000313958	0.00591829	chr07.0666;chr07.0668;chr13.170
GO:0031055	chromatin remodeling at centromere	Biological process	3	3	0.000313958	0.00591829	chr03.1108;chr04.1364;chr07.0044
GO:0033567	DNA replication, Okazaki fragment processing	Biological process	3	3	0.000313958	0.00591829	chr04.0177;chr04.1013;chr09.351
GO:0034080	CENP-A containing nucleosome assembly	Biological process	3	3	0.000313958	0.00591829	chr03.1108;chr04.1364;chr07.0044
GO:0061641	CENP-A containing chromatin organization	Biological process	3	3	0.000313958	0.00591829	chr03.1108;chr04.1364;chr07.0044
GO:0016570	histone modification	Biological process	27	197	0.000340084	0.00637415	chr01.0292;chr01.0395;chr01.0561;chr01.0775;chr01.0904;chr01.1105;chr01.1150;chr01.1691;chr02.0266;chr02.0731;chr04.1281;chr04.1364;chr06.0334;chr07.0044;chr08.061;chr08.161;chr09.798;chr09.799;chr09.800;chr11.366;chr13.192;chr13.460;chrX.0627;chrX.0959;chrX.1596;chrX.1699;chrX.1772
GO:0033044	regulation of chromosome organization	Biological process	20	128	0.000363859	0.00678101	chr01.0292;chr01.1454;chr01.1820;chr01.1924;chr02.1586;chr03.0550;chr04.0649;chr05.0914;chr06.0334;chr06.0677;chr07.0729;chr07.0845;chr07.1015;chr08.677;chr09.828;chr13.160;chrX.0098;chrX.0959;chrX.1699;chrX.1772
GO:0016569	covalent chromatin modification	Biological process	27	198	0.000369393	0.00684525	chr01.0292;chr01.0395;chr01.0561;chr01.0775;chr01.0904;chr01.1105;chr01.1150;chr01.1691;chr02.0266;chr02.0731;chr04.1281;chr04.1364;chr06.0334;chr07.0044;chr08.061;chr08.161;chr09.798;chr09.799;chr09.800;chr11.366;chr13.192;chr13.460;chrX.0627;chrX.0959;chrX.1596;chrX.1699;chrX.1772
GO:0031023	microtubule organizing center organization	Biological process	14	74	0.000387826	0.00714645	chr01.2180;chr01.2224;chr02.1410;chr02.1878;chr03.0078;chr03.1243;chr03.1400;chr05.0789;chr06.0694;chr07.0823;chr08.061;chr08.901;chr09.386;chr13.170
GO:0015030	Cajal body	Cellular component	5	13	0.00101729	0.00729055	chr01.0447;chr05.0733;chr08.061;chr13.122;chrX.1919
GO:0072527	pyrimidine-containing compound metabolic process	Biological process	8	28	0.000400271	0.00733458	chr01.0662;chr01.2042;chr03.0481;chr04.1354;chr05.0151;chr06.1084;chr08.889;scaffold.17
GO:0005814	centriole	Cellular component	6	19	0.00104107	0.0073588	chr01.2224;chr02.1878;chr06.0694;chr08.901;chr09.386;chr13.170
GO:0000778	condensed nuclear chromosome kinetochore	Cellular component	3	4	0.00109199	0.00741404	chr06.0677;chr07.0729;chr13.160
GO:0005658	alpha DNA polymerase:primase complex	Cellular component	3	4	0.00109199	0.00741404	chr02.0444;chr09.595;chr13.309
GO:0035861	site of double-strand break	Cellular component	3	4	0.00109199	0.00741404	chr03.0823;chr10.022;chr10.370
GO:0006139	nucleobase-containing compound metabolic process	Biological process	156	1834	0.000434648	0.00792025	chr01.0060;chr01.0292;chr01.0359;chr01.0447;chr01.0495;chr01.0589;chr01.0662;chr01.0692;chr01.0904;chr01.1035;chr01.1105;chr01.1150;chr01.1300;chr01.1519;chr01.1521;chr01.1629;chr01.1820;chr01.1857;chr01.1899;chr01.1924;chr01.2042;chr01.2061;chr01.2124;chr01.2165;chr02.0178;chr02.0366;chr02.0399;chr02.0444;chr02.0597;chr02.0752;chr02.0880;chr02.0910;chr02.1037;chr02.1065;chr02.1351;chr02.1452;chr…
GO:0014074	response to purine-containing compound	Biological process	7	22	0.000449609	0.00814761	chr01.0692;chr01.1150;chr03.1767;chr04.1378;chr07.0663;chr08.061;chrX.0348
GO:0006301	postreplication repair	Biological process	5	11	0.00046913	0.00845466	chr04.0018;chr04.1266;chr06.0026;chr10.109;chr10.784
GO:0007131	reciprocal meiotic recombination	Biological process	8	29	0.000520367	0.00927611	chr03.1108;chr04.1017;chr04.1190;chr04.1378;chr06.0026;chr07.0697;chr07.0846;chr10.022
GO:0007135	meiosis II	Biological process	8	29	0.000520367	0.00927611	chr02.1806;chr04.0155;chr04.0156;chr06.0264;chr06.0323;chr07.0729;chr13.160;chr13.170
GO:0005576	extracellular region	Cellular component	40	374	0.0014075	0.00943211	chr01.0149;chr01.0150;chr01.0673;chr01.0692;chr01.0708;chr01.0801;chr01.1620;chr01.1867;chr01.1868;chr01.1871;chr01.2079;chr02.1700;chr02.1888;chr03.0247;chr03.0476;chr03.1597;chr05.0241;chr05.0897;chr06.0004;chr06.0147;chr06.0164;chr06.0165;chr06.0455;chr06.0633;chr06.0634;chr06.0635;chr06.1084;chr07.0860;chr09.881;chr10.151;chr10.670;chr12.105;chr12.129;chr12.130;chr12.259;chr13.341;chr14.288;c…
GO:0009219	pyrimidine deoxyribonucleotide metabolic process	Biological process	4	7	0.000629662	0.0106458	chr01.0662;chr01.2042;chr03.0481;chr04.1354
GO:0009221	pyrimidine deoxyribonucleotide biosynthetic process	Biological process	4	7	0.000629662	0.0106458	chr01.0662;chr01.2042;chr03.0481;chr04.1354
GO:0009265	2'-deoxyribonucleotide biosynthetic process	Biological process	4	7	0.000629662	0.0106458	chr01.0662;chr01.2042;chr03.0481;chr04.1354
GO:0031297	replication fork processing	Biological process	4	7	0.000629662	0.0106458	chr03.1108;chrX.0231;chrX.1699;chrX.1772
GO:0031572	G2 DNA damage checkpoint	Biological process	4	7	0.000629662	0.0106458	chr01.1035;chr01.1150;chr07.0663;chr11.366
GO:0046385	deoxyribose phosphate biosynthetic process	Biological process	4	7	0.000629662	0.0106458	chr01.0662;chr01.2042;chr03.0481;chr04.1354
GO:0051255	spindle midzone assembly	Biological process	4	7	0.000629662	0.0106458	chr03.0476;chr05.0241;chr07.0845;chr13.170
GO:0051418	microtubule nucleation by microtubule organizing center	Biological process	4	7	0.000629662	0.0106458	chr03.0078;chr07.0666;chr07.0668;chr13.170
GO:0000018	regulation of DNA recombination	Biological process	6	17	0.000624898	0.0106458	chr01.0359;chr01.1519;chr01.1521;chr04.1378;chr06.0026;chr12.352
GO:0032435	negative regulation of proteasomal ubiquitin-dependent protein catabolic process	Biological process	6	17	0.000624898	0.0106458	chr02.1586;chr04.0649;chr06.0677;chr07.0729;chr07.1015;chr13.160
GO:0044249	cellular biosynthetic process	Biological process	155	1835	0.000652196	0.0109703	chr01.0060;chr01.0206;chr01.0208;chr01.0292;chr01.0447;chr01.0589;chr01.0662;chr01.0904;chr01.1105;chr01.1147;chr01.1150;chr01.1300;chr01.1629;chr01.1820;chr01.1857;chr01.1899;chr01.1924;chr01.2042;chr01.2124;chr01.2150;chr01.2165;chr02.0178;chr02.0366;chr02.0399;chr02.0414;chr02.0444;chr02.0597;chr02.0752;chr02.0880;chr02.0910;chr02.1037;chr02.1065;chr02.1070;chr02.1351;chr02.1452;chr02.1550;chr…
GO:0003777	microtubule motor activity	Molecular function	12	51	0.000114282	0.0114282	chr01.1516;chr02.1410;chr03.0476;chr03.0525;chr03.0526;chr03.1400;chr04.1190;chr05.0241;chr05.0789;chr07.0823;chr07.0845;chr08.796
GO:0003697	single-stranded DNA binding	Molecular function	9	30	0.000111796	0.0114282	chr01.1820;chr02.0444;chr04.1378;chr07.0240;chr07.0764;chr07.0809;chr09.595;chr10.022;chr12.084
GO:0008296	3'-5'-exodeoxyribonuclease activity	Molecular function	4	5	9.97521e-05	0.0114282	chr02.1907;chr04.0306;chr06.1172;chr07.0029
GO:0003677	DNA binding	Molecular function	49	421	9.37209e-05	0.0114282	chr01.0292;chr01.0395;chr01.0447;chr01.0775;chr01.1691;chr01.1820;chr01.1857;chr01.1899;chr01.2165;chr02.0178;chr02.0366;chr02.0444;chr02.0910;chr02.1065;chr02.1351;chr02.1550;chr02.1687;chr03.0229;chr03.0550;chr03.0823;chr03.1108;chr03.1196;chr03.1249;chr03.1711;chr04.0306;chr04.1067;chr04.1378;chr06.0026;chr06.0119;chr06.0176;chr06.1124;chr07.0029;chr07.0240;chr07.0663;chr07.0764;chr07.0809;chr…
GO:0007113	endomitotic cell cycle	Biological process	5	12	0.00075952	0.0127103	chr03.0285;chr03.0550;chr04.0306;chr09.395;chr13.220
GO:0042810	pheromone metabolic process	Biological process	7	24	0.000809975	0.0134178	chr04.0155;chr04.0156;chr09.881;chr12.105;chr12.129;chr12.130;chr13.281
GO:0042811	pheromone biosynthetic process	Biological process	7	24	0.000809975	0.0134178	chr04.0155;chr04.0156;chr09.881;chr12.105;chr12.129;chr12.130;chr13.281
GO:0035825	reciprocal DNA recombination	Biological process	8	31	0.000847743	0.0139729	chr03.1108;chr04.1017;chr04.1190;chr04.1378;chr06.0026;chr07.0697;chr07.0846;chr10.022
GO:1904949	ATPase complex	Cellular component	10	53	0.00212383	0.01405	chr01.0060;chr01.0904;chr01.1105;chr03.0014;chr04.1442;chr06.0387;chr07.0044;chr09.362;chr09.627;scaffold.73
GO:0009058	biosynthetic process	Biological process	158	1887	0.00085822	0.0140748	chr01.0060;chr01.0206;chr01.0208;chr01.0292;chr01.0447;chr01.0589;chr01.0662;chr01.0904;chr01.1105;chr01.1147;chr01.1150;chr01.1300;chr01.1629;chr01.1820;chr01.1857;chr01.1899;chr01.1924;chr01.2042;chr01.2124;chr01.2150;chr01.2165;chr02.0178;chr02.0366;chr02.0399;chr02.0414;chr02.0444;chr02.0597;chr02.0752;chr02.0880;chr02.0910;chr02.1037;chr02.1065;chr02.1070;chr02.1351;chr02.1452;chr02.1467;chr…
GO:0044283	small molecule biosynthetic process	Biological process	23	167	0.000865206	0.0141188	chr01.1147;chr01.2042;chr02.0414;chr02.1550;chr04.0155;chr04.0156;chr04.0301;chr04.1255;chr05.1102;chr06.0164;chr06.0165;chr06.0455;chr06.1048;chr06.1112;chr08.701;chr08.889;chr08.911;chr10.714;chr12.566;chr13.316;chr13.549;chr13.551;chr14.288
GO:0033046	negative regulation of sister chromatid segregation	Biological process	6	18	0.000884072	0.0142145	chr02.1586;chr04.0649;chr06.0677;chr07.0729;chr07.1015;chr13.160
GO:0050000	chromosome localization	Biological process	6	18	0.000884072	0.0142145	chr02.1410;chr05.0789;chr05.1094;chr06.0119;chr06.0677;chr13.170
GO:1901799	negative regulation of proteasomal protein catabolic process	Biological process	6	18	0.000884072	0.0142145	chr02.1586;chr04.0649;chr06.0677;chr07.0729;chr07.1015;chr13.160
GO:0042446	hormone biosynthetic process	Biological process	10	47	0.00101789	0.0162862	chr02.1550;chr04.0155;chr04.0156;chr04.1255;chr09.881;chr10.714;chr12.105;chr12.129;chr12.130;chr13.281
GO:0000723	telomere maintenance	Biological process	6	19	0.00121877	0.0183374	chr01.1035;chr01.1150;chr01.1924;chr07.0663;chr10.022;scaffold.32
GO:0032200	telomere organization	Biological process	6	19	0.00121877	0.0183374	chr01.1035;chr01.1150;chr01.1924;chr07.0663;chr10.022;scaffold.32
GO:0051985	negative regulation of chromosome segregation	Biological process	6	19	0.00121877	0.0183374	chr02.1586;chr04.0649;chr06.0677;chr07.0729;chr07.1015;chr13.160
GO:1903051	negative regulation of proteolysis involved in cellular protein catabolic process	Biological process	6	19	0.00121877	0.0183374	chr02.1586;chr04.0649;chr06.0677;chr07.0729;chr07.1015;chr13.160
GO:0051348	negative regulation of transferase activity	Biological process	10	48	0.00120934	0.0183374	chr01.1025;chr01.1924;chr02.1586;chr04.0649;chr06.0060;chr06.0100;chr06.0677;chr07.0729;chr07.1015;chr13.160
GO:0009211	pyrimidine deoxyribonucleoside triphosphate metabolic process	Biological process	3	4	0.0011921	0.0183374	chr01.0662;chr01.2042;chr04.1354
GO:0033313	meiotic cell cycle checkpoint	Biological process	3	4	0.0011921	0.0183374	chr03.0587;chr06.0677;chr10.370
GO:0046782	regulation of viral transcription	Biological process	3	4	0.0011921	0.0183374	chr06.0119;chrX.1699;chrX.1772
GO:0009394	2'-deoxyribonucleotide metabolic process	Biological process	4	8	0.00119178	0.0183374	chr01.0662;chr01.2042;chr03.0481;chr04.1354
GO:0019692	deoxyribose phosphate metabolic process	Biological process	4	8	0.00119178	0.0183374	chr01.0662;chr01.2042;chr03.0481;chr04.1354
GO:0000731	DNA synthesis involved in DNA repair	Biological process	5	13	0.00116573	0.0183374	chr01.2124;chr04.0018;chr04.1266;chr07.0846;chr10.784
GO:0007100	mitotic centrosome separation	Biological process	5	13	0.00116573	0.0183374	chr02.1410;chr03.1243;chr03.1400;chr05.0789;chr07.0823
GO:0051231	spindle elongation	Biological process	5	13	0.00116573	0.0183374	chr02.1410;chr03.0476;chr04.1190;chr05.0241;chr05.0789
GO:0000242	pericentriolar material	Cellular component	4	10	0.002871	0.0187524	chr01.2180;chr01.2224;chr06.0694;chr08.901
GO:0007110	meiosis I cytokinesis	Biological process	7	26	0.0013669	0.0203793	chr02.1410;chr02.1806;chr04.0155;chr04.0156;chr04.1190;chr05.0789;chr06.0323
GO:0031397	negative regulation of protein ubiquitination	Biological process	7	26	0.0013669	0.0203793	chr01.1025;chr02.1586;chr04.0649;chr06.0677;chr07.0729;chr07.1015;chr13.160
GO:0007010	cytoskeleton organization	Biological process	54	530	0.00143104	0.021239	chr01.0189;chr01.0683;chr01.0879;chr01.1153;chr01.1516;chr01.1519;chr01.1521;chr01.1621;chr01.1857;chr01.2180;chr01.2224;chr02.0178;chr02.0266;chr02.0731;chr02.1410;chr02.1806;chr02.1878;chr02.1888;chr03.0078;chr03.0432;chr03.0476;chr03.1243;chr03.1400;chr04.0155;chr04.0156;chr04.0296;chr04.0547;chr04.0577;chr04.1056;chr04.1190;chr05.0241;chr05.0248;chr05.0789;chr05.1196;chr06.0104;chr06.0119;chr…
GO:0071824	protein-DNA complex subunit organization	Biological process	14	84	0.00144366	0.0213298	chr01.0775;chr01.0904;chr01.1105;chr01.1621;chr01.1820;chr01.2065;chr03.1108;chr04.1364;chr04.1378;chr06.0176;chr07.0044;chr07.0765;chr11.328;chrX.1596
GO:0003796	lysozyme activity	Molecular function	4	6	0.000283182	0.0220253	chr01.0149;chr01.0150;chr01.0708;chr06.0147
GO:0070182	DNA polymerase binding	Molecular function	4	6	0.000283182	0.0220253	chr01.2061;chr01.2124;chr03.0469;chr08.573
GO:0003774	motor activity	Molecular function	12	57	0.000351214	0.02235	chr01.1516;chr02.1410;chr03.0476;chr03.0525;chr03.0526;chr03.1400;chr04.1190;chr05.0241;chr05.0789;chr07.0823;chr07.0845;chr08.796
GO:0052689	carboxylic ester hydrolase activity	Molecular function	12	57	0.000351214	0.02235	chr02.1434;chr05.1157;chr06.0060;chr06.0164;chr06.0165;chr06.0455;chr09.881;chr12.105;chr12.129;chr12.130;chr13.200;scaffold.22
GO:0003887	DNA-directed DNA polymerase activity	Molecular function	6	16	0.000423669	0.0228129	chr02.0444;chr02.1907;chr04.0018;chr04.0306;chr09.595;chr13.309
GO:0034061	DNA polymerase activity	Molecular function	6	16	0.000423669	0.0228129	chr02.0444;chr02.1907;chr04.0018;chr04.0306;chr09.595;chr13.309
GO:1901605	alpha-amino acid metabolic process	Biological process	12	67	0.00164809	0.0238139	chr01.1106;chr01.1979;chr03.1597;chr04.0301;chr04.0431;chr05.0151;chr08.701;chr09.245;chr10.670;chr12.566;chr13.551;scaffold.17
GO:0007064	mitotic sister chromatid cohesion	Biological process	6	20	0.0016424	0.0238139	chr02.1037;chr03.0267;chr03.0550;chr05.0171;chr08.161;chrX.1629
GO:0042177	negative regulation of protein catabolic process	Biological process	6	20	0.0016424	0.0238139	chr02.1586;chr04.0649;chr06.0677;chr07.0729;chr07.1015;chr13.160
GO:0070193	synaptonemal complex organization	Biological process	6	20	0.0016424	0.0238139	chr03.0267;chr04.0988;chr07.0729;chr10.370;chr13.160;chrX.1629
GO:1903363	negative regulation of cellular protein catabolic process	Biological process	6	20	0.0016424	0.0238139	chr02.1586;chr04.0649;chr06.0677;chr07.0729;chr07.1015;chr13.160
GO:0000082	G1/S transition of mitotic cell cycle	Biological process	10	50	0.00168045	0.0241749	chr01.0447;chr01.1025;chr01.1562;chr01.1820;chr02.0597;chr02.1956;chr03.0550;chr08.061;chr09.893;chr11.366
GO:0070507	regulation of microtubule cytoskeleton organization	Biological process	9	42	0.00171348	0.0244357	chr01.1519;chr01.1521;chr01.2224;chr02.1878;chr03.0476;chr03.1243;chr03.1400;chr05.0241;scaffold.33
GO:0007020	microtubule nucleation	Biological process	5	14	0.00171291	0.0244357	chr01.2180;chr03.0078;chr07.0666;chr07.0668;chr13.170
GO:0010389	regulation of G2/M transition of mitotic cell cycle	Biological process	7	27	0.00173902	0.0245861	chr01.1035;chr01.1150;chr04.0341;chr07.0663;chr08.061;chr10.370;chr11.366
GO:1902749	regulation of cell cycle G2/M phase transition	Biological process	7	27	0.00173902	0.0245861	chr01.1035;chr01.1150;chr04.0341;chr07.0663;chr08.061;chr10.370;chr11.366
GO:0005656	nuclear pre-replicative complex	Cellular component	2	2	0.00436359	0.0255865	chr01.1820;chr06.0176
GO:0008622	epsilon DNA polymerase complex	Cellular component	2	2	0.00436359	0.0255865	chr04.0306;chr04.1266
GO:0030870	Mre11 complex	Cellular component	2	2	0.00436359	0.0255865	chr07.0663;chr10.022
GO:0031390	Ctf18 RFC-like complex	Cellular component	2	2	0.00436359	0.0255865	chr02.1037;chr05.0171
GO:0036387	pre-replicative complex	Cellular component	2	2	0.00436359	0.0255865	chr01.1820;chr06.0176
GO:0043625	delta DNA polymerase complex	Cellular component	2	2	0.00436359	0.0255865	chr02.1907;chr10.106
GO:0071204	histone pre-mRNA 3'end processing complex	Cellular component	2	2	0.00436359	0.0255865	chr04.0124;chr06.0752
GO:1990498	mitotic spindle microtubule	Cellular component	2	2	0.00436359	0.0255865	chr07.0823;chr09.567
GO:1990391	DNA repair complex	Cellular component	4	11	0.00427847	0.0255865	chr04.0306;chr04.1266;chr06.0026;chr07.0809
GO:1901576	organic substance biosynthetic process	Biological process	153	1848	0.00186243	0.0262179	chr01.0060;chr01.0206;chr01.0208;chr01.0292;chr01.0447;chr01.0589;chr01.0662;chr01.0904;chr01.1105;chr01.1147;chr01.1150;chr01.1300;chr01.1629;chr01.1820;chr01.1857;chr01.1899;chr01.1924;chr01.2042;chr01.2124;chr01.2150;chr01.2165;chr02.0178;chr02.0366;chr02.0399;chr02.0414;chr02.0444;chr02.0597;chr02.0752;chr02.0880;chr02.0910;chr02.1037;chr02.1065;chr02.1070;chr02.1351;chr02.1452;chr02.1467;chr…
GO:0044424	intracellular part	Cellular component	312	4434	0.0045953	0.0266424	chr01.0060;chr01.0070;chr01.0189;chr01.0206;chr01.0208;chr01.0225;chr01.0292;chr01.0359;chr01.0378;chr01.0395;chr01.0447;chr01.0495;chr01.0561;chr01.0585;chr01.0589;chr01.0662;chr01.0674;chr01.0692;chr01.0775;chr01.0904;chr01.0981;chr01.1025;chr01.1105;chr01.1106;chr01.1147;chr01.1150;chr01.1153;chr01.1300;chr01.1454;chr01.1512;chr01.1516;chr01.1519;chr01.1521;chr01.1562;chr01.1621;chr01.1629;chr…
GO:0004529	exodeoxyribonuclease activity	Molecular function	4	7	0.000625346	0.0273589	chr02.1907;chr04.0306;chr06.1172;chr07.0029
GO:0016895	exodeoxyribonuclease activity, producing 5'-phosphomonoesters	Molecular function	4	7	0.000625346	0.0273589	chr02.1907;chr04.0306;chr06.1172;chr07.0029
GO:0035173	histone kinase activity	Molecular function	4	7	0.000625346	0.0273589	chr01.0561;chr01.1150;chr02.0266;chr02.0731
GO:0044843	cell cycle G1/S phase transition	Biological process	10	51	0.00196633	0.0275622	chr01.0447;chr01.1025;chr01.1562;chr01.1820;chr02.0597;chr02.1956;chr03.0550;chr08.061;chr09.893;chr11.366
GO:0000086	G2/M transition of mitotic cell cycle	Biological process	8	35	0.00198845	0.0276361	chr01.1035;chr01.1150;chr04.0341;chr05.1094;chr07.0663;chr08.061;chr10.370;chr11.366
GO:0031935	regulation of chromatin silencing	Biological process	8	35	0.00198845	0.0276361	chr01.0292;chr01.1820;chr05.0914;chr06.0334;chr07.0729;chr08.677;chr13.160;chrX.0959
GO:0034728	nucleosome organization	Biological process	9	43	0.00203952	0.0282263	chr01.0904;chr01.1105;chr01.2065;chr03.1108;chr04.1364;chr07.0044;chr07.0765;chr11.328;chrX.1596
GO:0000421	autophagosome membrane	Cellular component	3	6	0.00493821	0.0283124	chr01.0206;chr01.0208;chr04.1011
GO:0007307	eggshell chorion gene amplification	Biological process	6	21	0.00216921	0.0295228	chr01.1105;chr01.1857;chr03.0550;chr09.028;chr09.395;chr10.784
GO:0046785	microtubule polymerization	Biological process	6	21	0.00216921	0.0295228	chr01.2180;chr03.0078;chr06.0694;chr07.0666;chr07.0668;chr13.170
GO:0006461	protein complex assembly	Biological process	36	324	0.00216676	0.0295228	chr01.1105;chr01.1516;chr01.1621;chr01.1819;chr01.2065;chr01.2180;chr02.1410;chr02.1806;chr03.0078;chr03.0476;chr03.1108;chr03.1400;chr04.0155;chr04.0156;chr04.1364;chr05.0241;chr05.0789;chr05.1196;chr06.0104;chr06.0119;chr06.0323;chr06.0694;chr06.0857;chr06.1084;chr07.0044;chr07.0666;chr07.0668;chr07.0765;chr07.0823;chr07.0845;chr08.157;chr08.889;chr09.828;chr11.328;chr13.146;chr13.170
GO:0070271	protein complex biogenesis	Biological process	36	324	0.00216676	0.0295228	chr01.1105;chr01.1516;chr01.1621;chr01.1819;chr01.2065;chr01.2180;chr02.1410;chr02.1806;chr03.0078;chr03.0476;chr03.1108;chr03.1400;chr04.0155;chr04.0156;chr04.1364;chr05.0241;chr05.0789;chr05.1196;chr06.0104;chr06.0119;chr06.0323;chr06.0694;chr06.0857;chr06.1084;chr07.0044;chr07.0666;chr07.0668;chr07.0765;chr07.0823;chr07.0845;chr08.157;chr08.889;chr09.828;chr11.328;chr13.146;chr13.170
GO:1903321	negative regulation of protein modification by small protein conjugation or removal	Biological process	7	28	0.00218526	0.0296184	chr01.1025;chr02.1586;chr04.0649;chr06.0677;chr07.0729;chr07.1015;chr13.160
GO:0005654	nucleoplasm	Cellular component	46	478	0.00528257	0.0299539	chr01.0292;chr01.0447;chr01.0585;chr01.0775;chr01.0904;chr01.1105;chr01.1621;chr01.1820;chr02.0597;chr02.1037;chr02.1687;chr02.1956;chr03.0577;chr03.1108;chr03.1346;chr03.1789;chr04.0124;chr04.0180;chr04.0649;chr04.1281;chr04.1378;chr05.0171;chr05.0733;chr06.0176;chr06.0220;chr06.0752;chr06.0857;chr07.0044;chr07.0330;chr07.0424;chr08.061;chr09.107;chr09.798;chr09.828;chr09.893;chr10.109;chr10.338…
GO:0045861	negative regulation of proteolysis	Biological process	8	36	0.0024077	0.032499	chr02.1586;chr02.1806;chr04.0649;chr06.0323;chr06.0677;chr07.0729;chr07.1015;chr13.160
GO:0051303	establishment of chromosome localization	Biological process	5	15	0.00242729	0.0326291	chr02.1410;chr05.0789;chr05.1094;chr06.0677;chr13.170
GO:0051704	multi-organism process	Biological process	101	1149	0.00244656	0.0327539	chr01.0149;chr01.0150;chr01.0359;chr01.0495;chr01.0585;chr01.0692;chr01.0708;chr01.0777;chr01.0828;chr01.0879;chr01.1105;chr01.1150;chr01.1516;chr01.1562;chr01.1620;chr01.1629;chr01.1857;chr01.2150;chr01.2180;chr01.2224;chr02.0243;chr02.0266;chr02.0399;chr02.0731;chr02.1410;chr02.1550;chr02.1878;chr02.1888;chr03.0078;chr03.0432;chr03.0461;chr03.0550;chr03.0551;chr03.1243;chr03.1767;chr03.1789;chr…
GO:0005622	intracellular	Cellular component	313	4463	0.00623879	0.0349915	chr01.0060;chr01.0070;chr01.0189;chr01.0206;chr01.0208;chr01.0225;chr01.0292;chr01.0359;chr01.0378;chr01.0395;chr01.0447;chr01.0495;chr01.0561;chr01.0585;chr01.0589;chr01.0662;chr01.0674;chr01.0692;chr01.0775;chr01.0904;chr01.0981;chr01.1025;chr01.1105;chr01.1106;chr01.1147;chr01.1150;chr01.1153;chr01.1300;chr01.1454;chr01.1512;chr01.1516;chr01.1519;chr01.1521;chr01.1562;chr01.1621;chr01.1629;chr…
GO:0044703	multi-organism reproductive process	Biological process	84	927	0.00262551	0.0350068	chr01.0359;chr01.0495;chr01.0585;chr01.0692;chr01.0777;chr01.0828;chr01.0879;chr01.1105;chr01.1150;chr01.1516;chr01.1562;chr01.1629;chr01.1857;chr01.2180;chr01.2224;chr02.0243;chr02.0266;chr02.0399;chr02.0731;chr02.1410;chr02.1550;chr02.1878;chr02.1888;chr03.0078;chr03.0432;chr03.0461;chr03.0550;chr03.0551;chr03.1243;chr03.1789;chr04.0155;chr04.0156;chr04.0547;chr04.1011;chr04.1190;chr04.1378;chr…
GO:0000727	double-strand break repair via break-induced replication	Biological process	3	5	0.00282954	0.0359725	chr01.1820;chr02.0597;chr09.893
GO:0009157	deoxyribonucleoside monophosphate biosynthetic process	Biological process	3	5	0.00282954	0.0359725	chr01.2042;chr03.0481;chr08.889
GO:0009162	deoxyribonucleoside monophosphate metabolic process	Biological process	3	5	0.00282954	0.0359725	chr01.2042;chr03.0481;chr08.889
GO:0009200	deoxyribonucleoside triphosphate metabolic process	Biological process	3	5	0.00282954	0.0359725	chr01.0662;chr01.2042;chr04.1354
GO:0034086	maintenance of sister chromatid cohesion	Biological process	3	5	0.00282954	0.0359725	chr02.1037;chr03.0550;chrX.1629
GO:0034088	maintenance of mitotic sister chromatid cohesion	Biological process	3	5	0.00282954	0.0359725	chr02.1037;chr03.0550;chrX.1629
GO:0050764	regulation of phagocytosis	Biological process	3	5	0.00282954	0.0359725	chr02.0399;chr02.1065;chr13.116
GO:0051305	chromosome movement towards spindle pole	Biological process	3	5	0.00282954	0.0359725	chr02.1410;chr05.0789;chr05.1094
GO:0007338	single fertilization	Biological process	6	22	0.00281405	0.0359725	chr01.0777;chr01.2224;chr04.1190;chr08.901;chr10.370;chr13.170
GO:0051299	centrosome separation	Biological process	6	22	0.00281405	0.0359725	chr02.1410;chr03.1243;chr03.1400;chr05.0789;chr06.0694;chr07.0823
GO:0060968	regulation of gene silencing	Biological process	11	62	0.00275401	0.0359725	chr01.0292;chr01.1820;chr03.1597;chr05.0914;chr06.0334;chr07.0729;chr08.061;chr08.677;chr09.559;chr13.160;chrX.0959
GO:0090307	mitotic spindle assembly	Biological process	7	29	0.002715	0.0359725	chr02.1806;chr03.0078;chr03.0476;chr03.1400;chr05.0241;chr06.0323;chr07.0823
GO:0000212	meiotic spindle organization	Biological process	8	37	0.00289317	0.0364984	chr01.2180;chr02.1410;chr04.0155;chr04.0156;chr05.0789;chr07.0845;chr09.567;chr13.170
GO:0044839	cell cycle G2/M phase transition	Biological process	8	37	0.00289317	0.0364984	chr01.1035;chr01.1150;chr04.0341;chr05.1094;chr07.0663;chr08.061;chr10.370;chr11.366
GO:1900087	positive regulation of G1/S transition of mitotic cell cycle	Biological process	4	10	0.00320336	0.0402567	chr01.1820;chr02.0597;chr02.1956;chr09.893
GO:0019953	sexual reproduction	Biological process	82	909	0.00337809	0.0422906	chr01.0359;chr01.0495;chr01.0585;chr01.0777;chr01.0828;chr01.0879;chr01.1105;chr01.1150;chr01.1516;chr01.1562;chr01.1629;chr01.1857;chr01.2180;chr01.2224;chr02.0243;chr02.0266;chr02.0399;chr02.0731;chr02.1410;chr02.1550;chr02.1878;chr02.1888;chr03.0078;chr03.0432;chr03.0461;chr03.0550;chr03.0551;chr03.1243;chr03.1789;chr04.0155;chr04.0156;chr04.0547;chr04.1011;chr04.1190;chr04.1378;chr04.1446;chr…
GO:0044877	macromolecular complex binding	Molecular function	39	347	0.00103314	0.0425411	chr01.0292;chr01.0359;chr01.0447;chr01.0775;chr01.1512;chr01.1621;chr01.1691;chr01.1820;chr01.1857;chr03.0078;chr03.0204;chr03.0267;chr03.0874;chr03.1196;chr03.1400;chr04.1190;chr04.1281;chr04.1446;chr06.0119;chr06.0605;chr06.0857;chr06.1112;chr06.1124;chr07.0191;chr07.0666;chr07.0668;chr07.0823;chr07.0910;chr08.061;chr09.798;chr09.828;chrX.0959;chrX.1525;chrX.1629;chrX.1687;chrX.1699;chrX.1772;c…
GO:0051098	regulation of binding	Biological process	8	38	0.00345167	0.0430474	chr02.0245;chr02.0399;chr03.0550;chr05.1094;chr09.828;chrX.1629;chrX.1699;chrX.1772
GO:0051053	negative regulation of DNA metabolic process	Biological process	6	23	0.00359234	0.0442965	chr01.0359;chr01.1924;chr03.0229;chr03.0550;chr06.0026;chr09.395
GO:0097306	cellular response to alcohol	Biological process	6	23	0.00359234	0.0442965	chr02.1550;chr06.0119;chr09.798;chr09.799;chr09.800;chr10.112
GO:0098781	ncRNA transcription	Biological process	6	23	0.00359234	0.0442965	chr01.0904;chr02.1687;chr12.511;chr13.122;chrX.1699;chrX.1772
GO:0031011	Ino80 complex	Cellular component	3	7	0.00822077	0.0446518	chr01.0060;chr01.0904;chr06.0387
GO:0033202	DNA helicase complex	Cellular component	3	7	0.00822077	0.0446518	chr01.0060;chr01.0904;chr06.0387
GO:0097346	INO80-type complex	Cellular component	3	7	0.00822077	0.0446518	chr01.0060;chr01.0904;chr06.0387
GO:0043086	negative regulation of catalytic activity	Biological process	13	83	0.0037179	0.0456731	chr01.1025;chr01.1924;chr02.1586;chr02.1806;chr03.1243;chr04.0649;chr06.0060;chr06.0100;chr06.0323;chr06.0677;chr07.0729;chr07.1015;chr13.160
GO:0032886	regulation of microtubule-based process	Biological process	9	47	0.00386852	0.047346	chr01.1519;chr01.1521;chr01.2224;chr02.1878;chr03.0476;chr03.1243;chr03.1400;chr05.0241;scaffold.33
GO:0010605	negative regulation of macromolecule metabolic process	Biological process	60	630	0.00389146	0.0474498	chr01.0225;chr01.0292;chr01.0359;chr01.0447;chr01.0904;chr01.1025;chr01.1105;chr01.1150;chr01.1691;chr01.1820;chr01.1924;chr01.2150;chr01.2165;chr02.0399;chr02.0910;chr02.1550;chr02.1586;chr02.1806;chr03.0229;chr03.0398;chr03.0550;chr03.0823;chr03.1071;chr03.1243;chr03.1597;chr04.0627;chr04.0649;chr04.1446;chr04.1475;chr05.0914;chr05.1196;chr06.0026;chr06.0060;chr06.0100;chr06.0119;chr06.0323;chr…
