# Supplementary material for: Neofunctionalization of a second insulin receptor gene in the wing-dimorphic planthopper, Nilaparvata lugens
Source: PLoS Genet. 2021 Jun 28;17(6):e1009653. doi: 10.1371/journal.pgen.1009653 (PMC8270448; doi:10.1371/journal.pgen.1009653)
Supplement: S11 Table — (XLSX) [file pgen.1009653.s016.xlsx]

## Sheet: Sheet1
S11 Table. DEGs between InR2_48h_T3W and WT_48h_T3W.
Gene_id	WT_48h_T3W_1*	WT_48h_T3W_2	WT_48h_T3W_3	InR2_48h_T3W_1*	InR2_48h_T3W_2	InR2_48h_T3W_3	P value	padj	Fold change	Log2Fold change	Annotation
chr01.0212	0	0	0	1998	487	2600	2.08530776947648e-11	1.80688117743465e-10	9076.13	13.1479	-
chr10.353	5	27	3	49109	20445	58558	4.11921640222312e-13	4.29805642731963e-12	3429.08	11.7436	uncharacterized protein LOC111061473 isoform X2
chr01.0524	51	81	52	207261	29147	234356	6.36793914936226e-17	9.52577491084492e-16	2502.82	11.2893	uncharacterized protein LOC111049496
chrX.1711	21	52	18	89225	14613	107877	2.88252350540526e-19	5.18427541638265e-18	2245.29	11.1327	uncharacterized protein LOC111055870 isoform X1
chr01.0383	61	67	64	174920	23608	211614	9.68785741299725e-17	1.41816225985442e-15	2109.66	11.0428	uncharacterized protein LOC111064556
chr01.0523	2	8	12	18332	2641	21043	1.24665267683973e-12	1.23144959541485e-11	1930.48	10.9147	-
chr01.0211	12	62	12	65265	11207	78381	1.145749714506e-11	1.03110197123998e-10	1717.48	10.7461	uncharacterized protein LOC111050778 isoform X1
chr01.1810	70	139	97	124863	17532	145919	3.9435034292171e-14	4.50597805626845e-13	925.579	9.85421	uncharacterized protein LOC111053689
chr13.091	2	0	1	925	174	965	4.26481274808403e-19	7.57073496758098e-18	680.223	9.40986	ichor
chr01.1576	37	55	38	34429	13918	39425	3.59542717292703e-32	1.40414271914132e-30	652.796	9.35049	carboxypeptidase A2
chr08.147	88	118	85	81081	11800	96935	4.37753691634955e-14	4.96559815148157e-13	639.433	9.32065	acidic repeat-containing protein-like isoform X2
chr10.319	0	2	0	419	117	476	1.49854992137063e-17	2.35779041585436e-16	492.205	8.94311	-
chr01.2243	269	286	199	160591	21813	183315	5.1223504705461e-13	5.28922591080469e-12	474.076	8.88897	uncharacterized protein LOC111055834
chrX.1900	3	0	7	1383	2209	1439	1.16272578244524e-134	7.9465040193992e-132	473.93	8.88853	uncharacterized protein LOC111045075
chr10.588	25	32	17	13438	5885	15650	1.16782448164337e-51	9.97668805216425e-50	454.271	8.82741	neurogenic locus protein delta-like; hypothetical protein LSTR_LSTR003433
chr01.0521	144	572	134	177253	35523	184598	4.76824008541713e-11	3.94706323497626e-10	445.48	8.79922	uncharacterized protein LOC111043594
chr01.1811	4	23	0	5959	882	5281	0.000103594	0.000343066	419.607	8.7129	uncharacterized protein LOC111053698
chrX.0545	21	11	20	6859	6182	8169	1.17828871447554e-168	1.43162078808778e-165	391.707	8.61363	uncharacterized protein LOC110831262 isoform X3
chr01.2133	0	7	4	1333	351	2582	6.02663906649304e-7	2.95257e-06	381.737	8.57644	uncharacterized protein LOC111053614
chr01.0314	19	31	16	8110	7701	9279	3.4761173481184e-171	4.75141790020934e-168	360.556	8.49408	uncharacterized protein LOC111060077; hypothetical protein LSTR_LSTR008279
chr10.033	2	2	1	914	130	758	1.14991570888928e-16	1.66768279531887e-15	353.213	8.46439	hypothetical protein LSTR_LSTR006020
chr09.916	9	11	20	4414	5184	4649	0	0	338.182	8.40165	uncharacterized protein LOC111053968
chr03.0068	53	44	70	21929	2546	28592	7.44187653648819e-11	6.03686349603104e-10	318.497	8.31514	hypothetical protein LSTR_LSTR015411; putative uncharacterized protein DDB_G0268364
chr01.1807	15	171	28	29662	4623	24579	7.45890681661909e-7	3.58519e-06	260.704	8.02627	uncharacterized protein LOC111053645
chr08.200	0	1	2	263	355	209	6.84115092180814e-52	6.03290204273967e-50	259.259	8.01825	venom allergen 5-like
chr03.1067	3	15	3	2649	408	2378	3.58520429397306e-8	2.11457437727052e-7	247.597	7.95185	uncharacterized protein LOC111043529
chr06.0624	15	23	16	12434	92	1030	0.000140507	0.000450569	246.167	7.94349	LOW QUALITY PROTEIN: cuticle protein-like
chr03.0218	26	61	51	13395	2173	14200	1.53401782485601e-11	1.36046106364967e-10	212.961	7.73445	-
chr10.536	9	26	7	3718	988	4404	4.74638368856437e-11	3.93194739654935e-10	207.439	7.69654	uncharacterized protein LOC111052456 isoform X1
chr02.1038	171	264	223	49892	20391	68050	1.59571200265681e-41	9.38124233820011e-40	204.889	7.6787	uncharacterized protein LOC111051352 isoform X1
chr01.1805	4	3	4	1062	51	1043	7.89071696366617e-7	3.77285e-06	195.431	7.61052	LOW QUALITY PROTEIN: uncharacterized protein LOC111053636
chr10.451	29	38	23	7688	1359	7631	1.70364003682988e-12	1.6603657578195e-11	180.242	7.49379	-
chr01.2134	15	43	10	3616	747	7181	1.35368930331014e-7	7.31353385953379e-7	162.95	7.34829	uncharacterized protein LOC111053610, partial
chr01.0914	54	86	97	14886	4823	18507	2.71999828762453e-18	4.52712043762165e-17	159.151	7.31425	Apolipoprotein D
chr01.0503	4	7	1	959	181	709	3.34277656432973e-15	4.27523529016908e-14	147.985	7.20931	transmembrane protease serine 9-like
chr03.1386	0	3	4	303	61	651	7.46611033484334e-10	5.43916832188621e-9	146.15	7.1913	phospholipase B1, membrane-associated-like
chr10.169	51	64	32	9611	1593	10255	1.14550966717637e-10	9.1498526008573e-10	141.395	7.14358	uncharacterized protein LOC111047755
chr01.1652	34	46	19	5607	1196	7389	1.16443570561153e-10	9.28068836797531e-10	138.285	7.1115	uncharacterized protein LOC111056392
chr01.2130	46	53	68	9125	2701	11248	2.88986811715267e-17	4.43830166587983e-16	136.649	7.09433	PREDICTED: uncharacterized protein LOC109035039 isoform X2; hypothetical protein LSTR_LSTR008416
chr10.021	50	60	52	8901	1913	11508	7.66735932630695e-13	7.78482583409159e-12	135.288	7.07989	uncharacterized protein LOC110834251 isoform X2; hypothetical protein LSTR_LSTR005999
chr07.0631	0	1	0	46	48	57	3.95075250581984e-14	4.50954891974321e-13	133.736	7.06324	-
chr13.079	10	7	12	1512	260	1941	3.11383011628038e-10	2.38777926518415e-9	127.739	6.99705	fatty acid elongase
chr01.1812	3	3	0	335	73	384	8.89718881547179e-12	8.10756330809867e-11	127.237	6.99138	uncharacterized protein LOC111053708
chr03.1588	6	1	15	934	1014	957	9.38622110183525e-114	4.10553310994274e-111	126.491	6.98289	uncharacterized protein LOC111053412, partial
chr05.0110	32	22	20	8147	172	815	9.08365e-05	0.000304133	120.833	6.91688	-
chr05.0131	46	372	43	21014	6011	31989	9.04439e-06	3.66569e-05	120.574	6.91378	sulfotransferase 1C4-like
chr03.0318	9	118	14	7283	1958	8382	1.47949e-05	5.75326e-05	117.511	6.87665	uncharacterized protein LOC111060226 isoform X3
chr09.846	45	131	48	9431	5437	12142	1.32332411359269e-14	1.60568653584425e-13	114.258	6.83615	uncharacterized protein LOC111059782
chrX.0004	3	13	1	555	147	1249	1.57888e-05	6.10287e-05	109.008	6.76829	putative fatty acyl-CoA reductase CG5065
chr03.0612	35	211	16	12310	2495	14521	1.09042e-05	4.35015e-05	105.189	6.71684	uncharacterized protein LOC111047715
chr01.0357	90	82	118	11410	2278	14684	1.82790646975039e-11	1.59649818264541e-10	97.3943	6.60577	uncharacterized protein LOC111052650
chr10.318	17	282	6	6188	2082	21968	0.00103074	0.00273837	92.982	6.53888	-
chr01.1806	25	9	12	1730	401	2099	7.07206666755015e-10	5.16241982708017e-9	89.8979	6.49022	-
chr06.0043	8	19	26	1448	1257	1958	9.5543626425355e-53	8.49406142244924e-51	85.3976	6.41612	-
chr13.173	33	48	31	3429	575	4081	4.59630973360352e-9	3.06280602906487e-8	70.5233	6.14003	PREDICTED: CD209 antigen-like protein B isoform X2
chr01.1324	38	29	33	2837	1174	3227	3.96405886970482e-33	1.6114120349525e-31	70.4878	6.1393	protein spaetzle 4-like
chr10.396	7	18	29	1039	2238	758	1.27723838706811e-27	3.96778459164484e-26	69.8421	6.12602	LOW QUALITY PROTEIN: PR domain zinc finger protein 1-like
chr04.1435	6	15	17	941	632	1116	9.38616498365448e-40	5.0560450293725e-38	68.7297	6.10286	uncharacterized protein LOC111043512; hypothetical protein LSTR_LSTR003684
chr01.1808	1	0	0	39	7	29	7.46303e-05	0.000254073	68.4857	6.09773	PREDICTED: uncharacterized protein LOC109030045
chr06.1023	103	63	144	6491	9051	5690	5.80391161008386e-98	1.51108984419683e-95	65.0881	6.02432	uncharacterized protein LOC111055743
chr03.0772	97	95	117	7922	1782	10113	3.3995945556491e-11	2.85081031181157e-10	63.481	5.98825	uncharacterized protein LOC111048801 isoform X2
chr08.917	10	61	13	2307	717	2600	1.48714e-06	6.84133e-06	63.4516	5.98759	hypothetical protein LSTR_LSTR008971
chr07.0634	7	13	1	440	160	775	2.68316393986736e-10	2.06768130249821e-9	62.2072	5.95901	-
chr10.636	0	0	1	31	12	25	1.0006e-05	4.01878e-05	61.3519	5.93904	hypothetical protein LSTR_LSTR015692
chr06.1041	151	335	118	17406	3344	17524	3.07410897318829e-8	1.82692291422902e-7	60.8607	5.92744	-
chr03.1149	1	0	0	26	3	37	0.000781604	0.00214046	60.8463	5.9271	-
chr01.2028	6	40	20	1037	232	2812	2.81051e-05	0.000103096	60.6601	5.92268	uncharacterized protein LOC111057006
chr01.0806	214	231	302	17563	3847	21887	9.11130849171729e-11	7.3475043036083e-10	57.5683	5.8472	LOW QUALITY PROTEIN: carboxypeptidase B-like
chrX.1206	50	79	73	3375	5321	3265	1.19042685923649e-112	5.00666065605808e-110	55.3384	5.79021	hormone receptor 46
chrX.1747	0	2	1	68	19	82	3.75212520858193e-7	1.90216e-06	55.1752	5.78595	-
chr06.1022	2	2	7	164	248	182	2.0857727041781e-36	9.95979236689411e-35	51.183	5.67759	-
chr04.0854	20	16	37	1305	873	1524	2.80184741934027e-41	1.61253692265715e-39	49.6992	5.63515	uncharacterized protein LOC111053742; hypothetical protein LSTR_LSTR001306
chr08.603	77	158	72	4146	287	10950	0.000199691	0.00062229	49.0796	5.61705	-
chr07.0630	27	87	32	1254	248	5706	0.000194034	0.000605871	48.142	5.58922	-
chr01.0768	449	516	389	28986	4770	32250	1.39704739934137e-8	8.74298371477845e-8	47.695	5.57577	peroxidase-like
chr02.1722	20	70	37	2426	456	3300	8.36493748534709e-7	3.98218e-06	47.502	5.56992	uncharacterized protein LOC106670819 isoform X2
chr06.0686	5	17	1	339	93	710	5.16406165669734e-7	2.55516e-06	47.1403	5.55889	uncharacterized protein LOC106661025
chrX.0138	7	4	2	230	233	180	2.10035239785485e-39	1.10419968608379e-37	46.5949	5.5421	-
chr05.0195	50	37	45	2485	498	3010	3.47810838777664e-9	2.34772316174923e-8	44.7889	5.48507	lipase member H-B-like
chr01.1809	0	3	0	55	21	64	6.04792e-06	2.51747e-05	44.5688	5.47796	-
chr01.0913	2968	1758	4228	129149	163610	117907	1.2520960828462e-73	1.92840431914412e-71	43.9648	5.45828	apolipoprotein D; uncharacterized protein LOC111051600
chr13.339	62	45	76	2686	2637	2874	6.64480350114508e-154	6.05507719041845e-151	42.9125	5.42333	uncharacterized protein LOC111050194 isoform X1
chr09.481	81	59	66	4220	649	4083	2.56522216074843e-8	1.54379220296005e-7	42.7786	5.41882	low-density lipoprotein receptor-related protein 2-like isoform X1
chr13.545	2	7	5	164	31	406	5.57163749487615e-7	2.74317e-06	42.5713	5.41181	pancreatic lipase-related protein 2-like
chr01.0526	5	4	1	172	30	228	2.30756220666013e-7	1.20675e-06	41.6169	5.3791	protein bicaudal C homolog 1-like
chr09.210	26	27	26	1265	464	1626	6.10546319341326e-21	1.21830729963456e-19	41.4723	5.37408	sulfotransferase 1C4
chr06.0860	36	52	50	1862	1780	2110	5.14818994974297e-110	1.94122265863584e-107	39.7962	5.31456	hormone receptor 4 isoform X2
chr03.0574	228	240	242	11066	3013	14588	5.72907832087323e-11	4.71033619840216e-10	39.6573	5.30951	heparan-alpha-glucosaminide N-acetyltransferase isoform X1
chr02.1399	50	72	44	3184	609	2839	6.71060621910659e-9	4.34976164824722e-8	38.8023	5.27807	hypothetical protein LSTR_LSTR004374
chr07.0567	8	46	13	563	205	1912	0.00010546	0.000348392	38.5569	5.26892	cytochrome P450 CYP303A1
chr02.0525	1	2	2	51	48	96	4.47582339912468e-11	3.72191094064094e-10	37.6809	5.23576	-
chr11.525	5	4	22	233	783	216	2.60635353275278e-11	2.23533144161974e-10	37.5236	5.22973	-
chr02.1749	2	1	1	61	55	38	3.11817381319719e-12	2.94461147070113e-11	36.382	5.18515	-
chr01.0965	68	62	81	2919	1231	3616	1.05845167156385e-26	3.07823644376347e-25	36.0862	5.17337	uncharacterized protein LOC111050636 isoform X1
chr12.088	13	0	10	271	339	251	7.1143341821434e-16	9.66400550083703e-15	35.6596	5.15622	venom carboxylesterase-6-like
chr06.1174	29	51	28	1148	348	2430	3.09881141981861e-7	1.59162e-06	35.3852	5.14508	nose resistant to fluoxetine protein 6-like
chr02.1400	60	62	69	2964	1184	2771	5.6626085143335e-30	1.95951342102015e-28	35.2968	5.14146	PREDICTED: uncharacterized protein LOC109533067
chr09.306	111	89	91	4154	943	5152	4.03260469784188e-9	2.7086322095148e-8	34.5549	5.11082	laccase-5
chr10.551	121	165	110	7277	383	6224	6.18913e-05	0.000214239	34.4181	5.1051	cuticle protein 19-like; hypothetical protein LSTR_LSTR005151
chrX.0311	0	5	5	127	41	173	2.82731973778475e-7	1.45937e-06	33.8044	5.07914	glucose dehydrogenase
chr05.1252	17	18	27	576	945	696	1.55424383244306e-74	2.42795090110926e-72	33.7281	5.07588	protein THEM6-like; hypothetical protein LSTR_LSTR000906
chrX.0139	113	136	173	4825	4936	5036	5.95153425563525e-206	1.62700067713429e-202	33.5083	5.06645	serine proteinase stubble
chr13.455	138	121	150	4562	5073	4615	0	0	33.0662	5.04729	PREDICTED: protein takeout-like
chr11.301	44	278	69	3203	674	9519	0.000511698	0.00146266	33.0106	5.04486	pro-resilin-like; glycine-rich cell wall structural protein
chr13.420	14	64	15	566	231	2317	0.000252801	0.000772821	32.1578	5.0071	protein takeout-like
chr01.1251	6	2	5	110	236	103	3.31804566799804e-17	5.06036671960371e-16	32.0362	5.00163	-
chr04.0493	7	11	3	263	102	329	2.16449146747629e-11	1.87252485734599e-10	31.6451	4.98391	hypothetical protein LSTR_LSTR003916
chr13.007	7	8	5	114	8	518	0.000128009	0.000413522	31.6368	4.98353	circadian clock-controlled protein-like, partial
chr09.896	60	91	108	3555	586	4018	2.78847655991424e-7	1.44102e-06	31.3712	4.97137	uncharacterized protein LOC111050582
chrX.0673	85	110	128	4668	850	4624	2.54831958964653e-8	1.53446446656304e-7	31.1231	4.95991	serine proteinase stubble
chr08.500	626	609	471	18984	858	33891	0.000455769	0.00132022	31.1	4.95884	-
chr06.0623	62	61	42	2818	117	2294	0.000184534	0.000578686	31.0739	4.95763	cuticle protein 7-like
chr10.722	60	80	49	5062	107	851	0.00128343	0.00332645	31.0689	4.9574	-
chr01.1236	170	162	162	5580	3137	6983	1.24894455112617e-37	6.20782212116577e-36	30.7394	4.94202	uncharacterized protein LOC111049349
chr09.102	144	195	154	5346	4387	5760	1.90686564782863e-77	3.20793474753939e-75	29.9209	4.90308	atrial natriuretic peptide-converting enzyme
chr06.0976	166	150	175	5940	1473	7356	1.70518794684762e-9	1.18614695920984e-8	29.6435	4.88964	uncharacterized protein LOC106661176 isoform X1
chr08.787	19	22	22	870	173	836	2.51990291602997e-12	2.402366031978e-11	29.3459	4.87509	hypothetical protein LSTR_LSTR010637
chr08.480	13	24	20	619	230	850	7.99805296106662e-15	9.89351913226963e-14	29.1495	4.8654	chymotrypsin-like elastase family member 2A
chr05.0027	80	95	140	3409	1347	4350	2.57816657088952e-21	5.32934810069506e-20	28.6035	4.83812	uncharacterized protein LOC111862063; hypothetical protein LSTR_LSTR000911
chr02.1428	46	31	33	1134	125	1901	4.30376e-05	0.000153633	28.407	4.82818	keratin, type I cytoskeletal 9-like isoform X1; hypothetical protein LSTR_LSTR012180
chr10.157	7	8	3	414	46	60	8.80612e-06	3.57442e-05	27.7064	4.79215	pupal cuticle protein 36a-like isoform X1
chr02.1426	15	58	14	775	145	1585	0.000221206	0.000683109	27.6786	4.7907	uncharacterized protein LOC111044946
chrX.1484	69	44	56	1801	1005	2018	6.11611492045902e-32	2.33030371620974e-30	27.6224	4.78777	uncharacterized protein LOC111047161
chr07.0408	343	326	375	11573	2232	14574	1.2611941994922e-7	6.85786104994887e-7	26.879	4.74841	PREDICTED: sushi, von Willebrand factor type A, EGF and pentraxin domain-containing protein 1
chr03.1068	39	24	43	1163	238	1457	2.26363695132452e-11	1.95365983131283e-10	26.8403	4.74633	uncharacterized protein LOC111043521 isoform X1
chr02.0487	18	33	24	830	524	743	2.84293001256754e-34	1.21911528185985e-32	26.7814	4.74316	uncharacterized protein LOC107442021
chr02.0326	14	28	10	525	203	706	5.29901576481096e-12	4.91890809747095e-11	26.4304	4.72413	uncharacterized protein LOC111049880
chrX.1430	179	195	173	6099	1203	7174	9.94605727502216e-8	5.48186170878868e-7	25.9713	4.69885	fatty acyl-CoA reductase 1
chr03.0474	74	248	70	3450	897	6256	2.4325e-05	9.04124e-05	25.9451	4.69739	uncharacterized protein LOC106663390 isoform X1
chr13.262	3	1	0	32	6	66	0.00102496	0.00272501	25.1566	4.65287	-
chr07.0417	185	180	227	5237	3821	6266	4.31903178754107e-60	4.91964714549601e-58	25.0283	4.64549	dnaJ homolog subfamily C member 22
chrX.1989	56	39	43	1373	429	1636	2.46494545649677e-15	3.17481490774937e-14	24.3405	4.60529	uncharacterized protein LOC111053687
chr11.385	12	11	3	96	21	535	0.000151402	0.000482958	24.3364	4.60505	chemosensory protein 7
chrX.0019	9	12	8	283	60	378	1.32319171237006e-8	8.3155755027394e-8	24.3152	4.60379	glucose dehydrogenase
chr10.484	32	37	25	1106	213	1020	2.78297060283979e-11	2.37798263470266e-10	24.2199	4.59812	hypothetical protein LSTR_LSTR008076, partial
chr02.0315	5	9	8	182	148	222	2.09854123392878e-23	4.82091352794354e-22	24.0968	4.59077	uncharacterized protein LOC111054637
chr01.1329	3	2	5	94	22	121	1.09088e-06	5.11747e-06	23.6636	4.5646	-
chr06.0620	3	7	0	67	14	167	0.000604675	0.00169628	23.6334	4.56276	cuticular protein
chr06.0621	5	16	7	422	47	204	1.5015e-06	6.89579e-06	23.3113	4.54296	cuticle protein 7-like
chr12.569	1	0	5	34	78	33	2.00313e-06	9.03638e-06	23.0214	4.5249	LIM domain only protein 3 isoform X3
chr10.736	61	256	91	4124	141	5329	0.00288032	0.00685597	22.8862	4.51641	-
chr09.917	9	10	10	275	55	339	1.58404755203956e-8	9.81391500371254e-8	22.7437	4.50739	-
chr10.032	75	65	76	1695	1155	2048	5.07229373544438e-41	2.8888297915148e-39	21.8905	4.45223	neurotrophin 1-like, partial; uncharacterized protein LOC111047194, partial
chr10.727	20	30	41	327	104	1542	0.000310482	0.000929407	21.8567	4.45	-
chr10.459	25	19	12	513	163	582	1.20041481573659e-11	1.07682822067922e-10	21.6862	4.4387	uncharacterized protein LOC111055705; hypothetical protein LSTR_LSTR014860
chr10.344	6	3	3	59	10	194	0.000177062	0.000557332	21.6546	4.4366	cuticle protein 7-like
chr02.1215	73	55	74	1675	955	1868	4.51992251106914e-32	1.75267208009011e-30	21.612	4.43376	tetraspanin-9-like
chrX.1746	34	75	48	1372	447	1651	3.79068027235125e-13	3.96661136633119e-12	21.471	4.42432	uncharacterized protein LOC111043398 isoform X2
chr10.667	377	305	403	8557	4623	10579	1.59657901550014e-31	5.97896970359384e-30	21.3328	4.415	general odorant-binding protein 19d-like
chr13.019	22	19	19	504	130	666	1.42210540014088e-10	1.12604797614341e-9	21.2556	4.40977	alpha-tocopherol transfer protein-like
chr06.0016	0	3	0	23	27	19	0.000136976	0.00044002	21.2203	4.40737	relaxin receptor 2-like
chr08.004	8	12	18	319	103	367	5.90268492515432e-11	4.84942596968914e-10	20.593	4.36408	solute carrier family 46 member 3-like isoform X1
chr07.0949	14	18	36	572	627	260	5.91098661862385e-20	1.11828094592823e-18	20.4337	4.35288	ecdysone-inducible protein 78
chr07.0492	1	1	1	29	11	22	5.87234e-05	0.000204438	20.0404	4.32484	-
chr06.0069	177	175	164	4390	1622	4595	1.34516379057686e-20	2.61732491992135e-19	19.9746	4.32009	retinol dehydrogenase 13-like
chr03.0129	168	161	251	4395	3743	3864	6.74120748212801e-101	1.93987115308078e-98	19.9131	4.31565	uncharacterized protein LOC111044571
chr03.1150	0	2	1	25	8	28	0.000514673	0.00147059	19.8166	4.30864	-
chr06.0010	1048	785	1011	20571	14805	22983	3.15892908731585e-57	3.2283074364298e-55	19.7706	4.30529	serpin B5
chr01.0500	184	131	125	3486	1074	4289	1.78797132437792e-14	2.14145305937267e-13	19.5798	4.2913	trypsin-like
chr05.0194	27	16	15	505	117	529	1.61233512124499e-9	1.1237020108868e-8	19.337	4.2733	phospholipase A1-like
chrX.1101	433	396	453	10379	2863	11964	4.25001980387399e-9	2.84244443763682e-8	19.3225	4.27221	serine proteinase stubble, partial
chr08.003	181	190	197	4577	1897	4798	1.01187075632451e-23	2.36427494025823e-22	19.3123	4.27145	peroxidase-like
chr01.1250	129	125	159	2119	4204	2206	1.92693839977782e-55	1.83226707839743e-53	19.2383	4.26591	calpain-1 catalytic subunit-like
chr13.451	7	4	7	137	3	201	0.000894379	0.00241304	19.0276	4.25003	fatty acid elongase
chr01.0522	1	12	4	64	13	248	0.00105117	0.00278927	18.6717	4.22278	uncharacterized protein LOC111043593
chr08.247	22	31	40	834	84	818	3.94053726454558e-7	1.98388e-06	18.6712	4.22274	-
chr14.346	47	57	67	1134	611	1522	7.69990599045023e-22	1.66400142303504e-20	18.655	4.22149	patched domain-containing protein 3, partial
chr04.0267	97	85	67	1277	1962	1617	2.52099252065531e-63	3.0630059125962e-61	18.2031	4.18611	glucose dehydrogenase
chr03.0065	1	6	2	49	14	103	0.000200105	0.000623405	17.9277	4.16412	-
chrX.0440	35	33	41	835	629	564	1.15819308619376e-48	9.31238338053589e-47	17.7683	4.15123	alpha-tocopherol transfer protein-like
chr01.0207	152	118	145	2344	3317	2180	3.03568589611932e-114	1.38313438641937e-111	17.7267	4.14785	uncharacterized protein LOC106670355 isoform X2
chrX.1613	52	62	62	959	1238	1090	2.06722464322808e-130	1.25583897076106e-127	17.6532	4.14186	stubble-3
chr07.0950	3	9	10	149	200	61	3.16463298435137e-10	2.42333765293293e-9	17.4091	4.12177	-
chr03.1066	1611	1273	1385	29500	17523	30003	1.85760249352574e-40	1.03637159524e-38	17.3673	4.1183	uncharacterized protein LOC111043524
chrX.0927	54	80	71	835	198	2555	0.000210143	0.000650782	17.3591	4.11762	alpha-tocopherol transfer protein-like
chr01.1804	1	0	3	28	5	35	0.00238681	0.00578837	17.3403	4.11606	uncharacterized protein LOC111063891, partial
chr03.0611	6	30	13	258	92	525	1.92547e-06	8.69683e-06	17.318	4.1142	uncharacterized protein LOC111047711; hypothetical protein LSTR_LSTR009664
chr10.811	135	92	139	1984	2803	1934	3.973901556376e-100	1.11422085946081e-97	17.3052	4.11313	uncharacterized protein LOC103515323
chr04.0212	57	48	52	925	682	1187	2.91094424691291e-33	1.19217885168512e-31	17.1237	4.09792	serine proteinase stubble-like
chr01.1645	45	69	91	1343	578	1620	1.93550236485078e-16	2.7486647220316e-15	17.0274	4.08978	uncharacterized protein LOC111053435
chr03.1389	22	34	28	455	130	848	1.9034495610427e-8	1.16737077678081e-7	16.7755	4.06829	phospholipase B1, membrane-associated-like
chr02.0564	5	4	7	98	50	124	7.69382465636512e-10	5.59760296855307e-9	16.6387	4.05647	uncharacterized protein LOC111058222; hypothetical protein AVEN_125157_1
chrX.1650	183	193	149	3115	2448	3561	3.61620354286402e-46	2.53481959879603e-44	16.536	4.04754	rhophilin-2 isoform X2
chrY.311	65	128	97	2026	623	2187	1.09865271716521e-12	1.0949760705094e-11	16.2587	4.02314	uncharacterized protein LOC106662139
chr04.0853	36	53	46	806	249	1176	1.01140027715593e-10	8.13210443433834e-10	16.2042	4.0183	proclotting enzyme-like isoform X1
chr02.1430	19	56	37	509	118	1210	2.58531e-06	1.14687e-05	16.161	4.01444	cell wall protein IFF6 isoform X3
chr06.0625	62	134	61	2374	69	1806	0.00372152	0.00862543	16.1241	4.01115	cuticular protein; hypothetical protein LSTR_LSTR009860
chr01.1015	32	65	21	594	192	1169	2.3926177079783e-7	1.24884e-06	15.9187	3.99265	extensin-like
chr09.518	2	2	2	34	26	38	1.75351879636426e-7	9.3398577877463e-7	15.6648	3.96946	low choriolytic enzyme-like isoform X1
chr06.0021	6	3	6	63	59	119	9.38590963027544e-10	6.74342456025374e-9	15.5703	3.96072	PREDICTED: uncharacterized protein LOC107224768
chr01.1328	227	190	209	4324	1108	4497	5.02061502940866e-13	5.19890391539618e-12	15.5489	3.95874	hypothetical protein LSTR_LSTR005940
chr04.0855	1286	1057	1058	18828	14041	21863	8.45340646077349e-48	6.28829929582028e-46	15.3991	3.94478	protein masquerade isoform X1
chr05.1175	12	6	16	166	99	265	1.1300869604181e-10	9.03986899207897e-10	15.3648	3.94155	-
chr13.093	15	29	25	309	114	633	5.01285248186825e-8	2.88048039354857e-7	15.062	3.91284	circadian clock-controlled protein-like
chr13.293	17	24	27	357	98	570	3.72608402952484e-8	2.18822389166778e-7	14.929	3.90005	-
chr08.287	1688	1243	1950	23385	29592	23120	1.16758077703544e-138	8.51166386458832e-136	14.8021	3.88773	flocculation protein FLO11-like
chr08.859	301	402	366	6206	2223	7679	2.11851438161491e-15	2.7480373384293e-14	14.7143	3.87914	aminopeptidase N-like
chr06.0193	35	27	33	483	124	796	3.60959694775962e-8	2.12666716722799e-7	14.5828	3.8662	uncharacterized protein LOC111043276
chr09.919	594	533	601	8378	10595	7764	4.78895858515198e-256	1.7455754042879e-252	14.5631	3.86425	uncharacterized protein LOC111053969
chr01.0970	18	26	25	342	151	528	4.55071945234988e-11	3.7755779371355e-10	14.4757	3.85557	chorion peroxidase-like
chr03.0475	437	396	437	7853	1619	9026	2.65309e-06	1.17455e-05	14.3504	3.84302	-
chr01.0315	1346	1234	1565	19841	18937	23192	3.53715664681392e-112	1.43254844195964e-109	14.3271	3.84068	ATP-dependent RNA helicase DHX36-like
chrX.0310	30	66	51	399	118	1570	0.00105669	0.00280186	14.0692	3.81447	glucose dehydrogenase
chr09.338	11	6	13	124	276	57	2.42834842030067e-8	1.4670712693916e-7	14.022	3.80962	-
chr07.0721	16	31	21	281	101	590	2.39464990008943e-7	1.24931e-06	13.9799	3.80528	adhesive plaque matrix protein-like isoform X1; hypothetical protein LSTR_LSTR013625
chr08.036	549	996	1110	11515	14689	12465	1.40728174619842e-48	1.12325736457516e-46	13.8445	3.79125	cubilin homolog
chr01.2031	682	796	782	9903	10873	12051	7.93293116081917e-119	4.13079058302656e-116	13.7961	3.78619	-
chrX.1642	1	6	3	51	5	82	0.00246318	0.00595245	13.5832	3.76375	CCAAT/enhancer-binding protein-like; hypothetical protein LSTR_LSTR014326
chr09.918	817	819	1148	13539	11334	14280	5.19686865259976e-78	9.02027916129815e-76	13.5662	3.76195	uncharacterized protein LOC111053975 isoform X2
chr13.441	3	4	5	56	64	51	1.28512754346211e-12	1.2671658870837e-11	13.508	3.75575	hypothetical protein LSTR_LSTR009475
chr01.0161	1552	1108	1255	17391	21902	17002	1.37714937017342e-102	4.07003469266117e-100	13.5067	3.7556	uncharacterized protein LOC111056576
chr10.593	10937	14928	21277	216720	294353	158244	1.17126944361411e-44	7.95517476144119e-43	13.4397	3.74843	-
chr13.263	2	16	4	116	13	172	0.00147132	0.00375909	13.2229	3.72497	uncharacterized protein LOC111048655
chr10.723	7	11	11	120	9	254	0.000671044	0.00186477	13.1974	3.72218	-
chr02.1610	93	80	130	962	284	2685	0.000185037	0.000580097	13.0095	3.7015	protein yellow-like
chr04.0056	27	11	19	311	76	364	3.89313453257665e-7	1.96363e-06	12.9712	3.69724	venom carboxylesterase-6-like
chr03.0613	12	10	2	176	25	121	0.000190605	0.000596187	12.8212	3.68046	uncharacterized protein LOC111047714
chr05.1176	1562	1680	1845	24083	12712	28929	8.37551963470565e-25	2.13986699078286e-23	12.5588	3.65063	mediator of RNA polymerase II transcription subunit 15 isoform X1
chr04.0828	875	583	852	9582	12263	8777	6.61776636104398e-92	1.5396867054897e-89	12.5127	3.64532	uncharacterized protein LOC111055901
chr04.0934	10	8	13	131	32	224	9.93558e-06	3.99726e-05	12.4352	3.63636	dual specificity protein phosphatase 23-like
chr10.561	2	2	8	64	17	66	0.000125861	0.000407668	12.3779	3.62969	-
chr09.794	148	123	128	2216	727	2128	6.65629222598725e-14	7.45763888229206e-13	12.3763	3.6295	retinol dehydrogenase 14-like isoform X1
chr12.518	2	2	1	20	24	21	1.42557e-05	5.56736e-05	12.2243	3.61169	hypothetical protein LSTR_LSTR005678
chr10.605	246	286	247	2585	1876	5212	2.86249329280474e-16	4.00273198936315e-15	12.0091	3.58606	cuticle protein
chr06.0627	19	23	23	458	72	255	8.06317803555139e-7	3.84736e-06	11.8604	3.56808	cuticular protein
chr04.0372	12	10	9	105	160	122	1.23547339237093e-20	2.40818209368558e-19	11.7093	3.54959	-
chr04.0944	18	18	23	420	28	244	8.92e-05	0.000299295	11.6675	3.54443	uncharacterized protein LOC111046523
chr02.0039	1	7	2	37	56	33	8.58772e-06	3.49225e-05	11.6218	3.53876	sex peptide receptor
chr07.0948	117	80	102	1142	1545	1012	1.29702767008108e-63	1.59359523284681e-61	11.6102	3.53732	-
chr01.0487	271	201	218	3438	1083	3665	1.72825545277545e-12	1.68128243041352e-11	11.5728	3.53267	androgen-dependent TFPI-regulating protein-like
chr12.306	197	238	290	3042	2071	3510	1.97572099119298e-32	7.79946174682137e-31	11.532	3.52757	glutaredoxin domain-containing cysteine-rich protein CG12206-like
chr07.0731	40	36	51	486	500	545	1.64401472391286e-56	1.61957666720605e-54	11.5191	3.52596	homeotic protein female sterile isoform X2; SH3 and multiple ankyrin repeat domains protein 1 isoform X4
chr04.1404	12	8	20	152	143	177	3.23869501337072e-18	5.36592878351649e-17	11.4012	3.51112	cytochrome P450 CYP307A2
chr10.144	113	126	118	1345	1761	1216	3.32860545215188e-96	8.20753820005443e-94	11.3571	3.50552	larval cuticle protein LCP-30-like
chr02.0570	40	44	16	389	199	598	1.87229170991061e-8	1.15084372388266e-7	11.2856	3.49642	alpha-tocopherol transfer protein-like
chr01.0798	0	3	4	27	34	21	5.74261e-05	0.000200305	11.1373	3.47733	zinc finger MYM-type protein 1-like, partial; uncharacterized protein LOC112680940
chr12.007	21	10	27	221	153	286	1.06520919713924e-12	1.06375000645823e-11	11.1343	3.47694	proton channel OtopLc
chrX.0279	253	262	301	3323	2216	3743	3.94980680016162e-34	1.67407509146385e-32	10.9902	3.45815	uncharacterized protein LOC111053758
chr03.0959	5	2	6	64	18	62	5.69744e-05	0.000199021	10.9706	3.45557	unnamed protein product, partial; Protein prickle-like Protein
chr02.0815	20	18	25	287	93	321	9.08074538146306e-9	5.79334601787039e-8	10.9553	3.45355	-
chr09.870	37	64	44	661	138	787	6.27824713179408e-7	3.06485e-06	10.693	3.41859	laccase-4-like
chr01.0318	3	0	5	36	32	20	0.00014372	0.000460197	10.6309	3.41019	hypothetical protein LSTR_LSTR011388; uncharacterized protein LOC111055100
chr12.479	100	106	122	1436	341	1753	1.1284197267123e-8	7.14078108310126e-8	10.6259	3.40951	ras association domain-containing protein 10-like; hypothetical protein LSTR_LSTR003442
chr01.1131	29	19	38	285	260	397	7.66630029481986e-20	1.44536196075612e-18	10.6131	3.40777	uncharacterized protein LOC111049973
chr10.693	41	49	66	699	241	732	7.1704373969908e-11	5.82964557145684e-10	10.566	3.40135	uncharacterized protein LOC113215652
chr13.377	9	18	5	120	33	197	0.000115408	0.000376936	10.5077	3.39337	elongation of very long chain fatty acids protein 7
chr03.0940	2526	2283	2552	28953	16051	34227	3.99818798074359e-24	9.6299968214606e-23	10.4312	3.38283	-
chr01.0312	161	174	323	2435	2355	2298	2.22564055387577e-41	1.29454146045912e-39	10.4197	3.38125	LOW QUALITY PROTEIN: cadherin-89D; cadherin-like protein-7, partial
chr01.2197	60	40	60	567	717	479	2.89927570383609e-50	2.38372780612388e-48	10.3906	3.37721	PREDICTED: protein FAM166B-like isoform X2
chr02.1449	15	18	17	187	151	187	3.236802381026e-21	6.60343918591778e-20	10.0336	3.32677	uncharacterized protein LOC111351088; unnamed protein product
chr01.0867	96	114	82	1088	812	1170	1.0158903691804e-27	3.16488922706202e-26	10.0035	3.32244	fatty acyl-CoA reductase
chr07.0870	423	367	386	4368	3785	4095	2.31411739178327e-79	4.14833994740165e-77	9.90654	3.30838	peptide transporter family 1-like
chr06.0768	1	2	9	33	58	32	6.25383e-05	0.000216273	9.87218	3.30337	-
chr05.0054	4	6	5	43	38	73	3.84656193732442e-7	1.94193e-06	9.87182	3.30332	uncharacterized protein LOC111043470; hypothetical protein LSTR_LSTR001054
chr02.0588	592	576	522	5654	5974	5919	4.06006341953119e-104	1.2332442636826e-101	9.80443	3.29343	leucine-rich repeat and fibronectin type-III domain-containing protein 3 isoform X1
chr07.1012	96	126	91	1061	342	1709	4.12331759108166e-8	2.40087741525442e-7	9.68957	3.27643	ABC transporter G family member 20
chr08.718	6	7	8	73	26	107	1.68724e-05	6.47594e-05	9.64117	3.26921	lipase 1-like
chr01.1636	271	241	323	3154	871	4048	2.24894046706909e-9	1.54570484018859e-8	9.55901	3.25686	regucalcin-like isoform X2
chr01.0462	76	59	120	461	296	1642	1.90899e-06	8.62954e-06	9.42259	3.23612	troponin C-like
chr01.1372	17	24	12	177	64	276	3.72854e-06	1.60962e-05	9.41867	3.23552	dehydrogenase/reductase SDR family member 11-like isoform X1
chr02.0702	68	124	75	678	191	1671	1.62373e-05	6.26515e-05	9.30646	3.21823	uncharacterized protein LOC111045975
chr10.746	118	88	101	1020	621	1297	1.4325504294502e-17	2.26045295036623e-16	9.24983	3.20943	PREDICTED: D-beta-hydroxybutyrate dehydrogenase, mitochondrial
chr04.1349	46	41	64	396	643	426	2.30071005566752e-36	1.09383758516193e-34	9.14725	3.19334	uncharacterized protein LOC106681518
chr03.1552	178	158	249	2323	370	2637	0.000311462	0.000932084	9.1057	3.18677	hypothetical protein LSTR_LSTR000778
chr10.742	188	176	194	1741	1081	2388	9.9791423375989e-19	1.71037494453987e-17	9.04638	3.17734	D-beta-hydroxybutyrate dehydrogenase, mitochondrial-like
chr01.2030	27	29	28	277	163	343	5.13394026179805e-13	5.29120044889366e-12	9.00803	3.17121	uncharacterized protein LOC111054942 isoform X1
chr08.756	77	84	74	983	168	998	1.74625e-06	7.95303e-06	8.97435	3.16581	decaprenyl-diphosphate synthase subunit 1
chr01.0094	142	131	171	1544	481	1968	2.59565655754523e-9	1.77175433562778e-8	8.87045	3.14901	17-beta-hydroxysteroid dehydrogenase 13-like isoform X1
chr06.0247	624	667	632	5667	5616	6534	1.73085660707763e-75	2.82491298483491e-73	8.80232	3.13788	protein obstructor-E-like
chr07.0726	64	87	88	978	108	1033	3.42029e-05	0.000124008	8.79434	3.13657	clavesin-1
chr05.0463	189	188	187	2126	812	2144	5.09367677671761e-13	5.2645893717776e-12	8.76112	3.13111	heparan sulfate 2-O-sulfotransferase pipe
chr09.337	2580	2809	4207	26398	41334	19844	4.04935288253168e-34	1.7096399139183e-32	8.58709	3.10217	uncharacterized protein LOC111061824, partial
chr02.1131	42	45	43	420	125	572	4.43563218363848e-7	2.21478e-06	8.41943	3.07372	iodotyrosine deiodinase 1 isoform X2
chr02.0936	55	44	56	473	293	570	8.13643959696199e-16	1.09841934558987e-14	8.34943	3.06168	uncharacterized protein LOC111050420
chr11.011	105	96	90	824	368	1287	1.48391787334684e-9	1.04284331266373e-8	8.28778	3.05099	-
chr03.1021	31	59	26	230	40	713	0.00125207	0.00325752	8.2723	3.04829	mucin-5AC-like isoform X1
chr10.700	1	4	7	34	48	22	7.6182e-05	0.000258845	8.2195	3.03905	connectin-like
chr04.0373	1446	802	1016	8602	11585	8055	1.58161035085969e-33	6.57601109758581e-32	8.0973	3.01744	mucin-17, partial
chr02.0045	273	292	372	2394	1881	3517	1.26584095065681e-22	2.81913865487418e-21	8.06859	3.01232	SET domain-containing protein SmydA-8-like; protein msta-like, partial
chr08.599	3602	3374	4016	28962	30975	31759	9.61086013102526e-181	1.50135365046802e-177	7.93978	2.9891	mucin-17 isoform X1
chr05.0826	3	4	20	46	143	35	0.000960326	0.00257129	7.88057	2.9783	sodium/hydrogen exchanger 3-like, partial
chr10.808	23	17	12	127	178	134	1.68690814112904e-15	2.22245066545133e-14	7.8768	2.97761	cytochrome P450 4c3-like
chrX.1682	2	4	1	21	21	16	0.000580206	0.00163604	7.72983	2.95044	protein DENND6B
chr02.0469	17	7	10	111	58	97	4.49121699708652e-7	2.24049e-06	7.53062	2.91277	uncharacterized protein LOC114121422; hypothetical protein PPYR_00068
chrX.1001	1605	1485	1770	13714	7739	16224	1.69525694442144e-19	3.11556885499974e-18	7.52788	2.91224	agrin; serine protease inhibitor dipetalogastin
chr03.1121	927	1149	1273	8050	12224	6648	1.56351878484694e-44	1.02994445254827e-42	7.51921	2.91058	zinc finger protein 423 homolog
chr12.082	160	180	185	1612	731	1713	1.78256604520082e-13	1.92802766609999e-12	7.50833	2.90849	cytochrome P450 CYP301A1
chr01.1575	29	23	35	170	138	360	2.05481001862444e-8	1.25317052725367e-7	7.50095	2.90707	protein msta-like
chr02.1433	138	102	104	1132	243	1251	2.14807e-06	9.67028e-06	7.47683	2.90243	uncharacterized protein LOC111043203
chr11.062	2	7	3	30	17	46	0.00085382	0.00231675	7.44276	2.89584	unnamed protein product
chr03.1322	4	11	2	34	18	80	0.00338164	0.00790639	7.39383	2.88632	putative glucosylceramidase 4
chr01.1026	985	836	962	7509	4255	9000	6.1066107015461e-18	9.90738694679623e-17	7.22908	2.85381	sphingomyelin phosphodiesterase
chr07.0391	1152	1139	1450	9528	6666	11654	6.26387021310066e-26	1.72099047186572e-24	7.21452	2.8509	LOW QUALITY PROTEIN: SEC14 domain and spectrin repeat-containing protein 1
chrY.064	12	11	17	82	134	89	3.10046475805381e-13	3.27570841829163e-12	7.18503	2.84499	RNA-directed DNA polymerase
chrX.0682	95	72	76	635	329	834	1.01037313864769e-10	8.12982359905262e-10	7.16633	2.84124	-
chr06.0687	39	51	46	367	180	457	1.31915407401257e-9	9.30041895507896e-9	7.16214	2.84039	LOW QUALITY PROTEIN: uncharacterized protein LOC111048365; hypothetical protein LSTR_LSTR008535
chrX.1991	260	276	326	2241	1298	2799	1.95807471303948e-16	2.77351644910449e-15	7.15095	2.83814	uncharacterized protein LOC111054667, partial; hypothetical protein LSTR_LSTR005633
chr01.1506	415	410	491	4022	1505	4089	1.14661179426413e-11	1.03110197123998e-10	7.14986	2.83791	probable ribonuclease ZC3H12C, partial
chr08.828	74	68	77	536	551	558	2.56650556276766e-56	2.48360516184641e-54	7.14025	2.83597	putative malate dehydrogenase 1B
chr06.0622	12	8	10	122	8	86	0.00434819	0.00990366	7.12579	2.83305	cuticular protein
chrX.1409	26	36	43	321	214	242	1.92230926353168e-16	2.73347877720662e-15	7.1214	2.83216	unnamed protein product
chr03.1485	566	499	503	4108	2635	4824	8.40120688228348e-21	1.66125130665045e-19	7.09717	2.82724	uncharacterized protein LOC111057785 isoform X1
chr06.0629	63	87	69	660	120	789	3.41489e-05	0.000123853	7.03037	2.8136	cuticular protein
chr06.0002	44	60	54	357	449	369	2.58107762599182e-41	1.49333776932384e-39	7.01313	2.81006	tigger transposable element-derived protein 1-like, partial
chr05.0508	101	82	89	747	363	856	1.58645124199161e-11	1.39901970412728e-10	7.00668	2.80873	uncharacterized protein LOC111058872, partial
chr14.333	11	12	10	81	102	63	1.71421299870016e-11	1.50320121417693e-10	6.98227	2.8037	cytochrome b561 isoform X1
chr10.633	22	23	9	97	63	232	0.000114808	0.000375088	6.93541	2.79398	proteoglycan 4-like; flocculation protein FLO11-like isoform X1
chrX.0889	5	10	10	77	42	60	1.50296e-06	6.89962e-06	6.91223	2.78915	unnamed protein product
chr14.118	521	674	1005	4984	7171	3798	4.35000059565586e-26	1.21655387502549e-24	6.85948	2.7781	integrin alpha-PS2 isoform X3
chr09.433	57	40	83	387	528	378	4.40813466721451e-26	1.22966715780589e-24	6.83416	2.77276	ankyrin repeat domain-containing protein 29
chr01.0936	1268	1504	1714	9269	15191	8259	1.14458179416541e-40	6.45154738103031e-39	6.81572	2.76887	uncharacterized protein LOC111054291
chr02.0186	4216	2733	3578	24501	26256	24850	8.92361733632491e-53	7.99834062071418e-51	6.8099	2.76763	odorant binding protein 8; uncharacterized protein LOC111046469
chr07.0886	8	11	9	89	21	85	0.000298082	0.000894972	6.80478	2.76655	-
chr06.0315	31	29	28	243	159	223	1.7662431023133e-14	2.11774871971447e-13	6.80309	2.76619	regucalcin-like isoform X1
chr07.0493	14	27	19	183	114	130	7.02302051187841e-10	5.13004203723383e-9	6.78508	2.76237	Krueppel-like factor 5 isoform X1; LOW QUALITY PROTEIN: dendritic arbor reduction protein 1-like
chr08.925	225	280	310	1412	3197	1329	2.55747475885289e-17	3.93887133634596e-16	6.72971	2.75054	hypothetical protein LSTR_LSTR008962
chr12.594	8	13	23	106	159	49	4.29698e-06	1.8333e-05	6.71958	2.74837	putative uncharacterized protein DDB_G0282133, partial
chrY.127	1	6	11	44	50	31	0.000256948	0.000783965	6.67923	2.73968	Uncharacterized protein FWK35_00036148
chrX.0415	19	23	37	253	54	216	6.04115e-05	0.000209647	6.59584	2.72156	tetraspanin-9-like; hypothetical protein LSTR_LSTR014397
chr06.0534	10	12	5	78	34	72	6.09304e-05	0.000211114	6.49898	2.70021	-
chr02.0407	8	2	9	33	41	53	4.79972e-05	0.000169964	6.45072	2.68946	hypothetical protein LSTR_LSTR005678
chr04.0841	7	3	11	35	56	49	5.40786e-06	2.27093e-05	6.37809	2.67312	hypothetical protein LSTR_LSTR005678
chr01.0411	11	12	6	64	22	105	0.000849114	0.00230742	6.36232	2.66955	cytochrome P450 CYP307B1
chr07.0557	19	26	25	174	94	192	1.35882985093469e-8	8.52484476188803e-8	6.3615	2.66937	-
chr09.214	347	358	313	2559	1594	2603	1.07363680041745e-19	2.00003720827339e-18	6.35886	2.66877	probable G-protein coupled receptor Mth-like 1
chrX.1717	2431	2047	2410	16520	10068	18707	6.2552060169975e-20	1.18135885657803e-18	6.35785	2.66854	PREDICTED: transforming growth factor-beta-induced protein ig-h3
chr01.1214	5	5	6	36	45	27	3.47573e-06	1.51242e-05	6.3531	2.66746	uncharacterized protein LOC111059316
chr03.1165	6	1	10	26	34	50	0.000911327	0.00245129	6.33967	2.66441	hypothetical protein LSTR_LSTR005678
chr14.148	12	6	13	61	91	55	1.55398842085569e-8	9.65503601253236e-8	6.29503	2.65421	hypothetical protein LSTR_LSTR005678
chr10.389	904	896	940	6798	3494	7489	3.50544467798237e-15	4.47804177029641e-14	6.28748	2.65248	GATA zinc finger domain-containing protein 14-like isoform X1
chr12.019	332	312	438	2664	1566	2681	9.27682739840068e-19	1.60075252795904e-17	6.21275	2.63523	cytochrome P450 CYP301B1
chr01.1400	1546	1522	1797	9455	13769	8511	1.80486078111962e-68	2.49824716981558e-66	6.11778	2.61301	myosin heavy chain 95F isoform X1; hypothetical protein LSTR_LSTR004660
chr03.0046	299	226	333	1753	1255	2336	9.42711296892168e-17	1.38555753111772e-15	6.04699	2.59622	pyruvate dehydrogenase E1 component subunit alpha type II, mitochondrial-like
chr03.1397	836	893	1121	4755	8246	5209	1.28956345433678e-42	8.01214566657539e-41	5.99615	2.58404	glucose dehydrogenase; hypothetical protein LSTR_LSTR008840
chr03.1677	1495	1272	1504	9304	6900	10331	6.92141652595732e-29	2.29350574882858e-27	5.97418	2.57874	-
chr08.282	64	102	78	488	522	531	5.42443922277035e-25	1.39896799294797e-23	5.96982	2.57769	chaoptin
chr07.0629	16	10	9	72	85	65	2.74290299048824e-9	1.86876287856629e-8	5.95219	2.57342	uncharacterized protein LOC111055497 isoform X1
chrY.029	7	18	19	108	44	113	7.81829e-05	0.00026493	5.90285	2.56141	hypothetical protein AVEN_125157_1; uncharacterized protein LOC111058222
chr10.158	108	132	165	826	493	1114	3.18042693235267e-11	2.67971458417144e-10	5.86507	2.55215	endocuticle structural glycoprotein SgAbd-2-like
chr02.0380	798	788	888	5651	1965	7173	3.26960330440233e-8	1.93888894434053e-7	5.86284	2.5516	whirlin isoform X2; uncharacterized protein LOC110832430 isoform X2
chrX.1623	5	6	6	34	53	20	9.07145e-05	0.000303817	5.84538	2.5473	dnaJ homolog subfamily C member 25 homolog
chr08.927	25	23	29	95	292	102	7.80761115257853e-7	3.73638e-06	5.82228	2.54158	-
chr03.1482	464	522	467	2806	3237	2895	6.77106851451366e-82	1.25494295264757e-79	5.79758	2.53545	glutathione S-transferase-like
chr03.0401	736	959	766	4235	1505	8807	0.00124584	0.00324286	5.78671	2.53274	putative chemosensory protein CSP5; ejaculatory bulb-specific protein 3-like
chr13.424	5	1	6	25	24	23	0.000763635	0.00209597	5.7771	2.53035	protein takeout-like
chr02.0047	381	454	610	3301	4090	1427	7.28589419311001e-13	7.4181799815324e-12	5.72616	2.51757	protein ovo; transcriptional regulator ovo isoform X2
chr13.529	17	6	13	85	53	75	5.3884e-06	2.26362e-05	5.70643	2.51259	uncharacterized protein LOC111031117
chrX.1093	21	19	26	119	152	126	7.70738445987076e-18	1.24124078157123e-16	5.69841	2.51056	hypothetical protein LSTR_LSTR005678
chr13.425	47	25	49	325	166	219	8.5942124584855e-9	5.50856609815929e-8	5.69623	2.51001	-
chr10.608	5	8	7	45	44	29	9.19492e-06	3.72256e-05	5.56769	2.47708	arrestin homolog
chr05.0014	211	141	179	1283	283	1419	2.67205e-05	9.84794e-05	5.53241	2.46791	-
chr05.1249	91	60	116	634	319	554	4.08733452362409e-10	3.07393418265677e-9	5.52349	2.46558	-
chr02.0018	50	36	45	370	60	303	0.000346357	0.0010264	5.5126	2.46273	tetraspanin-9-like; hypothetical protein LSTR_LSTR014397
chr01.0986	2088	1757	2049	11972	10380	11508	5.08570899975634e-55	4.75318187284919e-53	5.48008	2.4542	xanthine dehydrogenase-like isoform X1
chr04.0176	123	139	123	747	355	1048	7.09633967207717e-8	3.97940893918789e-7	5.41976	2.43823	heat shock 70 kDa protein 12B-like
chr01.0602	73	95	99	496	490	530	4.93022428337854e-32	1.89164921188577e-30	5.41126	2.43596	uncharacterized protein LOC116173493; hypothetical protein LSTR_LSTR004847
chr01.1070	58	44	57	390	118	366	6.80088e-06	2.80527e-05	5.38575	2.42915	protein GDAP2 homolog isoform X4
chr03.1586	33	14	21	118	136	130	9.72897407497354e-10	6.98531395337069e-9	5.34243	2.4175	atrial natriuretic peptide receptor 1, partial
chr01.1790	2080	1639	2140	11004	8816	12588	2.12137885223613e-28	6.86309992579944e-27	5.32118	2.41175	uncharacterized protein LOC111049259
chr02.1048	161	184	152	1111	202	1380	0.000180362	0.000566577	5.3157	2.41026	uncharacterized protein LOC111047578
chr07.0221	6	3	13	39	45	37	8.24311e-05	0.000278119	5.31073	2.40891	alpha-1,3-mannosyl-glycoprotein 4-beta-N-acetylglucosaminyltransferase B-like
chr01.2162	203	203	236	1423	378	1656	6.74916e-06	2.78603e-05	5.30349	2.40694	ABC transporter G family member 23-like, partial
chr01.0223	31	31	31	172	160	185	7.75298997902786e-17	1.14876619811205e-15	5.2932	2.40414	transmembrane protein 181
chrX.0549	68	26	64	306	237	319	5.21484576573439e-9	3.4518364678151e-8	5.27796	2.39998	-
chr02.1723	41	53	34	265	127	311	1.28557e-06	5.96426e-06	5.27694	2.3997	-
chr02.1383	553	494	524	2837	2981	2920	1.16645507059357e-82	2.23775196437556e-80	5.27022	2.39786	-
chr10.308	14	17	15	95	48	107	9.36028e-06	3.78671e-05	5.25327	2.39322	uncharacterized protein LOC111056343, partial
chr03.1805	1775	1748	1886	11925	3876	13144	9.04336446549321e-8	5.00958411500346e-7	5.23728	2.38882	uncharacterized protein LOC111051178 isoform X1
chr10.278	423	372	549	2335	3398	1740	4.04966070452495e-26	1.13546255907642e-24	5.22583	2.38566	inositol-trisphosphate 3-kinase B; PREDICTED: uncharacterized protein LOC109030789 isoform X1
chr07.0953	14	15	21	75	79	117	3.99123387745928e-8	2.32892969317061e-7	5.21816	2.38354	glucose dehydrogenase
chr09.840	61	56	37	285	230	329	7.28712449332862e-11	5.92011191192782e-10	5.19045	2.37586	uncharacterized protein LOC111872619; CKLF-like MARVEL transmembrane domain-containing protein 8
chr02.1478	465	587	807	3831	1748	4192	1.07778668985815e-9	7.68793049810754e-9	5.16784	2.36956	unnamed protein product
chr06.0169	13	26	21	112	55	151	6.05619e-05	0.000210036	5.14691	2.36371	-
chr05.1239	16	16	9	70	52	98	1.8953e-05	7.21123e-05	5.10556	2.35207	ATP-binding cassette sub-family G member 4-like, partial
chrX.1102	13	9	11	71	35	68	4.11189e-05	0.00014718	5.09787	2.34989	hypothetical protein B7P43_G16509
chr02.1116	170	218	241	1072	1149	1143	2.60607181761676e-48	2.06502864678545e-46	5.09133	2.34804	uncharacterized protein LOC111055033; hypothetical protein LSTR_LSTR004847
chr08.329	8	3	7	33	31	31	0.000121558	0.000395255	5.0416	2.33388	facilitated trehalose transporter Tret1-like
chr09.090	62	93	97	495	166	627	1.94756e-05	7.39207e-05	5.0246	2.32901	mevalonate kinase
chr08.262	13	19	11	77	39	107	0.000202877	0.000631501	4.98608	2.3179	uncharacterized protein LOC111044810
chr08.198	386	314	454	1888	2030	2092	6.3985968921604e-56	6.13760149261175e-54	4.97522	2.31476	aminopeptidase N isoform X1
chr03.0305	747	727	1029	4040	4326	4580	2.61836241920967e-57	2.7011125522696e-55	4.95498	2.30888	protein takeout-like
chr01.1494	1657	1605	1997	9408	7470	10101	3.62331920383192e-32	1.40999983964064e-30	4.93665	2.30353	uncharacterized protein LOC111058210
chr10.644	880	936	1159	4450	5485	5410	1.00769052476824e-71	1.53042998449176e-69	4.90947	2.29557	cadherin-like protein-6, partial
chr01.1375	123	105	95	500	361	786	5.72576971622484e-9	3.75818078312837e-8	4.90031	2.29287	dehydrogenase/reductase SDR family member 11-like isoform X1
chr09.058	2	12	6	32	42	31	0.00160916	0.00406661	4.89972	2.2927	-
chr05.1328	19	14	15	92	64	89	1.76194754375393e-7	9.37561868172713e-7	4.88416	2.28811	protein croquemort-like; hypothetical protein LSTR_LSTR000852
chr02.0046	1918	1921	2619	10986	14858	7564	4.9625481593124e-27	1.48266295415522e-25	4.86496	2.28243	-
chr03.1421	19	20	31	130	111	109	2.68053811557324e-11	2.29535507390708e-10	4.79559	2.26171	-
chr08.647	59	61	83	380	320	311	1.09689473705799e-21	2.34726887470236e-20	4.76748	2.25323	unnamed protein product
chr04.1028	669	596	540	2927	3902	2398	5.16371680251391e-30	1.79254740430126e-28	4.75796	2.25034	UDP-glucuronosyltransferase 2B33-like
chrX.0546	32	11	17	101	98	102	2.92458e-06	1.28487e-05	4.75294	2.24882	zinc metalloproteinase nas-7-like
chr01.2087	70	63	74	399	141	464	1.1491e-05	4.56094e-05	4.74879	2.24756	sphingomyelin phosphodiesterase-like
chr14.112	2	4	7	21	29	15	0.00273172	0.00653083	4.74356	2.24597	DNApol B
chr12.273	4696	4935	5575	26057	28194	21598	2.38879155441468e-115	1.13571459337063e-112	4.71833	2.23828	endochitinase-like
chr07.1000	195	216	231	1057	1165	968	1.14065254651925e-77	1.94891181190438e-75	4.703	2.23358	MAGUK p55 subfamily member 7-like
chrY.174	178	191	233	898	1212	886	2.19338308462843e-54	2.01551630507663e-52	4.69828	2.23213	uncharacterized protein LOC111048991 isoform X1
chr09.755	1943	1919	1963	10722	4165	13109	1.07774492375229e-7	5.91623531186309e-7	4.68739	2.22879	PREDICTED: carboxypeptidase M-like isoform X2
chr01.0697	71	57	136	410	517	360	1.19202666318968e-12	1.18175988775876e-11	4.67994	2.22649	uncharacterized protein LOC111047455; hypothetical protein EGW08_022732
chrY.309	764	605	748	4306	1154	4586	7.90812e-06	3.2291e-05	4.6637	2.22147	cadherin-23-like
chr04.0382	8	7	16	50	57	44	4.72228e-06	2.00225e-05	4.66203	2.22096	-
chr08.951	18	23	19	90	107	98	2.84288280471854e-11	2.4192158342099e-10	4.64139	2.21456	hypothetical protein LSTR_LSTR016340
chr12.625	402	531	436	2534	1077	2942	1.07921887264008e-7	5.92135392489677e-7	4.63902	2.21382	uncharacterized protein LOC111044132 isoform X1
chr02.0664	112	101	118	567	299	705	2.8460827162353e-8	1.69796622395945e-7	4.61358	2.20589	uncharacterized protein LOC110837503; hypothetical protein LSTR_LSTR001200
chr04.1135	8	7	4	35	29	29	0.000304565	0.000913443	4.61306	2.20572	hypothetical protein LSTR_LSTR001324; probable JmjC domain-containing histone demethylation protein 2C, partial
chr04.1290	2210	2236	2711	10903	14555	9572	5.09597310308314e-69	7.33216656344922e-67	4.60851	2.2043	F-box/LRR-repeat protein 7-like
chr07.0087	226	246	386	1244	1827	1096	4.73667516638119e-22	1.03591085888757e-20	4.59904	2.20133	UDP-glucose 6-dehydrogenase
chr08.421	106	53	295	757	596	725	3.98342e-05	0.000142909	4.57432	2.19356	-
chr02.1134	168	140	178	812	673	832	9.88105768162984e-25	2.50114272566255e-23	4.56914	2.19192	CKLF-like MARVEL transmembrane domain-containing protein 4
chr01.0847	165	197	210	896	938	908	2.20753362581166e-51	1.85687539986542e-49	4.55502	2.18746	uncharacterized protein LOC111055033; hypothetical protein LSTR_LSTR004847
chr03.1330	261	283	306	1591	725	1640	5.28226530277637e-9	3.49012514113955e-8	4.5258	2.17817	diphosphomevalonate decarboxylase isoform X1
chr06.0712	20578	17566	21595	90017	125571	72945	4.72022354661383e-40	2.58078222411111e-38	4.52483	2.17786	basic proline-rich protein-like
chr12.162	79	93	132	512	451	465	2.68623145100352e-21	5.53181561520216e-20	4.5125	2.17393	rho GTPase-activating protein, partial
chr01.2178	51	47	57	235	148	337	2.80742090499252e-7	1.45013e-06	4.51171	2.17367	pancreatic triacylglycerol lipase-like
chr02.0665	2698	2900	4031	15038	16051	14112	8.89421853450919e-64	1.10520772357793e-61	4.48549	2.16526	myosin-VIIa isoform X1
chr07.0378	1040	787	806	5410	1733	5003	1.17414e-06	5.48216e-06	4.48365	2.16467	rhythmically expressed gene 5 protein
chr04.1465	78	101	105	414	409	506	2.43133188551704e-19	4.40905707597493e-18	4.47112	2.16064	-
chr01.0891	156	207	289	762	1422	888	3.62154539487692e-15	4.62095669696373e-14	4.442	2.15121	LOW QUALITY PROTEIN: Ig-like and fibronectin type-III domain-containing protein 1; hypothetical protein LSTR_LSTR001689
chr01.2163	372	321	366	1530	1778	1639	3.12481111459041e-76	5.17724386940092e-74	4.42262	2.1449	solute carrier organic anion transporter family member 5A1-like
chr13.503	136	148	188	770	354	995	7.35014453921472e-7	3.53447e-06	4.40235	2.13828	LOW QUALITY PROTEIN: hydroxymethylglutaryl-CoA synthase 1
chr01.0953	11	19	18	65	70	86	5.61987737932232e-7	2.76443e-06	4.39184	2.13483	hairy/enhancer-of-split related with YRPW motif protein-like
chrX.1553	97	117	107	478	607	415	8.77320906320463e-28	2.74100117446122e-26	4.38478	2.1325	chaoptin isoform X1
chr06.0934	287	245	272	1633	443	1523	1.74912e-05	6.68997e-05	4.3809	2.13123	nose resistant to fluoxetine protein 6-like
chrY.105	47	29	35	179	139	190	3.08308355802364e-9	2.09140934906877e-8	4.37556	2.12947	uncharacterized protein LOC111613288
chr13.009	37	27	27	99	103	213	1.69797e-05	6.51255e-05	4.37309	2.12865	uncharacterized protein LOC111055502
chr14.025	66	56	69	280	355	248	1.83293022775658e-24	4.53463620826204e-23	4.35741	2.12347	BTB/POZ domain-containing protein 6-A-like
chr01.0461	12	11	25	68	40	103	0.000521247	0.00148666	4.35225	2.12176	troponin C, isotype gamma-like
chr04.0185	4	4	8	24	21	27	0.0012977	0.00336026	4.34878	2.12061	cuticular protein
chr02.1152	197	201	201	1051	475	1153	9.08226198435489e-8	5.02858404045168e-7	4.34005	2.11771	facilitated trehalose transporter Tret1-like
chr05.0638	328	306	381	1515	1553	1555	1.15330812127342e-67	1.53797857391766e-65	4.33877	2.11729	low choriolytic enzyme; metalloprotease
chrX.1708	28	27	20	93	151	105	4.0248693899407e-9	2.70676179452654e-8	4.33058	2.11456	U3 small nucleolar RNA-associated protein 6 homolog
chr09.868	1773	1477	1747	7305	8823	6789	1.46181998210996e-89	3.19700030087448e-87	4.32487	2.11266	-
chr05.0560	883	712	791	3646	2985	4105	4.7881432343355e-22	1.04507677180556e-20	4.30376	2.1056	cAMP-dependent protein kinase type I regulatory subunit-like
chr08.192	289	305	335	1277	1006	1841	1.12623643616217e-12	1.11958140267575e-11	4.28351	2.09879	protein yellow-like
chrX.0297	4	15	11	30	46	59	0.00149454	0.00381218	4.27249	2.09508	putative nuclease HARBI1
chr02.1135	83	71	90	388	293	403	1.47589779901273e-14	1.7813402243051e-13	4.27029	2.09433	-
scaffold.31	145	157	185	777	295	1036	1.53809e-05	5.96418e-05	4.25164	2.08802	cadherin-23-like, partial; hypothetical protein LSTR_LSTR005501
chr05.0240	109	124	152	590	363	728	3.2025261090261e-9	2.16974120211898e-8	4.24588	2.08606	calpain-C-like
chrX.1284	5	6	6	23	27	26	0.000477493	0.00137731	4.23672	2.08295	uncharacterized protein LOC114354942
chr06.0159	65	54	79	281	271	323	1.88227316160108e-17	2.92783172433967e-16	4.23657	2.0829	PREDICTED: monocarboxylate transporter 2 isoform X1
chr02.0878	32	19	37	137	137	116	1.12180173839543e-10	8.98222362473611e-10	4.23001	2.08066	-
chr01.0004	15	13	14	38	82	69	1.62872e-05	6.28221e-05	4.21831	2.07666	uncharacterized protein LOC116160453
chr03.1844	46	29	49	126	111	297	9.96641e-05	0.000331391	4.20806	2.07316	hypothetical protein LSTR_LSTR014313
chr07.0869	414	405	365	1998	617	2488	3.4509e-05	0.000124971	4.20393	2.07174	peptide transporter family 2-like
chr03.0135	1481	1129	1290	5834	6325	5203	5.21910944384951e-48	3.99097634744716e-46	4.20124	2.07081	reverse transcriptase
chr07.0502	38	34	56	174	241	153	2.38251284087715e-13	2.55169225416176e-12	4.19855	2.06989	sushi, von Willebrand factor type A, EGF and pentraxin domain-containing protein 1-like
chr02.1881	242	140	259	950	900	952	1.5465879558336e-17	2.4263901430474e-16	4.19633	2.06913	xanthine dehydrogenase/oxidase-like isoform X1; probable aldehyde oxidase 2
chr04.0234	328	336	358	1382	1675	1453	2.05437612238412e-90	4.5846128363817e-88	4.17147	2.06056	serine/threonine-protein kinase D3, partial
chr05.0317	2768	2757	3329	12085	10931	15214	3.93475598424346e-26	1.10893187339439e-24	4.14896	2.05275	LOW QUALITY PROTEIN: low-density lipoprotein receptor-related protein 2
chr02.0345	5	6	8	32	17	32	0.00245786	0.00594222	4.14019	2.0497	-
scaffold.49	8493	7178	8546	34793	40372	30964	1.78871169439934e-93	4.25207877788191e-91	4.13623	2.04832	reverse transcriptase
chr08.672	72	84	75	334	216	441	8.48661634691512e-8	4.72270482206192e-7	4.13261	2.04705	carbonic anhydrase 2-like
chr13.208	153	84	154	730	383	545	4.89981206669266e-8	2.81848737239791e-7	4.11755	2.04179	protein takeout-like; circadian clock-controlled protein
chr01.1191	1104	981	1078	4298	5131	4345	7.64668321319176e-105	2.38904231246434e-102	4.11045	2.0393	LOW QUALITY PROTEIN: actin-binding LIM protein 3-like
chr03.1392	484	523	564	2470	1810	2438	4.29310569540282e-21	8.66145955336343e-20	4.10441	2.03718	tyrosine kinase receptor Cad96Ca
chr09.743	5	4	12	25	47	19	0.00385413	0.00890825	4.10016	2.03568	uncharacterized protein LOC111064413 isoform X2
chr08.053	56	51	52	235	222	229	6.47973615515447e-18	1.04816442095583e-16	4.09685	2.03452	peroxisomal membrane protein 11C
chr07.0421	140	92	99	425	325	661	2.25266031449241e-7	1.1803e-06	4.09621	2.03429	proton-coupled amino acid transporter-like protein CG1139
chr12.183	6	5	6	20	31	23	0.00085699	0.00232363	4.09564	2.03409	hypothetical protein ILUMI_15721; uncharacterized protein LOC114345931
chr01.0984	21	27	21	106	127	69	1.66066735399413e-7	8.86256589357041e-7	4.08504	2.03035	xanthine dehydrogenase-like
chr05.1327	46	27	36	141	124	197	3.21652842618924e-7	1.64744e-06	4.06555	2.02345	tetratricopeptide repeat protein 8
chr09.863	5	6	7	24	37	17	0.00161666	0.00408121	4.05164	2.01851	-
chr03.1464	40	62	77	185	252	316	1.17619268717853e-8	7.43448961520069e-8	4.0349	2.01253	uncharacterized protein LOC111057912, partial
chr08.361	30	48	42	104	199	210	6.42132891617295e-7	3.12772e-06	4.03084	2.01108	-
chr10.699	173	172	169	651	901	650	1.198855446634e-34	5.26485313612162e-33	4.01829	2.00658	connectin-like
chr06.1056	164	111	95	510	468	584	1.76023700121798e-10	1.3797986815999e-9	3.99042	1.99654	cytochrome P450 CYP314A1; ecdysone 20-monooxygenase-like
chr04.1405	47	39	39	189	141	188	1.47388603928231e-9	1.03645941090367e-8	3.9569	1.98437	cholesterol 7-desaturase
chr01.0384	4	5	8	22	25	23	0.00152403	0.00387125	3.9341	1.97604	-
chr02.0757	5243	5103	5934	21853	19403	25169	1.38178950117617e-30	4.88992498231761e-29	3.90984	1.96711	CD109 antigen-like
chr05.0825	23	23	44	101	196	77	2.287e-05	8.5557e-05	3.90063	1.96371	hypothetical protein LSTR_LSTR001015
chr05.0583	42	37	64	227	86	251	0.000192551	0.000601893	3.89823	1.96282	ATP-binding cassette sub-family G member 1-like protein
chr06.0317	317	298	313	1243	1269	1269	9.93072942279583e-48	7.28808900928003e-46	3.86501	1.95047	ero1-like protein isoform X1
chr04.0591	6	10	8	35	34	29	0.000309598	0.000927268	3.86223	1.94943	hypothetical protein LSTR_LSTR015425; uncharacterized protein LOC111635680
chr13.304	21	25	24	91	113	83	8.48683662036522e-10	6.14593102276117e-9	3.86162	1.94921	uncharacterized protein LOC115890690
chr12.176	315	268	337	1130	960	1585	5.62981156632659e-13	5.7913442594338e-12	3.85001	1.94486	uncharacterized protein LOC110828263
chr06.0864	14	22	31	93	90	86	2.8279899860986e-7	1.45937e-06	3.84911	1.94452	uncharacterized protein LOC111054426
chr01.1610	6	8	8	28	38	24	0.000468095	0.00135306	3.84454	1.94281	uncharacterized protein LOC111055006
chr02.0761	463	387	448	1723	1189	2254	1.19642312615285e-10	9.52868673305277e-10	3.84244	1.94202	transforming growth factor-beta-induced protein ig-h3-like
chr02.0972	2917	2080	2915	10215	12111	9769	1.4560935034938e-44	9.69711289869822e-43	3.84195	1.94184	venom serine carboxypeptidase-like
chr11.524	601	517	580	2122	2747	2055	6.54588111359873e-58	6.88261634396174e-56	3.836	1.9396	uncharacterized protein LOC111052783 isoform X1
chr10.807	35	44	38	144	144	183	7.12129583612544e-10	5.19488792315088e-9	3.82954	1.93717	organic solute transporter alpha-like protein
chr02.0404	10	9	12	43	31	49	0.000247355	0.000758505	3.82391	1.93505	PREDICTED: neuroligin-4, X-linked
chr04.0429	395	507	517	1835	2150	1754	1.0172019235336e-47	7.41540202255994e-46	3.82228	1.93443	uncharacterized protein LOC111057093
chr04.0070	148	147	202	731	662	595	8.71982338200246e-27	2.55633428102405e-25	3.822	1.93433	hypothetical protein LSTR_LSTR001938; centrosomal and chromosomal factor-like, partial
chr08.461	13	16	8	60	58	34	0.000345467	0.00102404	3.82053	1.93377	uncharacterized protein LOC111056117
chr05.0561	345	239	298	1169	1000	1344	1.42162715556427e-15	1.89117919052255e-14	3.81146	1.93034	-
chr10.752	7	20	14	50	65	51	0.000163627	0.000518025	3.80405	1.92754	uncharacterized protein LOC111059641
chr01.2127	323	287	309	1168	741	1701	6.94389526954746e-8	3.90192676117685e-7	3.80226	1.92686	protein msta-like, partial
chr07.0436	9	9	13	33	42	48	0.00010029	0.000333133	3.78998	1.92219	-
chr05.0306	118	144	161	597	597	492	4.41116296606983e-28	1.4022112509876e-26	3.78397	1.9199	-
chr10.390	91	86	88	450	265	331	1.29351666995709e-9	9.13144272819933e-9	3.782	1.91915	LOW QUALITY PROTEIN: gamma-butyrobetaine dioxygenase-like
chr04.0133	73	82	97	300	391	311	1.26414110208348e-25	3.38808405668697e-24	3.76044	1.9109	PREDICTED: gamma-glutamyltransferase 7-like; glutathione hydrolase 7 isoform X3
chr09.425	1143	932	1159	4596	1562	6211	5.04379e-05	0.000177801	3.75816	1.91003	retinol dehydrogenase 14 isoform X1
chr05.0888	10	10	10	40	31	46	0.000280598	0.000848077	3.73383	1.90066	uncharacterized protein LOC111045284; hypothetical protein LSTR_LSTR000927
chr12.328	1785	1685	1669	7191	3592	8862	1.34198391403901e-7	7.25746493571542e-7	3.70377	1.88899	alpha-N-acetylgalactosaminidase-like
chrX.1471	24	25	36	143	72	108	2.35909e-05	8.79831e-05	3.69277	1.8847	tetratricopeptide repeat protein 39B-like
chr08.975	12	17	29	77	111	39	0.000555623	0.00157443	3.69041	1.88378	hypothetical protein LSTR_LSTR013773
chr01.0554	7155	7593	8398	29031	21593	37718	1.49757030501706e-13	1.62782617150711e-12	3.68308	1.88091	sushi, von Willebrand factor type A, EGF and pentraxin domain-containing protein 1-like, partial; uncharacterized protein LOC111062654
chr13.169	17	9	21	51	104	31	0.00187546	0.00466307	3.68238	1.88064	Protein tramtrack
chr01.1841	1571	1420	1534	6327	3550	7294	2.02298872958729e-9	1.39743409715963e-8	3.67076	1.87608	ABC transporter G family member 9 isoform X1
chr05.1251	466	417	520	2108	1024	2137	4.40859137953462e-8	2.54933615733533e-7	3.65398	1.86947	-
chr03.0294	323	309	399	1348	1367	1239	2.6063413770932e-57	2.7011125522696e-55	3.65115	1.86835	ras-related protein Rab-23-like
chr02.1709	169	107	130	451	381	708	2.65159155222973e-7	1.37288e-06	3.64603	1.86633	arylsulfatase I
chr03.0876	17	18	30	81	99	69	2.77004780658003e-7	1.43217e-06	3.64237	1.86488	-
chr08.270	3521	3132	3595	14883	7223	16205	2.99391758559792e-8	1.78120178446753e-7	3.63176	1.86067	uncharacterized protein LOC111044820
chr12.347	29	27	30	108	72	143	2.38753e-05	8.88923e-05	3.62689	1.85873	LOW QUALITY PROTEIN: uncharacterized protein LOC111049921; hypothetical protein LSTR_LSTR013808
chrX.1106	85	69	66	282	293	267	1.8763713103362e-16	2.67451152936311e-15	3.61287	1.85314	uncharacterized protein LOC111052559
chr09.805	14	9	15	64	27	50	0.00193113	0.0047895	3.61211	1.85284	-
scaffold.48	265	206	251	971	985	792	3.08419131132045e-30	1.08094974324644e-28	3.60281	1.84912	-
chrX.1053	21	10	17	64	40	74	0.000669353	0.00186079	3.58623	1.84247	hypothetical protein AVEN_125157_1; uncharacterized protein LOC111058222
chr08.348	85	80	84	262	284	389	4.48368767768086e-11	3.72278851597876e-10	3.58172	1.84065	transmembrane protein 114; uncharacterized protein LOC111048000
chr05.1083	1535	1411	1692	6057	5526	5769	6.38022041017603e-48	4.77861028666266e-46	3.56943	1.83569	beta-1,3-glucan-binding protein-like
chrX.1245	27	16	27	70	100	93	6.73971636513983e-7	3.26824e-06	3.56551	1.83411	hypothetical protein B7P43_G01456
chr01.1301	247	332	251	902	1241	1019	1.65218258723442e-18	2.80973819462028e-17	3.56306	1.83312	delta and Notch-like epidermal growth factor-related receptor
chrX.1622	6	6	10	24	37	22	0.00169193	0.00425315	3.56282	1.83302	LOW QUALITY PROTEIN: small G protein signaling modulator 1-like
chr01.0560	103	96	117	352	318	500	2.84711094002748e-10	2.18939227350214e-9	3.56198	1.83268	transmembrane protein 205
chr06.0406	1093	778	885	2975	3084	4208	2.40375399510631e-14	2.82634945553629e-13	3.55031	1.82795	tubulin beta chain-like
chr14.162	33	28	30	113	148	83	5.23131121834713e-8	2.99342690594589e-7	3.53757	1.82276	dynein regulatory complex protein 9; IQ domain-containing protein G
chr12.576	14	10	17	37	70	47	0.000102199	0.000339062	3.53672	1.82241	hypothetical protein B7P43_G00831; uncharacterized protein LOC111046013
chr06.0799	131	139	195	589	525	594	1.78839893760826e-18	3.02726662271615e-17	3.53018	1.81974	glutathione-specific gamma-glutamylcyclotransferase 1
chr04.1507	7	6	6	20	26	25	0.00235111	0.00571081	3.52959	1.8195	-
chr07.0503	1433	991	1119	3989	3280	5743	6.94313796797337e-10	5.07508112832813e-9	3.52356	1.81703	uncharacterized protein LOC111043538 isoform X2
chr09.618	27	38	44	132	138	131	2.10763514339778e-10	1.63569838843539e-9	3.50397	1.80899	multiple inositol polyphosphate phosphatase 1-like isoform X1
chr06.0711	75	97	77	273	344	303	1.42783839557858e-15	1.89713400433193e-14	3.47455	1.79682	lipid storage droplets surface-binding protein 2-like isoform X1; uncharacterized protein LOC111046651
chr10.093	48	38	51	217	61	205	0.00176479	0.00441904	3.46326	1.79213	PREDICTED: open rectifier potassium channel protein 1 isoform X1
chr03.1664	535	456	536	1768	2275	1568	5.22492750038836e-40	2.82844466419538e-38	3.45543	1.78886	-
chr05.1248	108	107	134	507	291	445	1.60251767327061e-8	9.91710852134359e-8	3.44587	1.78487	-
chr09.877	396	424	424	1846	426	2088	0.00102107	0.00271687	3.44351	1.78388	uncharacterized protein LOC111056725 isoform X2
chr03.0033	192	203	258	913	395	986	9.81731e-06	3.95259e-05	3.43903	1.782	LHFPL tetraspan subfamily member 3 protein; lipoma HMGIC fusion partner-like 3 protein
chr10.073	439	612	876	2153	2952	1871	7.13722153181875e-14	7.980114258736e-13	3.43731	1.78128	helix-loop-helix protein delilah-like
chrY.106	64	53	75	230	201	256	3.0883297600989e-11	2.60980571303566e-10	3.43566	1.78059	uncharacterized protein LOC116434647, partial
chr02.0320	446	447	421	1693	814	2136	5.18479e-06	2.18818e-05	3.42456	1.77592	DNA-binding protein D-ETS-4 isoform X1
chr04.0458	446	454	579	1830	1250	2132	6.36972687163727e-11	5.21745043755457e-10	3.41526	1.77199	poly(U)-specific endoribonuclease homolog isoform X2
chr01.2175	25	18	24	77	93	72	1.19831071305508e-7	6.54195089728272e-7	3.41361	1.7713	RNA-binding protein 38-like, partial
chr05.0380	173	181	171	597	631	663	8.97002312214315e-25	2.28109774047989e-23	3.41307	1.77107	cGMP-dependent 3&apos;,5&apos;-cyclic phosphodiesterase-like
chr06.0058	22	9	12	49	52	54	0.000518508	0.00147961	3.40897	1.76934	uncharacterized protein LOC111054561
chr09.093	230	210	197	852	202	1160	0.00270551	0.00647897	3.40738	1.76866	sulfotransferase 1C4-like
chr07.0664	34	29	48	137	150	109	1.30191135222991e-9	9.18477460428003e-9	3.39364	1.76283	hypothetical protein LSTR_LSTR017285, partial; uncharacterized protein LOC114539518
chr06.0416	491	432	485	1604	2042	1428	2.09995591213009e-40	1.16563542635242e-38	3.38754	1.76024	biotin--protein ligase-like
chr01.2216	76	61	54	182	139	348	0.000225569	0.000695994	3.36908	1.75235	protein msta-like
chr14.247	70	88	83	266	302	288	7.88093341394874e-18	1.26732363061073e-16	3.36266	1.7496	putative polypeptide N-acetylgalactosaminyltransferase 9
chr08.494	714	752	872	2682	3570	2115	1.519743364705e-26	4.33900618617472e-25	3.36005	1.74848	uncharacterized protein LOC111044883
chr01.1813	18	12	12	50	33	64	0.00159964	0.00404627	3.35859	1.74785	uncharacterized protein LOC111053718
chr04.0170	446	490	572	1958	1264	2014	3.05407180116795e-11	2.58485101747458e-10	3.35616	1.74681	calmodulin-like protein 4
chr04.0096	224	228	260	837	774	884	1.1035022847555e-24	2.7803680838252e-23	3.34608	1.74247	phosphatidylglycerophosphatase and protein-tyrosine phosphatase 1
chr04.1182	422	424	431	1801	761	1836	5.41712e-06	2.27394e-05	3.34441	1.74175	polyprenol reductase
chr04.0917	157	171	183	557	569	665	4.57863601164502e-20	8.69225430335734e-19	3.34077	1.74018	1-phosphatidylinositol 4,5-bisphosphate phosphodiesterase epsilon-1-like
chr11.531	51	68	72	256	218	196	2.85937242729514e-11	2.43135594809272e-10	3.34047	1.74005	-
chr10.569	30	36	53	125	151	140	1.37498281870983e-9	9.68154354320157e-9	3.33695	1.73853	protein vein isoform X1; hypothetical protein LSTR_LSTR006951
chr12.541	31	23	40	122	135	74	2.80634e-06	1.2359e-05	3.33578	1.73803	cyclic AMP response element-binding protein A-like
chr01.0629	1616	1240	1196	4705	4824	4750	8.1009203662584e-21	1.60477471385934e-19	3.32333	1.73263	uncharacterized protein LOC111047502; hypothetical protein LSTR_LSTR011300
chr08.676	226	303	372	1096	950	1068	6.25596762096445e-16	8.51917882132581e-15	3.32039	1.73135	zinc finger protein 143-like
chr13.444	96	63	106	287	211	406	4.63787e-06	1.96799e-05	3.31732	1.73002	cystinosin homolog
chr04.0390	212	236	260	946	412	1048	1.70917e-05	6.55323e-05	3.31403	1.72859	major facilitator superfamily domain-containing protein 10-like
chr14.293	3105	2108	2762	8777	8613	10275	9.74790217225359e-19	1.67336436818827e-17	3.31081	1.72718	-
chr04.1096	371	349	357	1253	1214	1271	1.34449356763328e-30	4.77338868898375e-29	3.29455	1.72008	PREDICTED: tubulin polyglutamylase TTLL4
chr04.0952	1950	2084	2634	7179	9340	6703	3.35850081972203e-50	2.74068704952689e-48	3.29302	1.71941	ubiquitin carboxyl-terminal hydrolase 34 isoform X3
chr04.0006	109	121	107	406	246	500	3.11589e-06	1.36343e-05	3.29136	1.71868	uncharacterized protein LOC111047601; hypothetical protein LSTR_LSTR003592
scaffold.29	14	10	18	59	52	34	0.000363818	0.00107175	3.29066	1.71838	uncharacterized protein LOC111054680
chr03.0449	27	14	15	62	67	66	0.000107552	0.000354135	3.28392	1.71542	PREDICTED: uncharacterized protein LOC105669242, partial
chr09.159	13	19	7	43	52	43	0.00176181	0.00441259	3.28185	1.71451	superoxide dismutase
chrX.1709	22	17	11	41	79	57	0.000660411	0.0018399	3.27304	1.71063	zinc finger protein 37A-like isoform X1
chr13.211	12	17	21	61	75	37	0.000246984	0.000757578	3.25926	1.70454	rhodopsin; longwave opsin
chr02.1252	31	38	32	102	130	117	6.17558277272679e-9	4.03405003702315e-8	3.25633	1.70325	-
chr05.1250	48	44	52	219	75	186	0.000775845	0.00212575	3.25206	1.70136	-
chr03.1688	310	231	271	865	774	1116	1.82258730242255e-11	1.59312487226144e-10	3.2469	1.69906	voltage-dependent calcium channel subunit alpha-2/delta-4 isoform X1
chr01.1578	28	61	88	178	256	169	3.73541e-05	0.000134674	3.24627	1.69878	-
chr02.1665	302	345	336	1076	1176	1118	3.15101856990646e-38	1.60262270055475e-36	3.24571	1.69853	protein kinase DC2
chrX.0106	10	16	15	51	48	41	0.000149399	0.000477125	3.23928	1.69567	hypothetical protein ILUMI_26607
chr08.130	202	137	162	611	545	551	5.29738293331942e-14	5.95955579998435e-13	3.23602	1.69422	-
chr13.251	169	169	312	661	1087	480	1.9935423395861e-7	1.0526e-06	3.23577	1.69411	FERM, RhoGEF and pleckstrin domain-containing protein 2-like isoform X2
chr08.786	795	852	1053	2840	3906	2520	2.81173277755157e-31	1.03872628116643e-29	3.23288	1.69282	uncharacterized protein LOC111046503
chr06.0466	268	344	410	1191	1575	751	1.29259335930786e-10	1.02647119709742e-9	3.22927	1.69121	serum response factor homolog
chr02.0600	55	77	98	262	270	242	3.57366644476235e-12	3.34858976636472e-11	3.21231	1.68361	MKRN2 opposite strand protein
chr06.0413	12	13	12	33	49	44	0.000247615	0.000758875	3.20747	1.68144	hypothetical protein ILUMI_15721; uncharacterized protein LOC114345931
chr03.1439	8	11	18	28	63	35	0.00276863	0.0066117	3.20563	1.68061	uncharacterized protein LOC111049691
chr13.083	833	1116	1319	3334	3233	4298	3.75080791796472e-14	4.31737732452044e-13	3.19808	1.67721	PREDICTED: filamin-A
chr04.0584	79	71	69	222	274	246	2.28880870282013e-15	2.95840699353879e-14	3.19499	1.67581	uncharacterized protein LOC111045244
chr01.0042	12	14	14	40	56	39	0.000121694	0.00039546	3.17295	1.66582	hypothetical protein B7P43_G00831; uncharacterized protein LOC111046013
chr01.0533	342	303	368	1036	929	1378	1.77331771862237e-12	1.7206059674477e-11	3.17021	1.66458	protein msta-like; SET domain-containing protein SmydA-8 isoform X2
chr04.0462	7	12	16	38	41	37	0.000767347	0.00210563	3.166	1.66266	PREDICTED: uncharacterized protein LOC105848702; hypothetical protein X777_01847, partial
chr02.0772	586	607	683	2102	1922	2193	2.81313889579555e-28	9.04755112515423e-27	3.16493	1.66217	long-chain fatty acid transport protein 4
chr03.0314	24	26	36	84	62	133	0.000476216	0.00137399	3.15875	1.65935	glutamate receptor ionotropic, kainate 2-like
chr01.0987	164	185	214	647	748	487	2.2731236105395e-19	4.12900443210123e-18	3.15445	1.65739	tensin-2-like
chrY.159	15	12	19	49	60	44	4.75334e-05	0.000168486	3.15325	1.65684	transposase
chr10.498	362	341	493	1393	853	1613	9.86687155299219e-8	5.44370536992783e-7	3.14562	1.65335	LOW QUALITY PROTEIN: protein 5NUC-like
chr05.0309	27	32	39	108	108	107	1.52863006096959e-8	9.51369932652386e-8	3.14201	1.65169	lymphocyte-specific helicase-like
chr07.0709	3755	3440	4316	13752	8722	14869	1.45103273725937e-10	1.14646264320312e-9	3.14089	1.65117	myosin regulatory light chain sqh
chr02.1600	47	64	43	192	194	131	4.54113012760036e-7	2.26229e-06	3.13965	1.6506	cyclin-dependent kinase 12-like
chr04.1424	24	19	24	68	62	89	3.90971e-05	0.000140542	3.13212	1.64714	-
chr01.0257	685	717	820	2425	2825	2104	3.47285219450091e-58	3.72310183792818e-56	3.12671	1.64465	LOW QUALITY PROTEIN: probable peroxisomal acyl-coenzyme A oxidase 1
chrX.1921	312	285	312	974	1079	945	6.23753574920664e-48	4.70396230466032e-46	3.12046	1.64176	rab11 family-interacting protein 1
chr02.0020	342	384	518	1106	1795	1211	2.51510769339795e-17	3.87908358636201e-16	3.11894	1.64106	laminin subunit alpha-1-like, partial
chr07.0748	377	382	478	1447	1330	1262	4.91363988680353e-32	1.89164921188577e-30	3.11584	1.63962	N(G),N(G)-dimethylarginine dimethylaminohydrolase 1-like
chr06.0333	330	319	359	1261	804	1192	2.46851498680429e-10	1.91067272146113e-9	3.111	1.63738	acetyl-CoA acetyltransferase, cytosolic
chr07.0181	573	545	647	1560	2834	1496	1.12181723634482e-13	1.2341118188562e-12	3.10735	1.63569	ninjurin-2-like; uncharacterized protein LOC108914320 isoform X2
chr02.1361	13	7	12	40	32	32	0.00181415	0.00452917	3.10636	1.63522	uncharacterized protein LOC111049031; hypothetical protein LSTR_LSTR014460, partial
chr07.0780	65	77	125	270	416	193	1.76814e-06	8.04677e-06	3.10615	1.63513	uncharacterized protein LOC111051386
chr10.618	175	232	222	714	464	844	3.81483010310337e-7	1.92858e-06	3.10024	1.63238	uncharacterized protein LOC111059960, partial; hypothetical protein LSTR_LSTR009281
chr09.517	210	103	178	544	515	534	1.17110107685607e-8	7.40658778219843e-8	3.09867	1.63165	low choriolytic enzyme-like
chrX.1805	34	21	55	128	135	92	3.41288e-05	0.000123822	3.09843	1.63154	-
chr06.0905	237	228	249	662	688	957	5.15715543479434e-12	4.7912909668204e-11	3.08828	1.6268	-
chrX.0221	877	745	897	2852	2269	2990	2.01138347162216e-16	2.84534000804506e-15	3.08793	1.62664	uncharacterized protein LOC111056372
chr01.1119	19	15	24	51	62	74	6.946e-05	0.000237878	3.08572	1.62561	acetylcholinesterase-like
chr09.367	2058	2245	2055	7396	7248	6150	8.30049904025571e-32	3.14069055381302e-30	3.08526	1.62539	ecdysone-inducible protein 75
chr08.861	356	312	261	1147	677	1167	7.00563839258992e-7	3.38219e-06	3.07959	1.62274	aminopeptidase N-like
chr09.717	27	31	36	128	104	72	1.17954e-05	4.66651e-05	3.07345	1.61986	switch-associated protein 70-like isoform X2
chrX.0244	8	12	18	48	43	31	0.00158882	0.00402356	3.07173	1.61905	gametocyte-specific factor 1 homolog
chr13.379	377	385	527	1361	1185	1557	4.97308023091149e-15	6.2578403135808e-14	3.06854	1.61755	ATP-binding cassette transporter sub-family G member 10
chr01.0494	27	12	24	72	71	60	0.000136144	0.000437992	3.06806	1.61733	uncharacterized protein LOC111055225
chr06.0584	20	15	15	58	62	43	0.00011301	0.000369878	3.0652	1.61598	-
chr07.0432	959	909	980	2713	4708	2012	4.04033026745525e-10	3.04276938530463e-9	3.06375	1.6153	phosphoglucomutase-like
chr08.014	51	25	48	115	175	113	6.95989e-06	2.86869e-05	3.06254	1.61473	uncharacterized protein LOC111051741
chrX.0489	5835	5508	6312	18643	20184	18139	2.71903559534086e-133	1.74897966088543e-130	3.05888	1.613	uncharacterized protein LOC111045231
chr04.1382	478	440	543	1720	680	2157	0.000172402	0.00054376	3.05763	1.61241	protein D2-like isoform X5
chr10.171	207	150	189	595	533	614	4.97962594355765e-14	5.61362986523742e-13	3.04468	1.60629	protein tramtrack, beta isoform-like isoform X2
chr01.1067	809	690	799	2342	2699	2352	1.72074171641558e-59	1.90063744131358e-57	3.04307	1.60553	uncharacterized protein LOC111050988
chr07.0359	190	223	226	698	587	738	7.28650993067024e-14	8.13871155177518e-13	3.02631	1.59756	plancitoxin-1
chr02.1955	372	357	323	1029	1330	1031	2.6767258758691e-24	6.51893039034044e-23	3.01979	1.59445	bicaudal D-related protein homolog isoform X1
chr01.1634	297	208	234	720	543	1056	3.24718e-06	1.41805e-05	3.01898	1.59406	protein msta-like
chr14.248	54	45	91	231	257	114	6.71109e-05	0.000230556	3.01417	1.59176	putative polypeptide N-acetylgalactosaminyltransferase 9
chr06.0017	48	56	68	191	130	215	5.94877e-06	2.47714e-05	3.01406	1.59171	DNA fragmentation factor subunit alpha-like
chr04.1086	878	817	1005	2775	3127	2676	5.24364277581651e-105	1.6864480515751e-102	3.01264	1.59103	protein O-mannosyl-transferase 2
chr01.2097	696	621	853	2129	2394	2308	2.77960673128763e-44	1.80922616706133e-42	3.00063	1.58526	gamma interferon-inducible thiol reductase; GILT-like protein 2 isoform X1
chr04.0236	106	69	102	220	343	314	3.99664917135433e-9	2.69109351531771e-8	2.99599	1.58303	dynein regulatory complex subunit 7-like
chr02.1007	1106	861	1074	3191	2848	3476	2.25492685068512e-18	3.77605285026673e-17	2.99205	1.58114	esterase FE4-like isoform X1
chr04.1170	44	30	64	127	186	121	1.90828e-06	8.62954e-06	2.98763	1.579	uncharacterized protein LOC111047910
chr13.253	58	85	140	241	458	198	8.94712e-05	0.000300113	2.98469	1.57758	uncharacterized protein LOC111057027
chr09.741	127	128	112	355	325	466	1.58500764659804e-8	9.81430272681176e-8	2.97326	1.57205	epsilon-sarcoglycan isoform X2
chr06.0945	24639	25946	29886	81148	85643	84347	7.08962307730662e-70	1.04763551824794e-67	2.96969	1.57031	heat shock 70 kDa protein cognate 3
chr09.493	107	128	110	345	336	398	1.80829489409172e-11	1.58189637335144e-10	2.96892	1.56994	josephin-1
chrX.1197	12	15	27	54	79	36	0.00184811	0.00460238	2.96161	1.56638	-
chr03.1116	1995	2031	2276	6132	7330	6176	4.26281579535277e-141	3.32956362301304e-138	2.94712	1.55931	putative ferric-chelate reductase 1 homolog
chr06.0309	385	482	607	1697	1529	1305	1.34983970725677e-16	1.94729514496739e-15	2.93785	1.55476	innexin inx1
chr05.1242	80	118	119	296	201	462	0.000173467	0.000546961	2.93629	1.554	polypeptide N-acetylgalactosaminyltransferase 2
chr01.1579	796	940	1250	2841	3356	2990	3.20820414602044e-27	9.71792585505084e-26	2.93451	1.55312	cadherin-99C isoform X1
chr02.1447	55	44	50	152	166	144	1.15478778907026e-10	9.21722954268854e-10	2.93327	1.55251	uncharacterized protein LOC111052559; hypothetical protein ALC62_15729
chr10.587	868	923	996	2664	3484	2536	1.78817748990757e-47	1.29494840080392e-45	2.93249	1.55213	apoptosis-stimulating of p53 protein 2-like, partial
chrX.1852	14	9	12	38	29	40	0.00285819	0.00680922	2.92851	1.55017	ubiquitin carboxyl-terminal hydrolase 20-like
chr06.0866	432	334	438	1222	1280	1196	3.23242392962795e-30	1.12568648632107e-28	2.9193	1.54562	NADPH:adrenodoxin oxidoreductase, mitochondrial-like
chr02.0524	541	360	474	1427	1810	1038	9.44217361374901e-12	8.57559538757022e-11	2.91381	1.5429	alpha-tocopherol transfer protein-like
chr03.1846	16	9	19	47	54	34	0.00112843	0.00296905	2.91291	1.54246	-
chr11.306	42	32	31	112	114	98	6.13779488251125e-7	3.00165e-06	2.91053	1.54128	PREDICTED: uncharacterized protein LOC105671135 isoform X3
chr05.0655	136	146	144	414	530	373	3.88969808960676e-19	6.92733690714168e-18	2.90483	1.53845	protein phosphatase 1 regulatory subunit 14B
chr01.0144	880	654	895	2333	2840	2272	1.55301064879383e-31	5.83579774727165e-30	2.90072	1.53641	spermidine synthase
chr05.0998	975	1114	1418	3790	3060	3715	5.50932350792481e-16	7.53055656989472e-15	2.90058	1.53634	uncharacterized protein LOC111057873
chr06.0535	914	795	854	2721	1886	3126	3.7806082963667e-9	2.54876397785264e-8	2.90043	1.53627	serpin B10-like isoform X1; leukocyte elastase inhibitor A-like
chrX.0271	549	566	694	1760	2096	1675	7.97491434840407e-63	9.47887917389114e-61	2.89625	1.53418	synaptic vesicle 2-related protein
chr03.1536	1026	1224	1569	3662	5041	3008	9.7800776970619e-17	1.42974798953706e-15	2.8917	1.53192	semaphorin-1A-like
chr05.0198	160	160	192	513	521	521	2.31322717985343e-24	5.65886783259447e-23	2.89159	1.53186	carnitine O-palmitoyltransferase 2, mitochondrial
chr14.117	381	388	485	1216	1487	1118	4.6167037112711e-42	2.78915221451654e-40	2.88318	1.52766	-
chr06.0019	41	70	88	200	211	188	4.70112341232991e-7	2.33455e-06	2.8775	1.52481	palmitoleoyl-protein carboxylesterase NOTUM-like, partial
chr02.0690	77	81	102	198	330	262	2.95041900059362e-10	2.26564829855978e-9	2.86765	1.51987	LOW QUALITY PROTEIN: protein Wnt-10a-like, partial
chr02.0378	18	24	37	74	75	86	7.96176e-05	0.000269291	2.86373	1.5179	uncharacterized protein LOC111056798; U8-agatoxin-Ao1a-like isoform X1
chr07.0340	8679	8490	10288	28150	22957	30674	4.92699199758827e-17	7.4006397656082e-16	2.86273	1.51739	GILT-like protein 1
chr02.1597	235	263	277	905	517	874	6.13711619870952e-7	3.00165e-06	2.86056	1.5163	hypothetical protein LSTR_LSTR006153; uncharacterized protein DDB_G0284459-like
chr01.1831	318	316	338	953	1202	803	7.50402367833547e-25	1.92620889489668e-23	2.85916	1.51559	sorting nexin-17
chr14.206	332	377	477	1104	1462	1020	2.07697277755542e-23	4.781409962646e-22	2.85823	1.51512	serine/threonine-protein kinase 17B-like
chr01.0502	750	583	660	2422	1087	2349	2.65269e-05	9.78318e-05	2.84893	1.51042	transmembrane protease serine 9-like; trypsin-1-like isoform X1
chr06.0772	49	45	57	129	197	131	9.74079051128462e-9	6.19636673885383e-8	2.84669	1.50929	-
chr01.1738	83	57	72	173	182	275	9.59608e-06	3.87207e-05	2.84449	1.50817	facilitated trehalose transporter Tret1-2 homolog isoform X1
chr09.450	38	25	41	94	79	133	0.00024001	0.000737842	2.84441	1.50813	-
chrX.1224	14	13	16	37	33	57	0.00322712	0.00757103	2.84244	1.50713	hypothetical protein AGLY_015870
chr09.232	49	68	79	202	198	182	1.52403739474714e-9	1.06760723328379e-8	2.83013	1.50087	uncharacterized protein LOC111056482
chr13.535	118	120	147	354	408	382	1.77924813470321e-21	3.73437204471778e-20	2.82268	1.49706	solute carrier family 35 member E1 homolog isoform X1
chr05.1071	430	389	439	1200	1553	1023	1.90753154903716e-24	4.70854570851496e-23	2.81889	1.49513	formin-2-like
chr01.0770	195	280	474	852	1508	485	0.000314601	0.000940193	2.81631	1.49381	LOW QUALITY PROTEIN: histone demethylase UTY-like
chr11.523	1006	822	1022	2613	3355	2530	2.00403446435254e-38	1.02402415269603e-36	2.81187	1.49153	uncharacterized protein LOC111057695
chr07.0770	172	170	223	571	625	478	5.24077508238954e-23	1.18896007315207e-21	2.81117	1.49117	uncharacterized protein LOC111051379
chr07.0560	197	208	219	589	697	568	3.58225539759342e-32	1.40401300260516e-30	2.80657	1.48881	odorant binding protein 1
chr05.0238	541	524	543	1775	953	1937	4.56031e-06	1.93733e-05	2.80532	1.48816	calpain-C isoform X1
chr09.456	355	295	387	1147	741	1122	1.77765493917362e-8	1.09575291769242e-7	2.80323	1.48709	uncharacterized protein LOC111049340 isoform X2
chr01.2240	113	74	112	282	211	373	2.09102e-05	7.87913e-05	2.80228	1.4866	homeodomain-only protein-like
chr03.0356	60	74	93	221	266	183	2.54701191547882e-10	1.96691915930515e-9	2.79427	1.48247	-
chr07.0597	1811	1803	2258	5639	6841	4874	1.74529225241605e-45	1.2155904955522e-43	2.79394	1.4823	ecotropic viral integration site 5 ortholog-like
chr06.0296	1252	1486	1656	4116	5760	3220	1.17751076681162e-15	1.57025368720549e-14	2.79281	1.48172	nuclear hormone receptor FTZ-F1 beta
chr01.1276	994	975	1039	3184	1766	3717	3.23926e-06	1.41572e-05	2.79007	1.4803	cytochrome b reductase 1
chr03.1637	5255	5897	6778	15351	23213	14728	4.25271093400523e-23	9.6870651924136e-22	2.78925	1.47988	Leucine-rich repeat-containing protein 70
chr07.0717	701	714	718	1972	2686	1687	2.76218141291868e-21	5.6775289004259e-20	2.78196	1.4761	discoidin domain-containing receptor 2-like
chrX.1444	18	20	25	40	90	57	0.000902945	0.00243255	2.77873	1.47442	fas apoptotic inhibitory molecule 1
chrX.1996	25	33	61	93	146	107	0.000148442	0.000474485	2.77822	1.47416	Down syndrome cell adhesion molecule-like protein Dscam2; hypothetical protein LSTR_LSTR005632
chr09.451	432	349	379	1132	873	1357	1.45792324554474e-8	9.11514619212793e-8	2.77819	1.47414	uncharacterized protein LOC105695748 isoform X1; CBP80/20-dependent translation initiation factor isoform X2
chr06.1007	267	230	264	730	651	830	6.92060318094382e-13	7.06599400407289e-12	2.77672	1.47338	coiled-coil domain-containing protein 115-like
chr07.0006	216	196	293	792	720	538	2.49329140315851e-12	2.37906993835412e-11	2.7758	1.47291	early growth response protein 1-like isoform X1; hypothetical protein LSTR_LSTR006737
chr04.0368	10267	9967	10231	27813	28876	32248	3.17937922990118e-27	9.65736441082485e-26	2.77245	1.47116	transferrin
chr05.1277	265	231	229	641	540	917	6.58781368491655e-7	3.19883e-06	2.77147	1.47065	glutamate receptor ionotropic, kainate 2-like, partial
chr04.1369	510	536	507	1406	1070	2000	7.05172368907201e-7	3.40294e-06	2.76981	1.46979	uncharacterized protein YFR016C-like
chr02.1728	21	22	14	50	68	51	0.000515962	0.0014735	2.76418	1.46685	sugar transporter
chr01.2082	95	101	131	269	379	306	2.2302152199036e-14	2.63362888009134e-13	2.76232	1.46588	programmed cell death protein 2-like
chr09.193	1837	1507	1730	5019	4170	5454	3.61979425342363e-14	4.17536394105352e-13	2.76051	1.46493	annexin B9-like isoform X1
chr10.560	333	396	510	1358	830	1327	3.51654537357101e-7	1.78936e-06	2.75535	1.46224	bifunctional 3&apos;-phosphoadenosine 5&apos;-phosphosulfate synthase isoform X2
chr10.571	974	1023	1174	3434	2160	3440	8.64804278889765e-9	5.53610574357316e-8	2.75171	1.46033	uncharacterized protein LOC111048098; PREDICTED: storkhead-box protein 2 isoform X2
chr09.759	142	140	143	541	158	496	0.00343676	0.00802155	2.74504	1.45683	septin-4 isoform X2
chr02.0228	49	66	118	281	198	177	0.000166275	0.000525345	2.73523	1.45166	ral guanine nucleotide dissociation stimulator-like 1 isoform X2
chrX.0082	104	104	117	297	216	407	1.82604e-05	6.96711e-05	2.73365	1.45083	-
chr02.1088	38	30	45	104	99	119	3.52414e-06	1.53226e-05	2.73096	1.44941	ras-related and estrogen-regulated growth inhibitor-like protein; hypothetical protein LSTR_LSTR006891
chr07.0808	34	25	27	100	56	88	0.0011252	0.00296127	2.72419	1.44583	uncharacterized protein LOC111044585
chr05.0430	2597	2401	2664	7618	5670	8431	3.13258064749765e-11	2.64515593670941e-10	2.72262	1.445	ATP-binding cassette sub-family G member 4 isoform X1
chr03.1502	433	313	419	1184	1124	1025	8.82947708732743e-18	1.41155456067142e-16	2.72128	1.44429	PREDICTED: cysteine-rich protein 1-like
chr02.0146	18	16	26	60	68	44	0.000275417	0.00083403	2.72094	1.44411	E3 ubiquitin-protein ligase CBL-like
chr09.366	180	228	242	678	627	555	1.60122316309302e-15	2.11465885125871e-14	2.72044	1.44384	-
chr03.0747	314	274	290	839	709	952	7.87979138661333e-11	6.37318926128822e-10	2.71974	1.44347	growth arrest and DNA damage-inducible protein GADD45 gamma
chr13.378	1216	1241	1349	3625	3651	3599	4.68558350087438e-45	3.20230347387883e-43	2.71449	1.44068	ATP-binding cassette transporter sub-family G member 5
chr07.0926	333	365	346	976	841	1151	7.57596126309233e-11	6.13198641094853e-10	2.71398	1.44041	PREDICTED: neural/ectodermal development factor IMP-L2 isoform X2
chr05.0986	747	678	674	2259	1138	2495	2.89461e-05	0.000106074	2.7134	1.4401	sodium/calcium exchanger 2-like isoform X3; hypothetical protein LSTR_LSTR013244
chr06.0183	623	675	674	1937	1709	1967	2.68828931395586e-18	4.48116519026026e-17	2.7115	1.43909	CD9 antigen-like
chr13.277	26	24	43	92	92	79	1.90568e-05	7.24569e-05	2.70867	1.43758	ras-related protein Rab-14
chr05.0807	138	133	169	422	164	625	0.00438475	0.00997446	2.7085	1.43749	lysophosphatidylcholine acyltransferase-like isoform X2
chr02.1086	45	43	37	95	139	126	2.72371e-06	1.20436e-05	2.70441	1.43532	protein spire homolog 1-like, partial
chrY.016	20	31	20	45	94	68	0.00181837	0.00453659	2.70271	1.43441	uncharacterized protein LOC111054561
chr01.0157	57	47	76	151	218	145	5.58266401139723e-8	3.17454139181636e-7	2.70074	1.43336	hypothetical protein LSTR_LSTR012433
chrX.1578	50	34	34	98	88	147	0.000651319	0.00181642	2.69385	1.42967	T-box transcription factor TBX1-like isoform X2
chr07.0140	38	28	22	97	53	98	0.00407301	0.00936861	2.69325	1.42935	-
chr04.1007	188	159	145	471	339	567	7.58115e-06	3.10429e-05	2.67627	1.42023	uncharacterized protein ZK1073.1 isoform X2
chr01.0845	19	28	27	67	84	59	6.94145e-05	0.000237797	2.67352	1.41874	uncharacterized protein LOC111050770
chr01.0251	4339	4150	4896	13384	10178	13673	8.67554776127879e-14	9.61166309722225e-13	2.67287	1.41839	isocitrate dehydrogenase
chr10.035	225	248	280	688	868	580	2.11570474314704e-19	3.86230907617911e-18	2.67204	1.41794	uncharacterized protein LOC111051702
chr03.1274	29	16	18	64	52	61	0.00162599	0.00410249	2.66941	1.41652	-
chrX.0535	17	31	26	74	69	65	0.000299847	0.000899788	2.66589	1.41462	uncharacterized protein LOC111044768
chr01.1840	85	95	73	241	211	259	4.35135464338625e-7	2.17468e-06	2.66359	1.41337	-
chr03.1526	3210	3448	3886	11057	6098	11763	1.48593e-06	6.83865e-06	2.66009	1.41147	uncharacterized protein LOC111052315 isoform X2
chrY.193	20	16	25	47	59	64	0.00035079	0.00103757	2.66001	1.41143	uncharacterized protein LOC111051286
chr01.0609	2104	1763	1979	4978	7160	4463	9.53680164799739e-19	1.6408161727832e-17	2.65459	1.40849	microsomal triglyceride transfer protein large subunit-like
chr08.579	688	584	643	1659	1411	2217	1.33134187650351e-8	8.35718910422843e-8	2.64732	1.40453	myosin-10
chr07.0288	64	59	63	164	133	216	2.73475e-05	0.000100553	2.64639	1.40402	uncharacterized protein LOC111056699 isoform X1; sarcospan isoform X1
chr09.861	242	272	236	807	466	794	9.01771e-06	3.65624e-05	2.64559	1.40359	RNA exonuclease 3 isoform X1; uncharacterized protein LOC110833298 isoform X1
chr03.1404	1483	1299	1365	4245	2274	4780	1.42946e-05	5.58055e-05	2.63416	1.39735	uncharacterized protein LOC111044999
chr09.134	42	25	39	104	121	71	0.00010532	0.000348042	2.6321	1.39621	annexin A2-like; hypothetical protein LSTR_LSTR007876
chr07.0402	2584	2365	2670	6480	7766	6925	6.10740270400801e-66	7.85699394921502e-64	2.62793	1.39393	CUB and sushi domain-containing protein 1-like, partial
chr03.0840	86	98	110	272	268	271	9.27005587701082e-13	9.33407559991835e-12	2.62643	1.3931	protein gurken-like isoform X2
chr09.719	1240	1303	1668	3598	5611	2614	1.53062798104164e-9	1.07085201360783e-8	2.62489	1.39226	uncharacterized protein LOC111051685
chr05.0037	164	164	189	526	309	566	1.71208e-05	6.55979e-05	2.62276	1.39109	uncharacterized protein LOC111064520
chr08.809	90	71	100	214	141	346	0.00119015	0.00310901	2.61826	1.38861	uncharacterized protein LOC111044898
chr12.547	110	146	132	379	188	478	0.00116255	0.00304479	2.61219	1.38526	hypothetical protein LSTR_LSTR005695; uncharacterized protein LOC106666599
chr07.0355	10	13	18	33	39	40	0.00302694	0.00715667	2.6098	1.38394	hypothetical protein RF55_21408, partial; uncharacterized protein LOC111058222
chr13.426	63	63	89	233	164	185	2.31187e-06	1.03396e-05	2.60691	1.38234	zinc finger protein 395 isoform X1
chr03.1783	1722	1504	1747	4931	4042	4595	2.35189400598409e-17	3.64277067357451e-16	2.60651	1.38212	peroxisomal multifunctional enzyme type 2-like
chr01.2014	334	328	317	862	1007	837	1.13151372940459e-26	3.27330757434898e-25	2.60402	1.38074	homeobox protein 2
chr02.1968	95	103	83	295	254	224	7.78572435446027e-8	4.34815606823407e-7	2.5959	1.37624	hypothetical protein LSTR_LSTR004827
chrX.0714	470	489	546	1293	1353	1452	1.29189497733133e-24	3.24010815988948e-23	2.5922	1.37418	-
chrX.1780	54	36	39	106	80	162	0.0022874	0.00557822	2.59219	1.37417	CBP80/20-dependent translation initiation factor isoform X2; uncharacterized protein LOC105695748 isoform X1
chr10.085	42	51	65	151	163	117	3.12600915271036e-7	1.60483e-06	2.58886	1.37232	uncharacterized protein LOC111043690
chr08.089	1290	1181	1465	3355	3462	3822	6.51843056697114e-26	1.77753212593091e-24	2.58002	1.36738	multiple inositol polyphosphate phosphatase 1-like
chr05.1059	91	73	110	237	275	231	2.52525661672237e-12	2.40537291845463e-11	2.57723	1.36582	N-alpha-acetyltransferase 60-like
chr05.1329	159	213	273	505	766	485	4.75163298043275e-9	3.15477271651683e-8	2.56901	1.36121	protein FAM151B
chr01.1909	315	321	328	766	1077	794	1.8735035612027e-21	3.92466694286427e-20	2.56843	1.36088	DNA polymerase theta-like
chr10.280	31	15	38	77	79	68	0.000937986	0.00251764	2.55751	1.35474	uncharacterized protein LOC111052675, partial
chr08.719	1807	1516	1631	4392	3486	5331	6.67230476813657e-9	4.3300684059094e-8	2.55493	1.35329	tropomodulin-1 isoform X3
chr05.0435	240	215	293	661	757	591	2.62895505807087e-24	6.41688025892968e-23	2.54753	1.3491	zygotic gap protein knirps-like
chrX.0456	719	676	812	1815	2197	1922	1.45908958678762e-58	1.57971729024976e-56	2.54697	1.34878	glucose dehydrogenase
chr03.0096	16	30	38	61	113	54	0.00436212	0.00993125	2.54559	1.348	intersectin-1-like
chr01.1082	3297	2619	3052	7658	6383	9750	4.41716041417742e-9	2.94701947095974e-8	2.54532	1.34785	NADP-dependent malic enzyme-like isoform X1
chr01.1602	72	51	70	158	210	152	3.4266909082783e-8	2.02654759772976e-7	2.54105	1.34542	hypothetical protein FOCC_FOCC009299
chr12.195	689	772	877	2033	2744	1541	2.92340349860655e-13	3.09962869536596e-12	2.53427	1.34157	-
chrX.0821	337	303	410	910	1208	707	6.23647771624694e-13	6.3913668066692e-12	2.53323	1.34098	RNA-binding protein fusilli
chrX.0713	234	250	283	710	605	715	9.7670404893443e-13	9.78942142538771e-12	2.53206	1.34031	hypothetical protein LSTR_LSTR011446; uncharacterized protein LOC113206771, partial
chrY.279	31	43	58	99	150	104	3.10815e-05	0.000113557	2.53122	1.33983	RNA-directed DNA polymerase
chr06.0956	80	50	67	152	138	229	0.000325279	0.000968135	2.5305	1.33942	calcium uptake protein 3, mitochondrial-like isoform X2
chr10.087	703	578	744	1704	1695	1956	6.11293279206986e-17	9.15683836729917e-16	2.52667	1.33724	ATP-binding cassette sub-family B member 10
chr05.0305	95	64	96	222	247	209	1.60266864993737e-9	1.11910483314592e-8	2.52421	1.33583	PREDICTED: chromobox protein homolog 5-like; ABC transporter F family member 4-like isoform X2
chr05.1342	55	79	106	183	273	182	3.84907e-06	1.65512e-05	2.51623	1.33126	tyrosine-protein kinase Src64B-like
chr04.0080	493	538	537	1361	1416	1383	4.2444175477966e-27	1.27507433750428e-25	2.51467	1.33037	ferrochelatase, mitochondrial
chr09.725	791	944	987	2140	2387	2659	4.71702359263092e-17	7.10477313848748e-16	2.51225	1.32898	protein outspread
chr09.224	112	151	142	379	272	409	7.26124e-06	2.9839e-05	2.51182	1.32873	sn1-specific diacylglycerol lipase beta-like
chr07.0850	6068	5311	6492	16245	15538	15162	1.77613154130323e-34	7.6766792111268e-33	2.50146	1.32277	uncharacterized protein LOC111052568 isoform X1
chr02.1188	86	90	92	209	187	303	2.8039e-05	0.000102888	2.50095	1.32247	zeta-sarcoglycan-like
chr08.485	33	35	31	85	61	112	0.00198223	0.00490068	2.49951	1.32164	leucine zipper transcription factor-like protein 1
chr09.183	878	774	913	2166	2042	2493	2.00573162287983e-15	2.61103277335606e-14	2.49621	1.31974	kelch-like protein 26
chr14.241	116	109	194	361	538	210	0.00022951	0.000707353	2.49308	1.31793	protein alan shepard
chr05.0082	43	22	31	57	91	104	0.00309984	0.00729807	2.48505	1.31328	sodium channel protein Nach-like
chr01.0423	126	130	150	334	421	313	2.12804363932489e-16	3.00648025788341e-15	2.48335	1.31229	uncharacterized protein LOC111052512
chr06.0536	921	780	942	2155	2148	2571	1.52340969554658e-15	2.01676574101718e-14	2.48303	1.3121	protein unc-45 homolog B
chr07.0766	367	307	382	931	873	943	8.09820093019097e-17	1.19829265455532e-15	2.48147	1.3112	gamma-soluble NSF attachment protein-like
chr10.656	510	456	549	1238	1555	1186	1.24360512301543e-35	5.7137907647789e-34	2.47918	1.30986	fasciculation and elongation protein zeta-2
chr03.0933	82	98	100	240	216	270	1.24780051375833e-7	6.79178627075528e-7	2.47636	1.30822	phospholipid phosphatase 1-like
chr14.358	16675	12130	13779	35233	48128	29268	3.11829911574935e-12	2.94461147070113e-11	2.46922	1.30406	probable chitinase 10
chr03.1621	36	37	60	154	127	63	0.00299231	0.00708884	2.46921	1.30405	FERM domain-containing protein 5 isoform X1
chr10.789	207	218	216	533	518	612	9.79196243576771e-12	8.8711772357183e-11	2.46856	1.30367	mitochondrial 2-oxodicarboxylate carrier
chr09.091	224	186	173	536	322	639	0.000254707	0.000778212	2.46712	1.30283	glutathione s-transferase T1
chrX.1504	35	36	50	84	112	117	2.47657e-05	9.18012e-05	2.46628	1.30234	PREDICTED: uncharacterized protein LOC109030773; hypothetical protein LSTR_LSTR007660
chr02.1394	1024	807	938	2728	2217	2222	6.80675839263205e-13	6.95625261901229e-12	2.46421	1.30112	uncharacterized protein LOC111055568
chr07.0376	73	100	85	242	154	266	0.000302277	0.000906831	2.46413	1.30108	serine/threonine-protein kinase N2-like, partial
chr02.1547	499	427	492	1268	1064	1321	8.63355818673989e-12	7.88704751645787e-11	2.4628	1.3003	venom dipeptidyl peptidase 4-like
chr10.170	101	72	81	196	138	314	0.00220164	0.00539072	2.46269	1.30023	uncharacterized protein LOC111047762
chr02.1129	279	282	307	759	593	874	5.16910963471561e-8	2.96093315115847e-7	2.46198	1.29982	ribosomal protein S6 kinase alpha-5-like, partial
chrX.1120	18	15	16	36	50	42	0.00194681	0.00482401	2.46084	1.29915	-
chr02.1740	2214	1885	2167	5706	4745	5685	2.49081464023727e-14	2.92557014940865e-13	2.4605	1.29895	tensin-1 isoform X7
chr01.0999	508	466	561	1305	1413	1255	1.90706813315958e-43	1.21242965326163e-41	2.4555	1.29602	probable cation-transporting ATPase 13A3
chrX.1506	59	51	89	158	180	172	4.36025649975372e-7	2.17814e-06	2.45385	1.29505	transmembrane protein 68-like isoform X1
chr05.0426	122	108	106	335	183	337	0.00037152	0.0010918	2.44919	1.2923	excitatory amino acid transporter isoform X2
chr02.1626	332	347	473	901	1242	840	1.45809538461524e-15	1.93498459111258e-14	2.44819	1.29172	fatty acid hydroxylase domain-containing protein 2
chr08.339	3415	3676	4444	9559	8085	11598	1.90443104936392e-10	1.48431600319276e-9	2.44163	1.28784	unconventional myosin-XV isoform X2
chr02.1659	5588	5177	5251	14312	12519	14264	1.95156790229425e-16	2.76788521551071e-15	2.44075	1.28732	fibronectin type-III domain-containing protein 3A isoform X2
chr08.812	336	402	385	954	1013	927	6.7877853257567e-21	1.34953513703908e-19	2.43847	1.28598	speckle-type POZ protein isoform X1
chr07.0120	19	19	21	58	48	45	0.00123231	0.0032107	2.43513	1.284	uncharacterized protein LOC111056344
chr07.0172	218	156	188	486	539	425	6.33995500443843e-12	5.83564040181265e-11	2.4351	1.28398	sorting nexin-16-like
chrX.1657	47	35	36	82	114	109	7.1364e-05	0.000243712	2.43478	1.28379	uncharacterized protein LOC111060982
chrX.1575	918	1002	1253	2868	2464	2718	7.84943738524487e-16	1.06229700256996e-14	2.43332	1.28292	putative fatty acyl-CoA reductase CG8306 isoform X1
chr03.0500	2047	2080	2201	5221	5577	5437	1.64690051066848e-41	9.63040485783946e-40	2.43271	1.28257	NADPH oxidase 5 isoform X1
chr01.1948	182	177	241	499	573	460	2.76467444072383e-19	4.98051318110627e-18	2.42469	1.2778	vesicle transport protein SEC20-like
chr02.1085	453	406	418	1153	826	1247	3.69693412086527e-7	1.87592e-06	2.42118	1.27571	protein spire-like
chr09.790	89	71	115	232	268	199	6.57407999272693e-9	4.27393369325023e-8	2.41593	1.27258	uncharacterized protein LOC111060072
chr07.0030	7103	6801	7580	17845	15957	20410	1.57937426059934e-14	1.89994032339425e-13	2.41328	1.27099	uncharacterized protein LOC111050753
chr05.0438	28	36	44	96	70	104	0.000841156	0.0022875	2.4123	1.27041	knirps-related protein-like isoform X2
chr04.1350	42	25	69	132	122	86	0.00227877	0.00556338	2.41205	1.27026	BTB/POZ domain-containing protein 3-like
chr03.0409	242	199	209	499	448	692	4.36952e-06	1.86137e-05	2.41125	1.26978	uncharacterized protein LOC110827620; hypothetical protein LSTR_LSTR007526
chr08.062	160	167	196	456	225	610	0.00234407	0.00569735	2.41032	1.26922	-
chr04.1256	159	190	215	436	626	383	4.19906208587341e-10	3.15145805827219e-9	2.40645	1.2669	uncharacterized protein C14orf119
chr03.1093	1724	1671	1874	4164	5866	3491	2.29477164050979e-16	3.22951452882556e-15	2.40198	1.26423	uncharacterized protein LOC111053919, partial
chrX.1840	4337	4280	5059	12730	7757	13452	1.29781e-06	6.01335e-06	2.40187	1.26416	myosin-2 essential light chain isoform X2
chr09.270	5746	5857	5890	13144	16161	15088	2.89965117405751e-32	1.14056422979564e-30	2.39562	1.2604	-
chr03.1481	147	140	134	327	453	294	1.06400377463795e-9	7.59457002328065e-9	2.38506	1.25402	uncharacterized protein LOC111057821
chr01.2151	504	497	550	1389	1030	1433	9.35376554713387e-9	5.96057262575226e-8	2.38387	1.2533	protein lifeguard 4-like
chr07.0487	471	466	517	1429	833	1327	5.79755e-06	2.42155e-05	2.38129	1.25174	uncharacterized protein LOC111045382 isoform X2
chr07.0295	2662	2597	2893	6720	5695	7832	3.13861799943244e-11	2.64820893702112e-10	2.3806	1.25132	LOW QUALITY PROTEIN: carnitine O-palmitoyltransferase 1, liver isoform-like
chr06.0211	1076	1256	1494	2869	4166	2644	5.1899822654989e-15	6.5157814090965e-14	2.37971	1.25079	uncharacterized protein LOC111054698; sodium- and chloride-dependent glycine transporter 1 isoform X2
chr03.1632	114	134	162	330	398	302	9.1311780798292e-13	9.21970750719597e-12	2.37911	1.25042	LOW QUALITY PROTEIN: zinc finger protein 180-like
chr07.0179	24	28	31	70	83	56	0.000205765	0.000640126	2.37598	1.24852	uncharacterized protein LOC111052559
chr09.379	63	50	101	180	212	140	3.63888e-05	0.000131541	2.37347	1.247	-
chr14.335	247	227	238	539	651	596	1.85765704695772e-18	3.13964139234662e-17	2.36991	1.24483	acetyl-coenzyme A transporter 1 isoform X1
chr12.029	362	274	336	908	710	790	4.12468316682765e-9	2.76313440343091e-8	2.36637	1.24267	guanine nucleotide exchange factor for Rab-3A-like
chr06.1021	120	119	111	309	208	346	0.000104597	0.000345966	2.36421	1.24136	adrenodoxin isoform X1
chr03.1434	165	142	168	343	411	428	1.44314639106611e-11	1.28822904378023e-10	2.36234	1.24021	thrombospondin type-1 domain-containing protein 4-like
chr12.190	298	301	397	826	830	804	1.11612398632935e-19	2.07212492198836e-18	2.35753	1.23728	peroxisomal membrane protein PEX16
chr13.096	411	511	779	1255	2165	854	0.000126325	0.00040893	2.35679	1.23682	polypyrimidine tract-binding protein 1 isoform X2
chr07.0290	609	470	482	1396	820	1599	0.000163343	0.000517277	2.35251	1.2342	LON peptidase N-terminal domain and RING finger protein 3-like
chr01.1311	460	388	446	1037	1080	1088	1.78764131465798e-19	3.26887253775669e-18	2.35153	1.2336	transmembrane protein 135-like
chr02.0734	1430	1362	1560	3378	4195	3251	1.39376655476305e-54	1.29159637935033e-52	2.34685	1.23073	protein O-mannosyltransferase 1
chr03.1435	7067	5969	6822	15021	21969	12895	1.2677953273316e-13	1.39190179762762e-12	2.34608	1.23025	cartilage oligomeric matrix protein
chr08.021	3253	3253	3699	8125	9766	7453	1.07189363480049e-61	1.24693158473866e-59	2.34431	1.22917	protein lethal(2) giant larvae
chr13.193	422	468	565	1046	1684	914	4.13278743386761e-9	2.76573014622658e-8	2.34426	1.22913	GTPase-activating protein
chr06.0085	627	657	703	1764	1238	1843	1.61635290084691e-7	8.65564102387902e-7	2.34404	1.229	apoptosis-inducing factor 3 isoform X3
chr01.2139	396	494	719	1225	1597	1136	1.18464227749343e-9	8.42814788834787e-9	2.34091	1.22707	melanotransferrin-like, partial
chr08.218	28	39	23	64	90	72	0.00168146	0.00422976	2.33962	1.22628	uncharacterized protein LOC111050770
chr08.906	63	81	95	176	196	212	5.86318107994656e-7	2.87764e-06	2.33148	1.22125	-
chr06.0368	409	446	549	1269	1221	951	9.46460324226116e-15	1.16287007251827e-13	2.33048	1.22062	uncharacterized protein LOC111043821
chr01.0515	208	178	215	467	413	580	3.09755625509797e-7	1.59162e-06	2.32923	1.21986	long-chain-fatty-acid--CoA ligase 1
chr10.249	20	18	24	40	65	48	0.00194773	0.00482521	2.32674	1.21831	uncharacterized protein LOC111048285
chr02.0053	392	356	382	985	596	1140	9.1108e-05	0.000304948	2.32429	1.21679	alpha-tocopherol transfer protein-like isoform X1
chr03.0353	600	534	642	1348	1324	1642	4.0724642716506e-12	3.79645326602723e-11	2.32206	1.2154	LOW QUALITY PROTEIN: uncharacterized protein LOC111048105
chr07.0377	779	736	863	2080	1444	2203	2.71761950189909e-7	1.4064e-06	2.32038	1.21436	serine/threonine-protein kinase N
chr11.406	88	146	132	307	201	372	0.0011696	0.00305972	2.31941	1.21376	alpha-tocopherol transfer protein-like isoform X2; uncharacterized protein LOC106681725
chr03.0320	103	80	110	216	165	320	0.000852748	0.00231557	2.31713	1.21234	secreted Spaetzle-like protein
chr03.1450	134	126	78	294	301	245	0.000102706	0.000340638	2.31649	1.21194	zinc finger protein 2 homolog, partial
chr01.0224	1282	1087	1386	2975	3054	3089	1.10837964815292e-25	2.99262505001288e-24	2.31336	1.20999	translocator protein isoform X1
chr10.012	184	188	165	428	505	390	9.55572608577198e-12	8.66433372702459e-11	2.31301	1.20977	syntaxin-16
chrX.0527	49	45	49	138	111	99	5.07787e-05	0.000178829	2.31257	1.2095	uncharacterized protein LOC111641917; Transposase, ISXO2-like domain-containing protein
chr01.0917	1115	987	1213	2455	2247	3267	1.390714427442e-8	8.7098867491857e-8	2.30914	1.20736	hypothetical protein LSTR_LSTR001715
chr01.0937	963	941	1111	2336	3281	1815	1.26793243230122e-11	1.13460238520571e-10	2.30841	1.2069	anosmin-1
chrX.1721	149	133	119	336	341	305	6.50876964158026e-9	4.23399143549555e-8	2.30808	1.20669	transcription factor AP-2-epsilon
chr05.1057	603	598	696	1455	1853	1335	8.24559271931822e-29	2.72403493612522e-27	2.3077	1.20646	N-acetylgalactosaminyltransferase 7
chr03.0960	344	340	344	976	568	919	3.24457e-05	0.000118225	2.3052	1.20489	protein prickle-like isoform X2
chr01.1837	56	40	61	120	105	151	0.00032229	0.000960544	2.30516	1.20487	rho-related GTP-binding protein RhoN-like
chr02.1565	39	34	55	114	110	85	7.70284e-05	0.000261423	2.30352	1.20384	zinc finger protein Pegasus-like isoform X1
chr04.1316	91	119	139	244	356	251	6.9539939797999e-8	3.90559446169039e-7	2.30025	1.20179	tenascin-like isoform X3
chr03.0855	1373	1304	1551	3562	2914	3658	4.27952146279678e-12	3.98607897748575e-11	2.29824	1.20053	uncharacterized protein LOC111051190 isoform X1
chr11.560	82	84	163	218	409	174	0.00174606	0.00437514	2.29555	1.19884	cyclic AMP response element-binding protein A-like; LOW QUALITY PROTEIN: uncharacterized protein LOC100870546
chr04.1239	3521	3406	4158	9622	5772	10834	1.60283e-05	6.19327e-05	2.29528	1.19867	putative epidermal cell surface receptor
chr09.696	2423	2346	2799	6473	4373	7129	7.00047281373347e-7	3.38119e-06	2.2941	1.19793	MICAL-like protein 1 isoform X1
chr02.1443	251	277	300	642	704	656	1.31111681828299e-21	2.7893117525145e-20	2.29343	1.1975	polypeptide N-acetylgalactosaminyltransferase 35A-like
chr13.533	948	892	909	2003	2893	1847	2.68074821788922e-14	3.13518521525332e-13	2.29107	1.19602	uncharacterized protein LOC111050125
chr05.1002	62	77	78	154	195	176	1.09857749119186e-7	6.02152624871325e-7	2.28833	1.19429	netrin-1
chr01.0861	191	155	174	425	350	469	9.88791179766965e-7	4.66043e-06	2.28711	1.19353	-
chr07.0505	35	33	53	83	123	86	0.000127583	0.000412634	2.2867	1.19327	WD repeat-containing protein 47 isoform X1
chr06.0329	679	754	820	1813	2176	1480	4.85350377099926e-19	8.57400060353423e-18	2.28626	1.19299	hemicentin-1-like
chr02.1304	46	33	40	95	99	93	4.97494e-05	0.000175771	2.28608	1.19288	hypothetical protein LSTR_LSTR015346
chr04.1130	1843	1843	2269	4613	6134	3726	6.7542378980067e-16	9.18626758889344e-15	2.28595	1.1928	probable G-protein coupled receptor Mth-like 5
chr03.0853	94	62	84	228	198	152	3.56103e-05	0.000128812	2.28516	1.1923	uncharacterized protein LOC111051193
chr01.0455	755	847	952	1891	2221	2039	1.82162453976547e-31	6.79845199397112e-30	2.28461	1.19195	zinc finger protein castor homolog 1-like; uncharacterized protein LOC112680000 isoform X2
chr09.560	323	326	365	791	927	731	4.73595552524205e-28	1.49675357423474e-26	2.28243	1.19057	protein-tyrosine sulfotransferase isoform X2
chr06.0141	105	83	97	186	242	258	1.09059e-06	5.11747e-06	2.28129	1.18985	uncharacterized protein LOC111047381
chr10.447	2816	2562	3065	6347	8922	5272	1.24460861998842e-14	1.51725699660795e-13	2.27981	1.18891	uncharacterized protein LOC111053652; hypothetical protein LSTR_LSTR016573
chr05.0207	767	836	962	2002	2169	1983	8.98636832341808e-37	4.38687221502575e-35	2.27894	1.18836	PREDICTED: transmembrane protein 184B isoform X2
chr08.288	284	337	324	693	1000	604	9.20015550172552e-10	6.61866450074793e-9	2.27072	1.18315	ubiquitin carboxyl-terminal hydrolase 31
chr01.0229	528	445	537	1246	1166	1186	1.02459686182139e-16	1.49585670013577e-15	2.26887	1.18197	FERM domain-containing protein 8 isoform X1
chr02.1084	828	575	591	1494	1108	2108	0.000297479	0.000893578	2.26554	1.17985	junctophilin-1-like isoform X1
chr01.2083	1002	800	1083	2041	2349	2450	2.69365577229031e-16	3.78114581129583e-15	2.2593	1.17588	diacylglycerol kinase theta isoform X1
chr02.0780	160	167	224	460	411	428	4.6342374491153e-10	3.46616870766592e-9	2.2585	1.17537	anoctamin-10-like isoform X3
chr07.0776	655	644	735	1598	1253	1923	3.55009989416358e-7	1.80476e-06	2.25791	1.17499	uncharacterized protein LOC111044337
chr04.0081	1263	1486	1750	3877	1576	4889	0.00413664	0.00948306	2.25614	1.17386	uncharacterized protein LOC111056196
chrX.0207	44	45	47	110	130	86	2.40318e-05	8.94139e-05	2.25585	1.17367	uncharacterized protein LOC116181806, partial; hypothetical protein Fcan01_16179
chr13.373	940	851	946	2263	1853	2340	1.69388393066367e-10	1.33064804467006e-9	2.25562	1.17352	very-long-chain (3R)-3-hydroxyacyl-CoA dehydratase hpo-8
chr04.0978	1686	1620	1784	4064	4015	3974	4.30730672297209e-29	1.44479751581901e-27	2.24962	1.16968	CDC42 small effector protein homolog
chr02.1370	264	173	237	500	469	615	3.48678e-06	1.51663e-05	2.24956	1.16964	SET and MYND domain-containing protein DDB_G0273589-like, partial
chrX.1509	7058	7034	9052	17306	22357	15415	1.7826130436588e-25	4.71982412406998e-24	2.24821	1.16877	protein 4.1 homolog isoform X1
chr12.172	599	514	607	1468	919	1607	3.45143e-05	0.000124971	2.24253	1.16513	painless
chr04.1022	1768	1671	1901	3882	3800	4844	7.10143355585084e-12	6.52556100279235e-11	2.24189	1.16472	succinate--CoA ligase
chr06.0071	358	369	380	832	919	869	1.82289411817569e-22	4.05149332972584e-21	2.24112	1.16422	FGFR1 oncogene partner 2 homolog
chr01.0819	4633	3729	4307	9201	8378	12077	4.72586653622136e-8	2.72703696958209e-7	2.24111	1.16421	aspartyl/asparaginyl beta-hydroxylase isoform X3
chr07.0504	191	154	181	388	348	493	4.5048e-06	1.91524e-05	2.23687	1.16148	WD repeat-containing protein 47 isoform X2
chr03.0415	367	364	351	876	683	971	8.38711697576992e-7	3.98894e-06	2.23476	1.16012	LOW QUALITY PROTEIN: uncharacterized protein LOC111062946
chr11.519	39	38	56	81	90	137	0.00230905	0.00562601	2.23356	1.15935	nose resistant to fluoxetine protein 6-like; hypothetical protein LSTR_LSTR002882
chr05.0401	2115	1800	1982	4670	3611	5443	2.87294477649428e-7	1.47978e-06	2.23204	1.15836	uncharacterized protein LOC111862650; hypothetical protein LSTR_LSTR002244
chr06.0240	174	174	232	530	339	469	2.29697e-05	8.58715e-05	2.23033	1.15726	aquaporin AQPcic, partial
chr03.1413	110	86	114	285	217	220	5.56167e-06	2.32836e-05	2.22682	1.15498	calcium/calmodulin-dependent protein kinase type II alpha chain isoform X9
chr04.1021	659	491	616	1309	1184	1613	1.54914510069476e-7	8.3120224122165e-7	2.22666	1.15488	-
chr07.0412	4120	3856	3799	9220	7200	10903	3.18669277391709e-7	1.63368e-06	2.22036	1.1508	FK506-binding protein 2-like
chr02.0027	1299	1374	1422	3067	3387	3145	9.28131286921317e-36	4.30047272139178e-34	2.2192	1.15004	protein amalgam-like isoform X3
chr04.1284	191	197	200	465	445	462	7.45237182765944e-12	6.83082027958558e-11	2.21622	1.1481	SAYSvFN domain-containing protein 1 isoform X1; uncharacterized protein LOC111046161
chr09.785	84	53	57	183	123	145	0.00155041	0.00393358	2.21385	1.14656	vitamin K epoxide reductase complex subunit 1-like protein 1; hypothetical protein LSTR_LSTR010407
chr03.0564	2852	2156	2411	5468	5000	6732	5.7462732385535e-8	3.26079386941269e-7	2.2123	1.14555	trimeric intracellular cation channel type 1B.1
chr03.1614	540	551	647	1286	1683	1115	1.83291999629782e-17	2.85512537884853e-16	2.21216	1.14546	peptidyl-alpha-hydroxyglycine alpha-amidating lyase 1-like
chr03.0621	1278	1283	1385	3089	3207	2909	3.78998639940338e-38	1.90983876854728e-36	2.21086	1.14461	solute carrier family 12 member 8
chr08.576	4461	4341	4965	9718	13617	9056	1.03501873808121e-21	2.21920194135647e-20	2.20876	1.14324	prominin-like protein
chr02.1464	588	544	587	1341	1351	1310	1.89635604093708e-21	3.9649432710606e-20	2.20814	1.14283	LOW QUALITY PROTEIN: protein EFR3 homolog cmp44E
chr05.0498	54	54	35	114	94	126	0.00270337	0.00647566	2.2077	1.14254	serine/threonine-protein kinase SBK1-like
chr10.349	80	85	110	215	261	166	6.70956029605434e-7	3.25506e-06	2.20607	1.14148	amino acid transporter AVT1B-like
chr02.1121	723	626	671	1654	1518	1517	2.27744604937645e-14	2.68360695581158e-13	2.20341	1.13974	protein unzipped-like
chr05.1140	2177	2255	2541	5661	4904	5509	1.60987504131607e-15	2.12352033495672e-14	2.20274	1.1393	LOW QUALITY PROTEIN: uncharacterized protein LOC111046596
chr08.816	51	57	57	148	98	133	0.000631195	0.0017648	2.20128	1.13834	-
chrX.0841	63	39	68	139	130	122	0.000108599	0.000357213	2.19852	1.13653	tumor suppressor candidate 2-like
chr07.0080	3863	3300	3700	7454	6776	10667	1.21301e-06	5.64677e-06	2.19796	1.13617	uncharacterized protein LOC111046879
chr05.0863	395	455	463	950	1130	972	1.24719124077464e-22	2.78327269752463e-21	2.19658	1.13526	vacuole membrane protein 1-like
chr01.0242	125	120	172	387	208	346	0.00088235	0.0023847	2.19607	1.13492	putative uncharacterized protein DDB_G0277255 isoform X1
chr02.1860	798	832	996	1889	2170	2011	6.04548644667932e-35	2.68729245099343e-33	2.19588	1.1348	dnaJ homolog shv
chr04.0251	308	315	387	741	883	711	1.14596451499141e-24	2.88071769458184e-23	2.19012	1.13101	RAB6A-GEF complex partner protein 2
chr10.470	3224	3487	4111	7889	8597	8410	1.23634721676355e-31	4.66188166045153e-30	2.19002	1.13095	hypoxia up-regulated protein 1
chr02.0005	37	47	48	93	141	75	0.000684748	0.00189931	2.18809	1.12967	transmembrane protein 98-like
chr02.0775	308	301	311	679	703	738	3.84230960129623e-14	4.40042144991057e-13	2.18682	1.12884	selT-like protein
chr13.246	498	517	656	1150	1481	1219	5.38268633079167e-24	1.27955815276537e-22	2.18388	1.1269	endoplasmic reticulum resident protein 29
chr07.0897	490	489	591	1067	1199	1323	4.67292513366618e-14	5.2787640843636e-13	2.17975	1.12416	probable malonyl-CoA-acyl carrier protein transacylase, mitochondrial
chr03.0392	33	47	54	91	112	104	0.000151918	0.000484323	2.17745	1.12264	hypothetical protein
chr09.671	59	55	88	159	134	163	0.00010379	0.000343611	2.17675	1.12217	zinc metalloproteinase nas-13-like
chr02.0605	1132	1273	1409	3387	3018	2335	2.00179160310671e-11	1.73864902144335e-10	2.17534	1.12124	serine/threonine-protein phosphatase 1 regulatory subunit 10-like
chr08.232	1053	1038	1048	2371	2668	2199	4.78794541378715e-29	1.60110651681231e-27	2.1744	1.12062	tyrosine-protein kinase Fer isoform X3
chr07.0180	40	38	27	86	75	81	0.00233206	0.00567575	2.17429	1.12055	uncharacterized protein LOC111052559; hypothetical protein EAG_00507, partial
chr03.0688	319	275	300	665	497	859	9.56606e-05	0.000319209	2.17369	1.12015	glutamate receptor ionotropic, kainate 2-like isoform X2
chr09.263	950	852	863	2240	1462	2329	1.67278e-05	6.43398e-05	2.17203	1.11905	protein spinster
chr09.268	765	741	811	1648	2120	1574	4.67220235433407e-27	1.39974062314091e-25	2.17039	1.11796	E3 ubiquitin-protein ligase TRIM37-like; uncharacterized protein LOC110829364 isoform X1
chr08.871	11848	10675	11965	25462	31406	22574	5.91684907192496e-28	1.86457477237751e-26	2.16675	1.11553	angiotensin converting enzyme
chr02.0877	1067	995	1003	2438	2385	2195	3.41780170734224e-18	5.65288008836851e-17	2.1662	1.11517	alpha-tocopherol transfer protein-like isoform X2
chr05.0410	249	190	241	458	565	531	2.80361486877933e-11	2.39138288534337e-10	2.16535	1.1146	LOW QUALITY PROTEIN: sulfatase-modifying factor 1; formylglycine-generating enzyme
chr02.0165	1412	1271	1384	2803	2709	3691	1.90972321779468e-8	1.17056184902381e-7	2.16165	1.11213	uncharacterized protein LOC111044060, partial
chr02.0147	467	425	477	1032	1075	1011	2.00635446710235e-22	4.44119151776603e-21	2.16002	1.11105	glycerol kinase-like
chr05.0990	341	374	465	829	1017	841	2.13571938112415e-20	4.11163581559728e-19	2.15982	1.11091	ER membrane protein complex subunit 8/9 homolog isoform X1
chr03.0169	164	154	184	433	229	455	0.00163632	0.0041276	2.15897	1.11034	ion transport peptide-like
chr06.0997	143	161	156	332	316	394	6.66496876714404e-7	3.23486e-06	2.15792	1.10964	probable arginine--tRNA ligase, mitochondrial isoform X1
chrX.0809	65	89	71	160	125	222	0.00309412	0.00728715	2.15711	1.1091	muscle calcium channel subunit alpha-1-like
chrX.0951	667	565	654	1368	1765	1192	5.41251561698843e-15	6.78736906786336e-14	2.15436	1.10726	carbohydrate sulfotransferase 11-like isoform X1
chr11.212	42	46	31	71	97	105	0.00299169	0.00708884	2.15254	1.10604	uncharacterized protein LOC111060071; hypothetical protein LSTR_LSTR010696
chr05.0211	126	113	130	263	338	242	6.590443411471e-10	4.83667776539835e-9	2.1519	1.10561	uncharacterized protein LOC111058425
chr07.0488	1091	980	1176	2502	2654	2210	6.48964935931656e-33	2.61860943705264e-31	2.14983	1.10422	UDP-galactose translocator; PREDICTED: UDP-N-acetylglucosamine transporter
chr13.469	467	502	574	1262	997	1199	4.04796854716852e-9	2.71561570940416e-8	2.14809	1.10306	NADH dehydrogenase subunit 4L
chr01.0129	1022	998	1139	2345	2178	2568	2.34790863725702e-13	2.51956633448533e-12	2.14417	1.10042	ER membrane protein complex subunit 1-like
chr03.1410	262	276	302	688	648	561	2.80619464073116e-13	2.98209313861955e-12	2.14343	1.09992	transmembrane emp24 domain-containing protein 6; hypothetical protein LSTR_LSTR007295
chr01.0758	7249	6624	7535	15383	16058	16759	4.13813110227963e-24	9.9451568359182e-23	2.1405	1.09795	glutathione S-transferase 1-like isoform X1
chr08.029	116	123	128	282	321	230	3.34339649689972e-9	2.26377960951074e-8	2.13974	1.09744	N-chimaerin-like
chr01.2194	148	137	171	307	389	334	9.53323527913178e-13	9.59024174584232e-12	2.1393	1.09714	uncharacterized protein LOC106688735 isoform X1
chr04.0053	612	566	592	1334	1404	1261	1.4215009638414e-21	3.00659826684831e-20	2.1369	1.09552	protein neuralized isoform X1
chr03.0857	610	488	561	1179	1124	1409	2.1307997499201e-8	1.2951803927391e-7	2.13431	1.09377	uncharacterized protein LOC111057546, partial
chr01.2125	20	19	27	45	62	42	0.00418085	0.00956641	2.13397	1.09354	ras-related C3 botulinum toxin substrate 1
chrX.0370	301	239	360	693	703	617	3.42894972457962e-12	3.22126849126101e-11	2.13323	1.09304	two pore calcium channel protein 1-like
chr10.448	535	560	720	1137	2061	954	1.44829e-05	5.65005e-05	2.13275	1.09272	-
chr06.0943	946	942	1084	2082	2835	1829	4.25189449386996e-16	5.84101335307387e-15	2.13214	1.0923	cyclic AMP-dependent transcription factor ATF-6 alpha isoform X1
chr11.327	4809	4636	5236	10432	9856	12438	1.07841345179154e-11	9.73777959978567e-11	2.13104	1.09156	probable isocitrate dehydrogenase
chr05.0479	829	832	1015	2083	1825	2047	2.68187380538607e-13	2.85552970417689e-12	2.13027	1.09104	blastoderm-specific protein 25D isoform X1
chr06.0486	49	40	63	123	123	94	0.000108331	0.000356485	2.13015	1.09095	cAMP-dependent protein kinase catalytic subunit
chr03.1639	53	57	65	113	197	90	0.00140931	0.00361755	2.12745	1.08913	uncharacterized protein LOC111048948
chr02.0723	20	35	43	65	84	70	0.00390976	0.00902348	2.12592	1.08809	piggyBac transposable element-derived protein 2-like isoform X1
chr09.130	96	170	222	341	452	299	0.000402149	0.0011758	2.1256	1.08787	palmitoyltransferase ZDHHC5
chr06.0295	495	497	572	1080	1535	928	3.23935041707111e-11	2.72688966979774e-10	2.12416	1.08689	-
chrX.0772	40	49	69	138	139	76	0.00267913	0.00642886	2.12179	1.08528	leucine-rich repeats and immunoglobulin-like domains protein 3
chr06.0725	63	57	88	133	194	139	1.71323e-05	6.56189e-05	2.12179	1.08528	-
chr11.101	75	75	93	188	237	123	0.00012806	0.000413566	2.11898	1.08337	hypothetical protein B5V51_15013; uncharacterized protein LOC116163825
chr01.1367	1200	1122	1214	2732	2328	2789	6.84906948236236e-11	5.58497947722837e-10	2.11862	1.08312	rap1 GTPase-activating protein 1
chr05.0436	324	370	393	805	858	765	5.20763411210511e-19	9.16996441479379e-18	2.11744	1.08232	protein embryonic gonad-like
chr07.0293	4517	4038	5113	9450	12147	9031	9.02101808334325e-33	3.60017637742184e-31	2.11611	1.08141	uncharacterized protein LOC111053433
chr05.0333	638	673	688	1452	1427	1568	5.26787967587858e-14	5.93246799750075e-13	2.11526	1.08083	zinc transporter ZIP9-A isoform X1
chr12.572	504	517	522	1046	1386	1041	2.26252757370706e-18	3.78298761750561e-17	2.11512	1.08074	rab proteins geranylgeranyltransferase component A-like
chr08.306	10379	10985	13833	27262	18433	31098	1.3005e-05	5.10996e-05	2.11511	1.08073	myosin heavy chain, non-muscle
chr03.0887	34	24	43	83	77	63	0.0020088	0.00495964	2.11011	1.07732	feline leukemia virus subgroup C receptor-related protein 2 isoform X1
chr03.0826	221	291	388	497	1037	498	0.000479356	0.00138159	2.1099	1.07717	cadherin-like protein-1, partial; PREDICTED: cadherin-87A isoform X1
chr01.2152	541	501	566	1134	1179	1254	6.15568381835983e-16	8.39306765009535e-15	2.10946	1.07688	acyl-coenzyme A thioesterase 9, mitochondrial-like
chr02.0680	618	601	657	1349	1477	1350	3.12103733815777e-30	1.09036879529569e-28	2.1087	1.07636	golgin subfamily A member 1
chr09.718	228	246	224	423	826	350	0.000481315	0.00138578	2.10751	1.07554	hypothetical protein LSTR_LSTR012089
chr06.0882	124	132	136	261	352	264	1.05632215008508e-9	7.54466538940587e-9	2.10552	1.07418	uncharacterized protein LOC111054561
chr02.0460	501	417	710	1064	1539	1010	4.85121980656404e-8	2.79387833257317e-7	2.10468	1.0736	serine/threonine-protein kinase Genghis Khan
chr07.0345	86	90	85	260	154	161	0.00146495	0.00374368	2.10223	1.07192	lipase 3
chr02.1002	1245	1225	1645	2876	3458	2776	1.74304782591834e-28	5.67268689774316e-27	2.10221	1.07191	peroxiredoxin-6-like
chr03.1840	4504	4453	4916	9899	10784	10076	5.30526890541616e-48	4.0286885750504e-46	2.10204	1.07179	uncharacterized protein LOC111055238
chr01.1670	176	135	168	321	366	373	1.39759812834319e-8	8.74298371477845e-8	2.10109	1.07114	glutaminase liver isoform, mitochondrial
chr12.055	81	90	106	203	252	162	1.63408e-06	7.46396e-06	2.10047	1.07071	ets DNA-binding protein pokkuri-like, partial
chr01.0930	564	510	690	1284	1329	1267	2.41669679422006e-20	4.6443900605969e-19	2.09743	1.06862	golgin-45-like; hypothetical protein LSTR_LSTR001725
chr14.236	66	83	76	165	147	183	0.000103278	0.00034233	2.09595	1.0676	-
chrX.0688	180	108	150	311	262	383	0.000548291	0.00155608	2.09396	1.06623	TWiK family of potassium channels protein 18; hypothetical protein LSTR_LSTR011576
chr02.1328	3003	2981	3552	6774	7915	6374	1.03392566997187e-68	1.44948425655672e-66	2.09094	1.06416	cordon-bleu protein-like 1 isoform X3
chr05.0995	834	722	791	1928	1058	2090	0.000684865	0.00189931	2.09072	1.064	protein N-terminal asparagine amidohydrolase
chr10.684	177	214	258	438	459	521	7.53447439156843e-8	4.21861123767541e-7	2.08991	1.06344	uncharacterized protein LOC111055977
chr03.1674	118	99	130	246	272	245	1.23611875212405e-9	8.75450683580082e-9	2.08798	1.06211	INO80 complex subunit C
chr01.0990	846	677	843	1749	1669	1759	3.51396832642338e-13	3.69829101534549e-12	2.08507	1.0601	glutathione S-transferase 1-1-like
chr01.2267	108	125	133	268	222	306	4.29709e-05	0.000153457	2.08458	1.05976	uncharacterized protein LOC111057198
chrX.0152	74	54	97	131	186	174	0.000160427	0.000508338	2.08213	1.05806	hypothetical protein LSTR_LSTR011858; uncharacterized protein LOC113005293
chr07.0046	336	343	441	706	1104	669	1.61152914030519e-8	9.95597240069901e-8	2.07981	1.05645	uncharacterized protein LOC111054948
chr09.213	669	722	808	1904	1000	1815	0.000493015	0.00141722	2.07958	1.05629	huntingtin-interacting protein 1 isoform X2
chr02.1138	104	96	110	239	230	210	4.13671131138283e-8	2.40739426237207e-7	2.07952	1.05625	glucose-fructose oxidoreductase domain-containing protein 1-like
chr06.0751	2886	2313	2682	5989	5379	5829	6.78786716243964e-12	6.24266841221846e-11	2.07782	1.05507	annexin-B9
chr13.436	120	147	141	287	288	317	3.47361793296627e-7	1.76834e-06	2.07762	1.05493	thiamine transporter 2-like
chr01.0595	261	232	242	483	504	618	3.91880015434866e-7	1.97475e-06	2.07668	1.05428	2-methoxy-6-polyprenyl-1,4-benzoquinol methylase, mitochondrial-like
chr13.042	1313	1226	1288	2789	2755	2829	2.39609446152912e-17	3.70598202783889e-16	2.0763	1.05402	single-pass membrane and coiled-coil domain-containing protein 4 homolog
chr07.1014	1652	1598	1814	3639	3445	3929	1.32342580229299e-14	1.60568653584425e-13	2.07503	1.05313	cytosolic non-specific dipeptidase-like
chr06.1103	169	181	194	369	373	442	8.19756082181108e-8	4.56882403600939e-7	2.07457	1.05282	mitochondrial import inner membrane translocase subunit Tim29-like
chr02.1320	381	301	369	757	842	705	5.13287006290301e-15	6.45148668251085e-14	2.07445	1.05273	trafficking protein particle complex subunit 12-like; hypothetical protein LSTR_LSTR008816
chr02.1991	82	74	123	207	257	146	0.000187807	0.000588276	2.07269	1.0515	tribbles homolog 2
chr01.1923	1077	1086	1135	2407	1904	2794	1.31418e-06	6.08663e-06	2.06546	1.04647	androgen-induced gene 1 protein-like isoform X2
chr06.0796	315	307	386	685	934	590	1.44067930103103e-10	1.13992967849307e-9	2.06314	1.04484	neurogenic locus protein delta
chrX.0518	139	172	202	328	448	342	1.18771037195192e-8	7.50295373616075e-8	2.06027	1.04283	uncharacterized protein LOC111051077
chr02.1952	261	252	311	554	675	563	3.46462464479406e-19	6.19046903444822e-18	2.05997	1.04262	PREDICTED: uncharacterized protein LOC108965415 isoform X1
chr13.059	2608	2361	2665	5334	4353	6682	2.25645e-06	1.01166e-05	2.05935	1.04219	PREDICTED: succinate--CoA ligase
chr07.0623	320	343	328	633	875	666	3.53373236837002e-12	3.31401058731785e-11	2.05884	1.04183	coiled-coil domain-containing protein 102A-like
chr06.1115	157	97	144	273	222	355	0.00138938	0.00357455	2.05791	1.04118	SET and MYND domain-containing protein 4
chrX.0377	72	52	99	138	195	149	0.000177158	0.000557474	2.05699	1.04054	sex-lethal homolog
chr13.364	27	38	37	61	100	63	0.00346059	0.00806995	2.05651	1.0402	hypothetical protein PPYR_02410; uncharacterized protein LOC111047326
chr12.240	329	360	445	969	657	794	8.33231e-06	3.3947e-05	2.05518	1.03926	septin-2
chrX.1379	1255	1344	1575	2960	2862	3155	5.50771759323134e-15	6.89884213997534e-14	2.05469	1.03892	-
chr06.0245	1287	1094	1251	2107	2049	3598	0.000210649	0.000652164	2.05202	1.03704	protein obstructor-E
chr04.1060	585	572	605	1231	1541	1073	4.13380712581601e-16	5.68593470701862e-15	2.05071	1.03613	phosphofurin acidic cluster sorting protein 2 isoform X1
chr04.1265	165	133	143	317	337	302	1.89808833407316e-8	1.16539000185795e-7	2.04909	1.03499	probable cardiolipin synthase (CMP-forming)
chr11.386	365	248	253	563	550	754	0.000241595	0.000742298	2.04834	1.03446	uncharacterized protein LOC110838093 isoform X1
chr05.1127	424	417	438	863	923	971	1.41487032232329e-13	1.54253309816601e-12	2.04586	1.03271	putative sodium-coupled neutral amino acid transporter 11
chrX.1963	625	502	503	1196	1163	1161	5.33737083172489e-9	3.52227821634953e-8	2.04238	1.03025	ecdysis triggering hormone
chr06.1119	5009	4664	5481	10344	11262	10895	2.46442452485305e-36	1.16660096014148e-34	2.03727	1.02664	microtubule-associated protein Jupiter
chrX.1583	1984	1899	2204	4250	3623	5047	9.03826676312397e-8	5.00929787403754e-7	2.037	1.02644	isocitrate dehydrogenase
chrX.1770	196	290	321	558	870	337	0.00209847	0.0051589	2.03664	1.02619	ribonucleoprotein PTB-binding 1-like
chr08.081	843	744	988	1624	2278	1653	2.67889927014173e-16	3.76526523380461e-15	2.03624	1.02591	ER lumen protein-retaining receptor
chr03.0061	331	346	405	754	757	799	2.78480909660287e-13	2.96224586297202e-12	2.03517	1.02515	nicalin-like
chr02.0216	524	473	532	1033	1127	1119	2.95855058046777e-17	4.53105750664076e-16	2.03456	1.02472	WD repeat-containing protein 7 isoform X6
chr01.0997	808	682	623	1483	1104	1907	0.000408213	0.00119226	2.03401	1.02432	uncharacterized protein LOC111064613
chr12.170	958	930	1038	2222	1597	2371	5.33783e-06	2.24497e-05	2.034	1.02432	Krueppel homolog 2
chr05.1294	32	28	28	64	72	54	0.00232424	0.00565922	2.0332	1.02375	uncharacterized protein LOC111049855 isoform X1
chrX.0857	1387	1355	1606	2890	3247	3162	1.93818374147829e-29	6.64389943983231e-28	2.03246	1.02323	hypothetical protein B7P43_G15311; unnamed protein product
chr02.1574	241	267	232	530	452	598	1.4665e-05	5.70887e-05	2.03212	1.02298	leukocyte tyrosine kinase receptor-like isoform X1
chr13.514	32	24	46	77	73	66	0.00355321	0.00827342	2.03122	1.02235	-
chr02.0751	2002	1832	2177	4496	3133	5029	1.67137e-05	6.43083e-05	2.03094	1.02215	sugar transporter 13
chr09.218	68	80	73	134	194	150	2.3666e-05	8.82331e-05	2.03063	1.02193	protein singles bar
chr12.395	338	305	325	797	438	799	0.00132658	0.00342612	2.02759	1.01977	hypothetical protein LSTR_LSTR005674
chr06.0239	5660	6120	8327	12000	17560	13447	1.11959435743969e-12	1.1139912919566e-11	2.02724	1.01951	spectrin alpha chain isoform X4
chr03.1634	5221	6056	7034	12573	16199	10584	1.37237568903421e-13	1.50219501096988e-12	2.02524	1.0181	RGM domain family member B-like isoform X1
chr04.1263	333	342	361	703	850	668	9.28099773869253e-19	1.60075252795904e-17	2.02238	1.01605	neuroblastoma-amplified sequence-like; hypothetical protein LSTR_LSTR004400
chr06.0955	2848	2674	2833	5335	6739	5840	6.14420335971239e-26	1.69236432590567e-24	2.02164	1.01552	LOW QUALITY PROTEIN: uncharacterized protein PFB0145c-like
chr03.1591	463	404	504	977	1122	832	1.13593601225862e-16	1.6495963205907e-15	2.021	1.01507	putative hydroxypyruvate isomerase
chr01.1072	1048	822	860	1839	1556	2369	4.78374e-05	0.000169453	2.01816	1.01304	uncharacterized protein LOC111055351 isoform X1
chr13.271	77	67	76	136	140	189	0.000469839	0.00135695	2.01781	1.01279	uncharacterized protein LOC111051982
chr02.1821	4596	5257	5826	9407	13456	10682	4.36536689853074e-17	6.58417752212877e-16	2.01729	1.01242	basement membrane-specific heparan sulfate proteoglycan core protein
chrX.1390	72	69	99	155	206	150	6.35317e-06	2.63251e-05	2.01698	1.01219	uncharacterized protein LOC111044840
chr08.939	40	57	67	121	139	89	0.00101964	0.00271428	2.01338	1.00962	uncharacterized protein LOC111641917; Transposase, ISXO2-like domain-containing protein
chr08.069	176	140	152	277	424	305	2.29186e-06	1.02627e-05	2.01295	1.00931	-
chr14.007	54	64	71	114	178	113	0.000201875	0.000628559	2.01172	1.00843	peroxisomal membrane protein PEX14
chr08.071	63	80	60	141	179	117	0.000443676	0.00129032	2.00921	1.00663	-
chr02.0985	201	199	231	418	465	452	7.14061400976241e-13	7.28382595118954e-12	2.00914	1.00658	AKT-interacting protein-like
chr04.1159	247	305	317	527	896	453	5.38714e-05	0.000189051	2.0091	1.00655	protein pellino isoform X2
chr07.0372	130	113	123	228	369	193	0.000151308	0.000482799	2.00861	1.0062	-
chrX.1739	74	103	109	171	232	204	1.99539e-05	7.55526e-05	2.00856	1.00616	uncharacterized protein LOC111051593 isoform X1
chr13.327	93	105	145	228	226	263	2.50529e-05	9.274e-05	2.0072	1.00519	uncharacterized protein LOC103515133
chr09.289	56	42	49	116	81	111	0.00405781	0.00933758	2.00654	1.00471	PXMP2/4 family protein 4-like isoform X2
chr08.245	961	1005	1154	2245	2180	2141	9.2794574613107e-20	1.74049515161977e-18	2.00382	1.00275	epsin-2 isoform X1
chr01.1024	3281	3466	4051	7136	9439	6384	3.42222827480563e-18	5.65288008836851e-17	2.00217	1.00157	tumor protein D54 isoform X2
chr10.711	1051	826	838	408	496	532	7.97396550222723e-7	3.80932e-06	0.499374	-1.00181	-
chr06.0672	228	222	310	106	186	111	4.41868e-05	0.00015744	0.499014	-1.00285	endoribonuclease Dcr-1-like; dicer-1
chr01.0495	135	137	179	73	81	82	6.23635e-06	2.59116e-05	0.4987	-1.00376	glutamyl-tRNA(Gln) amidotransferase subunit A, mitochondrial
chr04.0331	2335	1995	2087	1135	1237	1022	6.66189303958208e-15	8.27815913498068e-14	0.4985	-1.00433	glycerol-3-phosphate acyltransferase 4
chr01.0343	1295	1212	1126	685	546	670	1.14486e-06	5.35459e-06	0.497521	-1.00717	facilitated trehalose transporter Tret1-like
chr10.373	8935	8279	8792	4401	5179	4134	2.39782247397218e-29	8.14291576176579e-28	0.49681	-1.00923	-
chr07.0424	69	90	81	40	52	35	0.00129691	0.00335901	0.496719	-1.0095	protein SHQ1 homolog
chr04.0568	7282	6737	7107	3459	4580	3153	9.58608482459769e-17	1.40514527556268e-15	0.496592	-1.00987	C-1-tetrahydrofolate synthase, cytoplasmic
chr01.0180	93	116	126	52	78	47	0.000389106	0.00114039	0.496483	-1.01018	N-chimaerin-like
chr01.1192	537	629	594	321	339	266	2.46893512155883e-10	1.91067272146113e-9	0.496037	-1.01148	chloride channel protein 2
chr06.0889	183	156	286	106	124	93	9.20544e-05	0.000308022	0.49441	-1.01622	cilia- and flagella-associated protein 57-like
chr03.0188	73	63	57	31	33	37	0.00422319	0.00964707	0.494087	-1.01716	uncharacterized protein LOC111043372; hypothetical protein LSTR_LSTR009369
chr02.1492	2321	1892	1831	999	1170	1007	3.4679408967001e-10	2.63713029940303e-9	0.493677	-1.01836	diacylglycerol O-acyltransferase 1 isoform X1
chr05.0732	2375	1874	2340	1112	1282	1044	4.15676157410683e-18	6.79434795408941e-17	0.493428	-1.01909	putative E3 ubiquitin-protein ligase UBR7
chr05.0822	251	196	259	111	152	106	5.53332197684936e-7	2.72596e-06	0.4929	-1.02063	-
chr01.1651	330	319	412	185	216	151	4.75272882558802e-10	3.54751465582287e-9	0.492607	-1.02149	serpin-4
chr03.0823	4803	6195	7988	2936	4585	2429	4.58124e-06	1.94547e-05	0.492568	-1.0216	histone H2A.V
chrX.0030	3834	3788	4251	1923	2629	1680	4.19775006160041e-15	5.31277742171302e-14	0.492476	-1.02188	serine hydroxymethyltransferase, mitochondrial-like
chr09.662	136	110	130	53	84	60	9.93425e-05	0.000330688	0.492261	-1.02251	G-protein coupled receptor 143-like
chr01.0190	6941	5178	5299	2957	2933	3169	3.92035353661152e-8	2.29123815728738e-7	0.492177	-1.02275	dihydrolipoyllysine-residue acetyltransferase component of pyruvate dehydrogenase complex, mitochondrial
chr01.2219	88	85	113	34	56	58	0.00142196	0.00364919	0.491816	-1.02381	pickpocket protein 28-like, partial
chr03.0559	1192	991	1095	588	654	469	1.87907349876562e-11	1.63857007248821e-10	0.49129	-1.02535	uncharacterized protein LOC111600898 isoform X1
chr08.518	1235	1090	981	515	669	549	5.19405937457357e-9	3.44015985832598e-8	0.490802	-1.02679	-
chr02.1530	170	133	191	84	83	87	9.40719e-06	3.80287e-05	0.490771	-1.02688	paired box protein Pax-6-like, partial
chr01.2075	752	526	695	290	344	384	9.89196483875469e-7	4.66043e-06	0.49077	-1.02688	AN1-type zinc finger protein 4-like
chr06.0857	1069	842	1020	504	587	432	1.6178739016485e-12	1.58241959879484e-11	0.490018	-1.02909	proteasome assembly chaperone 1-like
chr07.0894	1208	1072	1268	655	631	546	1.60382093646525e-16	2.30457055719416e-15	0.489938	-1.02933	-
chr03.0736	778	363	545	277	375	230	0.00109918	0.00290255	0.489599	-1.03033	Down syndrome cell adhesion molecule-like protein Dscam2; hypothetical protein LSTR_LSTR007493
chr01.0095	604	642	569	351	323	268	5.40357258024829e-8	3.08231957042332e-7	0.489253	-1.03135	LOW QUALITY PROTEIN: zinc transporter ZIP13 homolog
chr03.1789	5101	6234	7050	2855	3765	2891	1.15215801550973e-16	1.66872157610582e-15	0.488767	-1.03278	importin subunit alpha-like
chr06.1104	2046	1713	1888	952	1143	837	4.64702391592586e-15	5.85428646551259e-14	0.488254	-1.0343	mitochondrial pyruvate carrier 2-like
chr01.1562	492	595	629	256	367	267	3.5008761706783e-10	2.65847784210884e-9	0.488151	-1.0346	protein smoothened
chr01.0344	1003	766	828	418	495	432	8.45103703016677e-10	6.12812267406324e-9	0.487895	-1.03536	short-chain specific acyl-CoA dehydrogenase, mitochondrial-like
chr02.1754	1855	1883	2197	922	1314	844	3.77387290400242e-14	4.33480044172968e-13	0.487544	-1.03639	plasminogen activator inhibitor 1 RNA-binding protein-like; hypothetical protein LSTR_LSTR004858
chr03.1347	70	85	122	47	49	45	0.000855098	0.00231965	0.487209	-1.03739	fibulin-2-like
chr01.0076	141	101	130	75	73	44	0.000962495	0.00257647	0.487058	-1.03783	-
chrX.0846	75	72	70	31	41	40	0.00101001	0.00269245	0.486745	-1.03876	uncharacterized protein LOC111047696
chr03.0750	643	561	665	262	395	308	2.9048732990414e-11	2.46551098275956e-10	0.486163	-1.04049	6-pyruvoyl tetrahydrobiopterin synthase
chrX.0641	174	164	175	84	88	91	8.07231490080333e-7	3.84958e-06	0.485956	-1.0411	tyrosine-protein phosphatase 99A
chr10.704	130	124	86	51	74	53	0.0022987	0.00560202	0.485924	-1.0412	ammonium transporter Rh type A-like; hypothetical protein LSTR_LSTR005127
chr03.0617	1245	1032	1222	351	707	743	0.000258367	0.000788073	0.485809	-1.04154	cytosolic carboxypeptidase 1-like isoform X2
chr09.494	5136	3573	3923	2134	2103	2238	6.29975505781151e-8	3.55641825282235e-7	0.485532	-1.04236	TRPL translocation defect protein 14 isoform X2
chr02.1010	476	550	554	247	332	237	2.74247367490591e-11	2.34655317958499e-10	0.485522	-1.04239	cyclin-dependent kinase 6-like
chr06.1161	158	152	135	79	77	73	3.30771e-05	0.000120366	0.485361	-1.04287	BTB/POZ domain-containing protein 2-like isoform X1; hypothetical protein LSTR_LSTR010626
chr05.0985	170	157	181	72	112	78	2.83783e-06	1.24876e-05	0.484922	-1.04418	protein lethal(2)denticleless
chr01.0633	86	59	87	38	48	33	0.00120738	0.00314876	0.484889	-1.04427	uncharacterized protein LOC111047493; hypothetical protein EVAR_44611_1
chr07.0202	2393	1692	1929	986	1109	994	8.93141208303949e-10	6.44228173667789e-9	0.484668	-1.04493	probable ribosome production factor 1
chr05.0312	1477	1306	1424	755	608	770	4.56631763717949e-8	2.63636131798087e-7	0.4843	-1.04603	chitooligosaccharidolytic beta-N-acetylglucosaminidase
chr04.0137	653	588	682	238	348	395	2.84506e-06	1.25144e-05	0.484077	-1.04669	-
chr02.0450	120	134	117	56	82	54	0.00012466	0.000404259	0.483675	-1.04789	uncharacterized protein LOC111043664 isoform X1
chr08.968	1210	1542	1592	648	881	697	1.00322153664236e-12	1.00459958820368e-11	0.483092	-1.04963	histone-binding protein N1/N2-like
chr07.0044	542	622	662	285	357	291	1.80206268883093e-15	2.36312505160666e-14	0.482652	-1.05094	DNA polymerase epsilon subunit 3
chr01.2224	240	288	387	124	173	166	4.99374e-06	2.11326e-05	0.482512	-1.05136	centrosomal protein of 152 kDa isoform X4
chr03.0487	820	683	823	278	479	432	8.39009663104748e-7	3.98894e-06	0.481762	-1.05361	mono
chr01.1825	106	97	119	51	73	41	0.000174404	0.000549598	0.481543	-1.05426	-
chr10.109	47	56	65	30	30	25	0.00224909	0.0054995	0.480584	-1.05714	non-structural maintenance of chromosomes element 1 homolog
chr06.1034	643	452	555	296	288	253	7.08128846617428e-8	3.97300612507007e-7	0.480466	-1.05749	box C/D snoRNA protein 1-like
chr04.0589	614	590	616	311	281	326	1.28080186862273e-9	9.05337326010962e-9	0.479917	-1.05914	prophenoloxidase activating factor 1
chr01.0585	5214	5335	5647	2683	3402	2199	4.06422044179104e-16	5.59726077216436e-15	0.479871	-1.05928	protein gustavus
chr13.389	37929	28106	32371	15989	18076	15924	3.82445105297692e-14	4.38828670139587e-13	0.479578	-1.06016	importin-5 isoform X1
chr06.0878	695	541	512	245	277	363	7.03759e-05	0.000240638	0.479382	-1.06075	epoxide hydrolase 4-like
chr04.0177	293	219	257	110	174	110	1.10032e-05	4.38805e-05	0.47923	-1.06121	ribonuclease H1
chr09.628	2514	1959	1872	974	1196	1068	6.30536304644441e-9	4.10900744415195e-8	0.479017	-1.06185	LOW QUALITY PROTEIN: glycogen debranching enzyme
chrX.0745	1340	1137	1355	593	711	635	1.17564978155965e-21	2.5108848362021e-20	0.478858	-1.06233	ras-related protein Rab-7L1-like isoform X1
chr01.1326	65	49	67	27	30	34	0.00243921	0.00590105	0.478832	-1.06241	PREDICTED: probable E3 ubiquitin-protein ligase HERC3
chr07.0765	726	914	1186	436	529	453	6.58641906824671e-10	4.83667776539835e-9	0.478048	-1.06477	histone chaperone asf1
chr08.905	76	77	71	37	45	32	0.000587111	0.0016521	0.477852	-1.06537	uncharacterized protein LOC111052497
chr09.823	889	845	907	469	493	375	1.12098217150863e-15	1.4985256779275e-14	0.477815	-1.06548	LOW QUALITY PROTEIN: putative inorganic phosphate cotransporter
chr07.0085	78	79	73	25	55	38	0.00423773	0.00967828	0.477756	-1.06565	-
chr04.1202	6341	5146	6521	2880	3819	2447	1.00616522293391e-13	1.11135522351336e-12	0.477363	-1.06684	venom protease-like
chr07.0668	1008	1499	1673	604	801	697	7.32302084281997e-8	4.10231726005309e-7	0.477134	-1.06753	LOW QUALITY PROTEIN: protein abnormal spindle
chrX.1786	402	410	478	216	215	216	1.66619832703251e-13	1.80752764941474e-12	0.477077	-1.06771	piggyBac transposable element-derived protein 3-like
chr02.1595	133	93	91	56	50	54	0.00148352	0.0037876	0.476999	-1.06794	PREDICTED: CD109 antigen-like; hypothetical protein LSTR_LSTR006154
chr05.0775	129	162	167	61	107	65	0.000122568	0.000398065	0.476138	-1.07055	lipase member H-like; PREDICTED: pancreatic lipase-related protein 2-like
chr09.824	856	645	684	448	201	425	0.00407427	0.00936955	0.474858	-1.07443	4-aminobutyrate aminotransferase, mitochondrial-like
chr09.652	644	518	544	273	352	237	1.10299280887345e-8	6.98391798785826e-8	0.473204	-1.07947	short-chain dehydrogenase/reductase family 16C member 6-like isoform X3
chr02.1576	972	863	920	435	495	450	1.30840499253162e-17	2.07053669946935e-16	0.473194	-1.0795	protein-glutamate O-methyltransferase-like
chr04.0627	754	658	775	362	404	328	1.6205834322608e-19	2.98837771193455e-18	0.473097	-1.07979	zinc finger protein 354B-like
chr10.022	210	310	358	143	164	130	5.30535e-06	2.23303e-05	0.472813	-1.08066	DNA repair protein RAD50
chr02.1176	265	273	294	111	203	108	2.2983e-05	8.58917e-05	0.472406	-1.0819	hypothetical protein LSTR_LSTR009561
chr01.0635	580	539	579	180	360	315	2.48798e-05	9.21613e-05	0.472404	-1.08191	nucleoside diphosphate kinase 7-like
chr09.567	16902	14506	17197	7570	9712	7096	3.65980753691334e-26	1.03410840868598e-24	0.47221	-1.0825	GTP-binding nuclear protein Ran
chr03.1673	436	544	648	244	328	239	8.6704320093596e-10	6.26229683106653e-9	0.471181	-1.08565	uncharacterized protein LOC111045442; hypothetical protein LSTR_LSTR007211
chr03.1057	192	168	198	75	115	89	5.32882423441167e-7	2.63192e-06	0.470965	-1.08631	tubby-related protein 4
chr01.1819	384	509	511	217	282	202	4.61412040340191e-9	3.07280186426309e-8	0.470105	-1.08894	nucleoporin NDC1
chr01.0378	594	636	763	282	435	279	2.47162284529245e-10	1.91139998679441e-9	0.469929	-1.08949	aladin-like
chr03.0258	400	313	388	134	232	184	1.28799e-06	5.97255e-06	0.469653	-1.09033	neprilysin-2-like; endothelin-converting enzyme 1-like isoform X3
chrX.1582	719	627	720	353	325	342	1.64307279076444e-12	1.60419651491153e-11	0.46962	-1.09044	-
chrY.212	811	712	787	396	353	390	4.87203134567812e-11	4.02688305101967e-10	0.469178	-1.09179	piggyBac transposable element-derived protein 3-like
chr05.0171	175	227	259	85	157	89	0.000110345	0.000362022	0.468945	-1.09251	chromosome transmission fidelity protein 8 homolog
chr01.0294	2413	1992	2061	988	1087	1128	4.50005767468833e-12	4.18792601469931e-11	0.468491	-1.09391	uncharacterized protein LOC111049215
chr02.1714	1414	1303	1401	718	784	547	2.13356601518396e-14	2.52222101362557e-13	0.468444	-1.09405	monocarboxylate transporter 12 isoform X2
chr14.337	194	244	245	101	154	87	1.21094e-05	4.77866e-05	0.468399	-1.09419	SWEET sugar transporter
chr13.290	10629	8451	8375	3782	5369	4567	2.5716070799265e-10	1.98451117988682e-9	0.468127	-1.09503	fatty acid-binding protein, muscle isoform X1
chr06.0920	878	619	517	312	338	354	6.72728e-05	0.000231039	0.467949	-1.09558	-
chr10.005	194	161	153	84	94	75	1.03662e-05	4.15065e-05	0.467894	-1.09575	unnamed protein product, partial
chr02.1587	286	233	397	122	185	143	2.47806e-06	1.10418e-05	0.467294	-1.0976	dynein heavy chain 7, axonemal-like
chr02.0425	250	291	234	159	127	98	9.96749e-05	0.000331391	0.466683	-1.09948	B-cell linker protein-like
chr07.0945	225	303	326	105	204	117	9.38335e-05	0.000313687	0.465986	-1.10164	U6 snRNA-associated Sm-like protein LSm2
chrX.0386	474	471	442	217	260	210	7.85780674005993e-12	7.19038633494187e-11	0.465668	-1.10263	solute carrier family 26 member 10-like, partial; PREDICTED: pendrin-like isoform X6
chr01.1036	740	552	608	308	331	298	1.5033154210405e-9	1.05511900700115e-8	0.465556	-1.10297	mitochondrial pyruvate carrier 1-like
chr02.1047	290	361	448	148	241	154	1.63366e-06	7.46396e-06	0.465549	-1.10299	uncharacterized protein LOC111047579
chr08.487	2344	1914	2266	1029	1262	933	3.62055473962834e-19	6.4585262769716e-18	0.465516	-1.1031	ribosome biogenesis regulatory protein homolog
chr04.0856	233	221	213	111	136	84	1.60362e-06	7.34519e-06	0.464654	-1.10577	homeobox protein Hox-A3
chr12.315	121	118	110	45	54	72	0.00059279	0.00166722	0.464449	-1.10641	elongation of very long chain fatty acids protein 7-like
chr01.1399	8612	7873	8361	4341	3108	4578	4.62244555590947e-7	2.29966e-06	0.464291	-1.1069	uncharacterized protein LOC111049971 isoform X3
chr09.267	150	124	133	60	84	57	1.46099e-05	5.69551e-05	0.463228	-1.1102	DNA repair protein RAD51 homolog 4
chr13.272	3078	2740	2785	1297	1875	1099	4.64286689651109e-10	3.47024945409083e-9	0.462491	-1.1125	MFS-type transporter SLC18B1-like
chr01.1150	852	891	1098	392	616	389	6.16036638814461e-11	5.04974561127147e-10	0.462241	-1.11328	serine-protein kinase ATM
chr01.1981	123	128	128	63	62	60	3.69131e-06	1.59543e-05	0.462184	-1.11346	TATA box-binding protein-associated factor RNA polymerase I subunit B
chr08.483	595	533	635	307	284	266	1.97508693131236e-14	2.34756256455441e-13	0.462057	-1.11386	ribulose-phosphate 3-epimerase
chr03.1845	215	229	217	99	118	106	1.19561805098098e-8	7.54400892155627e-8	0.46079	-1.11782	proton-coupled folate transporter-like
chr02.1763	119	103	82	56	42	50	0.00182163	0.00454369	0.460214	-1.11962	PREDICTED: uncharacterized protein LOC109596587
chr05.0449	19569	15161	15753	7790	9138	7760	4.43804641565134e-14	5.02901943576657e-13	0.45991	-1.12058	malate dehydrogenase, cytoplasmic
chr06.0677	190	276	309	124	160	94	2.77763e-05	0.000102027	0.459739	-1.12111	dual specificity protein kinase TTK
chrX.0773	163	210	258	98	146	65	0.000417518	0.00121813	0.459209	-1.12278	hypothetical protein LSTR_LSTR004201
chr03.1117	302	285	329	139	161	144	1.38211808009865e-13	1.51134612058787e-12	0.459032	-1.12333	leucine-rich melanocyte differentiation-associated protein-like isoform X2
chr01.0707	1015	886	920	451	554	375	1.92805530096103e-12	1.86412773793182e-11	0.458744	-1.12424	lysozyme-like
chrY.125	79	62	74	38	44	23	0.00176809	0.00442629	0.458656	-1.12451	uncharacterized protein LOC111046535
chr13.291	6897	6403	6060	2871	3491	3082	5.23612977235894e-18	8.54583269563358e-17	0.458631	-1.12459	-
chr02.0026	330	342	375	168	217	126	1.91839365984453e-8	1.17521762859383e-7	0.45819	-1.12598	uncharacterized protein LOC111058109
chr09.362	844	921	985	422	555	363	1.06032809723297e-14	1.2954958372338e-13	0.457892	-1.12692	replication factor C subunit 5
chr04.0124	1817	2354	2656	997	1411	912	7.05744207972134e-11	5.74204829923756e-10	0.457671	-1.12762	-
chr06.1083	567	480	459	251	238	240	1.65237394101739e-8	1.02025460446218e-7	0.457421	-1.1284	erythrocyte band 7 integral membrane protein-like isoform X1
chr06.1142	158	166	192	66	102	82	3.82928047997947e-7	1.9341e-06	0.45732	-1.12872	monocarboxylate transporter 2 isoform X1
chr05.0968	90	63	89	25	48	44	0.00238384	0.00578246	0.456742	-1.13055	uncharacterized protein LOC111054152
chr02.1969	168	148	178	65	87	86	6.07443728559398e-7	2.97332e-06	0.456492	-1.13134	uncharacterized protein LOC111044993 isoform X1
chr08.165	117	140	146	80	58	55	0.000110456	0.000362277	0.456243	-1.13213	uncharacterized protein LOC111044867 isoform X2
chrX.1637	119	137	159	57	87	57	7.90104e-06	3.22741e-05	0.456217	-1.13221	putative tyrosine-protein kinase Wsck
chr07.0513	603	544	597	191	351	305	8.8793352254666e-7	4.20874e-06	0.456175	-1.13234	-
chr06.1055	6835	5313	6042	2954	3036	2778	8.99664935096452e-17	1.32513873224229e-15	0.456152	-1.13241	protein SDA1 homolog
chr03.0048	3255	2804	3120	889	1606	1927	4.93363e-05	0.000174367	0.456081	-1.13264	uncharacterized protein LOC111053283
chr04.0797	899	649	833	419	437	294	1.84571204495302e-8	1.13514405014406e-7	0.45579	-1.13356	exosome complex component RRP46
chr13.398	130	139	198	75	91	58	1.22614e-05	4.82818e-05	0.455232	-1.13533	-
chr07.0663	512	521	616	231	347	219	2.48707748332785e-11	2.13638588218303e-10	0.454196	-1.13861	nibrin
chr02.0245	858	1040	1219	426	710	377	3.52693946633064e-7	1.79382e-06	0.45415	-1.13876	G2/mitotic-specific cyclin-B3-like
chr02.1811	220	171	211	90	107	92	3.74537237337073e-8	2.19837074089152e-7	0.454074	-1.139	sodium/potassium/calcium exchanger 3
chr08.367	203	182	187	59	116	102	0.000124297	0.00040344	0.454006	-1.13922	dynein light chain 1, cytoplasmic-like
chr04.1498	119	123	146	45	76	65	1.97474e-05	7.49262e-05	0.452792	-1.14308	LOW QUALITY PROTEIN: putative N-acetylated-alpha-linked acidic dipeptidase; hypothetical protein LSTR_LSTR003665
chr09.375	278	251	239	96	151	124	8.75969465622438e-7	4.15563e-06	0.452501	-1.14401	hypothetical protein AVEN_85062_1, partial
chr02.0741	188	161	206	52	97	115	0.000836502	0.00227824	0.451905	-1.14591	cilia- and flagella-associated protein 91-like, partial; PREDICTED: protein MAATS1
chr07.0764	513	644	798	285	357	287	2.61471842852369e-11	2.24074812036885e-10	0.451271	-1.14793	protein MCM10 homolog
chr09.287	133	110	110	31	78	62	0.00314305	0.00738647	0.451238	-1.14804	-
chr12.001	2755	2239	2389	1095	1251	1181	4.28116764228826e-16	5.87384795086852e-15	0.451067	-1.14859	putative dihydrolipoyllysine-residue acetyltransferase, partial; pyruvate dehydrogenase protein X component, mitochondrial-like
chr01.2150	1520	1252	1333	580	760	626	3.76569258976247e-15	4.79928303835113e-14	0.450276	-1.15112	eukaryotic translation initiation factor 4E-binding protein 2-like
chr01.2266	208	178	174	52	123	95	0.000771891	0.00211598	0.448767	-1.15596	uncharacterized protein LOC111057201; 4-hydroxybutyrate Co-A transferase
chr02.0006	296	361	311	137	135	185	1.0869e-05	4.33874e-05	0.448727	-1.15609	hypothetical protein LSTR_LSTR015758
chr05.0465	163	135	194	45	82	104	0.00164172	0.00413839	0.44829	-1.1575	plasma membrane calcium-transporting ATPase 2
chr01.1676	3129	2524	2499	1408	1194	1254	1.22244423275514e-9	8.66888954940173e-9	0.44828	-1.15753	heat shock protein 70 B2-like
chr02.1944	477	413	490	254	223	175	2.87509070351543e-9	1.95516895789436e-8	0.448112	-1.15807	caspase-8
chr07.0122	123	111	166	63	68	57	2.45009e-06	1.0922e-05	0.448015	-1.15838	hypothetical protein LSTR_LSTR015584, partial
chr01.1924	508	503	584	207	332	221	2.78448093607581e-11	2.37798263470266e-10	0.44741	-1.16033	ATP-dependent DNA helicase PIF1-like
chr03.1580	259	293	351	112	195	123	4.29483290606226e-7	2.15135e-06	0.447345	-1.16054	-
chr10.366	8236	7593	7629	3333	4213	3596	1.96926197161577e-24	4.83907408081313e-23	0.446795	-1.16231	digestive cysteine proteinase 1
chr01.1548	2895	2304	2689	1219	1400	1115	1.17498735114323e-20	2.29847704557267e-19	0.446597	-1.16295	mRNA turnover protein 4 homolog
chr01.1897	370	294	372	93	197	200	0.000290292	0.000874233	0.446541	-1.16313	F-box only protein 39-like
chr02.0214	257	287	312	138	152	114	3.06998941016551e-11	2.59631354989635e-10	0.446171	-1.16433	POC1 centriolar protein homolog A isoform X1
chr01.1105	6222	6142	7728	2922	3704	2846	1.42708252163783e-44	9.57371004546607e-43	0.446146	-1.16441	probable histone-binding protein Caf1
chr05.0850	434	349	434	182	232	162	1.13215829433719e-11	1.01978179148082e-10	0.446087	-1.1646	uncharacterized protein LOC111051676
chr06.0255	377	430	435	243	158	178	5.51463e-06	2.31189e-05	0.445643	-1.16604	CTL-like protein 2 isoform X1
chr03.0393	361	284	329	151	141	163	4.19671587808006e-8	2.43971760376424e-7	0.444421	-1.17	-
scaffold.33	1704	1968	2453	691	1438	785	1.8148e-06	8.23439e-06	0.44424	-1.17059	rac GTPase-activating protein 1-like
chr06.0290	348	248	302	126	162	135	3.10398300707077e-8	1.84267395126595e-7	0.44419	-1.17075	sugar transporter; hypothetical protein LSTR_LSTR006797
chrX.1966	2415	1905	2038	1036	1036	917	5.43256726910811e-14	6.10535694632037e-13	0.44403	-1.17127	putative tricarboxylate transport protein, mitochondrial isoform X1
chr01.1648	1062	959	1129	478	545	453	9.41909642496626e-33	3.74537525116386e-31	0.443375	-1.1734	serpin-4; leukocyte elastase inhibitor-like isoform X2
chr01.1454	249	332	471	139	215	138	1.25846e-05	4.94831e-05	0.4433	-1.17364	protein Spindly
chr01.1889	464	429	421	225	212	180	1.92969070062739e-10	1.50293218029633e-9	0.443295	-1.17366	uncharacterized protein LOC111049865
chr02.0571	407	253	323	135	137	184	5.67857e-05	0.000198451	0.442289	-1.17694	clavesin-2-like
chr06.0947	42	68	71	23	37	25	0.00332297	0.00777755	0.442276	-1.17698	-
chr08.938	130	145	149	73	71	54	1.32366e-06	6.12538e-06	0.441508	-1.17949	-
chr06.0919	5782	4330	3349	1929	2147	2261	3.2513e-06	1.41895e-05	0.441165	-1.18061	secreted Aspartyl glucosaminidase-like protein
chr01.1401	458	397	499	134	240	256	1.37644e-05	5.38125e-05	0.440927	-1.18139	dynein heavy chain 8, axonemal
chr05.0733	263	356	365	144	183	133	8.05477224780102e-9	5.18721640339836e-8	0.440861	-1.18161	ATP-dependent RNA helicase DHH1-like isoform X1; PREDICTED: uncharacterized protein LOC107225504
chr02.0756	241	164	199	106	93	82	9.97221e-06	4.01052e-05	0.440856	-1.18162	uncharacterized protein LOC111057074
chr03.0854	25933	19779	21938	9488	12427	9794	2.75907680648181e-16	3.86306080395372e-15	0.440185	-1.18382	glutamine--fructose-6-phosphate aminotransferase
chr04.0061	1714	1292	1244	643	638	697	2.09826359051055e-8	1.27682316985158e-7	0.439751	-1.18524	hemocytin
chr12.429	1991	1391	1513	757	768	752	1.11701306911906e-9	7.96254101096279e-9	0.439607	-1.18572	-
chr02.0699	839	958	1085	397	588	363	4.57823916767742e-12	4.25706167504699e-11	0.439154	-1.1872	beta-hexosaminidase subunit beta-like
chr08.602	274	230	266	77	138	143	3.61968e-05	0.00013089	0.438983	-1.18776	pyruvate kinase-like
chr09.169	48	46	61	16	31	25	0.00271247	0.00649035	0.438887	-1.18808	intraflagellar transport protein 22 homolog
chr08.841	597	315	296	156	236	179	0.000857926	0.00232501	0.438668	-1.1888	calexcitin 1 isoform X1
chrX.1636	174	195	225	80	129	69	4.82921e-06	2.046e-05	0.438516	-1.1893	protein jim lovell-like
chr01.1788	60	55	59	19	42	21	0.00415978	0.00952811	0.437896	-1.19134	solute carrier family 25 member 35-like
chr14.308	55882	38124	43145	20499	22716	20446	5.90702120579177e-12	5.46937145515097e-11	0.437784	-1.19171	enolase
chr02.0418	64	56	57	33	28	21	0.0014395	0.00368381	0.437485	-1.19269	uncharacterized protein LOC111052696
chr05.0074	277	232	240	124	104	117	4.23783482652674e-7	2.12572e-06	0.437397	-1.19298	BAI1-associated protein 3-like
chr04.1485	684	575	506	310	257	250	4.81297992378945e-7	2.38685e-06	0.436896	-1.19464	uncharacterized protein LOC111049130 isoform X2
chrX.0458	212	203	236	83	103	113	2.26723324628708e-8	1.37429021885528e-7	0.43624	-1.19681	NAD kinase 2, mitochondrial isoform X1; hypothetical protein LSTR_LSTR011490
chr12.020	138	144	157	33	99	73	0.00263282	0.00632885	0.435556	-1.19907	myotubularin-related protein 13
chr02.0731	496	562	629	237	318	224	1.96271279934179e-15	2.56112941059695e-14	0.435356	-1.19973	aurora kinase C-like
chr01.1455	314	391	438	167	213	147	1.68737985200164e-10	1.3264916377885e-9	0.435269	-1.20002	-
chr04.1365	1600	2184	2544	855	1297	776	6.61406259390939e-9	4.29482033636575e-8	0.435	-1.20091	uncharacterized protein LOC111049464 isoform X2
chr06.0720	1084	863	942	460	394	466	1.34438157233863e-9	9.47217299840392e-9	0.434926	-1.20116	sugar transporter
chr05.0058	6822	6015	5707	2344	3321	2932	2.97318838268127e-13	3.144276108764e-12	0.434719	-1.20184	nidogen-2
chr02.1099	165	167	214	73	115	64	2.15394e-06	9.69275e-06	0.433902	-1.20456	uncharacterized protein LOC111056169
chr02.1861	153	140	118	43	88	61	0.000366769	0.00107929	0.433375	-1.20631	uncharacterized protein LOC111043330
chr09.351	1748	2063	2342	829	1168	828	4.14997627586975e-18	6.79341176296942e-17	0.432637	-1.20877	DNA ligase 1-like
chr02.0990	220	208	211	66	154	79	0.000216564	0.00066972	0.432615	-1.20884	tectonic-1, partial
chr03.0789	222	210	191	78	113	96	3.28910642808337e-7	1.68303e-06	0.431992	-1.21092	mitochondrial uncoupling protein 2-like isoform X2
chr13.452	406	675	747	234	369	235	6.75237e-06	2.78631e-05	0.4315	-1.21257	targeting protein for Xklp2 homolog
chr01.1122	103	100	89	40	50	44	3.03094e-05	0.000110921	0.431363	-1.21303	zinc finger Y-chromosomal protein 1-like
chr07.0029	166	173	227	68	133	60	0.000152896	0.000486871	0.43055	-1.21575	flap endonuclease GEN homolog 1-like
chr05.1171	80	50	58	21	34	31	0.0029643	0.00703748	0.429851	-1.21809	retinoblastoma-binding protein 5 homolog
chr02.1242	63	51	55	19	38	21	0.00282639	0.0067408	0.42973	-1.2185	uncharacterized protein LOC111051262
chr07.0049	46	41	63	22	29	17	0.00200014	0.00494159	0.429483	-1.21933	potassium channel subfamily T member 2 isoform X15
chrY.259	61	67	58	21	33	31	0.000949214	0.00254528	0.429267	-1.22005	recQ-mediated genome instability protein 1-like
chr12.511	3780	4095	4735	1606	2632	1545	2.60528173910459e-12	2.47513082685567e-11	0.429105	-1.2206	brain tumor protein-like
chr09.395	248	298	428	121	193	127	1.31683e-06	6.09635e-06	0.428905	-1.22127	geminin
chr08.829	3075	2138	2465	1030	1368	1107	7.70318779081752e-12	7.05480389385173e-11	0.428892	-1.22131	peroxidase-like
chr06.1044	408	402	466	135	272	178	3.41030943720012e-7	1.74016e-06	0.428763	-1.22175	uncharacterized protein LOC111055007 isoform X2
chr07.0587	76	55	66	21	30	38	0.00236483	0.00574015	0.428677	-1.22204	uncharacterized protein LOC111046205; hypothetical protein LSTR_LSTR016539
chr13.133	252	256	263	107	141	103	1.94840989630615e-11	1.69362974690841e-10	0.428308	-1.22328	zinc finger protein 432-like
scaffold.10	2261	1557	1391	768	814	791	4.33707855233589e-7	2.16953e-06	0.427738	-1.2252	uncharacterized protein LOC111045716; receptor-type guanylate cyclase gcy-4-like isoform X1
chr08.210	106	94	130	62	49	37	9.03955e-05	0.000302934	0.427685	-1.22538	-
chr02.0771	3172	2388	2381	1009	1240	1350	4.6185664522316e-9	3.07389069720953e-8	0.427542	-1.22586	long-chain fatty acid transport protein 4-like
chr05.0915	462	360	410	137	217	205	1.32500596154447e-7	7.17274266806376e-7	0.42744	-1.2262	malate dehydrogenase, mitochondrial-like
chr09.460	316	316	398	149	195	122	3.54744962613842e-11	2.9679695227103e-10	0.426893	-1.22805	uncharacterized protein LOC111044838
chr01.0904	1701	1798	2015	764	1111	638	5.00636985763477e-13	5.1890667671314e-12	0.426713	-1.22866	ruvB-like 2
chr02.1550	1230	1179	1404	597	493	605	1.3925164606869e-12	1.36934959510892e-11	0.425756	-1.2319	retinoic acid receptor RXR isoform X2
chr12.557	32737	26608	30257	12962	15576	11982	1.70290459020597e-26	4.84928689945371e-25	0.425745	-1.23194	nucleosome assembly protein 1-like 1-B
chr01.1557	61	51	58	35	22	19	0.00363914	0.00845242	0.425451	-1.23293	uncharacterized protein LOC111045864; hypothetical protein LSTR_LSTR004540
chr09.465	329	293	355	114	186	141	3.13593803347493e-10	2.4030471195549e-9	0.424964	-1.23459	uncharacterized protein LOC111044833 isoform X1; hypothetical protein LSTR_LSTR005753
chr06.0060	1338	1228	1385	521	713	544	8.05539152188108e-27	2.36789533042391e-25	0.423692	-1.23891	neuropathy target esterase sws-like
chrX.0256	7699	7238	8544	3309	4163	3065	6.22686565787999e-49	5.04376118288279e-47	0.423211	-1.24055	uncharacterized protein LOC106672735
chr02.1536	1470	1334	1402	648	612	615	6.85178112918809e-19	1.19306093388012e-17	0.422772	-1.24205	-
chr01.0516	44	53	65	23	27	22	0.000604847	0.00169633	0.422051	-1.24451	uncharacterized protein LOC111043595
chr01.0792	262	297	378	114	156	145	5.2567268434258e-10	3.90770278945351e-9	0.421098	-1.24777	hypothetical protein LSTR_LSTR001611
chr03.1196	3251	3745	4301	1486	2055	1501	6.76972901021216e-24	1.6023157300145e-22	0.420923	-1.24837	structural maintenance of chromosomes protein 4-like
chr04.1010	205	316	311	113	162	98	3.58795e-06	1.55753e-05	0.420583	-1.24954	NGFI-A-binding protein homolog
chr07.0467	782	940	1132	338	619	326	1.97919197556991e-7	1.04604e-06	0.420228	-1.25075	FYVE, RhoGEF and PH domain-containing protein 4-like
chr12.110	127	138	141	47	88	48	3.16989e-05	0.000115581	0.420133	-1.25108	transmembrane protein 184C-like
chr12.430	6907	4587	4652	2233	2205	2722	2.19259731186027e-7	1.15048e-06	0.420064	-1.25132	muscle LIM protein Mlp84B-like isoform X1
chr06.0220	99	130	131	61	51	47	1.50176e-05	5.83158e-05	0.419721	-1.2525	integrator complex subunit 7
chr01.0398	69	47	96	27	36	30	0.00100957	0.00269195	0.41959	-1.25295	neurophysin 1-like; TPA_inf: hormone superfamily conopressin/conophysin, partial
chr09.595	932	1098	1332	432	630	433	1.85924778162224e-14	2.22195349639772e-13	0.419543	-1.25311	DNA primase small subunit
chr03.1550	224	223	232	91	125	87	2.1200679862244e-10	1.64418038506127e-9	0.419393	-1.25362	RNA polymerase II-associated protein 3-like
chr08.061	88	124	110	54	59	31	0.000355139	0.0010493	0.419128	-1.25454	LOW QUALITY PROTEIN: cyclin-dependent kinase 2-like
chr10.011	8284	7098	8278	3565	4242	2742	9.54329296653052e-19	1.6408161727832e-17	0.419097	-1.25464	cytochrome P450 CYP380C10
chr12.488	876	778	746	266	391	411	2.08590062432304e-8	1.27000686675793e-7	0.418995	-1.25499	tyrosine-protein phosphatase 10D
chr06.0752	110	100	122	42	59	46	7.75161313247325e-7	3.71283e-06	0.418243	-1.25758	U7 snRNA-associated Sm-like protein LSm11 isoform X1
chr12.094	400	373	355	152	194	156	3.92416669736296e-12	3.66445455471084e-11	0.417951	-1.25859	ethanolamine kinase 1-like
chr11.563	1571	1685	1871	669	1023	591	4.40377242132788e-13	4.58621442164004e-12	0.416575	-1.26335	alpha-tocopherol transfer protein-like; conserved hypothetical protein
chrX.0970	83	55	87	43	31	24	0.00150201	0.00382766	0.416053	-1.26516	hypothetical protein GE061_11338
chr02.1100	10032	5531	6428	3655	2833	3142	3.60753e-06	1.56355e-05	0.415789	-1.26608	-
chr06.0275	253	207	237	111	123	74	1.8446582831138e-7	9.78716075975228e-7	0.415475	-1.26717	transient receptor potential channel pyrexia-like
chr02.1894	80	98	113	36	54	38	1.7103e-05	6.55525e-05	0.415157	-1.26827	protein regulator of cytokinesis 1-like isoform X3
chr09.757	2443	1812	1826	979	801	879	5.87149946607064e-9	3.84460159649595e-8	0.414689	-1.2699	uncharacterized protein C1683.06c-like; inosine-uridine preferring nucleoside hydrolase
chr08.940	139	151	218	62	116	47	0.000409182	0.00119477	0.414538	-1.27042	regulatory-associated protein of mTOR-like
chr01.1126	145	134	189	40	88	77	0.00015411	0.000490451	0.414346	-1.27109	uncharacterized protein LOC113210911
chr02.0229	1726	1319	1497	656	795	553	1.91668577768411e-14	2.28809595840346e-13	0.414317	-1.27119	sodium/potassium-transporting ATPase subunit beta-2-like
chr02.0383	210	153	201	67	94	86	2.03086665308167e-7	1.07024e-06	0.4143	-1.27125	L-galactose dehydrogenase-like
chr09.893	38	45	68	19	30	17	0.00307701	0.00724997	0.414101	-1.27194	DNA replication complex GINS protein PSF2
chr14.050	2048	1719	1934	823	1040	653	2.52065148898697e-15	3.23893349378055e-14	0.413747	-1.27318	putative serine/threonine-protein kinase YPL150W, partial; death-associated protein kinase 3-like
chr13.021	3290	2515	2842	1248	1447	1105	8.59308652605922e-18	1.375774541178e-16	0.413549	-1.27387	MAP kinase-interacting serine/threonine-protein kinase 1-like
chr12.352	774	945	1112	398	493	342	1.95605559284125e-15	2.55549198419583e-14	0.411781	-1.28005	regulator of telomere elongation helicase 1 homolog
chr01.0395	649	763	933	313	407	300	8.84418790870575e-17	1.30514432903775e-15	0.411778	-1.28006	borealin isoform X2
chr03.1328	355	302	273	111	151	145	1.21120971866508e-7	6.60248169172615e-7	0.410852	-1.28331	UDP-glucuronosyltransferase 1-7C-like
chr05.0736	2812	1613	3154	990	728	1463	0.000192595	0.000601893	0.410077	-1.28603	aspartate 1-decarboxylase
chr04.0215	114	105	110	46	54	43	6.02662756481778e-7	2.95257e-06	0.409832	-1.2869	hypothetical protein LSTR_LSTR009475
chr01.0683	179	156	171	75	75	69	5.58233570513402e-9	3.67506567944855e-8	0.409692	-1.28739	WD repeat-containing protein 73-like
chr04.0968	102	151	120	52	73	39	0.000152115	0.000484808	0.409328	-1.28867	piggyBac transposable element-derived protein 4-like
chrX.0229	86	105	69	39	35	39	0.000560475	0.00158572	0.408823	-1.29045	tubulointerstitial nephritis antigen-like
chr02.1435	63	44	51	19	21	28	0.00228463	0.00557395	0.408813	-1.29049	gamma-aminobutyric acid receptor subunit alpha-6
chr01.0292	957	1152	1334	423	616	451	2.13789726456527e-16	3.0165040758737e-15	0.408304	-1.29229	E3 ubiquitin-protein ligase UHRF1-like
chr07.0317	109	112	101	36	56	48	1.22469e-05	4.82421e-05	0.407933	-1.2936	ubiquitin-like modifier-activating enzyme ATG7
scaffold.65	422	704	705	262	245	274	3.57289639403048e-7	1.8155e-06	0.407404	-1.29547	uncharacterized protein LOC111063117; hypothetical protein LSTR_LSTR002536
chr01.1701	45	32	42	15	17	19	0.00297666	0.0070607	0.407196	-1.2962	PI-PLC X domain-containing protein 3-like isoform X3
chr02.1586	927	1188	1287	420	650	406	1.31511183525542e-11	1.17585837436779e-10	0.406991	-1.29693	kinetochore-associated protein 1-like; PREDICTED: uncharacterized protein LOC109043830
chr02.0327	7829	6531	6770	3235	2905	2929	1.63267813359792e-16	2.34295740037969e-15	0.406892	-1.29728	-
chrX.0215	250	235	222	130	104	71	1.01329e-05	4.06319e-05	0.40665	-1.29814	nose resistant to fluoxetine protein 6 isoform X1
chr04.0171	681	546	480	207	319	220	1.06866132908524e-7	5.86931774663341e-7	0.406135	-1.29997	tryptase-like
chr01.0339	137	93	86	32	45	59	0.00169919	0.00426979	0.405669	-1.30163	uncharacterized protein LOC111046159
chr04.0469	222	216	268	95	117	90	2.46402382139276e-13	2.62869273043218e-12	0.404982	-1.30407	turripeptide Pal9.2-like
chr08.831	1052	730	824	339	378	398	5.32771307430691e-10	3.95778141763221e-9	0.404803	-1.30471	solute carrier family 25 member 40-like isoform X2
chr04.0038	31	42	53	14	25	15	0.00425107	0.00970267	0.404252	-1.30667	uncharacterized protein LOC111045259; hypothetical protein LSTR_LSTR001969
chr03.1243	365	403	434	156	239	125	1.26216787203804e-8	7.94577183692343e-8	0.404216	-1.3068	serine/threonine-protein kinase greatwall isoform X2
chr07.0231	47	34	47	16	15	23	0.00413594	0.00948306	0.403993	-1.3076	-
chr12.321	1214	1374	1348	465	749	486	1.07307086042692e-13	1.1828659131823e-12	0.403389	-1.30976	cyclin-A2-like
chr02.1034	496	370	455	174	227	165	2.47125703543739e-12	2.3601044264199e-11	0.403369	-1.30983	ribonuclease P protein subunit p40-like
chr02.0414	7594	6876	7825	3102	3564	2851	5.51857191907359e-60	6.22119422011028e-58	0.403103	-1.31078	GTP cyclohydrolase 1 isoform X2
chr10.491	205	172	187	55	99	87	2.28154e-06	1.02248e-05	0.40141	-1.31685	estrogen sulfotransferase, testis isoform-like; hypothetical protein LSTR_LSTR009471, partial
chr02.0230	359	390	405	177	152	158	1.07705175746126e-12	1.07459497881741e-11	0.401283	-1.31731	sodium/potassium-transporting ATPase subunit beta-2-like
chr08.904	345	244	291	107	123	142	1.42263050700696e-7	7.67841292898379e-7	0.401141	-1.31782	uncharacterized protein LOC111052488
chr01.0674	215	208	258	85	126	79	4.79679358948959e-10	3.577963021901e-9	0.401008	-1.3183	sentrin-specific protease 8-like isoform X3
chr02.0689	909	1008	1207	425	534	367	3.61479170373436e-21	7.36084679335852e-20	0.40099	-1.31836	replication protein A 14 kDa subunit-like
chr10.405	952	868	894	383	479	300	1.97007938368528e-14	2.34415865730125e-13	0.400973	-1.31842	hormone-sensitive lipase isoform X2
chr05.1065	761	665	753	171	400	360	1.46561e-05	5.70744e-05	0.400769	-1.31916	dynein beta chain, ciliary-like
chr03.1095	532	397	409	105	232	235	0.000145515	0.000465809	0.400542	-1.31998	E3 ubiquitin-protein ligase RNF123-like
chr09.629	269	203	249	97	114	94	1.71842894740496e-10	1.34896055562622e-9	0.399698	-1.32302	-
chr02.1956	270	296	344	100	164	122	1.02048664290655e-10	8.19913404862827e-10	0.399691	-1.32304	DNA replication complex GINS protein PSF1-like
chr01.2124	2358	1997	2487	962	1112	816	1.21242689869601e-30	4.31853033786346e-29	0.399052	-1.32535	DNA polymerase delta subunit 3-like
chr05.0797	45	50	55	14	22	27	0.00191292	0.0047473	0.398896	-1.32592	coiled-coil domain-containing protein 191
chr01.0755	608	393	413	156	238	208	1.32765e-06	6.14122e-06	0.398579	-1.32706	solute carrier family 23 member 1-like
chr04.0973	342	468	620	180	233	184	4.93302694188915e-9	3.27321902970618e-8	0.397461	-1.33111	-
chr08.044	1244	1059	1245	479	513	486	3.79519224250733e-29	1.28087738184623e-27	0.394987	-1.34012	CTP synthase 1
chr10.712	946	649	604	267	314	342	4.85186200015476e-7	2.40504e-06	0.394928	-1.34034	PDZ and LIM domain protein 3-like isoform X2
chr02.1223	421	341	424	106	206	185	5.53418396002809e-7	2.72596e-06	0.394711	-1.34113	uncharacterized protein LOC111047429; hypothetical protein LSTR_LSTR002809
chr09.901	50	76	72	28	25	29	0.000423696	0.0012355	0.394189	-1.34304	-
chr09.146	245	217	217	93	105	86	1.07299191776397e-10	8.60202831433215e-10	0.393904	-1.34408	uncharacterized protein LOC111054469
chr09.230	428	400	425	163	234	131	1.81671055414063e-10	1.42304655512377e-9	0.393785	-1.34452	putative inorganic phosphate cotransporter
chr01.1763	251	221	269	130	65	107	0.000104037	0.00034422	0.393765	-1.34459	fatty-acid amide hydrolase 2-like isoform X1
chr02.1737	191	194	165	73	58	96	5.48151e-05	0.000191932	0.393316	-1.34624	uncharacterized protein LOC111048518 isoform X2
chr04.0118	2306	2216	2528	934	1215	795	1.37451929292322e-26	3.93465143144383e-25	0.392515	-1.34918	uncharacterized protein LOC111049166; hypothetical protein LSTR_LSTR002906
chr06.0589	638	589	527	227	111	372	0.00345494	0.00806055	0.392508	-1.34921	uncharacterized protein LOC111054095; hypothetical protein LSTR_LSTR009836
chr07.0809	158	195	208	75	84	73	4.7437697363805e-10	3.54324604284978e-9	0.391818	-1.35175	mismatch repair endonuclease PMS2 isoform X2
chrX.0050	33724	22754	23781	11586	9952	11604	1.52947643499949e-9	1.07073142232519e-8	0.391815	-1.35176	fructose-bisphosphate aldolase
chr07.0535	104	75	68	25	54	26	0.0020474	0.00504923	0.391244	-1.35386	hypothetical protein LSTR_LSTR014829
chr13.287	615	654	579	224	221	315	6.21869137676461e-8	3.5124685023203e-7	0.391079	-1.35447	adenosine deaminase-like
chr11.287	338	377	395	153	163	142	5.90729871456696e-18	9.59826321601631e-17	0.390569	-1.35635	sugar transporter
chr13.437	77	59	69	35	16	32	0.00387915	0.0089566	0.390334	-1.35722	arylsulfatase B-like
chr11.232	109	88	89	41	55	24	0.000319442	0.000952836	0.390307	-1.35732	hypothetical protein LSTR_LSTR016539; uncharacterized protein LOC111057777
chr06.0448	192	184	143	70	78	68	1.0255e-06	4.82317e-06	0.389961	-1.3586	uncharacterized protein LOC111056991
chrX.1596	420	548	623	202	241	209	2.02229608771412e-14	2.39846070706658e-13	0.389007	-1.36213	vacuolar protein sorting-associated protein 72 homolog
chr07.0918	63	109	119	30	54	36	0.000448033	0.00130126	0.388314	-1.36471	-
chr06.0244	4642	4291	4412	1904	1822	1732	1.34761069331487e-27	4.16274659079044e-26	0.387329	-1.36837	protein obstructor-E-like
chr07.1003	100	67	95	38	39	30	2.78967e-05	0.0001024	0.387068	-1.36934	dynein assembly factor 3, axonemal
chr04.1175	29753	42369	36136	10813	17924	15924	2.48620380949575e-10	1.92131721956439e-9	0.386762	-1.37048	-
chr07.0186	714	684	820	293	401	219	1.66277234717864e-12	1.62198176774294e-11	0.386106	-1.37293	proton-coupled amino acid transporter-like protein pathetic
chrY.110	58	80	70	35	20	29	0.00118029	0.00308619	0.386072	-1.37306	unnamed protein product
chr01.1511	1124	925	1086	361	463	453	5.88217096446129e-19	1.03079390218564e-17	0.385505	-1.37518	UDP-glucuronosyltransferase 2B18-like; hypothetical protein LSTR_LSTR004575
chr06.0213	448	451	497	169	213	187	1.30758656238543e-23	3.03576625471012e-22	0.385354	-1.37574	regucalcin-like
chr04.1003	79	61	75	14	37	37	0.00299242	0.00708884	0.385351	-1.37575	-
chr06.0387	725	691	844	298	304	311	2.98022981409729e-27	9.12851905242405e-26	0.384562	-1.37871	actin-related protein 8-like
chr06.0990	73	59	68	36	26	19	0.000547013	0.00155366	0.38405	-1.38063	uncharacterized protein LOC111052692
chrX.1617	48	62	77	18	34	24	0.000460955	0.00133383	0.383716	-1.38189	piggyBac transposable element-derived protein 4
chr02.0717	345	332	300	139	170	93	5.74155605411313e-8	3.25980869427451e-7	0.383594	-1.38235	twist-related protein-like
scaffold.63	42	41	45	16	20	16	0.000511764	0.00146266	0.383585	-1.38238	R2 protein, partial
chr01.0584	197	204	165	58	83	90	2.95684e-06	1.298e-05	0.383484	-1.38276	-
chr03.0331	201	184	214	72	84	86	1.59473202242326e-11	1.40439166642169e-10	0.38322	-1.38376	hypothetical protein LSTR_LSTR000320; snake-10; venom protease-like
chr12.310	175	147	173	57	96	50	1.20267e-06	5.60818e-06	0.382955	-1.38475	senecionine N-oxygenase-like; flavin-containing monooxygenase FMO GS-OX4-like
chrX.0435	314	298	293	123	121	122	7.65598028731605e-13	7.78049669533467e-12	0.38262	-1.38602	uncharacterized protein LOC111053876
chr02.1537	140	108	81	50	34	49	0.000922483	0.00247846	0.382583	-1.38616	-
chr02.0989	64	61	51	25	30	17	0.000524417	0.00149492	0.381756	-1.38928	B9 domain-containing protein 2
chr02.0420	137	102	103	35	31	70	0.00291524	0.00693003	0.3814	-1.39062	-
chr10.239	171	179	160	49	88	71	8.98025215095737e-7	4.25473e-06	0.381384	-1.39068	X-linked retinitis pigmentosa GTPase regulator-like isoform X1
chr07.0203	182	167	156	62	70	72	2.63443406465499e-8	1.58370184150645e-7	0.381124	-1.39167	uncharacterized protein LOC111053452 isoform X2
chr09.601	576	462	539	198	266	176	1.50858380466976e-14	1.81878323087804e-13	0.381063	-1.3919	probable cytochrome P450 6a13
chr01.1603	3571	2590	2661	1126	1065	1348	6.35705138532265e-10	4.6874144907959e-9	0.380919	-1.39244	glycerol-3-phosphate acyltransferase 1, mitochondrial
chr01.0666	106	75	93	28	55	29	0.000180822	0.00056786	0.380845	-1.39273	BTB/POZ domain-containing protein 6-like
chr10.392	48	43	56	20	13	25	0.00246038	0.005947	0.380427	-1.39431	uncharacterized protein LOC111046388
chr03.0591	705	516	563	143	298	283	7.19326e-06	2.95708e-05	0.380342	-1.39463	-
chr09.627	1252	1040	1219	439	550	427	1.96067015766844e-28	6.36199649083215e-27	0.380243	-1.39501	replication factor C subunit 2
chr04.0062	126	151	235	51	62	88	0.0001062	0.000350084	0.379701	-1.39707	-
chr01.1174	2330	2471	2742	948	1332	777	9.32230472786264e-18	1.4838340931467e-16	0.379657	-1.39723	zinc finger protein rotund-like isoform X1
chr07.0978	1999	1483	1546	588	697	733	2.27359124282071e-12	2.18468543411638e-11	0.378904	-1.40009	sulfhydryl oxidase 1-like
chr05.0791	708	768	919	281	388	291	8.4416913800797e-25	2.15174580981752e-23	0.378756	-1.40066	DNA repair protein XRCC1-like isoform X2
chr05.0233	183	152	169	28	85	90	0.00212164	0.00520765	0.378379	-1.4021	testis-specific serine/threonine-protein kinase 1-like
chr01.0841	163	123	108	73	41	43	0.000626386	0.0017518	0.377819	-1.40423	facilitated trehalose transporter Tret1-like
chr02.1813	39520	30209	32138	13029	13825	13846	6.33421080838496e-19	1.10646318194392e-17	0.377749	-1.4045	probable citrate synthase 2, mitochondrial isoform X2
chr03.0476	386	510	722	177	290	179	1.05274370163769e-7	5.78770858592665e-7	0.377745	-1.40452	kinesin-like protein KIF23
chr04.0863	134	186	199	64	82	61	3.55231939478109e-8	2.09744128412156e-7	0.376935	-1.40761	DNA helicase MCM8-like
chrX.1927	1883	2596	3224	812	1467	816	1.01470393223948e-8	6.45103924362716e-8	0.37692	-1.40767	anillin-like isoform X1
chr13.333	6345	5896	6718	2433	2697	2412	4.24514679576303e-87	8.59642226142013e-85	0.376758	-1.40829	maltase A3-like isoform X1
chr12.590	332	252	279	57	126	161	0.000526255	0.00149976	0.376693	-1.40854	RIB43A-like with coiled-coils protein 2
chr13.146	81	80	74	16	46	33	0.00130222	0.00337035	0.375487	-1.41316	diacylglycerol kinase eta-like
chr08.099	33590	24970	26152	10224	13042	10620	6.93939436051465e-18	1.11920763026884e-16	0.375277	-1.41397	pyruvate kinase-like isoform X2
chr01.1641	3698	3056	3544	1434	1397	1241	1.68422250392363e-28	5.49760390459849e-27	0.374787	-1.41586	-
chr09.383	209	229	296	78	125	88	3.59474420119251e-10	2.7203133453315e-9	0.374581	-1.41665	Zinc finger SWIM domain-containing protein 7
chr01.1621	623	759	1003	249	431	268	6.40098924323015e-10	4.71663189856615e-9	0.374527	-1.41686	uncharacterized protein LOC111045720; hypothetical protein LSTR_LSTR001640
chr10.175	2479	2617	2988	978	1328	910	3.98470932794047e-33	1.61380727781589e-31	0.374455	-1.41714	midasin-like
chr10.710	558	453	385	144	204	209	1.63042942045983e-7	8.71821306245878e-7	0.373971	-1.419	hypothetical protein LSTR_LSTR011969
chr13.450	193	241	214	88	83	85	1.92678838693659e-9	1.33350829184504e-8	0.373956	-1.41906	PREDICTED: matrix metalloproteinase-14 isoform X1
chr02.1847	199	213	301	88	124	70	2.75624013400449e-8	1.65057425330444e-7	0.373826	-1.41956	tonsoku-like protein
chr14.309	10069	6943	7409	3066	3506	3122	1.81930796280975e-14	2.1766009380005e-13	0.373539	-1.42067	-
chr01.1523	5527	4673	4834	1822	2220	1917	2.8394402951772e-28	9.10536059465182e-27	0.373081	-1.42244	phosphatidate phosphatase LPIN2-like isoform X1
chrX.0972	29	38	46	14	13	17	0.00239078	0.00579414	0.372951	-1.42294	uncharacterized protein LOC111061705
chr01.0391	1005	1011	1132	246	531	472	1.18567841608373e-7	6.47622051941836e-7	0.372858	-1.4233	hypothetical protein LSTR_LSTR005516; A-kinase anchor protein 9 isoform X10
chr03.1411	191	175	187	29	89	101	0.00225057	0.00550189	0.372722	-1.42383	-
chr10.564	523	426	461	229	182	143	5.60429053112569e-9	3.68508219830784e-8	0.371925	-1.42692	hypothetical protein LSTR_LSTR005140
chr05.0299	125	113	94	40	43	48	1.00704e-05	4.04181e-05	0.37173	-1.42767	very-long-chain 3-oxoacyl-CoA reductase-like isoform X1
chr05.1240	117	89	95	43	36	39	9.53928e-06	3.85199e-05	0.371716	-1.42773	ATP-binding cassette sub-family G member 1-like protein
chr07.0729	364	441	531	139	234	154	8.65014464266718e-11	6.98076248469119e-10	0.371318	-1.42927	mitotic checkpoint serine/threonine-protein kinase BUB1 beta-like
chr08.047	537	616	802	222	369	183	1.31008444939658e-8	8.24267747649692e-8	0.371207	-1.4297	uncharacterized protein LOC111064324 isoform X1
chr10.086	1251	1334	1490	523	573	500	9.21087479174173e-51	7.63037241270423e-49	0.37115	-1.42993	fatty acyl-CoA reductase
chr12.238	2891	2107	2207	861	1148	849	1.95173419727745e-14	2.32485985263931e-13	0.37115	-1.42993	troponin C-like
chr01.1890	886	1139	1357	403	566	357	8.19634885159529e-14	9.11770851395672e-13	0.36964	-1.43581	centromere protein I-like
chr01.1153	1605	2062	2437	608	1186	623	8.74563478109924e-9	5.59260329422925e-8	0.369629	-1.43585	protein regulator of cytokinesis 1-like isoform X1
chr01.2251	147	171	221	51	73	84	8.24108158682625e-7	3.92492e-06	0.368526	-1.44016	-
chrX.0073	9565	7523	8343	2526	3821	3601	6.37566219182952e-15	7.9405314427854e-14	0.368275	-1.44115	hypothetical protein
chr09.871	408	309	330	68	142	197	0.000446389	0.00129752	0.367908	-1.44258	protein HGH1 homolog
chr10.716	119	117	91	38	44	46	9.31116e-06	3.76823e-05	0.367804	-1.44299	sensory neuron membrane protein 1-like
chr03.0239	221	202	250	93	94	74	1.76367057956651e-13	1.90947898886731e-12	0.367745	-1.44322	EF-hand calcium-binding domain-containing protein 4A-like isoform X1
chr10.331	194	145	122	41	59	80	0.000310462	0.000929407	0.367721	-1.44332	cingulin-like protein 1
chr08.621	194	218	284	69	116	85	2.58454014635536e-9	1.76526836354752e-8	0.366746	-1.44715	DNA polymerase epsilon subunit 4
chr03.1649	323	352	407	129	161	127	1.89720095112803e-20	3.65888754860405e-19	0.364661	-1.45537	Spindle and kinetochore-associated protein 1
chr01.1374	1962	1606	1844	682	719	681	2.06291497059827e-29	7.04936725109127e-28	0.364448	-1.45621	farnesol dehydrogenase-like
chr03.0334	1311	1083	1312	455	634	353	3.77384526265541e-14	4.33480044172968e-13	0.364224	-1.4571	venom protease-like
chr06.0168	98	146	154	43	76	36	5.05795e-05	0.000178243	0.363686	-1.45923	uncharacterized protein LOC111053278
chr02.1068	122	103	79	50	41	27	0.000314198	0.000939246	0.363194	-1.46119	protein commissureless 2 homolog
chr04.1255	177	178	163	74	56	68	1.6208389694808e-7	8.67117129710005e-7	0.363065	-1.4617	ecdysteroid-regulated 16 kDa protein-like
chr01.1854	2358	2053	2627	862	1106	742	2.5085335690469e-30	8.82019761335301e-29	0.363057	-1.46173	uncharacterized protein LOC111046440
chr02.1907	681	1059	1122	324	460	318	6.88147587522281e-11	5.60722344974377e-10	0.362841	-1.46259	DNA polymerase delta catalytic subunit isoform X1
chr06.0214	1205	985	1008	362	428	438	3.24934685080526e-16	4.52056079052869e-15	0.362544	-1.46377	regucalcin-like
chr04.0325	98	100	111	39	40	39	4.29182736077876e-8	2.48839513203159e-7	0.362275	-1.46484	centrosomal protein of 78 kDa-like
chr07.0781	2464	1771	1886	727	831	792	4.06336579106846e-15	5.16661685178298e-14	0.361964	-1.46608	adiponectin receptor protein isoform X1
chr02.0817	133	95	103	46	53	29	2.46047e-05	9.12971e-05	0.361875	-1.46644	cytochrome P450 6l1-like
chr06.0102	102	140	140	25	86	39	0.00161373	0.00407626	0.361581	-1.46761	uncharacterized protein LOC111053522; hypothetical protein LSTR_LSTR002510
chr01.1702	57	42	85	27	22	20	0.000539568	0.00153531	0.361398	-1.46834	phosphatidylinositol-specific phospholipase C X domain-containing protein 1
chr08.792	61	90	171	29	51	41	0.00134391	0.00346841	0.361348	-1.46854	protein timeless homolog
chr05.1157	458	527	894	166	384	173	3.40361e-05	0.000123526	0.36126	-1.46889	protein FAM135A isoform X3; hypothetical protein LSTR_LSTR013288
chr04.1446	75	61	79	12	33	37	0.0027396	0.00654666	0.36077	-1.47085	condensin complex subunit 2-like
chr12.494	315	345	445	117	181	124	2.93446885943383e-13	3.1063327180938e-12	0.36072	-1.47105	histone PARylation factor 1
chr03.0522	57	52	65	26	23	17	7.23787e-05	0.000246869	0.360027	-1.47382	-
chr14.002	2980	2551	2365	757	1278	1013	2.01685792300019e-12	1.94482728289304e-11	0.359904	-1.47432	uncharacterized protein LOC111054146
chr02.0819	490	433	330	194	158	128	5.47520237588522e-7	2.70056e-06	0.359408	-1.47631	cytochrome P450 CYP427A1
chr03.1083	38	57	52	23	12	20	0.00283337	0.00675598	0.359023	-1.47785	PREDICTED: piggyBac transposable element-derived protein 2-like
chr02.0113	1024	686	748	287	332	317	2.94025858002392e-11	2.49238198236912e-10	0.358892	-1.47838	uncharacterized protein LOC111060002; hypothetical protein LSTR_LSTR013071
scaffold.73	238	315	343	86	169	89	4.66922899327558e-7	2.32082e-06	0.35818	-1.48124	PREDICTED: replication factor C subunit 3
chr10.049	59	50	64	12	31	23	0.00075703	0.00208013	0.358074	-1.48167	acyl-CoA:lysophosphatidylglycerol acyltransferase 1-like
chr04.0976	62	59	72	27	28	18	2.44932e-05	9.0976e-05	0.357805	-1.48276	hypothetical protein LSTR_LSTR004409
chr03.0431	100	82	97	31	45	30	8.67456987761903e-7	4.11882e-06	0.357295	-1.48481	PREDICTED: LOW QUALITY PROTEIN: basic helix-loop-helix transcription factor amos-like
chr02.1700	280	251	228	142	73	70	0.000105095	0.000347406	0.357272	-1.48491	pro-resilin-like, partial
chr10.521	713	573	755	250	344	183	8.6612264925203e-12	7.90571883937475e-11	0.357118	-1.48553	protein Wnt-11-like isoform X1
chr01.0281	44	52	58	9	23	26	0.00341673	0.00797991	0.356469	-1.48815	-
chr07.0055	743	604	775	260	321	220	1.47536066459632e-21	3.10849111124484e-20	0.356149	-1.48945	UDP-glucuronosyltransferase 1-2-like; hypothetical protein LSTR_LSTR002201
chr01.0071	368	321	304	113	139	124	7.95681142182324e-13	8.06373798865961e-12	0.356017	-1.48998	uncharacterized protein LOC111045369; hypothetical protein LSTR_LSTR010614
chr03.0577	272	328	357	90	147	124	2.29734764048784e-11	1.98119057166676e-10	0.355888	-1.49051	DNA replication complex GINS protein PSF3
chr02.1503	786	1167	1358	335	624	302	2.3434804575492e-7	1.22495e-06	0.355649	-1.49147	uncharacterized protein LOC111053271 isoform X2; hypothetical protein LSTR_LSTR012071
chr03.1195	72	63	94	22	37	27	1.36247e-05	5.33428e-05	0.355624	-1.49157	gastrula zinc finger protein XlCGF57.1-like isoform X1
chr01.1035	398	459	527	152	213	155	7.58885063714075e-19	1.31720764630372e-17	0.354654	-1.49552	double-strand break repair protein MRE11; meiotic recombination 11, partial
chr04.0018	164	105	163	53	57	51	1.56194780812137e-7	8.3766058272718e-7	0.354466	-1.49628	DNA polymerase iota
chr04.1271	141	133	154	48	48	63	3.65557248685843e-8	2.14796803566883e-7	0.354244	-1.49718	modular serine protease-like
chr13.320	90	160	229	54	90	36	0.000869606	0.00235317	0.354108	-1.49774	forkhead box protein P1-like isoform X2
chr03.0628	350	403	358	143	131	141	7.21074105753045e-13	7.34850451669109e-12	0.353741	-1.49923	carboxypeptidase E-like
chr10.517	213	189	219	39	110	86	6.12615e-05	0.000212193	0.353653	-1.49959	uncharacterized protein LOC111050227 isoform X2; hypothetical protein LSTR_LSTR005802
chr05.0983	88	119	157	22	69	46	0.000878741	0.00237612	0.35339	-1.50067	sphingosine-1-phosphate phosphatase 2-like
chr04.1070	3978	3146	3283	1241	1425	1234	6.98740925459568e-24	1.65026609501088e-22	0.352845	-1.5029	cytosolic purine 5&apos;-nucleotidase isoform X2
chr08.191	4124	3443	3432	1199	1800	1167	6.96651831110324e-17	1.0392752760152e-15	0.352842	-1.50291	hypothetical protein LSTR_LSTR003145; uncharacterized protein LOC111061337
chr09.073	153	174	177	76	58	53	2.49508517426771e-8	1.50323726614972e-7	0.352534	-1.50416	UDP-glucuronosyltransferase 1-2-like; hypothetical protein LSTR_LSTR011762
chr05.1321	845	1056	1201	338	463	354	2.00897879973392e-21	4.19240136929207e-20	0.351867	-1.5069	flap endonuclease 1
chr01.2233	1862	1666	1783	663	708	607	8.94727691897039e-39	4.61502231645949e-37	0.351797	-1.50719	hypothetical protein LSTR_LSTR004965
chr07.0117	546	646	706	168	308	234	6.2570130575202e-12	5.7641480862665e-11	0.351459	-1.50857	uncharacterized protein LOC111050241
chr03.1794	37	41	76	15	19	22	0.00144794	0.00370368	0.351193	-1.50966	glutamate receptor ionotropic, NMDA 1-like isoform X2
chr01.0734	24	37	40	14	10	13	0.00364145	0.00845598	0.350995	-1.51048	PREDICTED: piggyBac transposable element-derived protein 2-like
chr05.0060	2203	1688	1772	795	427	838	4.23062e-06	1.80852e-05	0.350553	-1.5123	hexokinase-1-like
chr02.0413	2427	1945	2256	771	971	727	7.82161347407037e-30	2.69808654066118e-28	0.350551	-1.5123	-
chr06.0323	505	577	750	160	327	197	4.70272409371181e-9	3.12609653281086e-8	0.3503	-1.51334	baculoviral IAP repeat-containing protein 5.2-B
chr06.0596	47	42	48	20	11	19	0.00129933	0.00336368	0.350295	-1.51336	modular serine protease-like
chr05.0400	48	43	65	13	29	16	0.000642743	0.00179525	0.349703	-1.5158	MCM domain-containing protein 2
chr02.1711	233	215	228	37	94	119	0.000508091	0.00145482	0.349483	-1.5167	transmembrane protein 189-like isoform X1
chr03.0432	489	574	654	199	271	167	3.69648992294535e-16	5.11659712751992e-15	0.349188	-1.51792	caspase-1 isoform 2
chr03.1022	113	146	176	42	54	63	5.85807866667859e-7	2.87643e-06	0.348995	-1.51872	coiled-coil domain-containing protein 112-like
chr04.0487	1338	1475	1611	463	642	527	2.34492751643392e-35	1.05957778480186e-33	0.348111	-1.52238	-
chr01.2094	98	108	102	34	35	44	9.13188280928482e-7	4.32095e-06	0.348079	-1.52251	tyrosine-protein kinase Drl-like; hypothetical protein LSTR_LSTR008389
chr11.328	1666	2034	2369	708	945	589	4.56055638167377e-19	8.06952816077714e-18	0.347966	-1.52298	chromatin assembly factor 1 subunit A-A-like
chr03.1316	859	1120	1206	307	529	345	4.59541169984793e-13	4.77215830368824e-12	0.34759	-1.52454	ras GTPase-activating-like protein IQGAP1
chr08.346	237	147	235	36	80	109	0.000738261	0.00203501	0.346992	-1.52703	synaptic vesicle glycoprotein 2A-like
chr02.1897	72	72	98	20	49	21	0.000350954	0.00103777	0.346744	-1.52806	protein FAM92A isoform X1
chr02.0879	645	386	415	161	205	169	3.63334032674102e-8	2.13720153162523e-7	0.346637	-1.5285	PREDICTED: clavesin-2
chrX.1615	34449	31773	32359	12116	6642	16507	9.81351e-06	3.95251e-05	0.346632	-1.52853	uncharacterized protein LOC111045177; hypothetical protein LSTR_LSTR007066
chr14.298	133	111	102	20	51	57	0.000898677	0.00242284	0.346621	-1.52857	enkurin
chr04.0433	70	50	48	21	23	18	0.00024232	0.000744318	0.346336	-1.52976	modular serine protease-like isoform X1; hypothetical protein LSTR_LSTR004410
chr08.362	62	94	72	30	31	23	5.50654e-05	0.000192747	0.346022	-1.53106	alpha-tocopherol transfer protein-like
chr03.1277	320	430	558	101	265	119	3.11521e-05	0.000113777	0.344931	-1.53562	maternal embryonic leucine zipper kinase-like
chr02.1810	2296	1681	1736	705	847	556	9.26703214552329e-14	1.02462079384527e-12	0.34493	-1.53563	sodium/potassium/calcium exchanger 3-like
chr10.327	1047	867	896	301	380	347	3.07630800503584e-20	5.88101888724946e-19	0.344542	-1.53725	dopamine N-acetyltransferase-like isoform X1
chr03.0874	2041	2677	3073	827	1190	827	3.93009289918103e-19	6.98789688659261e-18	0.344224	-1.53858	structural maintenance of chromosomes protein 2
chr05.0969	121	111	154	31	66	44	1.77415e-06	8.07e-06	0.343778	-1.54045	uncharacterized protein LOC111054152; hypothetical protein LSTR_LSTR013714
chr04.1303	187	148	152	28	63	86	0.000687778	0.00190643	0.343414	-1.54198	multidrug resistance-associated protein 1-like
chr12.348	91	92	67	30	19	41	0.00116121	0.00304286	0.34334	-1.54229	thymidine phosphorylase-like isoform X1
chr10.156	168	161	142	81	37	51	0.000156861	0.000498335	0.343031	-1.54359	endocuticle structural glycoprotein ABD-4-like
chr13.192	424	396	515	150	210	126	2.98186942229971e-16	4.16433488286683e-15	0.342993	-1.54375	borealin-like
chr03.1687	102	100	83	16	41	47	0.00118646	0.00310012	0.341768	-1.54891	protein rolling stone-like isoform X2; PREDICTED: uncharacterized protein LOC108370661
chr05.0789	496	776	931	239	344	212	2.2905142086042e-9	1.57328975320898e-8	0.340736	-1.55327	kinesin-like protein KIF18A
chr03.0659	415	521	623	187	191	177	1.54301394128423e-17	2.42426112757802e-16	0.339312	-1.55932	uncharacterized protein LOC111054859
chr04.0773	549	436	502	178	150	199	1.45444168136588e-11	1.29725283733572e-10	0.338386	-1.56326	UDP-glucuronosyltransferase 2B10-like
chr02.1895	128	114	111	35	40	51	8.37871505847437e-7	3.987e-06	0.338084	-1.56455	UNC93-like protein MFSD11; hypothetical protein LSTR_LSTR004330
chr07.0247	26	22	31	10	10	8	0.00288379	0.00686272	0.337005	-1.56916	serine/threonine-protein kinase NIM1-like isoform X2
chr12.159	149	98	114	30	48	51	1.45022e-05	5.65556e-05	0.336932	-1.56947	carboxylesterase, partial; putative acetylcholinesterase 1
chr08.497	204	175	176	64	68	66	4.70208404487747e-11	3.89820235259554e-10	0.336881	-1.56969	DNA damage-regulated autophagy modulator protein 2-like
chr01.1776	9640	11904	13701	3766	5929	3001	2.83686935678159e-13	3.01176372974823e-12	0.336695	-1.57049	-
chr04.1266	276	364	384	101	142	121	1.09246696777259e-13	1.2030338663236e-12	0.335965	-1.57362	DNA polymerase epsilon subunit 2 isoform X1
chr07.0752	87	50	56	19	26	24	0.000309262	0.000926515	0.335863	-1.57406	uncharacterized protein LOC111054590
chr12.422	1351	1058	1117	419	490	352	5.5700424513369e-19	9.77663149363868e-18	0.335631	-1.57505	LOW QUALITY PROTEIN: epoxide hydrolase 4-like
chr01.1405	4139	3111	3905	1353	1501	1108	1.15278268786749e-26	3.31728386627131e-25	0.335278	-1.57657	hypothetical protein LSTR_LSTR004656
chr01.2123	343	344	380	64	138	175	2.69171e-05	9.91372e-05	0.335042	-1.57759	uncharacterized protein LOC111053085
chr02.0670	68	86	90	44	19	22	0.000888965	0.0024008	0.33497	-1.5779	proton-coupled amino acid transporter-like protein pathetic
chr03.0270	96	126	139	35	54	39	8.45510711554233e-8	4.70756600348551e-7	0.334491	-1.57996	kelch-like protein 6; uncharacterized protein LOC111868261 isoform X6
chr01.0208	88	115	114	47	30	34	7.64653e-06	3.1293e-05	0.33439	-1.5804	autophagy-related protein 16-1-like
chr01.0563	582	424	507	175	147	207	8.1779632520881e-10	5.93798327766158e-9	0.334284	-1.58085	zinc transporter 2-like
chr07.0887	41	37	41	9	15	18	0.000952251	0.00255155	0.334225	-1.58111	hypothetical protein LSTR_LSTR004465
chr01.0100	596	371	464	155	199	154	4.42862435857272e-11	3.68546479155195e-10	0.333844	-1.58275	uncharacterized protein LOC111060775
chr06.0859	511	631	771	160	343	181	2.49149205451005e-8	1.50261718575795e-7	0.333823	-1.58284	-
chr06.0644	2698	2234	2288	768	953	834	7.22759418133212e-27	2.13028955182929e-25	0.332931	-1.5867	multifunctional protein ADE2
chr02.0534	127	166	224	50	89	44	3.25185e-06	1.41895e-05	0.332922	-1.58674	transcription factor E2F7-like
chr03.0300	433	367	430	125	168	140	1.44996684122177e-21	3.06088560014674e-20	0.332253	-1.58965	PREDICTED: alpha-tocopherol transfer protein-like
chr12.466	4116	3311	3502	1144	1357	1343	2.20975650456413e-24	5.41786712497955e-23	0.332117	-1.59024	muscle-specific protein 20
chr08.887	71	81	77	25	34	22	1.8378e-06	8.33183e-06	0.332005	-1.59072	sodium-independent sulfate anion transporter-like
chr04.0113	250	208	246	35	103	110	0.000252699	0.000772725	0.331703	-1.59204	WD repeat-containing protein 60
chr02.0321	628	1455	1111	551	146	390	0.00250845	0.00605116	0.331257	-1.59398	uncharacterized protein LOC111054632 isoform X1; hypothetical protein LSTR_LSTR011683
chr02.1434	412	235	287	107	124	98	3.90543715080382e-8	2.28374092214117e-7	0.331212	-1.59417	esterase E4-like
chr02.0295	264	346	493	109	151	123	3.29182581832599e-10	2.51018935309586e-9	0.331166	-1.59437	probable kinetochore protein NUF2
chr10.573	1812	1592	1889	665	563	609	9.09110209839953e-25	2.30652439549881e-23	0.331137	-1.5945	uncharacterized protein LOC111048102; hypothetical protein LSTR_LSTR009297
chr12.112	515	465	477	113	257	149	2.38657609393907e-8	1.44422853277386e-7	0.329993	-1.59949	uncharacterized protein LOC105699298
chr01.0485	382	380	341	128	124	133	2.67989900033736e-14	3.13518521525332e-13	0.329926	-1.59979	fatty-acid amide hydrolase 2-like
chr04.0666	87	76	111	16	41	38	0.000149936	0.000478702	0.328222	-1.60725	dihydroxyacetone phosphate acyltransferase-like, partial
chrX.1872	123	151	202	62	62	40	8.34980720546289e-8	4.65130625531007e-7	0.327888	-1.60873	nucleolar protein 4-like
chr14.218	355	226	204	80	93	101	1.80047e-06	8.17614e-06	0.327858	-1.60886	uncharacterized protein LOC111046353, partial
chr01.0815	420	282	328	79	150	131	1.20963147083265e-7	6.59716714890523e-7	0.327585	-1.61006	probable serine/threonine-protein kinase PBL3
chr04.1059	326	395	454	106	178	124	1.6146942160963e-13	1.75339436474806e-12	0.326872	-1.6132	-
chr01.1977	1280	1293	1468	382	548	468	5.95496621425168e-36	2.78280151935223e-34	0.326646	-1.6142	uncharacterized protein LOC111059004 isoform X4
chr06.0419	489	314	349	124	177	103	1.57806641082214e-8	9.78240147524951e-8	0.326624	-1.6143	2-oxoisovalerate dehydrogenase subunit alpha, mitochondrial-like
chr01.0209	49	57	94	36	15	16	0.00312266	0.00734645	0.326594	-1.61443	transcription factor Ken 1-like, partial
chr03.0247	2181	1743	1935	815	566	624	5.6492935456085e-13	5.80592339485234e-12	0.32651	-1.6148	follistatin-A, partial; uncharacterized protein LOC108631697
chr03.1076	2945	2076	2352	929	923	702	1.76764693597784e-16	2.52339676826601e-15	0.326408	-1.61525	uncharacterized protein LOC111047393; hypothetical protein LSTR_LSTR007782
chr05.0493	105	108	107	42	43	26	1.98125830115306e-7	1.04662e-06	0.326293	-1.61576	Transposon Ty3-I Gag-Pol polyprotein; Uncharacterized protein FWK35_00028785
chr01.1147	7808	5808	7542	2863	2491	1899	3.24426386646476e-17	4.95475214801566e-16	0.325392	-1.61975	inositol-3-phosphate synthase-like
chr08.611	213	154	156	50	68	63	3.61516396214059e-8	2.12880010371606e-7	0.32515	-1.62082	uncharacterized protein LOC111059814 isoform X1; meiosis 1 arrest protein-like isoform X2
chr14.046	193	189	168	74	77	40	3.4171512041434e-7	1.74284e-06	0.324479	-1.6238	-
chr07.0604	131	109	141	24	55	52	1.18819e-05	4.69735e-05	0.324455	-1.62391	dentin sialophosphoprotein-like
chr03.0285	686	838	894	254	369	214	3.08111797867738e-16	4.29745218071902e-15	0.324432	-1.62401	cyclin-dependent kinases regulatory subunit-like
chr08.010	51	42	58	14	14	23	0.000315884	0.000943511	0.324064	-1.62565	clusterin-associated protein 1
chr03.1105	75	85	70	32	26	21	1.22067e-05	4.81357e-05	0.323701	-1.62727	putative chemosensory protein CSP8
chr01.2201	218	274	348	82	142	66	1.26637129207892e-7	6.88258950242691e-7	0.323523	-1.62806	uncharacterized protein LOC111055579
chr12.311	271	246	289	96	106	74	3.14697552441815e-17	4.81289193839335e-16	0.323441	-1.62843	senecionine N-oxygenase-like
chr11.111	216	164	197	18	95	87	0.00411044	0.00943846	0.323434	-1.62846	casein kinase I isoform X2
chr03.0014	131	163	172	47	68	45	3.8801158948013e-10	2.9301842064677e-9	0.323153	-1.62971	replication factor C subunit 3
chr06.0264	1604	1897	2281	575	901	513	1.10937945092919e-16	1.61317344360514e-15	0.322812	-1.63124	cell division cycle protein 20 homolog isoform X3
chr04.1354	631	823	929	232	374	213	5.05726471508602e-13	5.23190063003459e-12	0.322217	-1.6339	thymidylate kinase-like
chr02.0416	49	34	36	16	8	16	0.00315755	0.00741417	0.321904	-1.6353	-
chr04.0665	202	204	199	82	60	63	6.17432096412631e-10	4.55574897049401e-9	0.321872	-1.63544	-
chr02.0634	1152	851	884	95	407	489	0.00170418	0.00428102	0.321794	-1.63579	tubulin glycylase 3A-like
chr10.574	703	609	725	211	265	217	6.27572445391628e-36	2.92021476185423e-34	0.321461	-1.63729	-
chr01.2165	118	126	147	38	55	40	1.37824443602523e-10	1.09290086351965e-9	0.321137	-1.63874	uncharacterized protein LOC111043549; hypothetical protein LSTR_LSTR004983
chr03.0526	157	148	221	21	91	68	0.00105942	0.00280774	0.321086	-1.63897	dynein heavy chain 10, axonemal
chr01.1700	50	100	110	35	26	26	0.000248731	0.000761871	0.320995	-1.63938	sialin-like
chr05.0151	2193	2096	2302	641	1059	570	1.1739316932958e-16	1.69800834208857e-15	0.320719	-1.64062	xanthine dehydrogenase
chr06.0251	51	49	54	15	27	11	0.000249005	0.000762494	0.320621	-1.64106	regulator of G-protein signaling 7
chr04.1192	25334	18322	20978	7301	8481	6257	3.53054297675608e-24	8.56019677401946e-23	0.320485	-1.64167	hexokinase type 2 isoform X2
chr07.0707	1763	1473	1685	436	723	524	1.18657048679022e-20	2.31699076304484e-19	0.320397	-1.64207	Juvenile hormone epoxide hydrolase protein
chr06.0256	349	472	544	130	220	115	9.96857391551535e-10	7.15264801615226e-9	0.319085	-1.64799	BRCA1-associated RING domain protein 1-like isoform X1
chr02.0720	31	56	55	20	10	17	0.00240701	0.00583219	0.319019	-1.64829	piggyBac transposable element-derived protein 2-like
chr09.798	241	234	329	67	113	90	2.34683536164472e-12	2.24913625587949e-11	0.318186	-1.65206	-
chr05.0702	784	546	550	164	211	258	7.46354462839173e-9	4.8235142146255e-8	0.318011	-1.65285	glycogen-binding subunit 76A
chr02.1773	342	273	290	109	131	68	2.00155258876218e-9	1.38350047775692e-8	0.317977	-1.65301	uncharacterized protein LOC111056909
chr01.1384	948	841	759	242	292	325	2.61717801250624e-14	3.06739995356439e-13	0.317889	-1.65341	lysosomal Pro-X carboxypeptidase
chr09.797	52	60	109	20	36	18	0.000293009	0.000881687	0.317869	-1.65349	hypothetical protein LSTR_LSTR010559
chrX.0079	239	130	150	52	69	55	2.78319e-06	1.22669e-05	0.317698	-1.65427	DNA ligase 1-like isoform X1; PREDICTED: glutamic acid-rich protein-like isoform X2
chr10.575	1651	1546	1710	536	607	506	3.71276221670409e-68	5.0748818549574e-66	0.317559	-1.6549	hypothetical protein LSTR_LSTR009297; uncharacterized protein LOC111048101 isoform X2
chr04.1161	703	853	909	217	384	236	1.05415002423197e-14	1.28938820078038e-13	0.317548	-1.65496	hypothetical protein LSTR_LSTR008051; uncharacterized protein LOC111863376 isoform X1
chr04.1416	66	114	136	26	46	34	3.34062e-05	0.000121442	0.317514	-1.65511	uncharacterized protein LOC111050081
chr07.0482	483	378	401	83	190	156	1.84886128096912e-7	9.80470325286001e-7	0.317228	-1.65641	dynein heavy chain 6, axonemal isoform X2
chr14.265	642	645	763	185	301	205	5.38949019021349e-22	1.17165159502951e-20	0.316882	-1.65798	high affinity cationic amino acid transporter 1
chr02.1771	148	92	67	35	43	27	0.000319108	0.0009521	0.316405	-1.66016	-
chr04.1442	374	457	556	124	208	134	1.84212464912322e-13	1.98851263950271e-12	0.31634	-1.66045	replication factor C subunit 4
chr03.0703	2374	1778	1878	663	697	658	3.88706786308644e-21	7.8859159708442e-20	0.315893	-1.66249	-
chr13.516	173	250	268	55	108	69	5.88680366776785e-8	3.33880695575941e-7	0.314748	-1.66773	hypothetical protein LSTR_LSTR007080
chr02.1540	160	128	172	33	85	38	1.57776e-05	6.1007e-05	0.314666	-1.66811	intraflagellar transport protein 80 homolog
chr01.1466	377	513	643	140	220	150	3.44754029880961e-12	3.23595306158653e-11	0.314457	-1.66906	protein MIS12 homolog
chrX.1863	6655	6713	7790	2336	2909	1822	6.42596633275663e-34	2.69225830837907e-32	0.314174	-1.67036	-
chr02.0569	3638	3244	3690	1029	1413	1086	1.48485711594847e-51	1.2586753924726e-49	0.314056	-1.67091	clavesin-2-like
chr01.2180	645	692	753	173	339	192	1.55747236258643e-12	1.52470548656066e-11	0.313797	-1.6721	tubulin gamma-2 chain
chr05.0038	168	156	188	57	57	55	2.78314744895578e-14	3.24799544870133e-13	0.313527	-1.67334	uncharacterized protein LOC111060775
chr01.1661	1211	1005	1126	131	378	593	0.000478601	0.00138014	0.313526	-1.67334	uncharacterized protein LOC111060247 isoform X1
chr05.0434	144	117	117	28	48	50	1.23416e-06	5.74033e-06	0.313511	-1.67341	uncharacterized protein LOC111047970; hypothetical protein LSTR_LSTR006189
chrX.0325	371	453	380	129	121	148	2.30241360479359e-12	2.21043834665654e-11	0.313309	-1.67434	glucose dehydrogenase
chr03.1366	451	587	567	164	239	135	2.06366742033131e-13	2.2210829961932e-12	0.313307	-1.67435	deoxynucleoside kinase-like isoform X1; hypothetical protein LSTR_LSTR008850
chr01.0308	53	61	65	14	20	25	3.86017e-05	0.000138898	0.313082	-1.67539	zinc finger protein 664-like
chr07.0846	273	396	394	93	158	104	1.23740290267488e-10	9.84788991320944e-10	0.31302	-1.67567	DNA repair and recombination protein RAD54-like
chr03.0469	529	796	934	196	364	193	6.08936946023408e-9	3.98249133060166e-8	0.312135	-1.67976	Fanconi anemia group I protein homolog
chr09.098	275	191	221	48	84	95	9.26135993734736e-7	4.37464e-06	0.311877	-1.68095	uncharacterized protein LOC111049758 isoform X1
chr10.042	204	179	189	44	70	75	4.7422661380649e-9	3.15046659901213e-8	0.311866	-1.681	choline/ethanolamine kinase-like
chr03.0162	223	182	160	52	63	72	4.28587958556272e-8	2.48626489486092e-7	0.31167	-1.68191	cytochrome P450 CYP4C76
chr08.763	53	58	69	22	21	16	5.10288e-06	2.15611e-05	0.311124	-1.68444	extracellular serine/threonine protein CG31145
chr02.0977	69	34	48	9	21	20	0.00222209	0.00543714	0.311016	-1.68494	-
chr04.0793	30	24	34	10	13	6	0.00177734	0.00444541	0.310587	-1.68693	Uncharacterized protein K02A2.6; hypothetical protein PPYR_01201, partial
chr01.0827	60	60	87	17	39	13	0.000479352	0.00138159	0.31056	-1.68706	-
chr08.371	264	257	276	80	98	84	9.19800434346962e-21	1.8122554503755e-19	0.310476	-1.68745	transmembrane protein 165-like
chr03.1679	6329	5699	6719	1858	1916	2317	3.91894037699945e-27	1.18054030364983e-25	0.310119	-1.68911	-
chr10.532	927	1154	1593	354	540	312	2.41248155060438e-13	2.5762193120956e-12	0.309971	-1.6898	uncharacterized protein LOC113202544; hypothetical protein LSTR_LSTR012766
chr05.0919	59	69	63	22	25	16	5.80621e-06	2.42424e-05	0.309909	-1.69008	elongation of very long chain fatty acids protein 7-like
chr03.0998	102	67	87	26	36	22	2.61178e-06	1.15767e-05	0.308183	-1.69814	protein Wnt-4-like isoform X2
chr01.0359	785	1138	1392	310	455	315	4.31443104552874e-14	4.90418955123252e-13	0.308172	-1.69819	condensin-2 complex subunit D3-like; hypothetical protein LSTR_LSTR014414
chr06.0026	172	168	220	59	81	43	1.12205921091811e-10	8.98222362473611e-10	0.307898	-1.69948	DNA mismatch repair protein Msh2
chr03.0694	100	67	105	14	34	40	0.00035794	0.00105643	0.307582	-1.70096	tubulin polyglutamylase complex subunit 2 isoform X1; hypothetical protein LSTR_LSTR000151
chr05.1196	196	218	253	59	106	54	1.22831618584114e-9	8.70488495928247e-9	0.307063	-1.70339	ATPase family AAA domain-containing protein 5
chr10.776	509	461	391	121	177	149	4.4550577229398e-13	4.63520991440025e-12	0.306909	-1.70412	putative phospholipase B-like 2
chr10.332	149141	112225	103250	32487	43880	42892	1.54938478008514e-15	2.04867262034232e-14	0.306724	-1.70498	adhesive plaque matrix protein-like
chrX.1797	336	244	268	91	86	97	2.0392904298247e-11	1.76840926646575e-10	0.306365	-1.70668	probable methylcrotonoyl-CoA carboxylase beta chain, mitochondrial; hypothetical protein LSTR_LSTR015318
scaffold.47	73	56	46	21	19	17	0.000109749	0.0003605	0.305807	-1.70931	-
chr07.0858	362	260	238	76	115	91	6.15703028521222e-9	4.02433509676005e-8	0.305795	-1.70936	GILT-like protein 2
chr03.0100	1234	1161	1067	308	453	370	2.07701315162546e-21	4.32612167867132e-20	0.305781	-1.70943	Alanine--glyoxylate aminotransferase 2-like
chr01.0828	102	93	70	29	26	31	9.07619e-06	3.67722e-05	0.305703	-1.7098	calcitonin gene-related peptide type 1 receptor-like
chr01.1084	27818	18847	19383	6983	6610	7711	1.99004573697564e-14	2.36277417305413e-13	0.305555	-1.7105	NADP-dependent malic enzyme-like isoform X1
chr03.1400	1417	2149	2465	483	940	544	1.98960583771091e-10	1.54519459058017e-9	0.305356	-1.71143	kinesin-like protein KIF11 isoform X1
chr04.0522	29	22	53	10	13	10	0.00221035	0.00540963	0.305326	-1.71158	modular serine protease-like; hypothetical protein LSTR_LSTR015640
chr05.0152	117	101	149	17	41	59	0.000496164	0.00142515	0.305252	-1.71193	uncharacterized protein LOC111055388; hypothetical protein LSTR_LSTR015488
chr03.1406	8393	6607	6492	2170	2433	2357	9.04095681138907e-24	2.12152065949655e-22	0.30512	-1.71255	cathepsin B
chr13.341	201	218	240	62	94	58	5.80099867139788e-14	6.51272284104064e-13	0.305105	-1.71262	uncharacterized protein LOC111050348
chr04.0089	94	78	72	9	37	34	0.00228213	0.00556908	0.304745	-1.71432	uncharacterized protein LOC114125984; 2 2C3-bisphosphoglycerate-dependent phosphoglycerate mutase
chr10.129	310	291	281	113	90	81	1.4631503094963e-12	1.43365131132097e-11	0.304708	-1.7145	uncharacterized protein LOC111053136, partial; hypothetical protein LSTR_LSTR013071
chr07.0651	34	31	33	5	16	11	0.00250435	0.00604394	0.304525	-1.71537	uncharacterized protein LOC111056099
scaffold.32	108	172	130	39	70	26	5.77415e-05	0.000201276	0.303059	-1.72233	separin-like
chr01.2078	1356	1330	1711	478	749	208	3.8829e-06	1.66901e-05	0.302509	-1.72495	growth/differentiation factor 8-like
chrX.1358	305	229	261	90	80	83	7.59343200077706e-13	7.72410966776718e-12	0.301932	-1.72771	reverse transcriptase family protein, partial; hypothetical protein
chr13.047	32	37	45	11	11	14	0.000235272	0.000724091	0.30167	-1.72895	hypothetical protein C0J52_04604
chr09.872	3653	2963	3426	955	1545	759	1.94905842043109e-14	2.32420434322944e-13	0.301539	-1.72958	neurogenic locus notch homolog protein 1 isoform X1
chr01.1899	490	611	666	154	230	180	9.92352286223656e-21	1.95168565644886e-19	0.301112	-1.73163	origin recognition complex subunit 4
chr08.161	433	652	747	170	267	149	1.15641297249244e-10	9.22346889438722e-10	0.300512	-1.73451	N-acetyltransferase ESCO2
chr08.814	404	322	290	133	90	99	1.3841720676093e-8	8.6788541051076e-8	0.300363	-1.73522	cryptochrome-1
chrX.1357	36715	25686	27637	9310	10323	8971	9.72618376807029e-23	2.17496563402553e-21	0.299064	-1.74147	transketolase-like protein 2 isoform X1
chr03.0512	2698	1833	2055	762	719	603	7.0255236960115e-17	1.04664988577501e-15	0.298662	-1.74342	-
chr09.800	95	99	129	21	44	37	5.24148604425495e-7	2.5923e-06	0.298546	-1.74397	hypothetical protein, partial
chr02.0894	1378	1044	1245	81	505	580	0.00276666	0.00660844	0.29852	-1.7441	-
chr06.0970	415	388	395	39	148	192	0.000849722	0.0023085	0.298195	-1.74567	cilia- and flagella-associated protein 45-like
chr04.0509	759	698	733	216	244	230	2.53943682254281e-35	1.13806318256171e-33	0.297776	-1.7477	cysteine sulfinic acid decarboxylase
chr01.0463	226	200	264	76	93	49	1.25913014717088e-11	1.12764849789628e-10	0.297759	-1.74778	troponin C-like
chr04.1373	2980	2971	2682	848	1152	756	9.17303757676216e-26	2.482850641136e-24	0.297742	-1.74787	cystathionine beta-synthase
chr13.220	531	786	923	209	285	210	8.49615592093087e-15	1.0485944130404e-13	0.29766	-1.74826	S-phase kinase-associated protein 2-like isoform X3
chrX.0324	298	321	274	108	88	85	1.40527709776256e-12	1.38065633998504e-11	0.297353	-1.74975	-
chr03.0704	1307	995	1101	372	373	324	1.21824501309495e-23	2.84040708277043e-22	0.296728	-1.75279	glutathione peroxidase 3-like
chr03.1581	241	368	357	94	144	69	1.53299887322752e-8	9.53518956173123e-8	0.296478	-1.754	-
chr12.171	508	391	388	154	140	111	1.09948214487364e-12	1.0949760705094e-11	0.296342	-1.75466	uncharacterized protein LOC111047886; vascular endothelial growth factor A-like
chr12.457	221	236	229	33	109	77	1.86533e-05	7.10463e-05	0.296104	-1.75582	B-box type zinc finger protein ncl-1
chr08.513	121	146	182	39	79	25	3.67631e-05	0.000132762	0.295644	-1.75807	putative nuclease HARBI1
chr09.008	75	69	83	22	28	21	5.03262282675073e-8	2.88977438568843e-7	0.295601	-1.75828	uncharacterized protein LOC111049179
chr08.222	113	194	167	73	20	51	0.00157014	0.00397902	0.295317	-1.75966	vanin-like protein 1
chr03.0451	413	316	269	85	103	125	1.74226141066069e-8	1.07454193601662e-7	0.295246	-1.76001	lysosome membrane protein 2-like; scavenger receptor class B member 1-like isoform X1
chr01.1960	103	73	109	40	27	21	7.33246e-06	3.00865e-05	0.294961	-1.7614	lysozyme 2-like isoform X2
chrX.0349	109	74	71	23	23	33	3.35764e-05	0.00012202	0.294465	-1.76383	scavenger receptor class B member 1-like isoform X2
chr10.565	23	22	22	4	9	8	0.00431304	0.00983179	0.294284	-1.76472	hypothetical protein LSTR_LSTR015040
chr03.0267	83	53	51	14	16	28	0.000716617	0.00197884	0.29425	-1.76489	cohesin subunit SA-2-like
chr06.1031	766	505	616	182	184	218	3.75539694341621e-13	3.93722584623741e-12	0.294188	-1.76519	uncharacterized protein LOC111045664
chr03.0101	491	410	431	148	180	91	1.51067332824531e-11	1.34193443089866e-10	0.293691	-1.76763	glutathione s-transferase M1
chr02.1240	727	628	619	219	246	154	8.84182451091295e-17	1.30514432903775e-15	0.293652	-1.76782	annulin-like
chr05.1274	9553	6352	5945	2189	2502	2135	1.32448948818611e-14	1.60568653584425e-13	0.292483	-1.77358	PREDICTED: icarapin-like; hypothetical protein LSTR_LSTR000886
chr09.799	51	50	77	15	16	23	3.32768e-05	0.000121012	0.291945	-1.77623	-
chr01.1489	431	312	392	60	161	133	1.00577e-06	4.73445e-06	0.291831	-1.77679	uncharacterized protein LOC111053210
chrX.0088	106	132	125	50	30	31	9.19409260928889e-7	4.34662e-06	0.291416	-1.77885	battenin isoform X2
chr08.889	433	664	723	162	248	152	2.9035097197817e-12	2.74890725418293e-11	0.290317	-1.7843	thymidine kinase, cytosolic-like
chr09.101	687	429	385	172	128	157	1.32778768075686e-7	7.18424457648504e-7	0.287979	-1.79596	gamma-glutamyltranspeptidase 1-like isoform X1
chr07.0095	51	64	66	23	19	13	1.22164e-05	4.81566e-05	0.287845	-1.79664	-
chr01.0509	517	431	438	43	176	206	0.000557238	0.00157819	0.287559	-1.79807	PREDICTED: spermine oxidase
chr04.1067	1638	1323	1326	476	486	347	4.37880786275718e-20	8.34185783610622e-19	0.286773	-1.80202	chymotrypsin-2-like
chr04.0306	711	979	1214	258	365	255	2.45715558527103e-17	3.7950559780987e-16	0.286213	-1.80484	DNA polymerase epsilon catalytic subunit A
chr03.0202	382	316	298	43	151	114	3.32726e-05	0.000121012	0.285893	-1.80645	mitochondrial genome maintenance exonuclease 1-like
chr01.1005	122	111	130	30	54	27	2.08265945441241e-8	1.26873989604455e-7	0.285792	-1.80696	uncharacterized protein LOC111050725
chr06.0395	8044	7188	7069	2239	2396	2126	1.36745916996188e-44	9.23034939724271e-43	0.28578	-1.80702	gelsolin, cytoplasmic-like
chr11.352	72	65	78	12	35	19	4.98999e-05	0.000176245	0.285765	-1.8071	RNA polymerase II elongation factor Ell
chr08.911	1463	1257	1386	397	497	354	1.10908110852296e-38	5.69380371910729e-37	0.285724	-1.80731	uncharacterized protein LOC111044783
chr10.004	254	283	274	83	86	76	8.54203956518463e-20	1.60493475335557e-18	0.285421	-1.80884	uncharacterized protein LOC111049105 isoform X1
chr13.504	61	61	77	9	25	26	0.000177442	0.000558208	0.285269	-1.8096	adenylate cyclase type 8-like, partial
chr14.044	2483	2222	2105	581	929	579	3.05307111318566e-20	5.84681832271194e-19	0.285123	-1.81034	trifunctional purine biosynthetic protein adenosine-3 isoform X1
chr02.1687	65	41	53	16	18	14	2.6712e-05	9.84794e-05	0.284956	-1.81119	transcription factor IIIA-like isoform X1
chr05.0882	74	79	63	10	29	27	0.000243859	0.000748203	0.284596	-1.81301	hypothetical protein LSTR_LSTR000932
chr02.1535	178	156	156	53	45	49	2.30740030693727e-11	1.9882917538502e-10	0.284281	-1.81461	-
chr13.456	312	215	260	35	92	110	4.61731e-05	0.000163983	0.284121	-1.81542	EF-hand domain-containing family member C2-like
chr10.269	33	48	34	15	14	6	0.0013778	0.00354917	0.283932	-1.81638	N-acetyllactosaminide beta-1,3-N-acetylglucosaminyltransferase 2-like
chr04.0471	289	227	261	79	100	56	1.20284645891878e-12	1.19140634314102e-11	0.283483	-1.81866	turripeptide OL11-like; PI-actitoxin-Avd5a-like
chr14.030	20	39	44	6	15	10	0.00285532	0.00680535	0.28345	-1.81883	-
chr06.0450	29	27	31	10	9	7	0.000506528	0.00145149	0.283118	-1.82053	uncharacterized protein LOC111057282
chr08.677	37	29	45	4	13	16	0.00356995	0.00830759	0.283035	-1.82095	zinc finger protein 343-like
chr03.1735	29	28	37	12	10	6	0.000652285	0.00181865	0.283014	-1.82105	RNA-binding protein fusilli
chr01.0493	932	1098	1260	296	429	265	1.0065915372715e-24	2.54205045267064e-23	0.282932	-1.82147	uncharacterized protein LOC111062962
chr06.0874	459	563	795	151	260	135	4.38241954213459e-11	3.65257299491172e-10	0.282923	-1.82152	-
chr06.0876	3857	3051	3077	1004	1115	884	2.87209104557202e-28	9.18313321150001e-27	0.282547	-1.82344	potassium channel subfamily K member 1-like
chr04.1011	74	68	67	23	27	13	4.29397e-06	1.83273e-05	0.282038	-1.82604	phosphatidylinositol 3-kinase catalytic subunit type 3
chr06.0605	745	825	953	237	311	205	6.69215375761056e-33	2.69039343159821e-31	0.281385	-1.82938	mini-chromosome maintenance complex-binding protein
chr07.0745	29	31	20	8	8	8	0.00204219	0.00503752	0.281019	-1.83126	pickpocket protein 28-like
chr02.0869	263	333	440	86	136	86	7.91961634653865e-13	8.03348838120595e-12	0.281011	-1.8313	flagellar attachment zone protein 1-like isoform X2; hypothetical protein LSTR_LSTR004938
chr03.0753	1136	1049	1152	307	367	318	1.09589003520172e-59	1.22281199336028e-57	0.280812	-1.83233	farnesyl pyrophosphate synthase-like
chr01.1512	997	1330	1511	299	514	334	3.9549260607448e-17	5.98990532884271e-16	0.280708	-1.83286	condensin complex subunit 1-like
chr02.0399	195	140	161	55	50	42	1.93768037288651e-10	1.5070081705202e-9	0.280203	-1.83546	protein timeless-like
chr09.830	642	848	1038	187	344	222	7.3851489657627e-14	8.24046978985869e-13	0.280202	-1.83546	lymphokine-activated killer T-cell-originated protein kinase isoform X1
chr03.1030	38	32	54	6	11	19	0.00206073	0.00507297	0.280061	-1.83619	uncharacterized protein LOC111060396
chr10.223	33	28	34	5	10	13	0.00126889	0.00329502	0.27969	-1.8381	uncharacterized protein LOC111058143
chr05.0241	349	426	540	83	213	99	1.31311082657756e-7	7.11539489030014e-7	0.279351	-1.83985	kinesin-like protein KIF23
chr04.0577	5075	4608	5336	1490	1724	1229	1.09260818479931e-62	1.28469575277209e-60	0.278916	-1.8421	serendipity locus protein alpha isoform X1; uncharacterized protein LOC111057757
chr12.414	166	121	164	17	54	62	0.000206443	0.00064187	0.278828	-1.84255	zinc finger MYND domain-containing protein 10-like
chr07.0439	160	230	293	63	93	46	2.49268182438493e-8	1.50261718575795e-7	0.278734	-1.84304	uncharacterized protein LOC111049200
chr01.1025	125	216	250	44	83	48	5.84100216701207e-7	2.87062e-06	0.278354	-1.84501	uncharacterized protein LOC106674438; F-box only protein 43-like
chr12.104	43	103	77	22	25	19	0.000142274	0.000455701	0.278256	-1.84551	putative helicase mov-10-B.1, partial
chr07.0410	261	259	274	73	88	73	2.23112620641868e-23	5.11475158641264e-22	0.278216	-1.84572	hypothetical protein LSTR_LSTR002159
chr02.1615	327	278	307	41	99	128	1.2494e-05	4.91447e-05	0.278003	-1.84683	cilia- and flagella-associated protein 47-like; uncharacterized protein LOC106666192
chr07.0702	279	309	403	89	113	88	1.51158022692705e-21	3.17867880412447e-20	0.277844	-1.84765	uncharacterized protein LOC111052774 isoform X1
chr03.0881	714	489	573	48	206	269	0.000840856	0.00228725	0.277549	-1.84918	-
chr13.160	1188	1513	1796	373	667	296	1.5951115223555e-11	1.40439166642169e-10	0.276905	-1.85254	mitotic checkpoint serine/threonine-protein kinase BUB1-like
chr07.0258	713	585	621	76	214	273	2.65145e-05	9.78211e-05	0.276736	-1.85342	inverted formin-2-like
chr04.0600	97	97	89	7	53	26	0.00420136	0.00960725	0.27669	-1.85366	transmembrane emp24 domain-containing protein-like
chr01.1667	561	647	771	163	264	156	5.43281686615781e-19	9.55110167707968e-18	0.276682	-1.8537	chromosome transmission fidelity protein 18 homolog
chr02.1511	31	41	31	17	7	6	0.00420869	0.009622	0.276614	-1.85405	LOW QUALITY PROTEIN: histidine ammonia-lyase-like
chr03.0530	387	333	371	33	128	158	0.000365071	0.00107511	0.27564	-1.85914	UBX domain-containing protein 11; PREDICTED: uncharacterized protein LOC108760072 isoform X1
chr03.1459	692	855	950	195	322	215	8.73278854553939e-21	1.72370113258977e-19	0.275401	-1.86039	PREDICTED: cyclin-dependent kinases regulatory subunit 1-like
chr13.412	56	42	50	4	24	16	0.00389231	0.0089851	0.275356	-1.86063	uncharacterized protein C11orf70 homolog
scaffold.22	43724	30688	30248	9871	10706	10040	1.14034603700835e-20	2.23872242633507e-19	0.275199	-1.86145	carboxylesterase precursor
chr08.737	4696	3906	4150	1189	1499	1049	2.85194253663592e-37	1.41113084335356e-35	0.274742	-1.86385	bifunctional purine biosynthesis protein PURH
chr02.0974	43	26	42	15	11	6	0.00106117	0.00281127	0.274112	-1.86716	hypothetical protein LSTR_LSTR002775; putative uncharacterized protein DDB_G0294196
chr06.0037	24	27	27	8	12	3	0.00387119	0.00894012	0.27405	-1.86749	-
chrX.0754	63	66	100	25	27	14	3.06371e-06	1.34221e-05	0.273949	-1.86802	hypothetical protein LSTR_LSTR003962
chr04.0909	68	80	101	7	23	41	0.00368951	0.00856032	0.273923	-1.86816	protein SERAC1-like, partial
chr08.877	929	771	894	357	221	167	2.43164932115978e-9	1.66500221207778e-8	0.273566	-1.87004	-
chr07.0433	698	503	516	123	165	208	1.82032373488887e-10	1.42485612319325e-9	0.273147	-1.87225	sodium-coupled neutral amino acid transporter 9 homolog isoform X1
chr02.1533	38	38	30	8	13	10	0.000259759	0.000791657	0.273098	-1.87251	uncharacterized protein LOC111060805 isoform X2
chr07.0568	52	40	45	11	19	10	5.30987e-05	0.000186519	0.272802	-1.87407	-
chr03.0773	93	59	80	18	26	23	9.13746876077562e-7	4.32172e-06	0.272771	-1.87424	-
chr07.0792	26	30	24	7	6	10	0.0016517	0.00415969	0.272731	-1.87445	hypothetical protein LSTR_LSTR012758
chr03.1112	106	99	104	22	32	35	6.32947209655334e-9	4.12226190445567e-8	0.27227	-1.87689	nucleoside diphosphate kinase homolog 5-like
chrX.1387	30	34	33	5	11	12	0.000760132	0.00208793	0.272125	-1.87766	zinc finger MYM-type protein 1-like, partial; 52 kDa repressor of the inhibitor of the protein kinase-like
chr01.0878	374	305	349	111	117	69	1.73369753015113e-14	2.08100795743168e-13	0.271739	-1.87971	zinc finger protein 2-like isoform X1
chr07.0845	1452	2020	2485	443	909	386	1.29169663667087e-9	9.12448496252967e-9	0.27155	-1.88071	kinesin-like protein KIF20A, partial
chrX.0551	37	42	53	8	18	12	7.95591e-05	0.000269248	0.271215	-1.88249	uncharacterized protein LOC114543611; hypothetical protein PPYR_08132
chr08.080	332	312	313	49	96	129	6.83498452635418e-7	3.3071e-06	0.271017	-1.88354	coiled-coil domain-containing protein 40; hypothetical protein LSTR_LSTR005371
chr01.1859	341	402	477	74	184	97	5.24713483480323e-9	3.46900963836598e-8	0.270892	-1.88421	uncharacterized protein LOC111046421
chr04.0084	286	207	222	16	76	113	0.00292518	0.00695065	0.270733	-1.88506	oxysterol-binding protein 2-like
chr12.130	1493	1402	1432	346	511	389	1.38017876829391e-36	6.67798886340439e-35	0.270043	-1.88874	carboxylesterase, partial
chr01.1622	2475	3457	4205	801	1476	656	3.35165947584141e-11	2.81277025083084e-10	0.269928	-1.88936	-
chr07.0281	1064	896	955	75	371	395	0.000334538	0.000993528	0.269861	-1.88971	-
chr05.0403	139	103	169	9	73	38	0.0035661	0.0083004	0.269785	-1.89012	succinate dehydrogenase
chr10.261	28	21	31	5	12	6	0.0016411	0.00413839	0.269553	-1.89136	LOW QUALITY PROTEIN: protein stoned-B-like, partial
chr03.0827	522	375	512	33	176	194	0.000918658	0.0024694	0.269306	-1.89268	hypothetical protein LSTR_LSTR016457, partial; uncharacterized protein LOC111051062
chr06.0603	327	203	281	20	93	118	0.00147357	0.00376395	0.26912	-1.89368	uncharacterized protein LOC111046376 isoform X1
chr05.1148	89	79	113	18	44	19	6.2368e-06	2.59116e-05	0.26905	-1.89405	LOW QUALITY PROTEIN: uncharacterized protein K02A2.6-like; hypothetical protein PPYR_11669
chr04.1201	588	361	603	161	144	131	3.66872207315595e-14	4.2273420305543e-13	0.268507	-1.89697	venom protease-like
chr07.0836	295	343	280	105	82	74	1.97900729321069e-12	1.91001277592753e-11	0.268424	-1.89742	ABC transporter G family member 23-like
chr03.1213	486	439	504	106	175	127	1.71793461803798e-23	3.97158880512587e-22	0.268243	-1.89839	D-arabinitol dehydrogenase 1-like, partial
chr10.795	10666	7376	8239	2104	2696	2661	3.81575808155978e-22	8.37857723330445e-21	0.267697	-1.90133	-
chr03.1081	19	28	24	5	6	9	0.00273782	0.00654384	0.26738	-1.90304	uncharacterized protein LOC111044973
chr09.844	102	77	83	9	26	39	0.000908748	0.00244577	0.26734	-1.90325	cob(I)yrinic acid a,c-diamide adenosyltransferase, mitochondrial-like
chr06.0835	571	540	787	201	216	118	9.76031144733032e-15	1.19785640489963e-13	0.267209	-1.90396	cytochrome P450 CYP417A1v2
chr10.450	12144	9539	10994	3123	3367	2744	4.73185384241211e-48	3.66970367140259e-46	0.266787	-1.90624	hypothetical protein LSTR_LSTR009210
chr10.235	181	156	188	34	57	57	1.58373911034531e-11	1.39775521966311e-10	0.266598	-1.90726	-
chr04.0486	758	695	813	230	199	205	2.27817664651361e-33	9.43631122334331e-32	0.266387	-1.90841	-
chr01.1321	77	59	72	12	18	28	3.4485e-05	0.000124948	0.26571	-1.91207	leucine-rich repeat-containing protein 28-like
chr10.402	398	288	272	64	103	104	1.25489040010729e-9	8.88170001629335e-9	0.265135	-1.9152	isovaleryl-CoA dehydrogenase, mitochondrial-like
chr13.170	2357	3408	3960	695	1415	658	4.24987340617901e-11	3.54750883179905e-10	0.264972	-1.91609	serine/threonine-protein kinase polo
chr12.520	123	122	156	33	43	36	8.66574714285124e-14	9.61054208996738e-13	0.264902	-1.91647	BTB/POZ domain-containing protein 3-like
chr10.145	447	423	512	125	127	132	1.27674335160031e-34	5.58447541989976e-33	0.264286	-1.91983	cuticular protein
chr07.0383	299	224	227	56	91	65	6.02995818429343e-12	5.57376100974207e-11	0.263925	-1.9218	regulator of nonsense transcripts 2-like
chr07.0823	1858	2579	3145	571	1057	513	1.63415222637939e-12	1.59691283248066e-11	0.263921	-1.92182	kinesin-like protein KIF11-B
chr01.0692	195	248	251	60	75	59	1.58736031699354e-17	2.48323105383754e-16	0.263886	-1.92202	non-structural maintenance of chromosomes element 3 homolog
chr02.0250	37	32	33	7	16	6	0.000690692	0.00191402	0.263306	-1.92519	LOW QUALITY PROTEIN: transcription factor SOX-2-like
chr06.0850	494	443	488	143	152	103	5.32472828863935e-25	1.37649890865889e-23	0.263219	-1.92567	triokinase/FMN cyclase-like
chr05.0096	334	278	301	40	87	126	7.893e-06	3.22533e-05	0.262881	-1.92752	tektin-2
chr10.221	225	172	204	20	71	77	0.000113835	0.000372134	0.262758	-1.9282	armadillo repeat-containing protein 2-like, partial
chr03.1212	776	667	652	155	241	192	5.01142131066753e-21	1.00366102622984e-19	0.26269	-1.92856	D-arabinitol dehydrogenase 1-like, partial
chr06.0176	336	436	464	79	155	112	2.53082977681881e-13	2.69733173582005e-12	0.262688	-1.92858	origin recognition complex subunit 3
chrX.1117	27	40	37	14	12	3	0.00371911	0.0086234	0.261446	-1.93541	Uncharacterized protein FWK35_00036115
chr01.1516	252	221	261	43	87	74	9.13586940656221e-12	8.31120898176021e-11	0.261436	-1.93547	dynein heavy chain 3, axonemal
chr09.200	83	81	116	37	20	19	4.29252e-06	1.83273e-05	0.261311	-1.93616	G-protein coupled receptor Mth2-like isoform X2
chr02.0597	308	417	441	90	141	93	1.70706624028084e-16	2.44329441589934e-15	0.261209	-1.93672	DNA replication complex GINS protein SLD5-like isoform X1
chrX.0492	554	673	821	189	233	144	1.01713231249075e-21	2.18943736950518e-20	0.2612	-1.93677	LOW QUALITY PROTEIN: protein zwilch homolog; uncharacterized protein LOC111045227
chr09.250	97	76	76	24	25	20	5.92440511787867e-8	3.35665129347167e-7	0.260772	-1.93914	HEAT repeat-containing protein 6
chr01.1092	64	47	65	8	25	16	8.52386e-05	0.00028706	0.260356	-1.94144	piggyBac transposable element-derived protein 4-like
chr02.1409	316	209	200	83	42	72	3.09479e-06	1.35474e-05	0.259771	-1.94469	MFS-type transporter SLC18B1-like
chr04.1314	179	144	166	12	50	72	0.00127597	0.00331104	0.259524	-1.94606	hypothetical protein LSTR_LSTR002982
chr02.0949	265	228	275	17	107	90	0.000848486	0.00230629	0.25951	-1.94614	uncharacterized protein LOC111058672 isoform X1; hypothetical protein LSTR_LSTR002739
chr06.0059	258	287	320	89	87	61	2.52541846743712e-19	4.56453734569006e-18	0.259355	-1.947	-
chr08.770	3982	3068	3460	970	974	934	3.33006592305457e-37	1.64028247155864e-35	0.259319	-1.9472	glycerol-3-phosphate dehydrogenase
chr01.0912	1021	906	933	70	268	440	0.000472083	0.00136278	0.258255	-1.95313	glutamate dehydrogenase, mitochondrial-like
chr06.0640	215	177	175	46	62	47	8.94225928636481e-14	9.89712604214567e-13	0.256375	-1.96367	uncharacterized protein LOC111045514 isoform X1
chr08.490	89	62	57	5	31	22	0.00288472	0.00686345	0.256183	-1.96475	H(+)/Cl(-) exchange transporter 7-like isoform X1
chr06.1090	52	50	29	16	12	8	0.000667851	0.00185731	0.256126	-1.96507	uncharacterized protein LOC111613288
chr02.1452	663	868	961	202	296	181	2.94533440089454e-21	6.0426325841992e-20	0.256125	-1.96508	WD repeat and HMG-box DNA-binding protein 1
chr10.359	2994	2168	2006	514	708	734	3.09237325819091e-15	3.95961376795288e-14	0.256115	-1.96513	MD-2-related lipid-recognition protein-like
chr02.1080	66	60	61	16	11	23	2.58292e-05	9.54521e-05	0.256038	-1.96557	cytochrome b5-like isoform X1
chr02.0338	10553	8043	8745	2183	2841	2413	2.01865711032262e-36	9.68158574621837e-35	0.255733	-1.96729	asparagine synthetase
chr08.880	132	95	93	24	32	31	4.2606851108455e-8	2.47342008981931e-7	0.255452	-1.96888	-
chr10.610	2268	2046	2064	698	302	682	7.93113911242787e-8	4.42484725481626e-7	0.255312	-1.96966	sialin isoform X2; vesicular glutamate transporter 1-like
chr01.0788	262	184	248	11	74	102	0.00405078	0.00932532	0.255243	-1.97006	probable malate dehydrogenase, mitochondrial
chr13.194	141	87	126	9	57	32	0.0012926	0.00334864	0.255205	-1.97027	uncharacterized protein LOC111044037
chr06.0609	228	171	181	44	48	64	3.18094380152694e-10	2.43412319592002e-9	0.255147	-1.9706	adenylate kinase 8 isoform X1
chr01.1521	266	282	228	54	88	70	3.70463969941092e-13	3.89147311364634e-12	0.254946	-1.97174	fidgetin-like protein 1
chr08.796	116	85	89	17	35	27	4.14879564221698e-7	2.08201e-06	0.25449	-1.97432	kinesin-like protein KIF19
chr09.787	365	313	360	103	81	93	6.12259782339219e-19	1.0712097151807e-17	0.254282	-1.9755	cytochrome P450 CYP6FL4
chr06.0608	225	176	177	43	48	64	3.53955356482469e-10	2.68226044569355e-9	0.254111	-1.97647	adenylate kinase 8 isoform X1
chr04.1013	291	360	377	80	106	90	1.6351367889708e-23	3.78818237021095e-22	0.253734	-1.97861	LOW QUALITY PROTEIN: ribonuclease H2 subunit A
chr07.0757	827	1193	1386	237	431	253	2.08861010238976e-14	2.47174799454892e-13	0.253628	-1.97921	kinetochore protein NDC80 homolog
chr09.780	716	747	901	151	274	211	3.66962878123247e-22	8.07392167460302e-21	0.253382	-1.98061	uncharacterized protein LOC111052147 isoform X2
chr06.0101	145	130	130	30	42	37	1.91149759604994e-12	1.84975453210673e-11	0.253257	-1.98132	paired mesoderm homeobox protein 2-like
chr01.1629	51	48	75	18	15	13	2.0884e-06	9.40554e-06	0.253171	-1.98182	protein jim lovell isoform X6
chr02.1704	1448	1236	1162	238	413	387	1.02174637746387e-15	1.3692152742117e-14	0.252698	-1.98452	D-3-phosphoglycerate dehydrogenase-like
chr04.1190	819	1255	1540	231	499	247	5.81621107611984e-10	4.30896125456439e-9	0.252525	-1.9855	chromosome-associated kinesin KIF4
chr04.0576	4695	3978	4760	1181	1427	989	1.34586637242878e-56	1.33791352568261e-54	0.2522	-1.98736	-
chr01.1141	256	196	223	17	68	95	0.00059932	0.00168256	0.252096	-1.98795	armadillo repeat-containing protein 4-like
chr04.1378	201	254	260	28	100	66	4.09623e-06	1.7545e-05	0.251937	-1.98887	DNA repair protein RAD51 homolog 1-like
chr02.0236	889	1226	1607	294	481	223	5.88386154744463e-12	5.45254457807687e-11	0.251679	-1.99035	DNA (cytosine-5)-methyltransferase PliMCI-like
chr08.307	514	424	497	28	151	203	0.00101605	0.00270659	0.251573	-1.99095	-
chr02.1650	628	457	639	23	183	251	0.00361918	0.00841321	0.251398	-1.99195	transmembrane protein 69-like; hypothetical protein LSTR_LSTR006829
chr01.1334	1119	903	897	46	301	432	0.00195543	0.004841	0.251255	-1.99278	uncharacterized protein LOC111045550
chr12.081	179	153	187	26	55	57	1.19035998120369e-8	7.51535011227615e-8	0.251233	-1.9929	leucine-rich repeat-containing protein 45-like, partial
chr01.1452	2356	1911	1885	607	573	460	2.40010481599106e-25	6.30892936607266e-24	0.251042	-1.994	putative nucleotidyltransferase FAM46C isoform X1; protein FAM46C
chr06.0671	189	134	174	17	82	37	0.000168579	0.000532292	0.250975	-1.99438	uveal autoantigen with coiled-coil domains and ankyrin repeats protein-like
chr02.0770	257	212	260	19	111	68	0.000256413	0.000782595	0.250606	-1.99651	clathrin heavy chain-like
chrY.109	23	25	28	7	6	7	0.000502785	0.00144228	0.250521	-1.99699	-
chr06.0068	463	571	771	123	218	138	1.9718898438014e-15	2.57003759737406e-14	0.250435	-1.99749	E3 ubiquitin-protein ligase RBBP6-like; hypothetical protein LSTR_LSTR001747
chr08.872	94	79	106	10	32	32	3.94275e-05	0.000141578	0.250387	-1.99777	anionic trypsin-2-like isoform X1
chr11.564	438	452	372	108	149	83	9.09662215499797e-15	1.12017526199215e-13	0.250292	-1.99831	alpha-tocopherol transfer protein-like
scaffold.46	49	41	42	13	12	10	1.14885e-05	4.56094e-05	0.250262	-1.99849	-
chr01.1957	19	28	25	7	6	6	0.00106334	0.00281541	0.250047	-1.99973	probable G-protein coupled receptor CG31760 isoform X1
chr02.0324	1423	1910	2143	316	699	448	1.30467086422706e-13	1.43095044135635e-12	0.249785	-2.00124	-
chr07.0632	35	42	34	9	16	5	0.000492208	0.00141527	0.249632	-2.00212	-
chr02.1878	262	343	498	89	129	72	1.08529438094714e-11	9.79182677859489e-11	0.249147	-2.00493	serine/threonine-protein kinase PLK4
chr06.0217	2426	1985	1828	418	649	592	3.14342045696885e-19	5.63496765523842e-18	0.248833	-2.00675	uncharacterized protein LOC111051654
chr05.1149	184	126	110	34	45	33	4.90741889339996e-8	2.82137884328752e-7	0.248506	-2.00865	LOW QUALITY PROTEIN: uncharacterized protein K02A2.6-like
chr06.0846	64	61	84	8	25	22	3.40072e-05	0.000123462	0.248468	-2.00887	triokinase/FMN cyclase-like
chr05.0440	508	376	422	25	135	184	0.0011586	0.00303821	0.248331	-2.00966	Tektin-3
chr01.0330	385	376	354	14	135	148	0.00397206	0.00915567	0.248324	-2.00971	coiled-coil domain-containing protein 13-like
chr08.671	424	393	351	22	122	165	0.00131111	0.00339097	0.248311	-2.00978	hypothetical protein LSTR_LSTR003234
chr11.366	949	1337	1646	248	524	272	9.4992187906604e-12	8.62024543368228e-11	0.248179	-2.01055	cyclin-dependent kinase 1-like isoform X2
chr03.0478	63	49	80	18	19	13	4.87558776286561e-7	2.4157e-06	0.247938	-2.01195	uncharacterized protein LOC111048857; hypothetical protein LSTR_LSTR013071
chr02.1437	324	393	403	109	92	91	2.24594196200971e-21	4.66022302743381e-20	0.247863	-2.01238	arylsulfatase B isoform X2
chr01.1515	413	328	366	35	102	152	6.5786e-05	0.000226716	0.247598	-2.01393	uncharacterized protein LOC111046912 isoform X1; hypothetical protein LSTR_LSTR004571
chr07.0104	897	738	804	97	245	297	3.76212477292464e-7	1.90546e-06	0.247136	-2.01662	sugar transporter 3
chr05.0039	233	232	207	44	61	71	2.6950439386823e-12	2.55818623867109e-11	0.246981	-2.01753	L-2-hydroxyglutarate dehydrogenase, mitochondrial-like
chr01.1519	104	115	157	27	42	29	3.18085919547739e-11	2.67971458417144e-10	0.246959	-2.01766	fidgetin-like protein 1
chr13.409	2844	2917	3389	525	533	1271	1.64129785849589e-7	8.76775382640576e-7	0.246905	-2.01797	cytochrome P450 4C1-like
chr03.1326	37	28	37	3	15	9	0.00183393	0.0045702	0.246299	-2.02151	glucosylceramidase-like
chr05.1108	36	19	45	5	13	8	0.00137187	0.00353641	0.246222	-2.02197	piggyBac transposable element-derived protein 3-like
chr13.335	41	26	29	10	8	7	0.000370927	0.00109093	0.245999	-2.02328	pair-rule protein odd-paired-like; zinc finger protein ZIC 4
chr08.090	561	469	485	21	173	204	0.00252724	0.00608842	0.245894	-2.02389	hypothetical protein LSTR_LSTR005378; centrosomal protein of 112 kDa-like isoform X1
chr05.1264	222	144	171	34	55	51	6.55987875828039e-10	4.82135158806989e-9	0.245242	-2.02772	D-aspartate oxidase-like
chr01.1255	336	275	272	78	80	71	2.87859017071509e-18	4.78379688704703e-17	0.24439	-2.03275	methylcrotonoyl-CoA carboxylase subunit alpha, mitochondrial isoform X1
chr04.1017	2451	2765	3212	659	762	744	6.19697164114405e-65	7.78895228688623e-63	0.244266	-2.03347	DNA replication licensing factor Mcm5
chr07.0342	263	258	347	58	103	64	6.77237763422072e-17	1.01169329822683e-15	0.244207	-2.03382	serine/threonine-protein kinase Nek2-like
chr01.1820	165	234	290	41	89	49	6.2187764577986e-9	4.05499824484363e-8	0.243693	-2.03686	cell division control protein 45 homolog
chr11.521	472	417	383	107	106	115	1.74643919055731e-19	3.19887982391024e-18	0.243526	-2.03785	-
chr04.0482	27	32	35	8	7	9	0.00012739	0.000412133	0.24334	-2.03896	uncharacterized protein LOC115878653
chr12.046	3084	2354	2659	697	856	549	1.61697277914378e-29	5.56025073582933e-28	0.243299	-2.0392	nose resistant to fluoxetine protein 6-like; hypothetical protein LSTR_LSTR013095
chrX.0737	2276	1406	1396	422	437	451	1.41788031348504e-14	1.71510190574766e-13	0.242934	-2.04137	PREDICTED: dihydropyrimidine dehydrogenase
chr14.135	363	241	238	74	49	91	1.78530871041573e-7	9.49069068954597e-7	0.24291	-2.0415	rho guanine nucleotide exchange factor 26-like; hypothetical protein LSTR_LSTR008555
chr14.172	130	115	73	19	40	25	7.58259e-06	3.10429e-05	0.242755	-2.04243	sugar transporter
chr02.0144	240	224	264	96	31	55	1.06091e-05	4.24442e-05	0.242674	-2.04291	proton-coupled amino acid transporter-like protein pathetic
chr01.2235	2663	2490	2552	615	837	545	1.13414720947709e-42	7.08679984893255e-41	0.242533	-2.04375	protein scarlet
chr05.0962	459	424	517	33	126	197	0.000285724	0.000861664	0.242452	-2.04423	coiled-coil domain-containing protein 113-like isoform X3
chr01.0873	9977	7512	7947	1921	2418	2208	1.36112286400387e-33	5.68086966331388e-32	0.242232	-2.04554	lipoyltransferase 1, mitochondrial
chr01.0080	6234	4917	4940	1074	1633	1445	3.68433180119574e-25	9.56963616296328e-24	0.241839	-2.04788	uncharacterized family 31 glucosidase KIAA1161-like
chr10.309	200	171	169	16	56	67	8.78822e-05	0.000295326	0.241683	-2.04881	cilia- and flagella-associated protein 61-like, partial
chr13.478	3108	2932	3216	1191	290	806	1.50905e-05	5.85783e-05	0.24157	-2.04948	protein takeout-like isoform X2
chr08.689	75	49	62	10	23	15	8.79667e-06	3.57191e-05	0.241214	-2.05162	zinc finger protein 605-like isoform X2
chr14.320	36	39	27	7	7	12	0.000488424	0.0014055	0.240758	-2.05434	CD63 antigen-like
chr02.1501	182	147	155	10	59	56	0.000706035	0.00195159	0.24045	-2.05619	protein CASC1-like
chr04.0583	143	87	107	8	34	44	0.00101881	0.00271328	0.240424	-2.05635	PREDICTED: peptidyl-prolyl cis-trans isomerase-like 6
chr02.1037	243	272	328	49	110	58	2.96039876530625e-11	2.50751049563314e-10	0.24034	-2.05685	sister chromatid cohesion protein DCC1-like
chr13.542	244	228	188	15	64	90	0.000665794	0.00185301	0.240328	-2.05693	uncharacterized protein LOC111058750; ropporin-1-like protein
chr02.0444	533	620	832	137	225	142	3.48556755818309e-20	6.65177683223946e-19	0.239687	-2.06078	DNA primase large subunit
chr03.0164	375	410	460	89	136	92	4.62085441398219e-28	1.4646099425187e-26	0.239665	-2.06091	cytochrome P450 CYP4C77
chr03.0362	4152	3347	3097	785	982	935	9.32849223193755e-27	2.72018833483299e-25	0.239474	-2.06206	LOW QUALITY PROTEIN: uncharacterized protein LOC111058927
chr02.0137	26	26	17	3	10	5	0.00414858	0.00950444	0.239259	-2.06335	MOB kinase activator-like 2 isoform X2; hypothetical protein LSTR_LSTR004730
chr01.1012	335	201	280	12	87	108	0.0026363	0.00633581	0.239062	-2.06454	-
chr13.391	1626	1842	1888	455	503	398	2.55989880014188e-66	3.33243968804184e-64	0.239055	-2.06459	protein takeout-like
chr03.0525	394	323	410	52	130	105	3.22598996603006e-10	2.46342180716053e-9	0.238906	-2.06548	dynein heavy chain 10, axonemal-like, partial
chr08.765	115	106	102	25	31	26	1.52539245501182e-11	1.35390961814563e-10	0.238847	-2.06584	synaptic vesicle glycoprotein 2B-like
chr01.1857	425	528	522	109	162	104	1.24119227723964e-23	2.88775267055649e-22	0.238389	-2.06861	origin recognition complex subunit 2-like
chr12.390	2940	2442	2643	740	648	628	3.36314893775725e-36	1.57837054224788e-34	0.238302	-2.06914	ETS homologous factor-like isoform X2
chr08.157	2945	2046	2360	633	616	596	1.32196789026666e-27	4.09510449860225e-26	0.237646	-2.07311	adenylosuccinate lyase isoform X1
chrX.1969	23757	17774	19659	4917	5732	4775	1.26699642119722e-43	8.14976815634797e-42	0.237328	-2.07505	PREDICTED: acetyl-CoA carboxylase isoform X3
chr11.209	6429	5273	6480	1460	1979	1160	2.34994267282895e-34	1.01167807588128e-32	0.237073	-2.0766	alpha-tocopherol transfer protein-like isoform X1; uncharacterized protein LOC111060385
chr01.0860	214	133	134	31	50	41	1.98827575828403e-8	1.21462544228133e-7	0.236831	-2.07807	alpha-1-macroglobulin-like
chr08.596	397	356	406	16	94	177	0.00300088	0.00710734	0.23662	-2.07935	pyruvate dehydrogenase E1 component subunit alpha, mitochondrial-like
chr12.467	154	156	140	25	42	46	4.98957972911736e-10	3.71669307478872e-9	0.236271	-2.08149	sodium/hydrogen exchanger 10-like
chr13.510	420	307	347	80	68	117	2.15647117176208e-10	1.67122694990917e-9	0.236213	-2.08184	hydroxyacid oxidase 1
chr07.0226	187	144	137	22	57	40	1.91527583848983e-7	1.01422e-06	0.235735	-2.08476	pyruvate kinase-like
chr13.261	765	705	752	206	215	135	5.67693099127451e-26	1.57157570606549e-24	0.235387	-2.08689	protein takeout-like isoform X2
chr04.1024	70	94	77	23	19	18	5.4336435721816e-8	3.09624244199092e-7	0.235183	-2.08814	dual 3&apos;,5&apos;-cyclic-AMP and -GMP phosphodiesterase 11A-like
chr01.0325	75811	46376	48899	13769	14069	14788	2.1842581240963e-18	3.66894970614333e-17	0.235146	-2.08837	ATP-citrate synthase-like isoform X2
chr10.310	174	158	162	12	47	64	0.000284144	0.000857373	0.23497	-2.08945	radial spoke head protein 3 homolog B-like
chr06.0039	1741	2449	2600	451	748	500	5.68650632337188e-23	1.27946392275867e-21	0.234831	-2.09031	PREDICTED: DNA replication licensing factor Mcm2
chr08.651	1536	1223	996	243	395	311	2.33356918352899e-15	3.0127011832219e-14	0.234726	-2.09095	uncharacterized protein LOC111061520; hypothetical protein LSTR_LSTR013071
chr03.1532	1436	1219	1065	280	333	317	3.70964561360987e-24	8.97455194354512e-23	0.234693	-2.09115	tolloid-like protein 1
chr02.1287	95	69	79	4	28	29	0.00232673	0.00566403	0.234604	-2.0917	uncharacterized protein LOC111044186; hypothetical protein LSTR_LSTR009581
chr04.0988	369	441	486	77	153	94	3.32102136139998e-16	4.61440515716757e-15	0.233923	-2.09589	condensin complex subunit 3-like
chr08.088	242	264	226	85	32	61	1.65561e-06	7.54968e-06	0.233913	-2.09595	uncharacterized protein LOC111050473; hypothetical protein LSTR_LSTR002536
chr01.1826	231	122	173	43	54	34	5.33151969852127e-9	3.52054154005617e-8	0.233909	-2.09598	lysocardiolipin acyltransferase 1-like isoform X1
chr05.0363	239	271	302	44	98	61	1.01762530403193e-12	1.01809082338419e-11	0.233752	-2.09695	-
chr01.0496	41	31	27	8	13	4	0.000771266	0.00211479	0.232946	-2.10193	Y+L amino acid transporter 2
chr07.0460	624	566	492	117	142	157	1.23254844105767e-18	2.10592456296338e-17	0.232918	-2.10211	-
chr05.0448	27	26	29	7	5	8	0.000296268	0.00089027	0.232863	-2.10245	uncharacterized protein LOC111059891 isoform X2
chr08.882	87	54	51	7	13	27	0.0011464	0.00300983	0.232393	-2.10536	probable cytochrome P450 CYP44
chr02.0339	846	717	804	148	255	184	6.77472140661557e-26	1.84282533784431e-24	0.232298	-2.10595	-
chr01.0403	475	399	475	24	137	171	0.0005103	0.00146	0.232132	-2.10698	putative carbonic anhydrase 5, partial
chr05.0215	296	180	258	9	79	93	0.00329806	0.00772822	0.232101	-2.10717	uncharacterized protein LOC111056966
chr13.209	65	111	119	16	37	20	2.50821e-06	1.11629e-05	0.231507	-2.11087	protein aurora borealis isoform X1; uncharacterized protein LOC111050709
chr08.502	187	150	145	6	56	58	0.00330519	0.0077408	0.231402	-2.11153	dentin sialophosphoprotein-like
chr02.0430	14544	9907	10864	3400	2121	3002	3.11331740099091e-14	3.60255299257519e-13	0.231012	-2.11396	6-phosphogluconate dehydrogenase, decarboxylating isoform X1
chr02.1888	431	564	732	111	200	113	9.23177698657968e-15	1.13553972270246e-13	0.230971	-2.11421	protein nessun dorma
chr08.129	1021	769	1045	232	191	259	1.36543222846641e-20	2.65204288068921e-19	0.230918	-2.11455	-
chr07.0901	59471	47484	47850	8619	16229	13412	1.04024471020717e-19	1.9411392331255e-18	0.230656	-2.11618	apolipophorins
chr05.0124	1617	1388	1262	263	434	356	2.65118510429851e-21	5.46994511613287e-20	0.230293	-2.11845	putative phospholipase B-like 2
chr09.225	124	111	117	15	34	37	1.64895146781151e-7	8.80433803736271e-7	0.23011	-2.1196	-
chr09.028	2260	3019	3547	629	954	573	6.9087694562872e-25	1.77758574128237e-23	0.229723	-2.12203	LOW QUALITY PROTEIN: DNA replication licensing factor Mcm6-like
chr05.0358	521	457	483	92	144	120	6.00823696585341e-26	1.65909270761634e-24	0.228961	-2.12682	extracellular tyrosine-protein kinase PKDCC-like
chr05.0313	24	29	34	6	8	7	0.000117509	0.000383341	0.228937	-2.12697	dorsal root ganglia homeobox protein
chr04.1366	389	382	407	125	89	70	4.15755796829086e-15	5.26800653340215e-14	0.228917	-2.12711	uncharacterized protein LOC111049459; PREDICTED: mucin-5AC
chr06.1028	1518	1292	1416	382	374	268	3.06985159045743e-33	1.25256817692731e-31	0.228522	-2.1296	-
chr02.1226	826	663	558	143	151	201	2.32318129348019e-13	2.49548010257425e-12	0.22842	-2.13024	venom serine carboxypeptidase-like
chr09.201	355	275	312	11	85	131	0.00314587	0.00739151	0.228136	-2.13203	-
chr01.1136	118	88	119	8	37	34	0.000139862	0.000448895	0.228062	-2.1325	uncharacterized protein LOC111055668 isoform X1
chr08.151	947	1171	908	173	207	346	2.75014412152865e-10	2.1163142835268e-9	0.228041	-2.13263	uncharacterized protein LOC111050458; hypothetical protein LSTR_LSTR003275
chr01.2041	133	75	101	12	33	30	1.17624e-05	4.65515e-05	0.227551	-2.13574	uncharacterized protein LOC111054391; hypothetical protein LSTR_LSTR008432
chr05.0023	64	70	64	8	20	20	4.95737e-06	2.09868e-05	0.227459	-2.13632	-
chr08.806	270	169	202	7	71	78	0.00391368	0.0090287	0.227255	-2.13762	tektin-4
chr06.0310	53	50	56	4	22	13	0.000405793	0.0011855	0.227184	-2.13807	-
chr03.1467	769	529	576	26	160	263	0.00160706	0.00406412	0.226795	-2.14054	-
chr01.1095	7845	5846	6285	2340	1135	1251	1.2880669162912e-10	1.02362003849159e-9	0.22652	-2.14229	mid1-interacting protein 1-B isoform X2
chr10.480	378	331	376	22	96	141	0.000270693	0.000820806	0.226351	-2.14337	-
chr06.0354	13800	14487	12978	2748	4122	3125	1.03076151955608e-41	6.09263633315983e-40	0.22622	-2.1442	uncharacterized protein LOC111064640 isoform X1
chr03.1024	137	107	98	11	36	36	2.77991e-05	0.000102076	0.226217	-2.14422	CDK5 regulatory subunit-associated protein 2-like isoform X2
chr04.1493	121	140	117	12	43	37	1.15417e-05	4.57608e-05	0.226202	-2.14432	cilia- and flagella-associated protein 157; PREDICTED: uncharacterized protein C9orf117 homolog
chr04.0341	869	1088	1311	203	371	213	2.6097376770286e-19	4.70915536275706e-18	0.225769	-2.14708	claspin-like isoform X2
chr01.0964	1390	1107	1291	88	336	477	3.94372e-05	0.000141578	0.225339	-2.14983	-
chr01.1327	1469	1168	1193	264	367	288	2.10423710305234e-31	7.82647371492425e-30	0.224842	-2.15302	myosin light chain 5-like
chr12.326	772	623	700	52	196	251	2.49591e-05	9.2424e-05	0.224695	-2.15396	aldose 1-epimerase-like
chr08.775	99	89	80	5	25	34	0.00113876	0.00299263	0.224257	-2.15678	-
chr08.173	913	792	845	44	280	287	0.000207567	0.000644448	0.223676	-2.16052	-
chr02.0509	120	111	134	22	31	33	3.81369798849864e-13	3.98688217057673e-12	0.223492	-2.16171	aquaporin AQPcic-like
chr11.481	20	37	38	6	5	11	0.00103708	0.00275456	0.223091	-2.1643	uncharacterized protein LOC111051286
chr03.1682	6107	5660	6569	1389	1835	1133	1.06394452278534e-51	9.16081366665963e-50	0.22301	-2.16482	-
chr04.1056	349	344	415	85	100	76	6.88741705200049e-39	3.56937940585902e-37	0.223003	-2.16487	uncharacterized protein LOC111046813
chr06.0722	608	539	472	115	160	111	2.14335394794771e-21	4.45581281764414e-20	0.222337	-2.16918	facilitated trehalose transporter Tret1-like
chr13.309	945	1289	1577	219	409	272	3.67314800725993e-18	6.04841786747753e-17	0.222298	-2.16943	DNA polymerase alpha catalytic subunit
chr01.0880	493	353	439	16	114	171	0.0017506	0.00438553	0.221994	-2.17141	uncharacterized protein LOC111053117 isoform X1
chr01.1507	667	582	678	55	169	227	4.03693e-06	1.73045e-05	0.22182	-2.17254	-
chr04.0219	233	172	253	45	62	47	2.24519386882728e-18	3.76552069871569e-17	0.22166	-2.17358	uncharacterized protein LOC111044178; hypothetical protein LSTR_LSTR003352
chr02.0394	150	118	124	10	42	41	6.21993e-05	0.000215237	0.221489	-2.17469	V-type proton ATPase 21 kDa proteolipid subunit-like
chr01.1019	83	118	63	15	25	23	4.20723e-06	1.80063e-05	0.221369	-2.17548	-
chr05.0814	8692	9990	11239	2257	2880	1894	6.51977127725483e-57	6.60126841822051e-55	0.221264	-2.17616	LOW QUALITY PROTEIN: ribonucleoside-diphosphate reductase subunit M2 B-like
chr06.0025	628	402	395	85	139	114	2.08802773612232e-12	2.01168134753283e-11	0.221163	-2.17682	hypothetical protein LSTR_LSTR011812
chr02.1925	551	563	619	129	160	117	7.24310116447005e-52	6.3362648986784e-50	0.22105	-2.17755	thiamine transporter 2-like
chr01.0375	231	153	184	33	58	43	8.94409297428971e-12	8.1435184574403e-11	0.221032	-2.17767	gamma-glutamyl hydrolase-like
chr08.063	131	113	172	32	41	24	6.24392720688602e-13	6.39300973851111e-12	0.221022	-2.17774	mitochondrial dicarboxylate carrier
chr05.1050	234	173	213	10	72	65	0.00061139	0.00171364	0.220928	-2.17835	putative inorganic phosphate cotransporter isoform X2
chr03.0308	453	328	393	20	120	136	0.000365256	0.00107512	0.220576	-2.18065	unconventional myosin-XIX-like isoform X1
chr06.0980	644	689	687	26	143	296	0.00167531	0.00421624	0.220202	-2.1831	-
chr01.1888	283	252	274	13	99	80	0.00044349	0.00129012	0.21991	-2.18502	-
chr07.0380	189	143	191	11	53	58	0.000156417	0.000497214	0.21979	-2.18581	-
chr03.0163	165	94	105	27	30	28	2.31692560433659e-8	1.40285611757589e-7	0.219752	-2.18605	-
chr10.661	44	67	78	11	20	13	1.33023e-06	6.15056e-06	0.219751	-2.18606	zinc transporter ZIP14-like
chr09.897	44	43	46	12	12	7	2.76402e-06	1.2207e-05	0.219739	-2.18614	putative inorganic phosphate cotransporter
chr01.1113	2654	3446	4093	619	1083	682	1.68485833006157e-24	4.18725587255075e-23	0.219662	-2.18664	zygotic DNA replication licensing factor mcm3
chr01.0060	32	31	53	9	14	4	0.000250363	0.00076601	0.219581	-2.18717	actin-related protein 5
chr06.1157	135	122	142	5	41	47	0.00181465	0.00452938	0.219087	-2.19043	coiled-coil domain-containing protein 63-like
chr01.0189	351	266	326	39	89	91	8.58024802628058e-10	6.20125658740107e-9	0.218844	-2.19202	hydrocephalus-inducing protein homolog, partial
chr06.0269	313	220	305	8	88	99	0.0030505	0.00719836	0.218806	-2.19228	solute carrier family 22 member 21-like isoform X2; organic cation transporter protein isoform X2
chr04.1450	453	544	644	139	113	123	3.19988094502734e-25	8.37098041480238e-24	0.218684	-2.19308	unnamed protein product
chr06.0140	679	497	667	18	155	250	0.0026473	0.00635944	0.218594	-2.19368	cAMP and cAMP-inhibited cGMP 3&apos;,5&apos;-cyclic phosphodiesterase 10A-like
chr06.0384	294	187	211	34	100	32	5.14956e-06	2.17499e-05	0.218483	-2.19441	kynurenine--oxoglutarate transaminase 3-like
chr10.415	694	481	643	15	175	230	0.00342833	0.00800449	0.218109	-2.19688	-
chr01.1853	2651	2259	2688	545	695	515	2.54587576826611e-80	4.63985858766499e-78	0.217708	-2.19953	uncharacterized protein LOC111060006
chr07.0991	27	44	40	14	4	7	0.0011545	0.00302962	0.217051	-2.2039	-
chr03.0227	425	320	372	14	119	126	0.00104894	0.00278415	0.216691	-2.20629	peroxiredoxin-2C-like
chr05.1003	184	114	183	13	38	58	8.1334e-05	0.000274672	0.216665	-2.20646	cilia- and flagella-associated protein 70-like
chrX.1022	25	27	37	9	5	6	0.000186939	0.000585725	0.215943	-2.21128	unnamed protein product; hypothetical protein GE061_04015
chr08.033	66	276	134	62	14	31	0.00336516	0.00787123	0.21579	-2.2123	-
[truncated: 589 more rows]
