# Supplementary material for: Neofunctionalization of a second insulin receptor gene in the wing-dimorphic planthopper, Nilaparvata lugens
Source: PLoS Genet. 2021 Jun 28;17(6):e1009653. doi: 10.1371/journal.pgen.1009653 (PMC8270448; doi:10.1371/journal.pgen.1009653)
Supplement: S12 Table — (XLSX) [file pgen.1009653.s017.xlsx]

## Sheet: Sheet1
S12 Table. GO terms of up-regulated DEGs between InR2_48h_T3W and WT_48h_T3W.
GO_ID	GO term	Ontology	DEGs number	Background number	P value	FDR	Gene ID
GO:0005576	extracellular region	Cellular component	65	374	4.23725e-14	1.72456e-11	chr01.0161;chr01.0758;chr01.0806;chr01.0914;chr01.0937;chr01.1015;chr01.1324;chr01.1400;chr01.1576;chr02.0020;chr02.0665;chr02.0690;chr02.0761;chr02.1002;chr02.1400;chr02.1610;chr02.1821;chr02.1860;chr03.0169;chr03.0320;chr03.0401;chr03.0772;chr03.0840;chr03.1435;chr04.0056;chr04.0373;chr04.0855;chr05.1002;chr05.1083;chr05.1342;chr06.0010;chr06.0019;chr06.0245;chr06.0623;chr06.0945;chr06.0976;chr…
GO:0044421	extracellular region part	Cellular component	50	274	8.60916e-12	1.75196e-09	chr01.0161;chr01.0806;chr01.0914;chr01.0937;chr01.1015;chr01.1400;chr01.1576;chr02.0020;chr02.0665;chr02.0690;chr02.0761;chr02.1002;chr02.1400;chr02.1821;chr02.1860;chr03.0169;chr03.0401;chr03.1435;chr04.0373;chr04.0855;chr05.1002;chr05.1342;chr06.0010;chr06.0019;chr06.0245;chr06.0623;chr06.0945;chr06.0976;chr07.0709;chr07.0926;chr08.021;chr08.871;chr09.134;chr09.337;chr09.719;chr09.755;chr10.144…
GO:0071944	cell periphery	Cellular component	109	952	1.99378e-10	2.70489e-08	chr01.0211;chr01.0312;chr01.0383;chr01.0521;chr01.0522;chr01.0524;chr01.0554;chr01.0936;chr01.0937;chr01.1400;chr01.1578;chr01.1579;chr01.1645;chr01.1804;chr01.1805;chr01.1807;chr01.1808;chr01.1810;chr01.1811;chr01.1813;chr01.1841;chr01.2028;chr01.2130;chr01.2133;chr01.2134;chr01.2139;chr01.2163;chr01.2243;chr02.0018;chr02.0039;chr02.0146;chr02.0315;chr02.0665;chr02.0780;chr02.1085;chr02.1086;chr…
GO:0031224	intrinsic component of membrane	Cellular component	88	754	8.65343e-09	8.80487e-07	chr01.0129;chr01.0207;chr01.0312;chr01.0314;chr01.0383;chr01.0521;chr01.0522;chr01.0524;chr01.0936;chr01.1578;chr01.1579;chr01.1645;chr01.1804;chr01.1805;chr01.1807;chr01.1808;chr01.1810;chr01.1811;chr01.1813;chr01.1841;chr01.2028;chr01.2130;chr01.2133;chr01.2134;chr01.2139;chr01.2163;chr01.2243;chr02.0018;chr02.0315;chr02.0734;chr02.0772;chr02.0780;chr02.1134;chr03.0688;chr03.0826;chr03.0840;chr…
GO:0005886	plasma membrane	Cellular component	96	862	1.72129e-08	1.40113e-06	chr01.0211;chr01.0312;chr01.0383;chr01.0521;chr01.0522;chr01.0524;chr01.0554;chr01.0936;chr01.0937;chr01.1578;chr01.1579;chr01.1645;chr01.1804;chr01.1805;chr01.1807;chr01.1808;chr01.1810;chr01.1811;chr01.1813;chr01.1841;chr01.2028;chr01.2130;chr01.2133;chr01.2134;chr01.2139;chr01.2163;chr01.2243;chr02.0018;chr02.0039;chr02.0146;chr02.0315;chr02.1188;chr03.0314;chr03.0688;chr03.0826;chr03.0960;chr…
GO:0016021	integral component of membrane	Cellular component	85	739	3.42625e-08	2.32414e-06	chr01.0129;chr01.0207;chr01.0312;chr01.0314;chr01.0383;chr01.0521;chr01.0522;chr01.0524;chr01.0936;chr01.1578;chr01.1579;chr01.1645;chr01.1804;chr01.1805;chr01.1807;chr01.1808;chr01.1810;chr01.1811;chr01.1813;chr01.1841;chr01.2028;chr01.2130;chr01.2133;chr01.2134;chr01.2163;chr01.2243;chr02.0018;chr02.0315;chr02.0734;chr02.0772;chr02.0780;chr02.1134;chr03.0688;chr03.0826;chr03.0840;chr03.1116;chr…
GO:0031226	intrinsic component of plasma membrane	Cellular component	48	350	3.91785e-07	2.27795e-05	chr01.0312;chr01.0383;chr01.0521;chr01.0522;chr01.0524;chr01.1578;chr01.1579;chr01.1645;chr01.1804;chr01.1805;chr01.1807;chr01.1808;chr01.1810;chr01.1811;chr01.1813;chr01.2028;chr01.2130;chr01.2133;chr01.2134;chr01.2139;chr01.2163;chr01.2243;chr02.0018;chr02.0315;chr03.0688;chr03.0826;chr03.1392;chr03.1536;chr03.1586;chr04.1028;chr04.1239;chr05.1277;chr06.0016;chr06.0183;chr06.0211;chr06.0240;chr…
GO:0031012	extracellular matrix	Cellular component	18	73	5.95231e-07	2.42259e-05	chr01.0937;chr01.1015;chr02.0020;chr02.1400;chr02.1821;chr03.1435;chr05.1002;chr06.0623;chr08.021;chr09.134;chr09.337;chr09.719;chr10.144;chr10.158;chr10.344;chr10.484;chr10.551;chr10.605
GO:0016020	membrane	Cellular component	144	1566	5.74247e-07	2.42259e-05	chr01.0129;chr01.0207;chr01.0211;chr01.0224;chr01.0312;chr01.0314;chr01.0357;chr01.0383;chr01.0521;chr01.0522;chr01.0524;chr01.0554;chr01.0936;chr01.0937;chr01.1578;chr01.1579;chr01.1645;chr01.1804;chr01.1805;chr01.1807;chr01.1808;chr01.1810;chr01.1811;chr01.1813;chr01.1841;chr01.1948;chr01.2028;chr01.2130;chr01.2133;chr01.2134;chr01.2139;chr01.2163;chr01.2243;chr02.0018;chr02.0039;chr02.0146;chr…
GO:0005615	extracellular space	Cellular component	30	172	4.76531e-07	2.42259e-05	chr01.0161;chr01.0806;chr01.0914;chr01.1576;chr02.0690;chr02.0761;chr02.1002;chr02.1860;chr03.0169;chr03.0401;chr04.0373;chr04.0855;chr06.0010;chr06.0019;chr06.0245;chr06.0945;chr06.0976;chr07.0926;chr08.871;chr09.134;chr09.337;chr09.755;chr10.470;chr12.273;chr13.208;chr13.263;chr13.293;chr13.420;chr13.455;chrX.0889
GO:0044459	plasma membrane part	Cellular component	70	616	1.23421e-06	4.56657e-05	chr01.0211;chr01.0312;chr01.0383;chr01.0521;chr01.0522;chr01.0524;chr01.0554;chr01.0936;chr01.0937;chr01.1578;chr01.1579;chr01.1645;chr01.1804;chr01.1805;chr01.1807;chr01.1808;chr01.1810;chr01.1811;chr01.1813;chr01.2028;chr01.2130;chr01.2133;chr01.2134;chr01.2139;chr01.2163;chr01.2243;chr02.0018;chr02.0315;chr02.1188;chr03.0688;chr03.0826;chr03.1392;chr03.1413;chr03.1536;chr03.1586;chr03.1840;chr…
GO:0005887	integral component of plasma membrane	Cellular component	45	340	2.56562e-06	8.70172e-05	chr01.0312;chr01.0383;chr01.0521;chr01.0522;chr01.0524;chr01.1578;chr01.1579;chr01.1645;chr01.1804;chr01.1805;chr01.1807;chr01.1808;chr01.1810;chr01.1811;chr01.1813;chr01.2028;chr01.2130;chr01.2133;chr01.2134;chr01.2163;chr01.2243;chr02.0018;chr02.0315;chr03.0688;chr03.0826;chr03.1392;chr03.1536;chr03.1586;chr04.1028;chr04.1239;chr05.1277;chr06.0016;chr06.0183;chr06.0211;chr06.0240;chr08.925;chr0…
GO:0044425	membrane part	Cellular component	113	1205	8.12748e-06	0.000254453	chr01.0129;chr01.0207;chr01.0211;chr01.0312;chr01.0314;chr01.0383;chr01.0521;chr01.0522;chr01.0524;chr01.0554;chr01.0936;chr01.0937;chr01.1578;chr01.1579;chr01.1645;chr01.1804;chr01.1805;chr01.1807;chr01.1808;chr01.1810;chr01.1811;chr01.1813;chr01.1841;chr01.1948;chr01.2028;chr01.2130;chr01.2133;chr01.2134;chr01.2139;chr01.2163;chr01.2243;chr02.0018;chr02.0146;chr02.0315;chr02.0734;chr02.0772;chr…
GO:0008202	steroid metabolic process	Biological process	12	36	2.25775e-06	0.00341937	chr04.0267;chr04.1028;chr04.1404;chr04.1405;chr06.0866;chr06.1021;chr06.1056;chr09.090;chr09.367;chrX.0019;chrX.0310;chrX.0311
GO:0034754	cellular hormone metabolic process	Biological process	11	30	2.04997e-06	0.00341937	chr04.0267;chr04.1028;chr04.1404;chr04.1405;chr06.0866;chr06.1021;chr06.1056;chr09.367;chrX.0019;chrX.0310;chrX.0311
GO:0042826	histone deacetylase binding	Molecular function	7	13	5.61102e-06	0.00354617	chr01.0533;chr01.1575;chr01.1634;chr01.2127;chr02.0045;chr02.1370;chr06.1115
GO:0032501	multicellular organismal process	Biological process	232	2782	6.0562e-06	0.00611474	chr01.0161;chr01.0207;chr01.0211;chr01.0224;chr01.0314;chr01.0455;chr01.0554;chr01.0770;chr01.0914;chr01.0936;chr01.1015;chr01.1191;chr01.1301;chr01.1328;chr01.1400;chr01.1578;chr01.1579;chr01.2125;chr02.0020;chr02.0039;chr02.0047;chr02.0146;chr02.0216;chr02.0407;chr02.0460;chr02.0588;chr02.0665;chr02.0690;chr02.0734;chr02.0761;chr02.0780;chr02.1085;chr02.1086;chr02.1121;chr02.1129;chr02.1188;chr…
GO:0045455	ecdysteroid metabolic process	Biological process	9	26	3.06766e-05	0.00929195	chr04.0267;chr04.1404;chr04.1405;chr06.1021;chr06.1056;chr09.367;chrX.0019;chrX.0310;chrX.0311
GO:0042180	cellular ketone metabolic process	Biological process	12	45	2.96122e-05	0.00929195	chr01.0595;chr04.0267;chr04.1028;chr04.1404;chr04.1405;chr06.0866;chr06.1021;chr06.1056;chr09.367;chrX.0019;chrX.0310;chrX.0311
GO:0016339	calcium-dependent cell-cell adhesion via plasma membrane cell adhesion molecules	Biological process	8	20	2.54341e-05	0.00929195	chr01.0312;chr01.1578;chr01.1579;chr03.0826;chr03.1392;chr10.644;chrY.309;scaffold.31
GO:0042445	hormone metabolic process	Biological process	15	66	2.4762e-05	0.00929195	chr02.0146;chr04.0056;chr04.0267;chr04.1028;chr04.1404;chr04.1405;chr06.0866;chr06.1021;chr06.1056;chr09.367;chr12.088;chr13.079;chrX.0019;chrX.0310;chrX.0311
GO:0042335	cuticle development	Biological process	27	169	2.14822e-05	0.00929195	chr01.0936;chr01.1015;chr01.1328;chr01.1400;chr02.0047;chr02.0665;chr02.1400;chr02.1610;chr03.0129;chr04.1404;chr05.0317;chr06.0245;chr06.0623;chr08.021;chr08.192;chr08.306;chr10.144;chr10.158;chr10.344;chr10.484;chr10.551;chr10.605;chr12.273;chr12.541;chr13.169;chrX.0456;chrX.1509
GO:0007275	multicellular organism development	Biological process	179	2062	2.0666e-05	0.00929195	chr01.0207;chr01.0211;chr01.0224;chr01.0314;chr01.0455;chr01.0554;chr01.0770;chr01.0914;chr01.0936;chr01.1015;chr01.1191;chr01.1328;chr01.1400;chr01.1578;chr01.1579;chr01.2125;chr02.0020;chr02.0047;chr02.0146;chr02.0216;chr02.0460;chr02.0588;chr02.0665;chr02.0690;chr02.0734;chr02.0761;chr02.1085;chr02.1086;chr02.1121;chr02.1188;chr02.1370;chr02.1400;chr02.1443;chr02.1574;chr02.1610;chr02.1665;chr…
GO:0030198	extracellular matrix organization	Biological process	34	234	1.53486e-05	0.00929195	chr01.0211;chr01.0936;chr01.1328;chr01.1400;chr01.1578;chr01.1579;chr01.2125;chr02.0460;chr02.0665;chr02.0734;chr02.0761;chr02.1085;chr02.1086;chr02.1188;chr03.0415;chr03.1840;chr04.0212;chr04.1086;chr05.0560;chr05.1071;chr05.1342;chr06.0239;chr06.0245;chr06.0796;chr06.1023;chr07.0417;chr07.0493;chr08.232;chr08.306;chr08.494;chr08.719;chr09.134;chr14.118;chrX.1717
GO:0045177	apical part of cell	Cellular component	19	123	0.000335389	0.00975024	chr01.0211;chr01.0554;chr01.0936;chr01.1578;chr01.1579;chr02.0665;chr03.1093;chr03.1392;chr03.1464;chr03.1840;chr04.1239;chr04.1290;chr05.0317;chr05.0998;chr06.1023;chr07.0709;chr08.306;chr10.644;chrX.0809
GO:0043062	extracellular structure organization	Biological process	34	244	3.75314e-05	0.0103348	chr01.0211;chr01.0936;chr01.1328;chr01.1400;chr01.1578;chr01.1579;chr01.2125;chr02.0460;chr02.0665;chr02.0734;chr02.0761;chr02.1085;chr02.1086;chr02.1188;chr03.0415;chr03.1840;chr04.0212;chr04.1086;chr05.0560;chr05.1071;chr05.1342;chr06.0239;chr06.0245;chr06.0796;chr06.1023;chr07.0417;chr07.0493;chr08.232;chr08.306;chr08.494;chr08.719;chr09.134;chr14.118;chrX.1717
GO:0040003	chitin-based cuticle development	Biological process	19	103	4.96577e-05	0.0107438	chr01.1015;chr01.1400;chr02.0665;chr02.1400;chr05.0317;chr06.0245;chr06.0623;chr08.021;chr10.144;chr10.158;chr10.344;chr10.484;chr10.551;chr10.605;chr12.273;chr12.541;chr13.169;chrX.0456;chrX.1509
GO:0009913	epidermal cell differentiation	Biological process	12	47	4.75089e-05	0.0107438	chr01.0936;chr01.1328;chr01.2125;chr02.0047;chr02.0665;chr03.0129;chr03.0960;chr07.0402;chr07.0709;chr08.306;chr08.494;chrX.1509
GO:0008544	epidermis development	Biological process	13	54	4.52071e-05	0.0107438	chr01.0936;chr01.1328;chr01.2125;chr02.0047;chr02.0665;chr03.0129;chr03.0960;chr07.0402;chr07.0709;chr08.021;chr08.306;chr08.494;chrX.1509
GO:0035315	hair cell differentiation	Biological process	11	42	7.63771e-05	0.0144591	chr01.1328;chr01.2125;chr02.0047;chr02.0665;chr03.0129;chr03.0960;chr07.0402;chr07.0709;chr08.306;chr08.494;chrX.1509
GO:0035316	non-sensory hair organization	Biological process	11	42	7.63771e-05	0.0144591	chr01.1328;chr01.2125;chr02.0047;chr02.0665;chr03.0129;chr03.0960;chr07.0402;chr07.0709;chr08.306;chr08.494;chrX.1509
GO:0044767	single-organism developmental process	Biological process	203	2452	9.29559e-05	0.0148191	chr01.0207;chr01.0211;chr01.0224;chr01.0314;chr01.0455;chr01.0554;chr01.0770;chr01.0914;chr01.0936;chr01.0997;chr01.1015;chr01.1191;chr01.1328;chr01.1400;chr01.1578;chr01.1579;chr01.2125;chr02.0020;chr02.0047;chr02.0146;chr02.0216;chr02.0320;chr02.0460;chr02.0588;chr02.0605;chr02.0665;chr02.0690;chr02.0734;chr02.0761;chr02.1085;chr02.1086;chr02.1121;chr02.1129;chr02.1188;chr02.1370;chr02.1400;chr…
GO:0098742	cell-cell adhesion via plasma-membrane adhesion molecules	Biological process	12	50	9.16153e-05	0.0148191	chr01.0312;chr01.1578;chr01.1579;chr03.0826;chr03.1392;chr07.0402;chr08.282;chr10.644;chr10.700;chr14.118;chrY.309;scaffold.31
GO:0007015	actin filament organization	Biological process	21	125	8.46408e-05	0.0148191	chr01.0211;chr01.0936;chr01.1328;chr01.1400;chr01.2125;chr02.0460;chr02.0665;chr02.1085;chr02.1086;chr03.0415;chr03.1840;chr04.0212;chr05.0560;chr05.1071;chr05.1342;chr06.0796;chr06.1023;chr08.232;chr08.494;chr08.719;chr14.118
GO:0044331	cell-cell adhesion mediated by cadherin	Biological process	7	18	0.000103331	0.0149043	chr01.0312;chr01.1578;chr01.1579;chr03.0826;chr10.644;chrY.309;scaffold.31
GO:0030029	actin filament-based process	Biological process	36	277	9.8829e-05	0.0149043	chr01.0207;chr01.0211;chr01.0526;chr01.0936;chr01.0997;chr01.1328;chr01.1400;chr01.2125;chr02.0460;chr02.0665;chr02.0734;chr02.1085;chr02.1086;chr02.1188;chr03.0415;chr03.1621;chr03.1840;chr04.0212;chr04.1086;chr05.0560;chr05.1071;chr05.1342;chr06.0536;chr06.0796;chr06.1023;chr07.0709;chr08.021;chr08.232;chr08.306;chr08.494;chr08.719;chr13.079;chr14.118;chrX.0889;chrX.1509;chrX.1840
GO:0016324	apical plasma membrane	Cellular component	12	63	0.000633303	0.0171836	chr01.0211;chr01.0554;chr01.0936;chr01.1578;chr01.1579;chr03.1840;chr04.1239;chr05.0317;chr06.1023;chr07.0709;chr10.644;chrX.0809
GO:0030246	carbohydrate binding	Molecular function	8	23	6.04342e-05	0.0190972	chr02.1038;chr02.1048;chr05.0207;chr05.1083;chr07.0402;chr07.0408;chr10.693;chr13.173
GO:0097435	fibril organization	Biological process	28	200	0.000169463	0.0197425	chr01.0211;chr01.0936;chr01.1328;chr01.1400;chr01.2125;chr02.0460;chr02.0665;chr02.0734;chr02.1085;chr02.1086;chr02.1188;chr03.0415;chr03.1840;chr04.0212;chr04.1086;chr05.0560;chr05.1071;chr05.1342;chr06.0239;chr06.0796;chr06.1023;chr07.0493;chr08.232;chr08.306;chr08.494;chr08.719;chr09.134;chr14.118
GO:0032502	developmental process	Biological process	204	2488	0.00016933	0.0197425	chr01.0207;chr01.0211;chr01.0224;chr01.0314;chr01.0455;chr01.0554;chr01.0770;chr01.0914;chr01.0936;chr01.0997;chr01.1015;chr01.1191;chr01.1328;chr01.1400;chr01.1578;chr01.1579;chr01.2125;chr02.0020;chr02.0047;chr02.0146;chr02.0216;chr02.0320;chr02.0460;chr02.0588;chr02.0605;chr02.0665;chr02.0690;chr02.0734;chr02.0761;chr02.1002;chr02.1085;chr02.1086;chr02.1121;chr02.1129;chr02.1188;chr02.1370;chr…
GO:0048856	anatomical structure development	Biological process	196	2371	0.000159726	0.0197425	chr01.0207;chr01.0211;chr01.0224;chr01.0314;chr01.0455;chr01.0554;chr01.0770;chr01.0914;chr01.0936;chr01.0997;chr01.1015;chr01.1191;chr01.1328;chr01.1400;chr01.1578;chr01.1579;chr01.2125;chr02.0020;chr02.0047;chr02.0146;chr02.0216;chr02.0460;chr02.0588;chr02.0665;chr02.0690;chr02.0734;chr02.0761;chr02.1002;chr02.1085;chr02.1086;chr02.1121;chr02.1129;chr02.1188;chr02.1370;chr02.1400;chr02.1443;chr…
GO:0007155	cell adhesion	Biological process	27	189	0.000157314	0.0197425	chr01.0211;chr01.0312;chr01.0936;chr01.1578;chr01.1579;chr02.0761;chr03.0826;chr03.1392;chr03.1435;chr05.0863;chr05.1342;chr06.0796;chr06.1023;chr07.0181;chr07.0402;chr08.029;chr08.282;chr10.644;chr10.700;chr12.055;chr14.118;chrX.0889;chrX.1197;chrX.1509;chrX.1717;chrY.309;scaffold.31
GO:0030036	actin cytoskeleton organization	Biological process	34	261	0.00014784	0.0197425	chr01.0211;chr01.0526;chr01.0936;chr01.0997;chr01.1328;chr01.1400;chr01.2125;chr02.0460;chr02.0665;chr02.0734;chr02.1085;chr02.1086;chr02.1188;chr03.0415;chr03.1621;chr03.1840;chr04.0212;chr04.1086;chr05.0560;chr05.1071;chr05.1342;chr06.0536;chr06.0796;chr06.1023;chr07.0709;chr08.021;chr08.232;chr08.306;chr08.494;chr08.719;chr13.079;chr14.118;chrX.0889;chrX.1509
GO:0022610	biological adhesion	Biological process	27	192	0.000205322	0.0230341	chr01.0211;chr01.0312;chr01.0936;chr01.1578;chr01.1579;chr02.0761;chr03.0826;chr03.1392;chr03.1435;chr05.0863;chr05.1342;chr06.0796;chr06.1023;chr07.0181;chr07.0402;chr08.029;chr08.282;chr10.644;chr10.700;chr12.055;chr14.118;chrX.0889;chrX.1197;chrX.1509;chrX.1717;chrY.309;scaffold.31
GO:0044707	single-multicellular organism process	Biological process	197	2396	0.000213757	0.023124	chr01.0207;chr01.0211;chr01.0224;chr01.0314;chr01.0455;chr01.0554;chr01.0770;chr01.0914;chr01.0936;chr01.1015;chr01.1191;chr01.1328;chr01.1400;chr01.1578;chr01.1579;chr01.2125;chr02.0020;chr02.0047;chr02.0146;chr02.0216;chr02.0407;chr02.0460;chr02.0588;chr02.0665;chr02.0690;chr02.0734;chr02.0761;chr02.1085;chr02.1086;chr02.1121;chr02.1188;chr02.1370;chr02.1400;chr02.1443;chr02.1574;chr02.1610;chr…
GO:0004653	polypeptide N-acetylgalactosaminyltransferase activity	Molecular function	5	9	0.000114062	0.0240291	chr02.1443;chr05.1057;chr05.1242;chr14.247;chr14.248
GO:0005902	microvillus	Cellular component	5	13	0.000954634	0.0242835	chr01.1578;chr01.1579;chr02.0665;chr08.282;chr10.644
GO:0005121	Toll binding	Molecular function	4	6	0.000236783	0.0249411	chr01.1324;chr03.0320;chr03.0772;chr10.032
GO:0005214	structural constituent of chitin-based cuticle	Molecular function	11	49	0.000229703	0.0249411	chr01.0211;chr01.0936;chr01.1015;chr02.1400;chr06.0623;chr10.144;chr10.158;chr10.344;chr10.484;chr10.551;chr10.605
GO:0042302	structural constituent of cuticle	Molecular function	11	49	0.000229703	0.0249411	chr01.0211;chr01.0936;chr01.1015;chr02.1400;chr06.0623;chr10.144;chr10.158;chr10.344;chr10.484;chr10.551;chr10.605
GO:0006720	isoprenoid metabolic process	Biological process	6	15	0.000276744	0.0289055	chr03.1330;chr04.1028;chr04.1182;chr05.1328;chr08.756;chr09.090
GO:0035317	imaginal disc-derived wing hair organization	Biological process	10	41	0.000306353	0.0309314	chr01.1328;chr01.2125;chr02.0665;chr03.0129;chr03.0960;chr07.0402;chr07.0709;chr08.306;chr08.494;chrX.1509
GO:0002165	instar larval or pupal development	Biological process	51	471	0.000436364	0.042637	chr01.0314;chr01.0770;chr01.0936;chr01.1328;chr01.1400;chr01.2125;chr02.0047;chr02.0146;chr02.0665;chr02.1665;chr02.1740;chr03.0129;chr03.0840;chr03.0960;chr03.1614;chr03.1840;chr04.0053;chr04.0070;chr04.0267;chr04.1239;chr04.1404;chr04.1405;chr05.0998;chr06.0466;chr06.0486;chr06.0796;chr06.0866;chr06.1021;chr06.1056;chr07.0402;chr07.0709;chr08.021;chr08.029;chr08.306;chr08.494;chr09.263;chr09.33…
