# Supplementary material for: Neofunctionalization of a second insulin receptor gene in the wing-dimorphic planthopper, Nilaparvata lugens
Source: PLoS Genet. 2021 Jun 28;17(6):e1009653. doi: 10.1371/journal.pgen.1009653 (PMC8270448; doi:10.1371/journal.pgen.1009653)
Supplement: S13 Table — (XLSX) [file pgen.1009653.s018.xlsx]

## Sheet: Sheet1
S13 Table. GO terms of down-regulated DEGs between InR2_48h_T3W and WT_48h_T3W.
GO_ID	GO term	Ontology	DEGs number	Background number	P value	FDR	Gene ID
GO:0022402	cell cycle process	Biological process	111	493	3.56336e-19	1.358e-15	chr01.0359;chr01.0391;chr01.0395;chr01.0495;chr01.1025;chr01.1035;chr01.1105;chr01.1150;chr01.1153;chr01.1454;chr01.1512;chr01.1519;chr01.1521;chr01.1562;chr01.1621;chr01.1697;chr01.1820;chr01.1857;chr01.2061;chr01.2180;chr01.2224;chr02.0245;chr02.0597;chr02.0731;chr02.0967;chr02.1010;chr02.1037;chr02.1261;chr02.1452;chr02.1586;chr02.1806;chr02.1878;chr02.1888;chr02.1956;chr03.0014;chr03.0267;chr…
GO:0006260	DNA replication	Biological process	41	91	7.60756e-19	1.44962e-15	chr01.1820;chr01.1857;chr01.1899;chr01.1924;chr02.0444;chr02.0597;chr02.1037;chr02.1452;chr02.1907;chr02.1956;chr03.0014;chr03.1108;chr04.0124;chr04.0177;chr04.0306;chr04.1013;chr04.1017;chr04.1266;chr04.1442;chr05.0171;chr05.0248;chr06.0039;chr06.0176;chr06.0605;chr07.0764;chr08.061;chr09.028;chr09.351;chr09.362;chr09.395;chr09.595;chr09.627;chr09.893;chr10.022;chr10.784;chr11.328;chr13.309;chrX…
GO:0006261	DNA-dependent DNA replication	Biological process	34	71	7.68752e-17	7.32428e-14	chr01.1820;chr01.1857;chr01.1899;chr02.0444;chr02.0597;chr02.1452;chr02.1907;chr02.1956;chr03.0014;chr03.1108;chr04.0124;chr04.0177;chr04.0306;chr04.1013;chr04.1017;chr04.1266;chr04.1442;chr05.0171;chr06.0176;chr06.0605;chr07.0764;chr08.061;chr09.351;chr09.362;chr09.595;chr09.627;chr09.893;chr10.784;chr11.328;chr13.309;chrX.0231;chrX.1699;chrX.1772;scaffold.73
GO:0007049	cell cycle	Biological process	125	627	5.78353e-17	7.32428e-14	chr01.0359;chr01.0391;chr01.0395;chr01.0485;chr01.0495;chr01.1025;chr01.1035;chr01.1105;chr01.1150;chr01.1153;chr01.1454;chr01.1512;chr01.1519;chr01.1521;chr01.1562;chr01.1621;chr01.1697;chr01.1763;chr01.1816;chr01.1820;chr01.1857;chr01.2061;chr01.2180;chr01.2224;chr02.0245;chr02.0285;chr02.0414;chr02.0444;chr02.0597;chr02.0731;chr02.0967;chr02.1010;chr02.1037;chr02.1261;chr02.1452;chr02.1586;chr…
GO:0000278	mitotic cell cycle	Biological process	91	400	5.10407e-16	3.89032e-13	chr01.0359;chr01.0395;chr01.1025;chr01.1035;chr01.1105;chr01.1150;chr01.1153;chr01.1454;chr01.1512;chr01.1519;chr01.1521;chr01.1562;chr01.1621;chr01.1697;chr01.1816;chr01.1820;chr01.1857;chr01.2061;chr01.2180;chr02.0245;chr02.0285;chr02.0414;chr02.0444;chr02.0597;chr02.0731;chr02.0967;chr02.1010;chr02.1037;chr02.1261;chr02.1452;chr02.1586;chr02.1806;chr02.1878;chr02.1956;chr03.0267;chr03.0285;chr…
GO:0006259	DNA metabolic process	Biological process	70	270	1.65571e-15	1.05165e-12	chr01.0292;chr01.0359;chr01.0692;chr01.1035;chr01.1105;chr01.1150;chr01.1519;chr01.1521;chr01.1820;chr01.1857;chr01.1899;chr01.1924;chr01.2061;chr01.2124;chr02.0444;chr02.0476;chr02.0597;chr02.1037;chr02.1452;chr02.1907;chr02.1956;chr03.0014;chr03.1108;chr04.0018;chr04.0124;chr04.0177;chr04.0306;chr04.1013;chr04.1017;chr04.1190;chr04.1266;chr04.1378;chr04.1442;chr05.0171;chr05.0248;chr05.0400;chr…
GO:1903047	mitotic cell cycle process	Biological process	74	301	5.25659e-15	2.86184e-12	chr01.0359;chr01.0395;chr01.1025;chr01.1035;chr01.1105;chr01.1150;chr01.1153;chr01.1454;chr01.1512;chr01.1519;chr01.1521;chr01.1562;chr01.1621;chr01.1697;chr01.1820;chr01.1857;chr01.2061;chr01.2180;chr02.0245;chr02.0597;chr02.0731;chr02.0967;chr02.1010;chr02.1037;chr02.1261;chr02.1586;chr02.1806;chr02.1956;chr03.0267;chr03.0453;chr03.0476;chr03.1196;chr03.1243;chr03.1400;chr04.0124;chr04.0341;chr…
GO:0019752	carboxylic acid metabolic process	Biological process	69	271	7.29532e-15	3.08916e-12	chr01.0190;chr01.0202;chr01.0325;chr01.0375;chr01.0495;chr01.0669;chr01.0788;chr01.0817;chr01.0912;chr01.0981;chr01.1031;chr01.1036;chr01.1084;chr01.1106;chr01.1255;chr01.1523;chr01.1765;chr02.0280;chr02.1817;chr03.0936;chr03.1767;chr04.0155;chr04.0156;chr04.0301;chr04.0431;chr04.0568;chr04.0753;chr04.1192;chr04.1373;chr04.1446;chr05.0151;chr05.0403;chr05.0449;chr05.0736;chr05.1102;chr05.1264;chr…
GO:0098813	nuclear chromosome segregation	Biological process	46	138	7.20537e-15	3.08916e-12	chr01.0359;chr01.0395;chr01.1454;chr01.1512;chr01.1519;chr01.1521;chr01.1857;chr01.2180;chr02.0731;chr02.0967;chr02.1037;chr02.1261;chr02.1586;chr02.1806;chr03.0014;chr03.0267;chr03.0476;chr03.1108;chr03.1196;chr04.0124;chr04.0442;chr04.0988;chr04.1017;chr04.1190;chr04.1446;chr05.0171;chr05.0241;chr05.0400;chr05.0789;chr06.0323;chr06.0605;chr06.0677;chr07.0697;chr07.0729;chr07.0845;chr07.0910;chr…
GO:0007059	chromosome segregation	Biological process	49	155	9.86305e-15	3.75881e-12	chr01.0359;chr01.0395;chr01.1454;chr01.1512;chr01.1519;chr01.1521;chr01.1621;chr01.1857;chr01.2180;chr02.0731;chr02.0967;chr02.1037;chr02.1261;chr02.1586;chr02.1806;chr03.0014;chr03.0267;chr03.0476;chr03.1108;chr03.1196;chr03.1400;chr04.0124;chr04.0442;chr04.0988;chr04.1017;chr04.1190;chr04.1446;chr05.0171;chr05.0241;chr05.0400;chr05.0789;chr06.0323;chr06.0605;chr06.0677;chr07.0697;chr07.0729;chr…
GO:0000280	nuclear division	Biological process	71	289	2.07789e-14	7.19895e-12	chr01.0359;chr01.0395;chr01.1025;chr01.1153;chr01.1454;chr01.1512;chr01.1519;chr01.1521;chr01.1621;chr01.1857;chr01.2180;chr02.0731;chr02.0967;chr02.1037;chr02.1261;chr02.1586;chr02.1806;chr02.1878;chr02.1888;chr03.0267;chr03.0476;chr03.1108;chr03.1196;chr03.1243;chr03.1400;chr04.0124;chr04.0155;chr04.0156;chr04.0442;chr04.0988;chr04.1017;chr04.1056;chr04.1190;chr04.1302;chr04.1378;chr04.1446;chr…
GO:0044430	cytoskeletal part	Cellular component	74	315	2.6208e-14	1.64324e-11	chr01.0189;chr01.0391;chr01.0395;chr01.0803;chr01.1153;chr01.1454;chr01.1516;chr01.1519;chr01.1521;chr01.1621;chr01.1737;chr01.2180;chr01.2224;chr02.0215;chr02.0731;chr02.0741;chr02.0845;chr02.1261;chr02.1540;chr02.1586;chr02.1587;chr02.1806;chr02.1878;chr03.0267;chr03.0453;chr03.0476;chr03.0525;chr03.0526;chr03.1024;chr03.1400;chr04.0113;chr04.0389;chr04.0442;chr04.1056;chr04.1067;chr04.1190;chr…
GO:0015630	microtubule cytoskeleton	Cellular component	62	242	6.35757e-14	1.9931e-11	chr01.0391;chr01.0395;chr01.1153;chr01.1454;chr01.1516;chr01.1519;chr01.1521;chr01.1621;chr01.2180;chr01.2224;chr02.0634;chr02.0731;chr02.1261;chr02.1540;chr02.1586;chr02.1587;chr02.1806;chr02.1878;chr03.0267;chr03.0453;chr03.0476;chr03.0525;chr03.0526;chr03.1024;chr03.1400;chr04.0113;chr04.0389;chr04.0442;chr04.1056;chr04.1190;chr04.1468;chr05.0241;chr05.0789;chr05.1163;chr06.0264;chr06.0323;chr…
GO:0007067	mitotic nuclear division	Biological process	52	180	8.87373e-14	2.81815e-11	chr01.0359;chr01.0395;chr01.1025;chr01.1153;chr01.1454;chr01.1512;chr01.1519;chr01.1521;chr01.1621;chr01.1857;chr01.2180;chr02.0731;chr02.0967;chr02.1037;chr02.1261;chr02.1586;chr02.1806;chr03.0267;chr03.0476;chr03.1196;chr03.1243;chr03.1400;chr04.0124;chr04.0442;chr04.0988;chr04.1056;chr04.1190;chr04.1302;chr04.1446;chr05.0171;chr05.0241;chr05.0248;chr05.0789;chr06.0264;chr06.0323;chr06.0677;chr…
GO:0048285	organelle fission	Biological process	72	306	1.42726e-13	4.18406e-11	chr01.0359;chr01.0395;chr01.1025;chr01.1153;chr01.1454;chr01.1512;chr01.1519;chr01.1521;chr01.1621;chr01.1857;chr01.2180;chr02.0731;chr02.0967;chr02.1037;chr02.1261;chr02.1586;chr02.1806;chr02.1878;chr02.1888;chr03.0267;chr03.0308;chr03.0476;chr03.1108;chr03.1196;chr03.1243;chr03.1400;chr04.0124;chr04.0155;chr04.0156;chr04.0442;chr04.0988;chr04.1017;chr04.1056;chr04.1190;chr04.1302;chr04.1378;chr…
GO:0044281	small molecule metabolic process	Biological process	115	618	2.47382e-13	6.73409e-11	chr01.0190;chr01.0202;chr01.0325;chr01.0375;chr01.0495;chr01.0635;chr01.0662;chr01.0669;chr01.0788;chr01.0817;chr01.0912;chr01.0981;chr01.1031;chr01.1036;chr01.1084;chr01.1106;chr01.1147;chr01.1255;chr01.1448;chr01.1519;chr01.1521;chr01.1523;chr01.1765;chr01.1816;chr02.0280;chr02.0414;chr02.0873;chr02.1444;chr02.1467;chr02.1550;chr02.1817;chr03.0854;chr03.0936;chr03.1112;chr03.1361;chr03.1767;chr…
GO:0006082	organic acid metabolic process	Biological process	69	291	3.26583e-13	7.7788e-11	chr01.0190;chr01.0202;chr01.0325;chr01.0375;chr01.0495;chr01.0669;chr01.0788;chr01.0817;chr01.0912;chr01.0981;chr01.1031;chr01.1036;chr01.1084;chr01.1106;chr01.1255;chr01.1523;chr01.1765;chr02.0280;chr02.1817;chr03.0936;chr03.1767;chr04.0155;chr04.0156;chr04.0301;chr04.0431;chr04.0568;chr04.0753;chr04.1192;chr04.1373;chr04.1446;chr05.0151;chr05.0403;chr05.0449;chr05.0736;chr05.1102;chr05.1264;chr…
GO:0043436	oxoacid metabolic process	Biological process	69	291	3.26583e-13	7.7788e-11	chr01.0190;chr01.0202;chr01.0325;chr01.0375;chr01.0495;chr01.0669;chr01.0788;chr01.0817;chr01.0912;chr01.0981;chr01.1031;chr01.1036;chr01.1084;chr01.1106;chr01.1255;chr01.1523;chr01.1765;chr02.0280;chr02.1817;chr03.0936;chr03.1767;chr04.0155;chr04.0156;chr04.0301;chr04.0431;chr04.0568;chr04.0753;chr04.1192;chr04.1373;chr04.1446;chr05.0151;chr05.0403;chr05.0449;chr05.0736;chr05.1102;chr05.1264;chr…
GO:0005657	replication fork	Cellular component	19	30	5.59996e-13	1.17039e-10	chr01.0292;chr01.1820;chr01.1924;chr02.0444;chr02.0597;chr02.1907;chr03.0014;chr04.0306;chr04.1266;chr04.1442;chr07.0764;chr09.267;chr09.362;chr09.595;chr09.627;chr09.893;chr13.309;chrX.0231;scaffold.73
GO:0005856	cytoskeleton	Cellular component	76	352	1.26178e-12	1.97784e-10	chr01.0189;chr01.0391;chr01.0395;chr01.0803;chr01.1153;chr01.1192;chr01.1454;chr01.1516;chr01.1519;chr01.1521;chr01.1621;chr01.1737;chr01.2180;chr01.2224;chr02.0215;chr02.0634;chr02.0731;chr02.0741;chr02.0845;chr02.1261;chr02.1540;chr02.1586;chr02.1587;chr02.1806;chr02.1878;chr03.0267;chr03.0453;chr03.0476;chr03.0525;chr03.0526;chr03.1024;chr03.1400;chr04.0113;chr04.0389;chr04.0442;chr04.1056;chr…
GO:0000819	sister chromatid segregation	Biological process	37	111	3.47412e-12	7.78817e-10	chr01.0359;chr01.0395;chr01.1454;chr01.1512;chr01.1519;chr01.1521;chr01.1857;chr01.2180;chr02.0731;chr02.0967;chr02.1037;chr02.1586;chr03.0014;chr03.0267;chr03.0476;chr03.1196;chr04.0124;chr04.0442;chr04.0988;chr04.1446;chr05.0171;chr05.0241;chr05.0789;chr06.0605;chr06.0677;chr07.0729;chr07.0845;chr07.0910;chr08.161;chr09.362;chr09.627;chr13.160;chr13.170;chr13.192;chrX.1629;scaffold.32;scaffold.…
GO:0006271	DNA strand elongation involved in DNA replication	Biological process	13	15	4.73401e-12	9.49543e-10	chr02.0597;chr02.1956;chr03.0014;chr04.0177;chr04.0306;chr04.1013;chr09.351;chr09.362;chr09.627;chr09.893;chr10.784;chr13.309;scaffold.73
GO:0022616	DNA strand elongation	Biological process	13	15	4.73401e-12	9.49543e-10	chr02.0597;chr02.1956;chr03.0014;chr04.0177;chr04.0306;chr04.1013;chr09.351;chr09.362;chr09.627;chr09.893;chr10.784;chr13.309;scaffold.73
GO:0006974	cellular response to DNA damage stimulus	Biological process	49	183	1.07556e-11	2.04948e-09	chr01.0359;chr01.0692;chr01.1035;chr01.1105;chr01.1150;chr01.1519;chr01.1521;chr01.1820;chr01.2061;chr01.2124;chr02.0450;chr02.0476;chr02.0597;chr02.1576;chr02.1907;chr03.0014;chr03.1108;chr04.0018;chr04.0306;chr04.0442;chr04.1013;chr04.1266;chr04.1302;chr04.1378;chr04.1442;chr06.0026;chr07.0029;chr07.0044;chr07.0663;chr07.0809;chr07.0846;chr08.621;chr08.792;chr09.267;chr09.362;chr09.627;chr09.79…
GO:0010564	regulation of cell cycle process	Biological process	43	155	6.01061e-11	1.09078e-08	chr01.1025;chr01.1035;chr01.1150;chr01.1454;chr01.1562;chr01.1820;chr01.2224;chr02.0597;chr02.0731;chr02.0967;chr02.1010;chr02.1261;chr02.1586;chr02.1878;chr02.1956;chr03.0308;chr03.0453;chr03.1024;chr03.1243;chr03.1400;chr04.0341;chr04.0442;chr04.1056;chr04.1190;chr04.1266;chr04.1302;chr06.0026;chr06.0264;chr06.0677;chr07.0144;chr07.0342;chr07.0663;chr07.0729;chr07.0845;chr08.061;chr09.798;chr09…
GO:0005819	spindle	Cellular component	29	82	1.09373e-10	1.37154e-08	chr01.0395;chr01.1153;chr01.1621;chr01.2180;chr02.0731;chr02.1261;chr02.1586;chr02.1806;chr03.0267;chr03.0453;chr03.0476;chr03.1024;chr03.1400;chr04.0442;chr04.1056;chr04.1190;chr05.0241;chr05.0789;chr06.0264;chr06.0323;chr06.0677;chr07.0144;chr07.0668;chr07.0823;chr07.0845;chr09.567;chr11.366;chr13.170;chr13.192
GO:0016053	organic acid biosynthetic process	Biological process	31	91	1.10196e-10	1.8259e-08	chr01.0202;chr01.0325;chr01.0817;chr02.0280;chr03.0936;chr04.0155;chr04.0156;chr04.0301;chr04.0568;chr04.1192;chr05.0736;chr05.1102;chr06.0164;chr06.0165;chr06.0213;chr06.0214;chr06.0455;chr06.0494;chr06.1048;chr07.0226;chr08.099;chr08.289;chr08.305;chr08.602;chr08.701;chr09.010;chr12.566;chr13.549;chr13.551;chr14.288;chrX.0050
GO:0046394	carboxylic acid biosynthetic process	Biological process	31	91	1.10196e-10	1.8259e-08	chr01.0202;chr01.0325;chr01.0817;chr02.0280;chr03.0936;chr04.0155;chr04.0156;chr04.0301;chr04.0568;chr04.1192;chr05.0736;chr05.1102;chr06.0164;chr06.0165;chr06.0213;chr06.0214;chr06.0455;chr06.0494;chr06.1048;chr07.0226;chr08.099;chr08.289;chr08.305;chr08.602;chr08.701;chr09.010;chr12.566;chr13.549;chr13.551;chr14.288;chrX.0050
GO:0000793	condensed chromosome	Cellular component	24	61	3.62269e-10	3.2449e-08	chr01.0359;chr01.0692;chr01.1512;chr01.2061;chr02.0731;chr02.1261;chr02.1586;chr03.0267;chr03.0874;chr03.1196;chr04.0442;chr04.0988;chr04.1378;chr04.1446;chr06.0677;chr07.0144;chr07.0697;chr07.0729;chr07.0910;chr08.061;chr10.022;chr10.109;chr13.160;chr13.170
GO:0005694	chromosome	Cellular component	80	422	3.34614e-10	3.2449e-08	chr01.0060;chr01.0292;chr01.0359;chr01.0395;chr01.0692;chr01.0904;chr01.1105;chr01.1454;chr01.1512;chr01.1519;chr01.1521;chr01.1820;chr01.1857;chr01.1899;chr01.1924;chr01.2061;chr02.0444;chr02.0597;chr02.0731;chr02.1037;chr02.1261;chr02.1550;chr02.1586;chr02.1754;chr02.1806;chr02.1907;chr02.1956;chr03.0014;chr03.0267;chr03.0577;chr03.0823;chr03.0874;chr03.1196;chr04.0306;chr04.0442;chr04.0988;chr…
GO:0044427	chromosomal part	Cellular component	69	343	4.59454e-10	3.60097e-08	chr01.0060;chr01.0292;chr01.0359;chr01.0395;chr01.0692;chr01.0904;chr01.1105;chr01.1454;chr01.1512;chr01.1820;chr01.1857;chr01.1899;chr01.1924;chr02.0444;chr02.0597;chr02.0731;chr02.1037;chr02.1586;chr02.1754;chr02.1806;chr02.1907;chr02.1956;chr03.0014;chr03.0267;chr03.0577;chr03.0823;chr03.0874;chr03.1196;chr04.0306;chr04.0442;chr04.0988;chr04.1266;chr04.1442;chr04.1446;chr05.0171;chr05.0789;chr…
GO:0000070	mitotic sister chromatid segregation	Biological process	32	99	2.59518e-10	4.12092e-08	chr01.0359;chr01.0395;chr01.1454;chr01.1512;chr01.1519;chr01.1521;chr01.1857;chr01.2180;chr02.0731;chr02.0967;chr02.1037;chr02.1586;chr03.0267;chr03.0476;chr03.1196;chr04.0124;chr04.0442;chr04.0988;chr04.1446;chr05.0171;chr05.0241;chr05.0789;chr06.0677;chr07.0729;chr07.0845;chr07.0910;chr08.161;chr13.160;chr13.170;chr13.192;chrX.1629;scaffold.32
GO:0006281	DNA repair	Biological process	40	144	2.75877e-10	4.20546e-08	chr01.0359;chr01.0692;chr01.1105;chr01.1150;chr01.1519;chr01.1521;chr01.1820;chr01.2061;chr01.2124;chr02.0476;chr02.0597;chr02.1907;chr03.0014;chr03.1108;chr04.0018;chr04.0306;chr04.1013;chr04.1266;chr04.1378;chr04.1442;chr06.0026;chr07.0029;chr07.0663;chr07.0809;chr07.0846;chr09.267;chr09.362;chr09.627;chr09.893;chr10.022;chr10.109;chr10.784;chr11.328;chr11.366;chr12.352;chr13.309;chrX.0231;chrX…
GO:0032993	protein-DNA complex	Cellular component	13	19	7.08518e-10	4.93601e-08	chr01.1820;chr02.0444;chr02.0597;chr02.1907;chr02.1956;chr03.0577;chr03.0823;chr04.0306;chr04.1266;chr06.0176;chr09.595;chr09.893;chr13.309
GO:0044710	single-organism metabolic process	Biological process	226	1668	4.32552e-10	6.34022e-08	chr01.0180;chr01.0190;chr01.0202;chr01.0208;chr01.0292;chr01.0325;chr01.0359;chr01.0375;chr01.0395;chr01.0495;chr01.0635;chr01.0662;chr01.0669;chr01.0692;chr01.0788;chr01.0817;chr01.0904;chr01.0912;chr01.0981;chr01.1031;chr01.1035;chr01.1036;chr01.1084;chr01.1105;chr01.1106;chr01.1147;chr01.1150;chr01.1255;chr01.1448;chr01.1519;chr01.1521;chr01.1523;chr01.1603;chr01.1697;chr01.1765;chr01.1816;chr…
GO:0044283	small molecule biosynthetic process	Biological process	43	167	8.10404e-10	1.14387e-07	chr01.0202;chr01.0325;chr01.0817;chr01.1147;chr02.0280;chr02.0414;chr02.1550;chr03.0936;chr04.0155;chr04.0156;chr04.0301;chr04.0568;chr04.1192;chr04.1255;chr05.0736;chr05.1102;chr06.0164;chr06.0165;chr06.0213;chr06.0214;chr06.0455;chr06.0494;chr06.1048;chr07.0226;chr08.044;chr08.099;chr08.289;chr08.305;chr08.602;chr08.701;chr08.889;chr08.911;chr09.010;chr10.042;chr10.714;chr12.094;chr12.348;chr12…
GO:0044454	nuclear chromosome part	Cellular component	39	149	1.94737e-09	1.221e-07	chr01.0060;chr01.0292;chr01.0359;chr01.0904;chr01.1105;chr01.1512;chr01.1820;chr01.1857;chr01.1899;chr02.0444;chr02.0597;chr02.0731;chr02.1907;chr02.1956;chr03.0267;chr03.0577;chr03.0823;chr04.0306;chr04.0442;chr04.1266;chr04.1446;chr06.0176;chr06.0387;chr06.0605;chr06.0677;chr07.0044;chr07.0144;chr07.0663;chr07.0729;chr07.0764;chr07.0910;chr08.161;chr09.595;chr09.893;chr10.022;chr13.160;chr13.30…
GO:0051233	spindle midzone	Cellular component	15	27	2.26121e-09	1.28889e-07	chr01.0395;chr01.1153;chr02.0731;chr02.1261;chr02.1586;chr02.1806;chr03.0476;chr04.0442;chr04.1190;chr05.0241;chr05.0789;chr06.0323;chr07.0845;chr13.170;chr13.192
GO:0005930	axoneme	Cellular component	19	44	4.0302e-09	1.9438e-07	chr01.0189;chr01.0803;chr01.1516;chr01.1737;chr02.0741;chr02.1587;chr03.0476;chr03.0525;chr03.0526;chr04.0113;chr05.0241;chr05.1163;chr06.0045;chr06.1157;chr07.0482;chr08.080;chr08.851;chr08.854;chr10.331
GO:0097014	ciliary plasm	Cellular component	19	44	4.0302e-09	1.9438e-07	chr01.0189;chr01.0803;chr01.1516;chr01.1737;chr02.0741;chr02.1587;chr03.0476;chr03.0525;chr03.0526;chr04.0113;chr05.0241;chr05.1163;chr06.0045;chr06.1157;chr07.0482;chr08.080;chr08.851;chr08.854;chr10.331
GO:0043596	nuclear replication fork	Cellular component	11	15	4.94093e-09	2.21283e-07	chr01.1820;chr02.0444;chr02.0597;chr02.1907;chr04.0306;chr04.1266;chr07.0764;chr09.595;chr09.893;chr13.309;chrX.0231
GO:0005929	cilium	Cellular component	31	107	6.856e-09	2.86581e-07	chr01.0189;chr01.0803;chr01.1516;chr01.1562;chr01.1737;chr01.2224;chr02.0741;chr02.0989;chr02.0990;chr02.1540;chr02.1587;chr03.0453;chr03.0476;chr03.0525;chr03.0526;chr03.1057;chr04.0113;chr05.0096;chr05.0241;chr05.1163;chr06.0045;chr06.1044;chr06.1157;chr07.0482;chr08.010;chr08.080;chr08.806;chr08.851;chr08.854;chr09.386;chr10.331
GO:0005576	extracellular region	Cellular component	70	374	8.85386e-09	3.46961e-07	chr01.0149;chr01.0150;chr01.0692;chr01.0708;chr01.0794;chr01.0801;chr01.1399;chr01.1523;chr01.1603;chr01.1648;chr01.1651;chr01.1668;chr01.1867;chr01.1868;chr01.1869;chr01.1871;chr01.1960;chr02.0989;chr02.0990;chr02.1504;chr02.1700;chr02.1888;chr03.0247;chr03.0258;chr03.0393;chr03.0476;chr03.1105;chr03.1406;chr04.1302;chr05.0058;chr05.0241;chr05.0897;chr06.0147;chr06.0164;chr06.0165;chr06.0213;chr…
GO:0000228	nuclear chromosome	Cellular component	41	170	1.021e-08	3.76569e-07	chr01.0060;chr01.0292;chr01.0359;chr01.0904;chr01.1105;chr01.1512;chr01.1820;chr01.1857;chr01.1899;chr02.0444;chr02.0597;chr02.0731;chr02.1907;chr02.1956;chr03.0267;chr03.0577;chr03.0823;chr04.0306;chr04.0442;chr04.1266;chr04.1378;chr04.1446;chr06.0176;chr06.0387;chr06.0605;chr06.0677;chr07.0044;chr07.0144;chr07.0663;chr07.0697;chr07.0729;chr07.0764;chr07.0910;chr08.161;chr09.595;chr09.893;chr10.…
GO:0005813	centrosome	Cellular component	28	92	1.12868e-08	3.93157e-07	chr01.0391;chr01.1519;chr01.1521;chr01.2180;chr01.2224;chr02.0731;chr02.1261;chr02.1540;chr02.1878;chr03.0476;chr03.1024;chr04.0442;chr05.0241;chr06.0264;chr06.0677;chr06.0694;chr06.1044;chr07.0342;chr07.0668;chr07.0729;chr08.010;chr08.061;chr08.367;chr09.386;chr12.081;chr13.021;chr13.160;chr13.170
GO:0044441	ciliary part	Cellular component	25	76	1.20835e-08	3.98754e-07	chr01.0189;chr01.0803;chr01.1516;chr01.1737;chr01.2224;chr02.0741;chr02.0989;chr02.0990;chr02.1587;chr03.0453;chr03.0476;chr03.0525;chr03.0526;chr04.0113;chr05.0241;chr05.1163;chr06.0045;chr06.1044;chr06.1157;chr07.0482;chr08.080;chr08.851;chr08.854;chr09.386;chr10.331
GO:1901605	alpha-amino acid metabolic process	Biological process	24	67	4.63533e-09	6.30902e-07	chr01.0375;chr01.0669;chr01.0912;chr01.1106;chr01.1255;chr02.1817;chr04.0301;chr04.0431;chr04.0568;chr04.0753;chr04.1373;chr05.0151;chr05.1264;chr08.289;chr08.305;chr08.701;chr09.010;chr09.245;chr09.824;chr10.670;chr12.566;chr13.551;chrX.1797;scaffold.17
GO:0051276	chromosome organization	Biological process	87	495	6.80485e-09	8.64442e-07	chr01.0060;chr01.0292;chr01.0359;chr01.0395;chr01.0495;chr01.0904;chr01.1035;chr01.1105;chr01.1150;chr01.1454;chr01.1512;chr01.1519;chr01.1521;chr01.1621;chr01.1820;chr01.1857;chr01.1924;chr01.2065;chr01.2180;chr02.0476;chr02.0731;chr02.0967;chr02.1037;chr02.1586;chr02.1754;chr03.0014;chr03.0267;chr03.0398;chr03.0476;chr03.0823;chr03.0874;chr03.1108;chr03.1196;chr03.1243;chr04.0124;chr04.0442;chr…
GO:0045132	meiotic chromosome segregation	Biological process	20	49	6.65773e-09	8.64442e-07	chr01.0359;chr01.2180;chr02.1261;chr02.1806;chr03.0267;chr03.1108;chr04.0442;chr04.1017;chr04.1190;chr04.1446;chr05.0400;chr05.0789;chr06.0323;chr06.0677;chr07.0697;chr07.0729;chr07.0845;chr09.727;chr13.160;chrX.1629
GO:0032838	cell projection cytoplasm	Cellular component	19	49	3.42044e-08	1.07231e-06	chr01.0189;chr01.0803;chr01.1516;chr01.1737;chr02.0741;chr02.1587;chr03.0476;chr03.0525;chr03.0526;chr04.0113;chr05.0241;chr05.1163;chr06.0045;chr06.1157;chr07.0482;chr08.080;chr08.851;chr08.854;chr10.331
GO:0051726	regulation of cell cycle	Biological process	59	289	1.01669e-08	1.24988e-06	chr01.0485;chr01.1025;chr01.1035;chr01.1105;chr01.1150;chr01.1454;chr01.1562;chr01.1621;chr01.1763;chr01.1820;chr01.2061;chr01.2180;chr01.2224;chr02.0285;chr02.0597;chr02.0731;chr02.0967;chr02.1010;chr02.1261;chr02.1586;chr02.1878;chr02.1956;chr03.0285;chr03.0308;chr03.0453;chr03.1024;chr03.1243;chr03.1400;chr04.0341;chr04.0442;chr04.1056;chr04.1190;chr04.1266;chr04.1302;chr06.0026;chr06.0264;chr…
GO:0044782	cilium organization	Biological process	29	98	1.77112e-08	2.04537e-06	chr01.0189;chr01.0803;chr01.1516;chr01.1737;chr01.2224;chr02.0989;chr02.0990;chr02.1540;chr02.1587;chr02.1878;chr03.0525;chr03.0526;chr04.0113;chr04.0442;chr05.0096;chr05.1163;chr06.0694;chr06.1044;chr06.1157;chr07.0482;chr08.010;chr08.080;chr08.367;chr08.806;chr08.851;chr08.854;chr09.386;chr12.414;chr13.456
GO:0044763	single-organism cellular process	Biological process	465	4234	1.74333e-08	2.04537e-06	chr01.0070;chr01.0095;chr01.0180;chr01.0189;chr01.0190;chr01.0202;chr01.0208;chr01.0209;chr01.0292;chr01.0325;chr01.0359;chr01.0375;chr01.0391;chr01.0395;chr01.0485;chr01.0495;chr01.0496;chr01.0563;chr01.0585;chr01.0635;chr01.0662;chr01.0666;chr01.0669;chr01.0674;chr01.0683;chr01.0692;chr01.0777;chr01.0788;chr01.0803;chr01.0815;chr01.0817;chr01.0828;chr01.0869;chr01.0904;chr01.0912;chr01.0981;chr…
GO:0005815	microtubule organizing center	Cellular component	29	105	6.87768e-08	2.05348e-06	chr01.0391;chr01.1519;chr01.1521;chr01.2180;chr01.2224;chr02.0731;chr02.1261;chr02.1540;chr02.1878;chr03.0453;chr03.0476;chr03.1024;chr04.0442;chr05.0241;chr06.0264;chr06.0677;chr06.0694;chr06.1044;chr07.0342;chr07.0668;chr07.0729;chr08.010;chr08.061;chr08.367;chr09.386;chr12.081;chr13.021;chr13.160;chr13.170
GO:0060271	cilium morphogenesis	Biological process	28	94	2.67241e-08	2.99546e-06	chr01.0189;chr01.0803;chr01.1516;chr01.1737;chr01.2224;chr02.0989;chr02.0990;chr02.1540;chr02.1587;chr02.1878;chr03.0525;chr03.0526;chr04.0113;chr04.0442;chr05.0096;chr05.1163;chr06.0694;chr06.1044;chr06.1157;chr07.0482;chr08.010;chr08.080;chr08.367;chr08.806;chr08.851;chr08.854;chr12.414;chr13.456
GO:0043228	non-membrane-bounded organelle	Cellular component	158	1156	1.10308e-07	3.0071e-06	chr01.0060;chr01.0189;chr01.0202;chr01.0292;chr01.0359;chr01.0391;chr01.0395;chr01.0692;chr01.0803;chr01.0904;chr01.1105;chr01.1153;chr01.1192;chr01.1454;chr01.1512;chr01.1516;chr01.1519;chr01.1521;chr01.1548;chr01.1621;chr01.1737;chr01.1820;chr01.1857;chr01.1899;chr01.1924;chr01.1981;chr01.2061;chr01.2180;chr01.2224;chr02.0215;chr02.0280;chr02.0444;chr02.0597;chr02.0634;chr02.0731;chr02.0741;chr…
GO:0043232	intracellular non-membrane-bounded organelle	Cellular component	158	1156	1.10308e-07	3.0071e-06	chr01.0060;chr01.0189;chr01.0202;chr01.0292;chr01.0359;chr01.0391;chr01.0395;chr01.0692;chr01.0803;chr01.0904;chr01.1105;chr01.1153;chr01.1192;chr01.1454;chr01.1512;chr01.1516;chr01.1519;chr01.1521;chr01.1548;chr01.1621;chr01.1737;chr01.1820;chr01.1857;chr01.1899;chr01.1924;chr01.1981;chr01.2061;chr01.2180;chr01.2224;chr02.0215;chr02.0280;chr02.0444;chr02.0597;chr02.0634;chr02.0731;chr02.0741;chr…
GO:0007126	meiotic nuclear division	Biological process	38	154	2.85121e-08	3.10456e-06	chr01.0359;chr01.1025;chr01.2180;chr02.1261;chr02.1806;chr02.1878;chr02.1888;chr03.0267;chr03.1108;chr03.1243;chr04.0155;chr04.0156;chr04.0442;chr04.1017;chr04.1190;chr04.1378;chr04.1446;chr05.0400;chr05.0789;chr06.0026;chr06.0264;chr06.0323;chr06.0677;chr06.0694;chr07.0144;chr07.0697;chr07.0729;chr07.0845;chr07.0846;chr09.267;chr09.727;chr10.022;chr10.109;chr11.366;chr13.160;chr13.170;chrX.1629;…
GO:0044699	single-organism process	Biological process	519	4895	3.05239e-08	3.23129e-06	chr01.0070;chr01.0095;chr01.0180;chr01.0189;chr01.0190;chr01.0202;chr01.0208;chr01.0209;chr01.0292;chr01.0325;chr01.0359;chr01.0375;chr01.0391;chr01.0395;chr01.0485;chr01.0495;chr01.0496;chr01.0563;chr01.0585;chr01.0598;chr01.0635;chr01.0662;chr01.0666;chr01.0669;chr01.0674;chr01.0683;chr01.0692;chr01.0777;chr01.0788;chr01.0794;chr01.0801;chr01.0803;chr01.0815;chr01.0817;chr01.0828;chr01.0869;chr…
GO:1903046	meiotic cell cycle process	Biological process	43	187	3.25774e-08	3.26717e-06	chr01.0359;chr01.0495;chr01.1025;chr01.1150;chr01.1512;chr01.2180;chr02.1261;chr02.1806;chr02.1878;chr02.1888;chr03.0267;chr03.1108;chr03.1243;chr04.0155;chr04.0156;chr04.0442;chr04.1017;chr04.1190;chr04.1378;chr04.1446;chr05.0400;chr05.0789;chr06.0026;chr06.0264;chr06.0323;chr06.0677;chr06.0694;chr07.0144;chr07.0668;chr07.0697;chr07.0729;chr07.0845;chr07.0846;chr09.267;chr09.567;chr09.727;chr10.…
GO:0003341	cilium movement	Biological process	16	35	3.17914e-08	3.26717e-06	chr01.0189;chr01.0803;chr01.1516;chr02.0741;chr02.1587;chr03.0525;chr03.0526;chr04.0113;chr05.0096;chr05.1163;chr06.1157;chr07.0482;chr08.080;chr08.806;chr08.851;chr08.854
GO:0000226	microtubule cytoskeleton organization	Biological process	57	288	5.84806e-08	5.71461e-06	chr01.0189;chr01.0391;chr01.0683;chr01.0803;chr01.1153;chr01.1516;chr01.1519;chr01.1521;chr01.1621;chr01.1857;chr01.2180;chr01.2224;chr02.0731;chr02.0770;chr02.0989;chr02.0990;chr02.1261;chr02.1806;chr02.1878;chr03.0453;chr03.0476;chr03.1024;chr03.1243;chr03.1400;chr04.0113;chr04.0155;chr04.0156;chr04.0442;chr04.1056;chr04.1190;chr04.1302;chr04.1468;chr05.0096;chr05.0241;chr05.0248;chr05.0440;chr…
GO:0007127	meiosis I	Biological process	26	86	6.04465e-08	5.75904e-06	chr01.2180;chr02.1261;chr02.1806;chr03.0267;chr03.1108;chr03.1243;chr04.0155;chr04.0156;chr04.0442;chr04.1017;chr04.1190;chr04.1378;chr05.0400;chr05.0789;chr06.0026;chr06.0264;chr06.0323;chr06.0677;chr07.0144;chr07.0697;chr07.0846;chr09.267;chr09.727;chr10.022;chr10.109;chrX.1629
GO:0006272	leading strand elongation	Biological process	7	7	7.42629e-08	6.90283e-06	chr03.0014;chr04.0306;chr09.362;chr09.627;chr10.784;chr13.309;scaffold.73
GO:0006732	coenzyme metabolic process	Biological process	29	104	7.62784e-08	6.92136e-06	chr01.0190;chr01.0202;chr01.0325;chr01.0375;chr01.0912;chr01.1448;chr02.0280;chr02.0414;chr02.0873;chr02.1817;chr03.0936;chr04.0568;chr04.1192;chr05.0449;chr06.0164;chr06.0165;chr06.0213;chr06.0214;chr06.0419;chr06.0455;chr06.0494;chr07.0226;chr08.099;chr08.602;chr08.701;chr08.911;chr10.086;chrX.0050;chrX.0458
GO:0006302	double-strand break repair	Biological process	21	61	9.60374e-08	8.51159e-06	chr01.0359;chr01.1150;chr01.1519;chr01.1521;chr01.1820;chr01.2124;chr02.0476;chr02.0597;chr04.1378;chr06.0026;chr07.0029;chr07.0663;chr07.0846;chr09.267;chr09.893;chr10.022;chr10.109;chr11.328;chr12.352;chr13.309;chrX.0231
GO:0007346	regulation of mitotic cell cycle	Biological process	41	181	1.07469e-07	9.30832e-06	chr01.1025;chr01.1035;chr01.1105;chr01.1150;chr01.1454;chr01.1562;chr01.1621;chr01.1820;chr01.2061;chr02.0285;chr02.0597;chr02.0967;chr02.1010;chr02.1586;chr02.1956;chr03.0285;chr03.0453;chr03.1243;chr03.1400;chr04.0341;chr04.0442;chr04.1056;chr04.1190;chr04.1302;chr06.0026;chr06.0264;chr06.0677;chr07.0144;chr07.0342;chr07.0663;chr07.0729;chr07.0764;chr07.0845;chr08.061;chr08.940;chr09.395;chr09.…
GO:0001578	microtubule bundle formation	Biological process	19	52	1.33289e-07	1.12881e-05	chr01.0189;chr01.0803;chr01.1516;chr01.2224;chr02.0989;chr02.0990;chr02.1878;chr03.0476;chr04.0113;chr04.0442;chr05.0241;chr05.1163;chr06.1044;chr06.1157;chr07.0823;chr08.080;chr08.851;chr08.854;chr12.414
GO:0044711	single-organism biosynthetic process	Biological process	98	617	1.43681e-07	1.19036e-05	chr01.0190;chr01.0202;chr01.0325;chr01.0635;chr01.0662;chr01.0817;chr01.1105;chr01.1147;chr01.1448;chr01.1523;chr01.1603;chr01.1697;chr01.1820;chr01.1857;chr01.1924;chr01.2150;chr02.0280;chr02.0414;chr02.0873;chr02.1452;chr02.1550;chr02.1956;chr03.0453;chr03.0750;chr03.0753;chr03.0936;chr03.1361;chr04.0018;chr04.0124;chr04.0155;chr04.0156;chr04.0301;chr04.0568;chr04.0666;chr04.1011;chr04.1017;chr…
GO:0000796	condensin complex	Cellular component	7	8	4.94738e-07	1.2925e-05	chr01.0359;chr01.1512;chr03.0874;chr03.1196;chr04.0988;chr04.1446;chr07.0910
GO:0051321	meiotic cell cycle	Biological process	43	198	1.87177e-07	1.51773e-05	chr01.0359;chr01.0495;chr01.1025;chr01.1150;chr01.1512;chr01.2180;chr02.1261;chr02.1806;chr02.1878;chr02.1888;chr03.0267;chr03.1108;chr03.1243;chr04.0155;chr04.0156;chr04.0442;chr04.1017;chr04.1190;chr04.1378;chr04.1446;chr05.0400;chr05.0789;chr06.0026;chr06.0264;chr06.0323;chr06.0677;chr06.0694;chr07.0144;chr07.0668;chr07.0697;chr07.0729;chr07.0845;chr07.0846;chr09.267;chr09.567;chr09.727;chr10.…
GO:0000775	chromosome, centromeric region	Cellular component	20	63	6.85788e-07	1.71996e-05	chr01.0359;chr01.0395;chr01.1454;chr01.1857;chr02.0731;chr02.1037;chr02.1586;chr02.1806;chr03.0267;chr04.0442;chr04.1446;chr05.0789;chr06.0264;chr06.0323;chr06.0677;chr07.0729;chr07.0910;chr13.160;chr13.170;chr13.192
GO:0031261	DNA replication preinitiation complex	Cellular component	6	6	7.16615e-07	1.72814e-05	chr01.1820;chr02.0597;chr02.1956;chr03.0577;chr06.0176;chr09.893
GO:0072686	mitotic spindle	Cellular component	12	25	7.82554e-07	1.81727e-05	chr01.1621;chr02.1806;chr03.0453;chr03.0476;chr03.1400;chr05.0241;chr05.0789;chr06.0323;chr07.0823;chr09.567;chr11.366;chr13.170
GO:0005875	microtubule associated complex	Cellular component	28	111	9.04581e-07	2.02562e-05	chr01.0395;chr01.1516;chr02.0731;chr02.1587;chr02.1806;chr03.0476;chr03.0525;chr03.0526;chr03.1024;chr03.1400;chr04.0113;chr04.0389;chr04.1190;chr05.0241;chr05.0789;chr05.1163;chr06.0323;chr07.0482;chr07.0668;chr07.0823;chr07.0845;chr08.367;chr08.796;chr08.806;chr08.851;chr08.854;chr10.310;chr13.192
GO:0007017	microtubule-based process	Biological process	67	377	2.9885e-07	2.37275e-05	chr01.0189;chr01.0391;chr01.0683;chr01.0803;chr01.1153;chr01.1516;chr01.1519;chr01.1521;chr01.1621;chr01.1857;chr01.2180;chr01.2224;chr02.0731;chr02.0741;chr02.0770;chr02.0989;chr02.0990;chr02.1261;chr02.1587;chr02.1806;chr02.1878;chr03.0453;chr03.0476;chr03.0525;chr03.0526;chr03.1024;chr03.1243;chr03.1400;chr04.0113;chr04.0155;chr04.0156;chr04.0389;chr04.0442;chr04.1056;chr04.1190;chr04.1302;chr…
GO:0006090	pyruvate metabolic process	Biological process	14	32	4.6169e-07	3.59082e-05	chr01.0190;chr01.0202;chr01.0981;chr01.1036;chr01.1084;chr02.0280;chr03.0936;chr04.1192;chr06.0494;chr07.0226;chr08.099;chr08.602;chr10.414;chrX.0050
GO:0009108	coenzyme biosynthetic process	Biological process	21	67	5.86427e-07	4.46974e-05	chr01.0190;chr01.0202;chr01.0325;chr01.1448;chr02.0280;chr02.0414;chr03.0936;chr04.0568;chr04.1192;chr06.0164;chr06.0165;chr06.0213;chr06.0214;chr06.0419;chr06.0455;chr06.0494;chr07.0226;chr08.099;chr08.602;chr08.911;chrX.0050
GO:0044815	DNA packaging complex	Cellular component	8	12	2.21176e-06	4.62257e-05	chr01.0359;chr01.1512;chr03.0823;chr03.0874;chr03.1196;chr04.0988;chr04.1446;chr07.0910
GO:0000794	condensed nuclear chromosome	Cellular component	14	36	2.17266e-06	4.62257e-05	chr01.0359;chr01.1512;chr02.0731;chr03.0267;chr04.0442;chr04.1378;chr04.1446;chr06.0677;chr07.0144;chr07.0697;chr07.0729;chr07.0910;chr10.022;chr13.160
GO:0005814	centriole	Cellular component	10	19	2.30873e-06	4.6696e-05	chr01.0391;chr01.2224;chr02.1878;chr03.1024;chr04.0442;chr06.0694;chr06.1044;chr08.367;chr09.386;chr13.170
GO:0006310	DNA recombination	Biological process	22	73	6.75904e-07	4.86013e-05	chr01.0359;chr01.1519;chr01.1521;chr01.1820;chr01.2124;chr02.0597;chr03.1108;chr04.1017;chr04.1190;chr04.1378;chr05.0400;chr06.0026;chr07.0663;chr07.0697;chr07.0846;chr09.267;chr09.893;chr10.022;chr10.109;chr11.328;chr12.352;chrX.0231
GO:0071103	DNA conformation change	Biological process	28	108	6.71584e-07	4.86013e-05	chr01.0359;chr01.0904;chr01.1105;chr01.1512;chr01.1820;chr01.1857;chr01.1924;chr01.2065;chr02.0731;chr03.0874;chr03.1108;chr03.1196;chr03.1243;chr04.0124;chr04.0988;chr04.1017;chr04.1446;chr06.0039;chr07.0044;chr07.0663;chr07.0764;chr07.0765;chr07.0846;chr07.0910;chr09.893;chr10.022;chr11.328;chr12.352
GO:0051302	regulation of cell division	Biological process	25	90	6.60632e-07	4.86013e-05	chr01.1025;chr01.1454;chr02.0731;chr02.0967;chr02.1261;chr02.1586;chr03.0308;chr03.1243;chr03.1400;chr04.0442;chr04.1056;chr04.1190;chr04.1302;chr05.1196;chr06.0026;chr06.0264;chr06.0677;chr07.0342;chr07.0729;chr07.0845;chr09.798;chr13.160;chr13.320;chrX.1927;scaffold.33
GO:0000776	kinetochore	Cellular component	14	37	3.19482e-06	6.07016e-05	chr01.0395;chr01.1454;chr02.0731;chr02.1586;chr02.1806;chr04.0442;chr05.0789;chr06.0264;chr06.0323;chr06.0677;chr07.0729;chr13.160;chr13.170;chr13.192
GO:0044421	extracellular region part	Cellular component	50	274	3.10118e-06	6.07016e-05	chr01.0149;chr01.0150;chr01.0708;chr01.0794;chr01.0801;chr01.1523;chr01.1603;chr01.1648;chr01.1651;chr01.1668;chr01.1867;chr01.1868;chr01.1869;chr01.1871;chr01.1960;chr02.0989;chr02.0990;chr02.1504;chr02.1700;chr02.1888;chr03.0258;chr03.0476;chr03.1406;chr04.1302;chr05.0058;chr05.0241;chr05.0897;chr06.0147;chr06.0244;chr06.0633;chr06.0634;chr06.0635;chr06.1084;chr07.0460;chr07.0978;chr07.0991;chr…
GO:0007143	female meiotic division	Biological process	15	38	8.96777e-07	6.21385e-05	chr01.2180;chr02.1261;chr03.1243;chr04.0442;chr04.1190;chr04.1378;chr04.1446;chr05.0400;chr06.0264;chr06.0677;chr07.0729;chr07.0845;chr09.727;chr13.160;chr13.170
GO:0042593	glucose homeostasis	Biological process	15	38	8.96777e-07	6.21385e-05	chr01.0325;chr01.1084;chr01.1697;chr02.0280;chr03.0398;chr03.0789;chr04.1192;chr06.0494;chr07.0226;chr07.0781;chr08.099;chr08.602;chr13.281;chr14.308;chrX.0050
GO:0035082	axoneme assembly	Biological process	15	39	1.32958e-06	9.04824e-05	chr01.0189;chr01.0803;chr01.1516;chr01.2224;chr02.0989;chr02.0990;chr02.1878;chr04.0113;chr05.1163;chr06.1044;chr06.1157;chr08.080;chr08.851;chr08.854;chr12.414
GO:0072687	meiotic spindle	Cellular component	7	10	6.25439e-06	0.000115338	chr01.0395;chr01.2180;chr02.0731;chr02.1806;chr06.0323;chr07.0144;chr13.192
GO:0044447	axoneme part	Cellular component	11	25	6.63377e-06	0.000118839	chr01.0189;chr01.0803;chr01.1516;chr02.1587;chr03.0525;chr03.0526;chr04.0113;chr05.1163;chr07.0482;chr08.851;chr08.854
GO:0006323	DNA packaging	Biological process	23	83	1.94182e-06	0.000127591	chr01.0359;chr01.1105;chr01.1512;chr01.1820;chr01.1857;chr01.2065;chr02.0731;chr03.0874;chr03.1108;chr03.1196;chr03.1243;chr04.0124;chr04.0988;chr04.1017;chr04.1446;chr06.0039;chr07.0044;chr07.0764;chr07.0765;chr07.0846;chr07.0910;chr09.893;chr11.328
GO:0042384	cilium assembly	Biological process	15	40	1.94099e-06	0.000127591	chr01.0189;chr01.0803;chr01.1516;chr01.2224;chr02.0989;chr02.0990;chr02.1878;chr04.0113;chr05.1163;chr06.1044;chr06.1157;chr08.080;chr08.851;chr08.854;chr12.414
GO:0051304	chromosome separation	Biological process	16	45	2.01743e-06	0.000130312	chr01.0359;chr01.1454;chr01.1512;chr01.2180;chr02.0967;chr02.1586;chr03.1108;chr03.1196;chr04.0442;chr04.1017;chr04.1446;chr06.0677;chr07.0729;chr07.0845;chr07.0910;chr13.160
GO:0031391	Elg1 RFC-like complex	Cellular component	5	5	7.60864e-06	0.000132517	chr03.0014;chr04.1442;chr09.362;chr09.627;scaffold.73
GO:0030261	chromosome condensation	Biological process	17	51	2.71152e-06	0.000172227	chr01.0359;chr01.1512;chr01.1820;chr01.1857;chr02.0731;chr03.0874;chr03.1196;chr03.1243;chr04.0124;chr04.0988;chr04.1017;chr04.1446;chr06.0039;chr07.0764;chr07.0846;chr07.0910;chr09.893
GO:0071897	DNA biosynthetic process	Biological process	18	57	3.34388e-06	0.00020891	chr01.1105;chr01.1820;chr01.1857;chr01.1924;chr01.2124;chr02.0444;chr02.1907;chr04.0018;chr04.0306;chr04.1266;chr05.0171;chr07.0846;chr09.028;chr09.395;chr09.595;chr10.022;chr10.784;chr13.309
GO:0005876	spindle microtubule	Cellular component	10	22	1.24084e-05	0.000210272	chr01.1621;chr02.0731;chr02.1586;chr03.0476;chr05.0241;chr05.0789;chr07.0823;chr07.0845;chr09.567;chr13.170
GO:0006520	cellular amino acid metabolic process	Biological process	26	104	3.53423e-06	0.000217241	chr01.0375;chr01.0495;chr01.0669;chr01.0912;chr01.1106;chr01.1255;chr02.1817;chr04.0301;chr04.0431;chr04.0568;chr04.0753;chr04.1373;chr05.0151;chr05.0736;chr05.1264;chr08.289;chr08.305;chr08.701;chr09.010;chr09.245;chr09.824;chr10.670;chr12.566;chr13.551;chrX.1797;scaffold.17
GO:0030894	replisome	Cellular component	6	8	1.6964e-05	0.000272729	chr02.0444;chr02.1907;chr04.0306;chr04.1266;chr09.595;chr13.309
GO:0043601	nuclear replisome	Cellular component	6	8	1.6964e-05	0.000272729	chr02.0444;chr02.1907;chr04.0306;chr04.1266;chr09.595;chr13.309
GO:0051188	cofactor biosynthetic process	Biological process	22	81	4.66759e-06	0.000282352	chr01.0190;chr01.0202;chr01.0325;chr01.1448;chr02.0280;chr02.0414;chr03.0936;chr04.0568;chr04.1192;chr06.0164;chr06.0165;chr06.0213;chr06.0214;chr06.0419;chr06.0455;chr06.0494;chr07.0226;chr08.099;chr08.602;chr08.911;chr13.551;chrX.0050
GO:0000724	double-strand break repair via homologous recombination	Biological process	15	43	5.555e-06	0.000325694	chr01.1519;chr01.1521;chr01.1820;chr01.2124;chr02.0597;chr04.1378;chr07.0663;chr07.0846;chr09.267;chr09.893;chr10.022;chr10.109;chr11.328;chr12.352;chrX.0231
GO:0000725	recombinational repair	Biological process	15	43	5.555e-06	0.000325694	chr01.1519;chr01.1521;chr01.1820;chr01.2124;chr02.0597;chr04.1378;chr07.0663;chr07.0846;chr09.267;chr09.893;chr10.022;chr10.109;chr11.328;chr12.352;chrX.0231
GO:0032787	monocarboxylic acid metabolic process	Biological process	29	126	5.83129e-06	0.000336713	chr01.0190;chr01.0202;chr01.0325;chr01.0817;chr01.0981;chr01.1036;chr01.1084;chr01.1523;chr01.1765;chr02.0280;chr03.0936;chr03.1767;chr04.0155;chr04.0156;chr04.1192;chr05.1102;chr06.0494;chr06.1048;chr07.0226;chr07.0781;chr08.099;chr08.602;chr08.614;chr09.601;chr09.695;chr10.414;chr13.549;chr14.288;chrX.0050
GO:0007052	mitotic spindle organization	Biological process	19	65	6.46557e-06	0.000362357	chr01.1153;chr01.1621;chr01.1857;chr02.0731;chr02.1261;chr02.1806;chr03.0476;chr03.1400;chr04.0442;chr04.1056;chr04.1190;chr05.0241;chr05.0248;chr05.0789;chr06.0323;chr07.0668;chr07.0823;chr07.0845;chr10.784
GO:0017144	drug metabolic process	Biological process	42	217	6.38542e-06	0.000362357	chr01.0202;chr01.0669;chr01.1031;chr01.1106;chr01.1399;chr01.1519;chr01.1521;chr01.1816;chr02.0280;chr02.0414;chr03.0227;chr03.0936;chr03.1767;chr04.1192;chr04.1446;chr05.0403;chr05.0449;chr05.0736;chr05.0956;chr06.0425;chr06.0494;chr06.0716;chr06.1084;chr07.0226;chr07.0910;chr07.0991;chr08.099;chr08.157;chr08.305;chr08.602;chr08.701;chr08.770;chr08.911;chr09.601;chr09.695;chr10.029;chr10.320;chr…
GO:0051186	cofactor metabolic process	Biological process	35	168	7.1828e-06	0.00039672	chr01.0190;chr01.0202;chr01.0325;chr01.0375;chr01.0912;chr01.1448;chr02.0280;chr02.0414;chr02.0873;chr02.1817;chr03.0227;chr03.0936;chr04.0295;chr04.0568;chr04.1192;chr05.0449;chr06.0164;chr06.0165;chr06.0213;chr06.0214;chr06.0419;chr06.0455;chr06.0494;chr07.0226;chr07.0991;chr08.099;chr08.602;chr08.631;chr08.701;chr08.911;chr10.086;chr10.320;chr13.551;chrX.0050;chrX.0458
GO:0098687	chromosomal region	Cellular component	30	145	2.80557e-05	0.000439774	chr01.0359;chr01.0395;chr01.1454;chr01.1857;chr02.0731;chr02.1037;chr02.1586;chr02.1754;chr02.1806;chr03.0267;chr03.0823;chr04.0442;chr04.1446;chr05.0789;chr06.0176;chr06.0264;chr06.0323;chr06.0677;chr07.0663;chr07.0729;chr07.0910;chr08.061;chr10.022;chr13.160;chr13.170;chr13.192;chr13.320;chrX.1699;chrX.1772;scaffold.32
GO:0051783	regulation of nuclear division	Biological process	19	66	8.27868e-06	0.000450715	chr01.1025;chr01.1454;chr02.0967;chr02.1261;chr02.1586;chr03.1243;chr03.1400;chr04.0442;chr04.1056;chr04.1190;chr04.1302;chr06.0026;chr06.0264;chr06.0677;chr07.0342;chr07.0729;chr07.0845;chr09.798;chr13.160
GO:1902850	microtubule cytoskeleton organization involved in mitosis	Biological process	22	85	1.09513e-05	0.000587821	chr01.1153;chr01.1621;chr01.1857;chr02.0731;chr02.1261;chr02.1806;chr03.0476;chr03.1400;chr04.0442;chr04.1056;chr04.1190;chr05.0241;chr05.0248;chr05.0789;chr06.0323;chr07.0668;chr07.0823;chr07.0845;chr08.367;chr09.567;chr10.784;chr13.170
GO:0005874	microtubule	Cellular component	14	45	4.26002e-05	0.000607053	chr01.1454;chr01.1621;chr01.2180;chr02.0731;chr02.1586;chr03.0476;chr03.1400;chr05.0241;chr05.0789;chr07.0823;chr07.0845;chr09.567;chr13.021;chr13.170
GO:0005663	DNA replication factor C complex	Cellular component	5	6	4.20688e-05	0.000607053	chr03.0014;chr04.1442;chr09.362;chr09.627;scaffold.73
GO:0032133	chromosome passenger complex	Cellular component	5	6	4.20688e-05	0.000607053	chr01.0395;chr02.0731;chr02.1806;chr06.0323;chr13.192
GO:1990385	meiotic spindle midzone	Cellular component	5	6	4.20688e-05	0.000607053	chr01.0395;chr02.0731;chr02.1806;chr06.0323;chr13.192
GO:0014074	response to purine-containing compound	Biological process	10	22	1.40631e-05	0.000744368	chr01.0692;chr01.1150;chr03.0453;chr03.1767;chr04.1378;chr07.0663;chr08.061;chr09.601;chr09.695;chr13.504
GO:0042866	pyruvate biosynthetic process	Biological process	9	18	1.46778e-05	0.000766264	chr01.0202;chr02.0280;chr03.0936;chr04.1192;chr06.0494;chr07.0226;chr08.099;chr08.602;chrX.0050
GO:0000779	condensed chromosome, centromeric region	Cellular component	9	21	6.09238e-05	0.000830418	chr01.0359;chr02.0731;chr02.1586;chr03.0267;chr04.0442;chr06.0677;chr07.0729;chr13.160;chr13.170
GO:0005858	axonemal dynein complex	Cellular component	9	21	6.09238e-05	0.000830418	chr01.1516;chr02.1587;chr03.0525;chr03.0526;chr04.0113;chr05.1163;chr07.0482;chr08.851;chr08.854
GO:0006165	nucleoside diphosphate phosphorylation	Biological process	11	27	1.85942e-05	0.000944834	chr01.0202;chr01.0635;chr02.0280;chr03.0936;chr03.1112;chr04.1192;chr06.0494;chr07.0226;chr08.099;chr08.602;chrX.0050
GO:0046939	nucleotide phosphorylation	Biological process	11	27	1.85942e-05	0.000944834	chr01.0202;chr01.0635;chr02.0280;chr03.0936;chr03.1112;chr04.1192;chr06.0494;chr07.0226;chr08.099;chr08.602;chrX.0050
GO:0044450	microtubule organizing center part	Cellular component	11	31	7.4127e-05	0.000988886	chr01.0391;chr01.2180;chr01.2224;chr02.1878;chr03.1024;chr04.0442;chr06.0694;chr06.1044;chr08.367;chr09.386;chr13.170
GO:0000778	condensed nuclear chromosome kinetochore	Cellular component	4	4	8.06428e-05	0.00101126	chr04.0442;chr06.0677;chr07.0729;chr13.160
GO:0000799	nuclear condensin complex	Cellular component	4	4	8.06428e-05	0.00101126	chr01.0359;chr01.1512;chr04.1446;chr07.0910
GO:0000811	GINS complex	Cellular component	4	4	8.06428e-05	0.00101126	chr02.0597;chr02.1956;chr03.0577;chr09.893
GO:0099512	supramolecular fiber	Cellular component	25	118	8.69205e-05	0.00106861	chr01.0202;chr01.1454;chr01.1621;chr01.2180;chr02.0215;chr02.0731;chr02.0845;chr02.1586;chr03.0476;chr03.0936;chr03.1400;chr04.1067;chr04.1468;chr05.0241;chr05.0789;chr06.0494;chr07.0823;chr07.0845;chr08.770;chr09.567;chr12.430;chr13.021;chr13.170;chrX.0050;chrX.0079
GO:0007062	sister chromatid cohesion	Biological process	13	37	2.15843e-05	0.00108234	chr02.1037;chr03.0014;chr03.0267;chr04.0442;chr05.0171;chr06.0605;chr07.0729;chr08.161;chr09.362;chr09.627;chr13.160;chrX.1629;scaffold.73
GO:0051301	cell division	Biological process	50	289	2.25747e-05	0.0011173	chr01.0395;chr01.1025;chr01.1105;chr01.1153;chr01.1454;chr01.1697;chr01.2224;chr02.0245;chr02.0731;chr02.0967;chr02.1261;chr02.1586;chr02.1806;chr02.1888;chr03.0308;chr03.0476;chr03.1024;chr03.1243;chr03.1400;chr04.0155;chr04.0156;chr04.0442;chr04.0577;chr04.0988;chr04.1056;chr04.1190;chr04.1302;chr05.0241;chr05.0789;chr05.1196;chr06.0026;chr06.0264;chr06.0323;chr06.0672;chr06.0677;chr06.0694;chr…
GO:0003824	catalytic activity	Molecular function	272	2237	1.25651e-06	0.00114971	chr01.0149;chr01.0150;chr01.0190;chr01.0202;chr01.0292;chr01.0325;chr01.0375;chr01.0495;chr01.0635;chr01.0662;chr01.0669;chr01.0674;chr01.0708;chr01.0777;chr01.0788;chr01.0815;chr01.0817;chr01.0873;chr01.0904;chr01.0912;chr01.0981;chr01.1031;chr01.1084;chr01.1106;chr01.1147;chr01.1150;chr01.1255;chr01.1384;chr01.1399;chr01.1448;chr01.1516;chr01.1519;chr01.1521;chr01.1523;chr01.1603;chr01.1765;chr…
GO:0006270	DNA replication initiation	Biological process	8	15	2.4578e-05	0.00117083	chr01.1820;chr01.1857;chr01.1899;chr02.0597;chr06.0176;chr07.0764;chr08.061;chr09.893
GO:0031000	response to caffeine	Biological process	8	15	2.4578e-05	0.00117083	chr01.0692;chr01.1150;chr03.1767;chr04.1378;chr07.0663;chr09.601;chr09.695;chr13.504
GO:0036270	response to diuretic	Biological process	8	15	2.4578e-05	0.00117083	chr01.0692;chr01.1150;chr03.1767;chr04.1378;chr07.0663;chr09.601;chr09.695;chr13.504
GO:0033500	carbohydrate homeostasis	Biological process	15	48	2.53686e-05	0.00119358	chr01.0325;chr01.1084;chr01.1697;chr02.0280;chr03.0398;chr03.0789;chr04.1192;chr06.0494;chr07.0226;chr07.0781;chr08.099;chr08.602;chr13.281;chr14.308;chrX.0050
GO:0000940	condensed chromosome outer kinetochore	Cellular component	6	10	0.00010763	0.00129777	chr02.1586;chr04.0442;chr06.0677;chr07.0729;chr13.160;chr13.170
GO:0009132	nucleoside diphosphate metabolic process	Biological process	13	38	2.99623e-05	0.00139252	chr01.0202;chr01.0635;chr01.0662;chr02.0280;chr03.0936;chr03.1112;chr04.1192;chr04.1354;chr06.0494;chr07.0226;chr08.099;chr08.602;chrX.0050
GO:0007088	regulation of mitotic nuclear division	Biological process	17	60	3.10737e-05	0.00140979	chr01.1025;chr01.1454;chr02.0967;chr02.1586;chr03.1243;chr03.1400;chr04.0442;chr04.1056;chr04.1190;chr04.1302;chr06.0264;chr06.0677;chr07.0342;chr07.0729;chr07.0845;chr09.798;chr13.160
GO:0072330	monocarboxylic acid biosynthetic process	Biological process	17	60	3.10737e-05	0.00140979	chr01.0202;chr01.0325;chr01.0817;chr02.0280;chr03.0936;chr04.0155;chr04.0156;chr04.1192;chr05.1102;chr06.0494;chr06.1048;chr07.0226;chr08.099;chr08.602;chr13.549;chr14.288;chrX.0050
GO:0036156	inner dynein arm	Cellular component	7	14	0.000127234	0.0015052	chr01.1516;chr02.1587;chr03.0525;chr03.0526;chr07.0482;chr08.851;chr08.854
GO:1901990	regulation of mitotic cell cycle phase transition	Biological process	22	91	3.49358e-05	0.00156636	chr01.1035;chr01.1150;chr01.1454;chr01.1562;chr01.1820;chr02.0597;chr02.0967;chr02.1010;chr02.1586;chr02.1956;chr03.0453;chr04.0341;chr04.0442;chr06.0264;chr06.0677;chr07.0144;chr07.0663;chr07.0729;chr08.061;chr09.893;chr11.366;chr13.160
GO:0072525	pyridine-containing compound biosynthetic process	Biological process	10	24	3.56769e-05	0.00158098	chr01.0202;chr02.0280;chr03.0936;chr04.1192;chr06.0494;chr07.0226;chr08.099;chr08.602;chr08.911;chrX.0050
GO:0007076	mitotic chromosome condensation	Biological process	9	20	4.24741e-05	0.00186056	chr01.0359;chr01.1512;chr01.1857;chr02.0731;chr03.1196;chr04.0124;chr04.0988;chr04.1446;chr07.0910
GO:0009070	serine family amino acid biosynthetic process	Biological process	5	6	4.49959e-05	0.00192673	chr08.289;chr08.305;chr08.701;chr09.010;chr13.551
GO:0009081	branched-chain amino acid metabolic process	Biological process	5	6	4.49959e-05	0.00192673	chr01.1255;chr04.0753;chr12.566;chrX.1797;scaffold.17
GO:0009069	serine family amino acid metabolic process	Biological process	6	9	5.06511e-05	0.0020756	chr01.0669;chr08.289;chr08.305;chr08.701;chr09.010;chr13.551
GO:2000779	regulation of double-strand break repair	Biological process	6	9	5.06511e-05	0.0020756	chr01.0359;chr01.1519;chr01.1521;chr02.0476;chr04.1378;chr12.352
GO:1901987	regulation of cell cycle phase transition	Biological process	22	93	4.99819e-05	0.0020756	chr01.1035;chr01.1150;chr01.1454;chr01.1562;chr01.1820;chr02.0597;chr02.0967;chr02.1010;chr02.1586;chr02.1956;chr03.0453;chr04.0341;chr04.0442;chr06.0264;chr06.0677;chr07.0144;chr07.0663;chr07.0729;chr08.061;chr09.893;chr11.366;chr13.160
GO:0000910	cytokinesis	Biological process	24	106	4.93621e-05	0.0020756	chr01.0395;chr01.1105;chr01.1153;chr01.1697;chr02.0245;chr02.0731;chr02.1261;chr02.1806;chr02.1888;chr03.0308;chr03.0476;chr04.0155;chr04.0156;chr04.0442;chr04.0577;chr04.0988;chr04.1190;chr05.0241;chr05.0789;chr06.0323;chr13.170;chr13.192;chrX.1927;scaffold.33
GO:0009744	response to sucrose	Biological process	10	25	5.4388e-05	0.00220503	chr01.1697;chr02.0280;chr05.1102;chr07.0226;chr08.099;chr08.602;chr13.281;chr13.357;chr13.504;chrX.1969
GO:2001020	regulation of response to DNA damage stimulus	Biological process	11	30	5.9507e-05	0.00238717	chr01.0359;chr01.1519;chr01.1521;chr02.0476;chr02.1576;chr04.1378;chr09.798;chr10.109;chr12.352;chrX.1699;chrX.1772
GO:1990023	mitotic spindle midzone	Cellular component	6	11	0.000217835	0.0025293	chr02.1806;chr03.0476;chr05.0241;chr05.0789;chr06.0323;chr13.170
GO:0006096	glycolytic process	Biological process	9	21	6.80386e-05	0.00261914	chr01.0202;chr02.0280;chr03.0936;chr04.1192;chr06.0494;chr07.0226;chr08.099;chr08.602;chrX.0050
GO:0006757	ATP generation from ADP	Biological process	9	21	6.80386e-05	0.00261914	chr01.0202;chr02.0280;chr03.0936;chr04.1192;chr06.0494;chr07.0226;chr08.099;chr08.602;chrX.0050
GO:0019359	nicotinamide nucleotide biosynthetic process	Biological process	9	21	6.80386e-05	0.00261914	chr01.0202;chr02.0280;chr03.0936;chr04.1192;chr06.0494;chr07.0226;chr08.099;chr08.602;chrX.0050
GO:0019363	pyridine nucleotide biosynthetic process	Biological process	9	21	6.80386e-05	0.00261914	chr01.0202;chr02.0280;chr03.0936;chr04.1192;chr06.0494;chr07.0226;chr08.099;chr08.602;chrX.0050
GO:0044724	single-organism carbohydrate catabolic process	Biological process	13	41	7.4284e-05	0.00283096	chr01.0202;chr01.0208;chr02.0280;chr02.1444;chr03.0936;chr04.1192;chr05.0976;chr06.0494;chr07.0226;chr08.099;chr08.602;chr12.326;chrX.0050
GO:0051052	regulation of DNA metabolic process	Biological process	17	64	7.6688e-05	0.00289364	chr01.0292;chr01.0359;chr01.1519;chr01.1521;chr01.1924;chr02.0476;chr02.1037;chr04.1266;chr04.1378;chr05.0171;chr06.0026;chr08.061;chr09.395;chr09.798;chr12.352;chrX.1699;chrX.1772
GO:0044786	cell cycle DNA replication	Biological process	11	31	8.43242e-05	0.00312	chr01.1820;chr02.1452;chr02.1956;chr04.0124;chr04.1017;chr04.1266;chr06.0176;chr07.0764;chr09.351;chr09.893;chr11.328
GO:0051306	mitotic sister chromatid separation	Biological process	11	31	8.43242e-05	0.00312	chr01.1454;chr01.2180;chr02.0967;chr02.1586;chr04.0442;chr04.1446;chr06.0677;chr07.0729;chr07.0845;chr07.0910;chr13.160
GO:0061640	cytoskeleton-dependent cytokinesis	Biological process	23	103	8.87154e-05	0.00325091	chr01.0395;chr01.1105;chr01.1153;chr01.1697;chr02.0245;chr02.0731;chr02.1261;chr02.1806;chr02.1888;chr03.0476;chr04.0155;chr04.0156;chr04.0442;chr04.0577;chr04.0988;chr04.1190;chr05.0241;chr05.0789;chr06.0323;chr13.170;chr13.192;chrX.1927;scaffold.33
GO:0007051	spindle organization	Biological process	24	110	9.26273e-05	0.00336193	chr01.1153;chr01.1621;chr01.1857;chr01.2180;chr02.0731;chr02.1261;chr02.1806;chr03.0476;chr03.1400;chr04.0155;chr04.0156;chr04.0442;chr04.1056;chr04.1190;chr05.0241;chr05.0248;chr05.0789;chr06.0323;chr07.0668;chr07.0823;chr07.0845;chr09.567;chr10.784;chr13.170
GO:0016052	carbohydrate catabolic process	Biological process	13	42	9.82712e-05	0.00353313	chr01.0202;chr01.0208;chr02.0280;chr02.1444;chr03.0936;chr04.1192;chr05.0976;chr06.0494;chr07.0226;chr08.099;chr08.602;chr12.326;chrX.0050
GO:0008652	cellular amino acid biosynthetic process	Biological process	9	22	0.000105406	0.00375423	chr04.0301;chr04.0568;chr05.0736;chr08.289;chr08.305;chr08.701;chr09.010;chr12.566;chr13.551
GO:0045448	mitotic cell cycle, embryonic	Biological process	11	32	0.00011748	0.00399747	chr01.0395;chr02.0245;chr02.0285;chr02.0414;chr02.1452;chr02.1878;chr06.0672;chr06.0694;chr07.0439;chr09.395;chr13.192
GO:0034285	response to disaccharide	Biological process	10	27	0.000117464	0.00399747	chr01.1697;chr02.0280;chr05.1102;chr07.0226;chr08.099;chr08.602;chr13.281;chr13.357;chr13.504;chrX.1969
GO:0007098	centrosome cycle	Biological process	17	66	0.000116449	0.00399747	chr01.0391;chr01.2180;chr01.2224;chr02.1261;chr02.1878;chr03.0453;chr03.1024;chr03.1243;chr03.1400;chr04.0442;chr05.0789;chr06.0694;chr06.1044;chr07.0823;chr08.061;chr09.386;chr13.170
GO:0051297	centrosome organization	Biological process	17	66	0.000116449	0.00399747	chr01.0391;chr01.2180;chr01.2224;chr02.1261;chr02.1878;chr03.0453;chr03.1024;chr03.1243;chr03.1400;chr04.0442;chr05.0789;chr06.0694;chr06.1044;chr07.0823;chr08.061;chr09.386;chr13.170
GO:0045005	DNA-dependent DNA replication maintenance of fidelity	Biological process	6	10	0.000116328	0.00399747	chr02.1907;chr03.1108;chr04.0306;chrX.0231;chrX.1699;chrX.1772
GO:0006282	regulation of DNA repair	Biological process	8	18	0.000128534	0.00422278	chr01.0359;chr01.1519;chr01.1521;chr02.0476;chr04.1378;chr12.352;chrX.1699;chrX.1772
GO:0009409	response to cold	Biological process	8	18	0.000128534	0.00422278	chr03.0789;chr06.0164;chr06.0165;chr06.0213;chr06.0214;chr06.0455;chr07.0144;chr08.614
GO:1904666	regulation of ubiquitin protein ligase activity	Biological process	8	18	0.000128534	0.00422278	chr01.1025;chr02.1586;chr04.0442;chr06.0264;chr06.0677;chr07.0729;chr09.727;chr13.160
GO:0044770	cell cycle phase transition	Biological process	25	119	0.000127147	0.00422278	chr01.1025;chr01.1035;chr01.1150;chr01.1454;chr01.1562;chr01.1820;chr02.0597;chr02.0967;chr02.1010;chr02.1586;chr02.1956;chr03.0453;chr04.0124;chr04.0341;chr04.0442;chr06.0264;chr06.0677;chr07.0144;chr07.0663;chr07.0729;chr07.0845;chr08.061;chr09.893;chr11.366;chr13.160
GO:0030286	dynein complex	Cellular component	10	31	0.000386669	0.00440803	chr01.1516;chr02.1587;chr03.0525;chr03.0526;chr04.0113;chr05.1163;chr07.0482;chr08.367;chr08.851;chr08.854
GO:0000777	condensed chromosome kinetochore	Cellular component	6	12	0.000400863	0.00448824	chr02.1586;chr04.0442;chr06.0677;chr07.0729;chr13.160;chr13.170
GO:0009142	nucleoside triphosphate biosynthetic process	Biological process	14	49	0.000140396	0.00457306	chr01.0202;chr01.0635;chr01.0662;chr02.0280;chr03.0936;chr04.1192;chr04.1354;chr06.0494;chr07.0226;chr08.044;chr08.099;chr08.602;chr10.029;chrX.0050
GO:0019362	pyridine nucleotide metabolic process	Biological process	12	38	0.000146755	0.00462217	chr01.0202;chr01.0912;chr02.0280;chr03.0936;chr04.1192;chr05.0449;chr06.0494;chr07.0226;chr08.099;chr08.602;chrX.0050;chrX.0458
GO:0046496	nicotinamide nucleotide metabolic process	Biological process	12	38	0.000146755	0.00462217	chr01.0202;chr01.0912;chr02.0280;chr03.0936;chr04.1192;chr05.0449;chr06.0494;chr07.0226;chr08.099;chr08.602;chrX.0050;chrX.0458
GO:0031572	G2 DNA damage checkpoint	Biological process	5	7	0.000144976	0.00462217	chr01.1035;chr01.1150;chr04.0442;chr07.0663;chr11.366
GO:0044772	mitotic cell cycle phase transition	Biological process	24	113	0.000144639	0.00462217	chr01.1025;chr01.1035;chr01.1150;chr01.1454;chr01.1562;chr01.1820;chr02.0597;chr02.0967;chr02.1010;chr02.1586;chr02.1956;chr03.0453;chr04.0341;chr04.0442;chr06.0264;chr06.0677;chr07.0144;chr07.0663;chr07.0729;chr07.0845;chr08.061;chr09.893;chr11.366;chr13.160
GO:0072527	pyrimidine-containing compound metabolic process	Biological process	10	28	0.00016717	0.00522202	chr01.0662;chr04.1354;chr05.0151;chr05.0736;chr06.1084;chr08.044;chr08.889;chr12.348;chrX.0737;scaffold.17
GO:0055086	nucleobase-containing small molecule metabolic process	Biological process	46	280	0.000174848	0.00541743	chr01.0190;chr01.0202;chr01.0325;chr01.0635;chr01.0662;chr01.0912;chr01.1448;chr01.1519;chr01.1521;chr01.1816;chr02.0280;chr02.0873;chr03.0854;chr03.0936;chr03.1112;chr03.1361;chr04.0568;chr04.0773;chr04.1192;chr04.1354;chr05.0151;chr05.0403;chr05.0449;chr05.0736;chr05.0814;chr05.0956;chr06.0374;chr06.0419;chr06.0494;chr06.0644;chr06.1084;chr07.0226;chr08.044;chr08.099;chr08.157;chr08.602;chr08.8…
GO:1902589	single-organism organelle organization	Biological process	146	1166	0.000179569	0.00551884	chr01.0189;chr01.0292;chr01.0359;chr01.0391;chr01.0395;chr01.0495;chr01.0683;chr01.0803;chr01.0904;chr01.1025;chr01.1035;chr01.1105;chr01.1150;chr01.1153;chr01.1454;chr01.1512;chr01.1516;chr01.1519;chr01.1521;chr01.1621;chr01.1737;chr01.1820;chr01.1857;chr01.1924;chr01.2150;chr01.2180;chr01.2224;chr02.0731;chr02.0770;chr02.0967;chr02.0989;chr02.0990;chr02.1037;chr02.1261;chr02.1540;chr02.1586;chr…
GO:0099513	polymeric cytoskeletal fiber	Cellular component	14	56	0.000554948	0.00610443	chr01.1454;chr01.1621;chr01.2180;chr02.0731;chr02.1586;chr03.0476;chr03.1400;chr05.0241;chr05.0789;chr07.0823;chr07.0845;chr09.567;chr13.021;chr13.170
GO:0016572	histone phosphorylation	Biological process	8	19	0.000203451	0.00615358	chr01.0395;chr01.1150;chr02.0731;chr08.061;chr11.366;chr13.192;chrX.1699;chrX.1772
GO:0070286	axonemal dynein complex assembly	Biological process	8	19	0.000203451	0.00615358	chr01.1516;chr04.0113;chr05.1163;chr06.1157;chr08.080;chr08.851;chr08.854;chr12.414
GO:0010948	negative regulation of cell cycle process	Biological process	17	69	0.000209758	0.0062944	chr01.1025;chr01.1035;chr01.1150;chr01.1562;chr01.2224;chr02.1586;chr03.0453;chr04.0341;chr04.0442;chr06.0026;chr06.0677;chr07.0663;chr07.0729;chr11.366;chr13.160;chrX.1699;chrX.1772
GO:0015849	organic acid transport	Biological process	19	82	0.000216017	0.00638171	chr01.0496;chr01.0869;chr01.1036;chr02.0144;chr02.0670;chr02.1714;chr03.1158;chr06.0186;chr06.1104;chr06.1142;chr07.0116;chr07.0166;chr07.0186;chr08.063;chr08.887;chr14.265;chr14.288;chrX.0088;chrX.1966
GO:0046942	carboxylic acid transport	Biological process	19	82	0.000216017	0.00638171	chr01.0496;chr01.0869;chr01.1036;chr02.0144;chr02.0670;chr02.1714;chr03.1158;chr06.0186;chr06.1104;chr06.1142;chr07.0116;chr07.0166;chr07.0186;chr08.063;chr08.887;chr14.265;chr14.288;chrX.0088;chrX.1966
GO:0000075	cell cycle checkpoint	Biological process	15	57	0.000225268	0.00660382	chr01.1035;chr01.1150;chr01.2061;chr02.1586;chr04.0341;chr04.0442;chr04.1302;chr06.0026;chr06.0677;chr07.0663;chr07.0729;chr08.792;chr09.627;chr11.366;chr13.160
GO:0033260	nuclear DNA replication	Biological process	6	11	0.000235143	0.00668754	chr01.1820;chr02.1956;chr04.0124;chr06.0176;chr09.351;chr09.893
GO:0007131	reciprocal meiotic recombination	Biological process	10	29	0.000233457	0.00668754	chr03.1108;chr04.1017;chr04.1190;chr04.1378;chr05.0400;chr06.0026;chr07.0697;chr07.0846;chr09.267;chr10.022
GO:0007135	meiosis II	Biological process	10	29	0.000233457	0.00668754	chr02.1261;chr02.1806;chr04.0155;chr04.0156;chr06.0264;chr06.0323;chr07.0729;chr09.727;chr13.160;chr13.170
GO:0046031	ADP metabolic process	Biological process	9	24	0.000232257	0.00668754	chr01.0202;chr02.0280;chr03.0936;chr04.1192;chr06.0494;chr07.0226;chr08.099;chr08.602;chrX.0050
GO:0042558	pteridine-containing compound metabolic process	Biological process	7	15	0.000239042	0.00674807	chr01.0375;chr02.0414;chr02.1817;chr03.0750;chr04.0568;chr06.0374;chr08.701
GO:0034404	nucleobase-containing small molecule biosynthetic process	Biological process	12	40	0.000252963	0.00708854	chr01.0202;chr02.0280;chr03.0936;chr04.1192;chr06.0494;chr07.0226;chr08.044;chr08.099;chr08.602;chr08.889;chr12.348;chrX.0050
GO:0070925	organelle assembly	Biological process	51	326	0.000273303	0.00754751	chr01.0189;chr01.0208;chr01.0803;chr01.1516;chr01.1548;chr01.1621;chr01.1737;chr01.2180;chr01.2224;chr02.0989;chr02.0990;chr02.1540;chr02.1587;chr02.1806;chr02.1878;chr03.0476;chr03.0525;chr03.0526;chr03.1024;chr03.1400;chr04.0113;chr04.0155;chr04.0156;chr04.0442;chr04.1011;chr05.0096;chr05.0241;chr05.0789;chr05.1163;chr06.0323;chr06.0694;chr06.1044;chr06.1157;chr07.0202;chr07.0317;chr07.0482;chr…
GO:0007093	mitotic cell cycle checkpoint	Biological process	13	46	0.000272971	0.00754751	chr01.1035;chr01.1150;chr01.2061;chr02.1586;chr04.0341;chr04.0442;chr04.1302;chr06.0026;chr06.0677;chr07.0663;chr07.0729;chr11.366;chr13.160
GO:0016999	antibiotic metabolic process	Biological process	14	52	0.00028016	0.00768123	chr01.1031;chr03.0227;chr03.1767;chr04.1446;chr05.0403;chr05.0449;chr06.0425;chr06.0716;chr07.0910;chr08.770;chr09.601;chr09.695;chr10.320;chr14.060
GO:1901293	nucleoside phosphate biosynthetic process	Biological process	25	126	0.000326309	0.00888258	chr01.0190;chr01.0202;chr01.0325;chr01.0635;chr01.0662;chr01.1448;chr02.0280;chr03.0936;chr03.1361;chr04.1192;chr04.1354;chr05.0814;chr06.0419;chr06.0494;chr06.0644;chr07.0226;chr08.044;chr08.099;chr08.157;chr08.602;chr08.889;chr10.022;chr10.029;chr13.504;chrX.0050
GO:0007620	copulation	Biological process	9	25	0.000332308	0.00898175	chr01.1516;chr02.0399;chr02.1504;chr05.0440;chr05.1163;chr09.881;chr12.105;chr12.129;chr12.130
GO:0033186	CAF-1 complex	Cellular component	3	3	0.000853222	0.00906729	chr01.1105;chr01.2065;chr11.328
GO:0030496	midbody	Cellular component	8	23	0.00084985	0.00906729	chr02.0731;chr02.1888;chr03.0476;chr04.0442;chr04.1190;chr05.0241;chr07.0342;chr13.170
GO:0016233	telomere capping	Biological process	5	8	0.000355967	0.00955345	chr01.1035;chr01.1150;chr07.0663;chr10.022;scaffold.32
GO:0009743	response to carbohydrate	Biological process	11	36	0.000382518	0.0101942	chr01.1697;chr02.0280;chr03.0789;chr05.1102;chr07.0226;chr08.099;chr08.602;chr13.281;chr13.357;chr13.504;chrX.1969
GO:0006273	lagging strand elongation	Biological process	4	5	0.000393157	0.0102625	chr04.0177;chr04.1013;chr09.351;chr13.309
GO:0010569	regulation of double-strand break repair via homologous recombination	Biological process	4	5	0.000393157	0.0102625	chr01.1519;chr01.1521;chr04.1378;chr12.352
GO:1902969	mitotic DNA replication	Biological process	4	5	0.000393157	0.0102625	chr01.1820;chr02.1956;chr09.351;chr09.893
GO:0000784	nuclear chromosome, telomeric region	Cellular component	4	6	0.0010342	0.0104588	chr06.0176;chr07.0663;chr10.022;scaffold.32
GO:0031298	replication fork protection complex	Cellular component	4	6	0.0010342	0.0104588	chr01.1820;chr02.0597;chr07.0764;chr09.893
GO:0035323	male germline ring canal	Cellular component	4	6	0.0010342	0.0104588	chr02.1888;chr03.0476;chr05.0241;chrX.1927
GO:0000780	condensed nuclear chromosome, centromeric region	Cellular component	6	14	0.00110349	0.0109824	chr02.0731;chr03.0267;chr04.0442;chr06.0677;chr07.0729;chr13.160
GO:0035825	reciprocal DNA recombination	Biological process	10	31	0.000432863	0.0109976	chr03.1108;chr04.1017;chr04.1190;chr04.1378;chr05.0400;chr06.0026;chr07.0697;chr07.0846;chr09.267;chr10.022
GO:0009631	cold acclimation	Biological process	6	12	0.000432175	0.0109976	chr06.0164;chr06.0165;chr06.0213;chr06.0214;chr06.0455;chr08.614
GO:0016321	female meiosis chromosome segregation	Biological process	6	12	0.000432175	0.0109976	chr04.0442;chr04.1190;chr04.1446;chr05.0400;chr06.0677;chr07.0845
GO:0042364	water-soluble vitamin biosynthetic process	Biological process	6	12	0.000432175	0.0109976	chr06.0164;chr06.0165;chr06.0213;chr06.0214;chr06.0455;chr08.911
GO:0030031	cell projection assembly	Biological process	29	158	0.000448951	0.0113308	chr01.0189;chr01.0803;chr01.1516;chr01.1737;chr01.2224;chr02.0989;chr02.0990;chr02.1540;chr02.1587;chr02.1878;chr03.0525;chr03.0526;chr04.0113;chr04.0442;chr05.0096;chr05.1163;chr06.0694;chr06.1044;chr06.1157;chr07.0482;chr08.010;chr08.080;chr08.367;chr08.806;chr08.851;chr08.854;chr12.171;chr12.414;chr13.456
GO:1901607	alpha-amino acid biosynthetic process	Biological process	8	21	0.000460141	0.0115368	chr04.0301;chr04.0568;chr08.289;chr08.305;chr08.701;chr09.010;chr12.566;chr13.551
GO:0031109	microtubule polymerization or depolymerization	Biological process	11	37	0.000497868	0.0124011	chr01.0391;chr01.1519;chr01.1521;chr01.2180;chr04.1468;chr05.0096;chr05.0440;chr05.0789;chr06.0694;chr07.0668;chr13.170
GO:0045786	negative regulation of cell cycle	Biological process	21	101	0.00050302	0.0124481	chr01.1025;chr01.1035;chr01.1150;chr01.1562;chr01.2061;chr01.2224;chr02.1586;chr03.0453;chr04.0341;chr04.0442;chr04.1302;chr06.0026;chr06.0677;chr07.0663;chr07.0729;chr08.792;chr09.627;chr11.366;chr13.160;chrX.1699;chrX.1772
GO:0031023	microtubule organizing center organization	Biological process	17	74	0.00051089	0.0125613	chr01.0391;chr01.2180;chr01.2224;chr02.1261;chr02.1878;chr03.0453;chr03.1024;chr03.1243;chr03.1400;chr04.0442;chr05.0789;chr06.0694;chr06.1044;chr07.0823;chr08.061;chr09.386;chr13.170
GO:0008483	transaminase activity	Molecular function	6	10	0.000138126	0.0126385	chr03.0100;chr03.0854;chr04.0431;chr08.289;chr09.824;chr12.566
GO:0016769	transferase activity, transferring nitrogenous groups	Molecular function	6	10	0.000138126	0.0126385	chr03.0100;chr03.0854;chr04.0431;chr08.289;chr09.824;chr12.566
GO:0045503	dynein light chain binding	Molecular function	9	22	0.000133258	0.0126385	chr01.1516;chr02.1587;chr03.0525;chr03.0526;chr04.0113;chr05.1163;chr07.0482;chr08.851;chr08.854
GO:0008010	structural constituent of chitin-based larval cuticle	Molecular function	13	41	0.000100943	0.0126385	chr01.0794;chr01.0801;chr01.1867;chr01.1868;chr01.1869;chr01.1871;chr02.1700;chr06.0633;chr06.0634;chr06.0635;chr10.147;chr10.151;chr10.156
GO:0004743	pyruvate kinase activity	Molecular function	4	4	9.62729e-05	0.0126385	chr02.0280;chr07.0226;chr08.099;chr08.602
GO:0003774	motor activity	Molecular function	16	57	8.56773e-05	0.0126385	chr01.1516;chr02.1587;chr03.0308;chr03.0476;chr03.0525;chr03.0526;chr03.1400;chr04.1190;chr05.0241;chr05.0789;chr07.0482;chr07.0823;chr07.0845;chr08.796;chr08.851;chr08.854
GO:0003777	microtubule motor activity	Molecular function	15	51	7.90754e-05	0.0126385	chr01.1516;chr02.1587;chr03.0476;chr03.0525;chr03.0526;chr03.1400;chr04.1190;chr05.0241;chr05.0789;chr07.0482;chr07.0823;chr07.0845;chr08.796;chr08.851;chr08.854
GO:0003688	DNA replication origin binding	Molecular function	5	6	5.22826e-05	0.0126385	chr01.1820;chr01.1857;chr01.1899;chr06.0176;chr07.0764
GO:0003796	lysozyme activity	Molecular function	5	6	5.22826e-05	0.0126385	chr01.0149;chr01.0150;chr01.0708;chr01.1960;chr06.0147
GO:0000922	spindle pole	Cellular component	9	30	0.00135975	0.0133213	chr01.1621;chr02.0731;chr03.0267;chr03.1024;chr04.0442;chr07.0668;chr07.0823;chr07.0845;chr13.170
GO:0043279	response to alkaloid	Biological process	10	32	0.000576219	0.0140767	chr01.0692;chr01.1150;chr03.0100;chr03.1767;chr04.1378;chr05.1196;chr07.0663;chr09.601;chr09.695;chr13.504
GO:0000281	mitotic cytokinesis	Biological process	15	62	0.000603236	0.0145502	chr01.0395;chr01.1105;chr01.1153;chr01.1697;chr02.0245;chr02.0731;chr02.1806;chr03.0476;chr04.0442;chr04.0988;chr05.0241;chr06.0323;chr13.192;chrX.1927;scaffold.33
GO:1903825	organic acid transmembrane transport	Biological process	17	75	0.000602978	0.0145502	chr01.0496;chr01.0869;chr01.1036;chr02.0144;chr02.0670;chr02.1714;chr03.1158;chr06.0186;chr06.1104;chr06.1142;chr07.0116;chr07.0166;chr07.0186;chr08.063;chr08.887;chr14.265;chrX.1966
GO:0005214	structural constituent of chitin-based cuticle	Molecular function	14	49	0.000192511	0.014679	chr01.0794;chr01.0801;chr01.1867;chr01.1868;chr01.1869;chr01.1871;chr02.1700;chr06.0633;chr06.0634;chr06.0635;chr09.791;chr10.147;chr10.151;chr10.156
GO:0042302	structural constituent of cuticle	Molecular function	14	49	0.000192511	0.014679	chr01.0794;chr01.0801;chr01.1867;chr01.1868;chr01.1869;chr01.1871;chr02.1700;chr06.0633;chr06.0634;chr06.0635;chr09.791;chr10.147;chr10.151;chr10.156
GO:0009165	nucleotide biosynthetic process	Biological process	24	124	0.000624304	0.0149637	chr01.0190;chr01.0202;chr01.0325;chr01.0662;chr01.1448;chr02.0280;chr03.0936;chr03.1361;chr04.1192;chr04.1354;chr05.0814;chr06.0419;chr06.0494;chr06.0644;chr07.0226;chr08.044;chr08.099;chr08.157;chr08.602;chr08.889;chr10.022;chr10.029;chr13.504;chrX.0050
GO:0010389	regulation of G2/M transition of mitotic cell cycle	Biological process	9	27	0.000639421	0.0151356	chr01.1035;chr01.1150;chr02.1010;chr04.0341;chr04.0442;chr07.0144;chr07.0663;chr08.061;chr11.366
GO:1902749	regulation of cell cycle G2/M phase transition	Biological process	9	27	0.000639421	0.0151356	chr01.1035;chr01.1150;chr02.1010;chr04.0341;chr04.0442;chr07.0144;chr07.0663;chr08.061;chr11.366
GO:0007320	insemination	Biological process	8	22	0.000662847	0.0154976	chr01.1516;chr02.1504;chr05.0440;chr05.1163;chr09.881;chr12.105;chr12.129;chr12.130
GO:0046692	sperm competition	Biological process	8	22	0.000662847	0.0154976	chr01.1516;chr02.1504;chr05.0440;chr05.1163;chr09.881;chr12.105;chr12.129;chr12.130
GO:0001539	cilium or flagellum-dependent cell motility	Biological process	5	9	0.000737611	0.0167324	chr01.0391;chr05.0096;chr05.0968;chr05.0969;chr08.806
GO:0019852	L-ascorbic acid metabolic process	Biological process	5	9	0.000737611	0.0167324	chr06.0164;chr06.0165;chr06.0213;chr06.0214;chr06.0455
GO:0019853	L-ascorbic acid biosynthetic process	Biological process	5	9	0.000737611	0.0167324	chr06.0164;chr06.0165;chr06.0213;chr06.0214;chr06.0455
GO:0044720	negative regulation of imaginal disc-derived wing size	Biological process	5	9	0.000737611	0.0167324	chr06.0164;chr06.0165;chr06.0213;chr06.0214;chr06.0455
GO:0060285	cilium-dependent cell motility	Biological process	5	9	0.000737611	0.0167324	chr01.0391;chr05.0096;chr05.0968;chr05.0969;chr08.806
GO:0006461	protein complex assembly	Biological process	49	324	0.000794813	0.0178178	chr01.0391;chr01.1105;chr01.1516;chr01.1621;chr01.1819;chr01.2065;chr01.2180;chr02.1806;chr03.0453;chr03.0476;chr03.1057;chr03.1108;chr03.1400;chr04.0113;chr04.0155;chr04.0156;chr04.0442;chr04.0600;chr04.1468;chr05.0074;chr05.0096;chr05.0241;chr05.0440;chr05.0789;chr05.1163;chr05.1196;chr06.0323;chr06.0694;chr06.0857;chr06.1084;chr06.1157;chr07.0044;chr07.0668;chr07.0765;chr07.0823;chr07.0845;chr…
GO:0070271	protein complex biogenesis	Biological process	49	324	0.000794813	0.0178178	chr01.0391;chr01.1105;chr01.1516;chr01.1621;chr01.1819;chr01.2065;chr01.2180;chr02.1806;chr03.0453;chr03.0476;chr03.1057;chr03.1108;chr03.1400;chr04.0113;chr04.0155;chr04.0156;chr04.0442;chr04.0600;chr04.1468;chr05.0074;chr05.0096;chr05.0241;chr05.0440;chr05.0789;chr05.1163;chr05.1196;chr06.0323;chr06.0694;chr06.0857;chr06.1084;chr06.1157;chr07.0044;chr07.0668;chr07.0765;chr07.0823;chr07.0845;chr…
GO:0072524	pyridine-containing compound metabolic process	Biological process	13	51	0.000813922	0.0181395	chr01.0202;chr01.0912;chr02.0280;chr03.0936;chr04.1192;chr05.0449;chr06.0494;chr07.0226;chr08.099;chr08.602;chr08.911;chrX.0050;chrX.0458
GO:0006733	oxidoreduction coenzyme metabolic process	Biological process	12	45	0.000831402	0.0184214	chr01.0202;chr01.0912;chr02.0280;chr03.0936;chr04.1192;chr05.0449;chr06.0494;chr07.0226;chr08.099;chr08.602;chrX.0050;chrX.0458
GO:0006820	anion transport	Biological process	29	164	0.000843613	0.0185839	chr01.0496;chr01.0869;chr01.1036;chr01.1192;chr01.1700;chr01.1907;chr01.2164;chr02.0144;chr02.0670;chr02.1714;chr03.1158;chr04.1303;chr05.1050;chr06.0186;chr06.0269;chr06.1104;chr06.1142;chr07.0116;chr07.0166;chr07.0186;chr08.063;chr08.887;chr09.230;chr09.823;chr12.481;chr14.265;chr14.288;chrX.0088;chrX.1966
GO:0007018	microtubule-based movement	Biological process	25	134	0.000853739	0.0186988	chr01.0189;chr01.0803;chr01.1516;chr02.0741;chr02.1587;chr03.0476;chr03.0525;chr03.0526;chr03.1400;chr04.0113;chr04.1190;chr05.0096;chr05.0241;chr05.0789;chr05.1163;chr06.1157;chr07.0482;chr07.0823;chr07.0845;chr08.080;chr08.367;chr08.796;chr08.806;chr08.851;chr08.854
GO:0009166	nucleotide catabolic process	Biological process	9	28	0.000863118	0.0187962	chr01.0202;chr02.0280;chr03.0936;chr04.1192;chr06.0494;chr07.0226;chr08.099;chr08.602;chrX.0050
GO:0006563	L-serine metabolic process	Biological process	3	3	0.00088847	0.018916	chr08.289;chr08.701;chr09.010
GO:0006564	L-serine biosynthetic process	Biological process	3	3	0.00088847	0.018916	chr08.289;chr08.701;chr09.010
GO:0006573	valine metabolic process	Biological process	3	3	0.00088847	0.018916	chr04.0753;chr12.566;scaffold.17
GO:0033567	DNA replication, Okazaki fragment processing	Biological process	3	3	0.00088847	0.018916	chr04.0177;chr04.1013;chr09.351
GO:0051782	negative regulation of cell division	Biological process	7	18	0.000913679	0.0192377	chr01.1025;chr02.1586;chr04.0442;chr06.0026;chr06.0677;chr07.0729;chr13.160
GO:0051784	negative regulation of nuclear division	Biological process	7	18	0.000913679	0.0192377	chr01.1025;chr02.1586;chr04.0442;chr06.0026;chr06.0677;chr07.0729;chr13.160
GO:0006767	water-soluble vitamin metabolic process	Biological process	8	23	0.00093181	0.0195117	chr06.0164;chr06.0165;chr06.0213;chr06.0214;chr06.0455;chr06.1084;chr07.0991;chr08.911
GO:0090407	organophosphate biosynthetic process	Biological process	32	189	0.00100288	0.0208851	chr01.0190;chr01.0202;chr01.0325;chr01.0635;chr01.0662;chr01.1448;chr01.1603;chr02.0280;chr02.1467;chr03.0753;chr03.0936;chr03.1361;chr04.1011;chr04.1192;chr04.1354;chr05.0814;chr06.0419;chr06.0494;chr06.0644;chr07.0226;chr08.044;chr08.099;chr08.157;chr08.602;chr08.889;chr08.911;chr10.022;chr10.029;chr10.042;chr12.094;chr13.504;chrX.0050
GO:0007095	mitotic G2 DNA damage checkpoint	Biological process	4	6	0.00108948	0.0223226	chr01.1035;chr01.1150;chr07.0663;chr11.366
GO:0007144	female meiosis I	Biological process	4	6	0.00108948	0.0223226	chr01.2180;chr03.1243;chr06.0264;chr09.727
GO:0007147	female meiosis II	Biological process	4	6	0.00108948	0.0223226	chr02.1261;chr06.0264;chr09.727;chr13.170
GO:0000915	actomyosin contractile ring assembly	Biological process	9	29	0.00114647	0.0228753	chr02.1806;chr03.0476;chr04.0155;chr04.0156;chr04.0577;chr05.0241;chr06.0323;chr13.170;chrX.1927
GO:0009135	purine nucleoside diphosphate metabolic process	Biological process	9	29	0.00114647	0.0228753	chr01.0202;chr02.0280;chr03.0936;chr04.1192;chr06.0494;chr07.0226;chr08.099;chr08.602;chrX.0050
GO:0009179	purine ribonucleoside diphosphate metabolic process	Biological process	9	29	0.00114647	0.0228753	chr01.0202;chr02.0280;chr03.0936;chr04.1192;chr06.0494;chr07.0226;chr08.099;chr08.602;chrX.0050
GO:0009185	ribonucleoside diphosphate metabolic process	Biological process	9	29	0.00114647	0.0228753	chr01.0202;chr02.0280;chr03.0936;chr04.1192;chr06.0494;chr07.0226;chr08.099;chr08.602;chrX.0050
GO:0030317	sperm motility	Biological process	9	29	0.00114647	0.0228753	chr01.2224;chr02.0989;chr02.0990;chr02.1878;chr05.0096;chr05.0440;chr06.1044;chr08.806;chr12.414
GO:0007020	microtubule nucleation	Biological process	6	14	0.00118674	0.0231931	chr01.0391;chr01.2180;chr05.0096;chr05.0440;chr07.0668;chr13.170
GO:0009110	vitamin biosynthetic process	Biological process	6	14	0.00118674	0.0231931	chr06.0164;chr06.0165;chr06.0213;chr06.0214;chr06.0455;chr08.911
GO:0045143	homologous chromosome segregation	Biological process	6	14	0.00118674	0.0231931	chr03.0267;chr04.0442;chr06.0677;chr07.0697;chr09.727;chrX.1629
GO:0051260	protein homooligomerization	Biological process	6	14	0.00118674	0.0231931	chr03.0453;chr04.1468;chr06.1084;chr07.0823;chr07.0991;chr08.889
GO:0042810	pheromone metabolic process	Biological process	8	24	0.00128159	0.0247925	chr01.1697;chr04.0155;chr04.0156;chr09.881;chr12.105;chr12.129;chr12.130;chr13.281
GO:0042811	pheromone biosynthetic process	Biological process	8	24	0.00128159	0.0247925	chr01.1697;chr04.0155;chr04.0156;chr09.881;chr12.105;chr12.129;chr12.130;chr13.281
GO:0031570	DNA integrity checkpoint	Biological process	11	41	0.00128832	0.024797	chr01.1035;chr01.1150;chr01.2061;chr04.0341;chr04.0442;chr04.1302;chr06.0026;chr07.0663;chr08.792;chr09.627;chr11.366
GO:0015144	carbohydrate transmembrane transporter activity	Molecular function	5	8	0.000411479	0.0251002	chr01.0070;chr01.1863;chr01.1872;chr14.172;chr14.337
GO:0051119	sugar transmembrane transporter activity	Molecular function	5	8	0.000411479	0.0251002	chr01.0070;chr01.1863;chr01.1872;chr14.172;chr14.337
GO:1901476	carbohydrate transporter activity	Molecular function	5	8	0.000411479	0.0251002	chr01.0070;chr01.1863;chr01.1872;chr14.172;chr14.337
GO:0044712	single-organism catabolic process	Biological process	37	232	0.00131646	0.0252112	chr01.0202;chr01.0208;chr01.0669;chr01.0912;chr01.1106;chr01.1150;chr01.1523;chr01.1765;chr02.0280;chr02.1444;chr02.1817;chr03.0227;chr03.0398;chr03.0936;chr04.0753;chr04.1011;chr04.1192;chr05.0151;chr05.0736;chr05.0775;chr05.0976;chr06.0494;chr07.0226;chr07.0317;chr07.0707;chr07.0991;chr08.099;chr08.305;chr08.602;chr08.614;chr09.245;chr10.320;chr10.327;chr12.006;chr12.326;chr12.348;chrX.0050
GO:0040020	regulation of meiotic nuclear division	Biological process	5	10	0.00135889	0.0256374	chr01.1025;chr02.1261;chr03.1243;chr06.0026;chr06.0677
GO:0090255	cell proliferation involved in imaginal disc-derived wing morphogenesis	Biological process	5	10	0.00135889	0.0256374	chr06.0164;chr06.0165;chr06.0213;chr06.0214;chr06.0455
GO:0090256	regulation of cell proliferation involved in imaginal disc-derived wing morphogenesis	Biological process	5	10	0.00135889	0.0256374	chr06.0164;chr06.0165;chr06.0213;chr06.0214;chr06.0455
GO:0045930	negative regulation of mitotic cell cycle	Biological process	15	67	0.0014246	0.0267445	chr01.1035;chr01.1150;chr01.1562;chr01.2061;chr02.1586;chr03.0453;chr04.0341;chr04.0442;chr04.1302;chr06.0026;chr06.0677;chr07.0663;chr07.0729;chr11.366;chr13.160
GO:0005342	organic acid transmembrane transporter activity	Molecular function	17	72	0.000511621	0.0275372	chr01.0496;chr01.0869;chr01.1036;chr02.0144;chr02.0670;chr02.1714;chr03.1158;chr06.0186;chr06.1104;chr06.1142;chr07.0116;chr07.0166;chr07.0186;chr08.063;chr08.887;chr14.265;chrX.1966
GO:0046943	carboxylic acid transmembrane transporter activity	Molecular function	17	72	0.000511621	0.0275372	chr01.0496;chr01.0869;chr01.1036;chr02.0144;chr02.0670;chr02.1714;chr03.1158;chr06.0186;chr06.1104;chr06.1142;chr07.0116;chr07.0166;chr07.0186;chr08.063;chr08.887;chr14.265;chrX.1966
GO:0000912	assembly of actomyosin apparatus involved in cytokinesis	Biological process	9	30	0.00150048	0.0277589	chr02.1806;chr03.0476;chr04.0155;chr04.0156;chr04.0577;chr05.0241;chr06.0323;chr13.170;chrX.1927
GO:1901292	nucleoside phosphate catabolic process	Biological process	9	30	0.00150048	0.0277589	chr01.0202;chr02.0280;chr03.0936;chr04.1192;chr06.0494;chr07.0226;chr08.099;chr08.602;chrX.0050
GO:0071822	protein complex subunit organization	Biological process	68	498	0.00149185	0.0277589	chr01.0391;chr01.0683;chr01.0904;chr01.1105;chr01.1153;chr01.1516;chr01.1519;chr01.1521;chr01.1621;chr01.1819;chr01.1857;chr01.2065;chr01.2180;chr02.0731;chr02.1261;chr02.1806;chr03.0432;chr03.0453;chr03.0476;chr03.1057;chr03.1108;chr03.1400;chr04.0113;chr04.0155;chr04.0156;chr04.0442;chr04.0577;chr04.0600;chr04.1056;chr04.1190;chr04.1468;chr05.0074;chr05.0096;chr05.0241;chr05.0248;chr05.0440;chr…
GO:0010817	regulation of hormone levels	Biological process	18	88	0.00151412	0.0278759	chr01.1648;chr01.1651;chr01.1697;chr02.1550;chr03.0789;chr04.0155;chr04.0156;chr04.1255;chr05.1196;chr06.0269;chr07.0707;chr07.0781;chr09.881;chr10.714;chr12.105;chr12.129;chr12.130;chr13.281
GO:0009127	purine nucleoside monophosphate biosynthetic process	Biological process	12	48	0.00153987	0.027945	chr01.0202;chr02.0280;chr03.0936;chr04.1192;chr06.0494;chr06.0644;chr07.0226;chr08.099;chr08.157;chr08.602;chr10.029;chrX.0050
GO:0009168	purine ribonucleoside monophosphate biosynthetic process	Biological process	12	48	0.00153987	0.027945	chr01.0202;chr02.0280;chr03.0936;chr04.1192;chr06.0494;chr06.0644;chr07.0226;chr08.099;chr08.157;chr08.602;chr10.029;chrX.0050
GO:1901991	negative regulation of mitotic cell cycle phase transition	Biological process	12	48	0.00153987	0.027945	chr01.1035;chr01.1150;chr01.1562;chr02.1586;chr03.0453;chr04.0341;chr04.0442;chr06.0677;chr07.0663;chr07.0729;chr11.366;chr13.160
GO:0005615	extracellular space	Cellular component	28	172	0.00297535	0.0287007	chr01.0149;chr01.0150;chr01.0708;chr01.1648;chr01.1651;chr01.1668;chr01.1960;chr02.0989;chr02.0990;chr02.1504;chr03.0258;chr03.1406;chr05.0897;chr06.0147;chr06.0244;chr06.1084;chr07.0460;chr07.0978;chr07.0991;chr10.359;chr10.366;chr10.670;chr12.171;chr13.341;chr13.423;chr14.002;chrX.0229;chrX.1615
GO:0070507	regulation of microtubule cytoskeleton organization	Biological process	11	42	0.00159702	0.0287088	chr01.1519;chr01.1521;chr01.2224;chr02.1878;chr03.0476;chr03.1024;chr03.1243;chr03.1400;chr04.0442;chr05.0241;scaffold.33
GO:0045861	negative regulation of proteolysis	Biological process	10	36	0.00159409	0.0287088	chr01.1648;chr01.1651;chr02.1586;chr02.1806;chr04.0442;chr04.1468;chr06.0323;chr06.0677;chr07.0729;chr13.160
GO:0031012	extracellular matrix	Cellular component	15	73	0.0030438	0.0289161	chr01.0794;chr01.0801;chr01.1867;chr01.1868;chr01.1869;chr01.1871;chr02.1700;chr05.0058;chr06.0633;chr06.0634;chr06.0635;chr09.791;chr10.147;chr10.151;chr10.156
GO:0015711	organic anion transport	Biological process	23	125	0.00164654	0.02946	chr01.0496;chr01.0869;chr01.1036;chr01.1907;chr01.2164;chr02.0144;chr02.0670;chr02.1714;chr03.1158;chr06.0186;chr06.0269;chr06.1104;chr06.1142;chr07.0116;chr07.0166;chr07.0186;chr08.063;chr08.887;chr12.481;chr14.265;chr14.288;chrX.0088;chrX.1966
GO:0005658	alpha DNA polymerase:primase complex	Cellular component	3	4	0.00317096	0.0296745	chr02.0444;chr09.595;chr13.309
GO:0006766	vitamin metabolic process	Biological process	8	25	0.00172831	0.0304934	chr06.0164;chr06.0165;chr06.0213;chr06.0214;chr06.0455;chr06.1084;chr07.0991;chr08.911
GO:0048545	response to steroid hormone	Biological process	8	25	0.00172831	0.0304934	chr01.1765;chr02.1550;chr04.1468;chr08.061;chr08.889;chr09.798;chr09.799;chr09.800
GO:0051438	regulation of ubiquitin-protein transferase activity	Biological process	8	25	0.00172831	0.0304934	chr01.1025;chr02.1586;chr04.0442;chr06.0264;chr06.0677;chr07.0729;chr09.727;chr13.160
GO:0000781	chromosome, telomeric region	Cellular component	5	12	0.00341482	0.0310304	chr06.0176;chr07.0663;chr08.061;chr10.022;scaffold.32
GO:1904949	ATPase complex	Cellular component	12	53	0.00336574	0.0310304	chr01.0060;chr01.0904;chr01.1105;chr02.0229;chr02.0230;chr03.0014;chr04.1442;chr06.0387;chr07.0044;chr09.362;chr09.627;scaffold.73
GO:0051352	negative regulation of ligase activity	Biological process	6	15	0.00181854	0.031502	chr01.1025;chr02.1586;chr04.0442;chr06.0677;chr07.0729;chr13.160
GO:0051444	negative regulation of ubiquitin-protein transferase activity	Biological process	6	15	0.00181854	0.031502	chr01.1025;chr02.1586;chr04.0442;chr06.0677;chr07.0729;chr13.160
GO:1902750	negative regulation of cell cycle G2/M phase transition	Biological process	6	15	0.00181854	0.031502	chr01.1035;chr01.1150;chr04.0341;chr04.0442;chr07.0663;chr11.366
GO:1904667	negative regulation of ubiquitin protein ligase activity	Biological process	6	15	0.00181854	0.031502	chr01.1025;chr02.1586;chr04.0442;chr06.0677;chr07.0729;chr13.160
GO:1901988	negative regulation of cell cycle phase transition	Biological process	12	49	0.00186501	0.0321609	chr01.1035;chr01.1150;chr01.1562;chr02.1586;chr03.0453;chr04.0341;chr04.0442;chr06.0677;chr07.0663;chr07.0729;chr11.366;chr13.160
GO:0070193	synaptonemal complex organization	Biological process	7	20	0.00187571	0.0321996	chr03.0267;chr04.0442;chr04.0988;chr07.0144;chr07.0729;chr13.160;chrX.1629
GO:0009117	nucleotide metabolic process	Biological process	37	237	0.00194648	0.0332648	chr01.0190;chr01.0202;chr01.0325;chr01.0635;chr01.0662;chr01.0912;chr01.1448;chr01.1519;chr01.1521;chr01.1816;chr02.0280;chr02.0873;chr03.0936;chr03.1112;chr03.1361;chr04.1192;chr04.1354;chr05.0403;chr05.0449;chr05.0814;chr05.0956;chr06.0419;chr06.0494;chr06.0644;chr06.1084;chr07.0226;chr08.044;chr08.099;chr08.157;chr08.602;chr08.889;chr10.022;chr10.029;chr10.086;chr13.504;chrX.0050;chrX.0458
GO:0000077	DNA damage checkpoint	Biological process	10	37	0.0020001	0.0338772	chr01.1035;chr01.1150;chr01.2061;chr04.0442;chr04.1302;chr06.0026;chr07.0663;chr08.792;chr09.627;chr11.366
GO:0044837	actomyosin contractile ring organization	Biological process	10	37	0.0020001	0.0338772	chr01.1153;chr02.1806;chr03.0476;chr04.0155;chr04.0156;chr04.0577;chr05.0241;chr06.0323;chr13.170;chrX.1927
GO:0009124	nucleoside monophosphate biosynthetic process	Biological process	13	56	0.00206089	0.0347524	chr01.0202;chr02.0280;chr03.0936;chr04.1192;chr06.0494;chr06.0644;chr07.0226;chr08.099;chr08.157;chr08.602;chr08.889;chr10.029;chrX.0050
GO:0006950	response to stress	Biological process	121	992	0.00207596	0.0348523	chr01.0095;chr01.0149;chr01.0150;chr01.0208;chr01.0359;chr01.0563;chr01.0692;chr01.0708;chr01.0815;chr01.1035;chr01.1105;chr01.1150;chr01.1519;chr01.1521;chr01.1523;chr01.1697;chr01.1765;chr01.1820;chr01.1922;chr01.1960;chr01.2025;chr01.2061;chr01.2124;chr01.2150;chr02.0450;chr02.0476;chr02.0597;chr02.1240;chr02.1550;chr02.1576;chr02.1907;chr02.1944;chr03.0014;chr03.0188;chr03.0194;chr03.0204;chr…
GO:0005865	striated muscle thin filament	Cellular component	4	8	0.00413075	0.0369997	chr02.0215;chr02.0845;chr04.1067;chrX.0079
GO:0070192	chromosome organization involved in meiotic cell cycle	Biological process	12	50	0.00224441	0.0375151	chr01.0359;chr01.0495;chr01.1150;chr01.1512;chr03.0267;chr04.1378;chr04.1446;chr07.0697;chr07.0729;chr10.022;chr13.160;chrX.1629
GO:0006753	nucleoside phosphate metabolic process	Biological process	37	239	0.00226375	0.0376732	chr01.0190;chr01.0202;chr01.0325;chr01.0635;chr01.0662;chr01.0912;chr01.1448;chr01.1519;chr01.1521;chr01.1816;chr02.0280;chr02.0873;chr03.0936;chr03.1112;chr03.1361;chr04.1192;chr04.1354;chr05.0403;chr05.0449;chr05.0814;chr05.0956;chr06.0419;chr06.0494;chr06.0644;chr06.1084;chr07.0226;chr08.044;chr08.099;chr08.157;chr08.602;chr08.889;chr10.022;chr10.029;chr10.086;chr13.504;chrX.0050;chrX.0458
GO:0006301	postreplication repair	Biological process	5	11	0.00229535	0.0378684	chr04.0018;chr04.1266;chr06.0026;chr10.109;chr10.784
GO:0051340	regulation of ligase activity	Biological process	8	26	0.00228958	0.0378684	chr01.1025;chr02.1586;chr04.0442;chr06.0264;chr06.0677;chr07.0729;chr09.727;chr13.160
GO:0031297	replication fork processing	Biological process	4	7	0.00234882	0.0382536	chr03.1108;chrX.0231;chrX.1699;chrX.1772
GO:0051255	spindle midzone assembly	Biological process	4	7	0.00234882	0.0382536	chr03.0476;chr05.0241;chr07.0845;chr13.170
GO:0051289	protein homotetramerization	Biological process	4	7	0.00234882	0.0382536	chr03.0453;chr06.1084;chr07.0823;chr08.889
GO:0009201	ribonucleoside triphosphate biosynthetic process	Biological process	11	44	0.00239591	0.0388546	chr01.0202;chr02.0280;chr03.0936;chr04.1192;chr06.0494;chr07.0226;chr08.044;chr08.099;chr08.602;chr10.029;chrX.0050
GO:0014070	response to organic cyclic compound	Biological process	22	121	0.00241045	0.0389247	chr01.0692;chr01.0904;chr01.1150;chr01.1765;chr02.1550;chr03.0100;chr03.0453;chr03.1767;chr04.1378;chr04.1468;chr05.1196;chr06.0672;chr07.0663;chr08.061;chr08.889;chr09.601;chr09.695;chr09.798;chr09.799;chr09.800;chr12.488;chr13.504
GO:0009410	response to xenobiotic stimulus	Biological process	9	32	0.0024698	0.0397149	chr01.0692;chr01.1150;chr03.1767;chr04.1378;chr05.1196;chr07.0663;chr09.601;chr09.695;chr13.504
GO:0007099	centriole replication	Biological process	7	21	0.00258349	0.0411953	chr01.2224;chr02.1878;chr03.1024;chr06.0694;chr06.1044;chr08.061;chr09.386
GO:0046785	microtubule polymerization	Biological process	7	21	0.00258349	0.0411953	chr01.0391;chr01.2180;chr05.0096;chr05.0440;chr06.0694;chr07.0668;chr13.170
GO:0004034	aldose 1-epimerase activity	Molecular function	3	3	0.000974614	0.0424653	chr02.1444;chr05.0976;chr12.326
GO:0016885	ligase activity, forming carbon-carbon bonds	Molecular function	3	3	0.000974614	0.0424653	chr01.1255;chr10.414;chrX.1797
GO:0008514	organic anion transmembrane transporter activity	Molecular function	20	96	0.000958663	0.0424653	chr01.0496;chr01.0869;chr01.1036;chr01.1907;chr01.2164;chr02.0144;chr02.0670;chr02.1714;chr03.1158;chr06.0186;chr06.0269;chr06.1104;chr06.1142;chr07.0116;chr07.0166;chr07.0186;chr08.063;chr08.887;chr14.265;chrX.1966
GO:0004341	gluconolactonase activity	Molecular function	5	9	0.000850452	0.0424653	chr06.0164;chr06.0165;chr06.0213;chr06.0214;chr06.0455
GO:0052689	carboxylic ester hydrolase activity	Molecular function	14	57	0.00104054	0.0432771	chr02.1434;chr05.1157;chr06.0060;chr06.0164;chr06.0165;chr06.0213;chr06.0214;chr06.0455;chr09.881;chr12.105;chr12.129;chr12.130;chr13.200;scaffold.22
GO:0031514	motile cilium	Cellular component	6	18	0.00490385	0.0433058	chr01.0803;chr02.0741;chr03.0453;chr05.0096;chr06.0045;chr08.806
GO:0045505	dynein intermediate chain binding	Molecular function	8	23	0.00113888	0.0434197	chr01.1516;chr02.1587;chr03.0525;chr03.0526;chr07.0482;chr08.367;chr08.851;chr08.854
GO:0051959	dynein light intermediate chain binding	Molecular function	8	23	0.00113888	0.0434197	chr01.1516;chr02.1587;chr03.0525;chr03.0526;chr07.0482;chr08.367;chr08.851;chr08.854
GO:0045502	dynein binding	Molecular function	10	34	0.00123948	0.0436203	chr01.1516;chr02.1587;chr03.0525;chr03.0526;chr04.0113;chr05.1163;chr07.0482;chr08.367;chr08.851;chr08.854
GO:0070182	DNA polymerase binding	Molecular function	4	6	0.00122562	0.0436203	chr01.2061;chr01.2124;chr02.0285;chr03.0469
GO:0005828	kinetochore microtubule	Cellular component	5	13	0.0051209	0.0439837	chr02.1586;chr03.0476;chr05.0241;chr05.0789;chr13.170
GO:0035324	female germline ring canal	Cellular component	5	13	0.0051209	0.0439837	chr01.1523;chr01.1603;chr02.1888;chr03.0476;chr05.0241
GO:0044463	cell projection part	Cellular component	41	289	0.00522198	0.0442457	chr01.0189;chr01.0803;chr01.1516;chr01.1562;chr01.1737;chr01.2219;chr01.2224;chr02.0243;chr02.0741;chr02.0989;chr02.0990;chr02.1550;chr02.1587;chr03.0194;chr03.0453;chr03.0461;chr03.0476;chr03.0525;chr03.0526;chr03.1794;chr04.0113;chr04.1149;chr04.1468;chr05.0241;chr05.0448;chr05.1163;chr06.0045;chr06.1044;chr06.1157;chr07.0482;chr07.0745;chr07.0991;chr08.080;chr08.851;chr08.854;chr09.386;chr10.3…
GO:0009163	nucleoside biosynthetic process	Biological process	14	65	0.00298605	0.0468306	chr01.0202;chr02.0280;chr03.0936;chr04.1192;chr06.0494;chr07.0226;chr08.044;chr08.099;chr08.157;chr08.602;chr08.889;chr10.029;chr12.348;chrX.0050
GO:1901659	glycosyl compound biosynthetic process	Biological process	14	65	0.00298605	0.0468306	chr01.0202;chr02.0280;chr03.0936;chr04.1192;chr06.0494;chr07.0226;chr08.044;chr08.099;chr08.157;chr08.602;chr08.889;chr10.029;chr12.348;chrX.0050
GO:0007091	metaphase/anaphase transition of mitotic cell cycle	Biological process	8	27	0.00298439	0.0468306	chr01.1454;chr02.0967;chr02.1586;chr04.0442;chr06.0677;chr07.0729;chr07.0845;chr13.160
GO:0050830	defense response to Gram-positive bacterium	Biological process	8	27	0.00298439	0.0468306	chr03.0188;chr04.0433;chr04.0522;chr04.1271;chr06.0147;chr06.0596;chr06.0927;chr10.670
GO:0046434	organophosphate catabolic process	Biological process	9	33	0.00311222	0.0486093	chr01.0202;chr02.0280;chr03.0936;chr04.1192;chr06.0494;chr07.0226;chr08.099;chr08.602;chrX.0050
GO:0006551	leucine metabolic process	Biological process	3	4	0.00329843	0.0498822	chr01.1255;chr12.566;chrX.1797
GO:0010457	centriole-centriole cohesion	Biological process	3	4	0.00329843	0.0498822	chr01.2180;chr03.1024;chr09.386
GO:0017143	insecticide metabolic process	Biological process	3	4	0.00329843	0.0498822	chr03.1767;chr09.601;chr09.695
GO:0033499	galactose catabolic process via UDP-galactose	Biological process	3	4	0.00329843	0.0498822	chr02.1444;chr05.0976;chr12.326
GO:0046470	phosphatidylcholine metabolic process	Biological process	3	4	0.00329843	0.0498822	chr06.0060;chr10.042;chr12.094
GO:0046680	response to DDT	Biological process	3	4	0.00329843	0.0498822	chr03.1767;chr09.601;chr09.695
GO:0048252	lauric acid metabolic process	Biological process	3	4	0.00329843	0.0498822	chr03.1767;chr09.601;chr09.695
GO:1904668	positive regulation of ubiquitin protein ligase activity	Biological process	3	4	0.00329843	0.0498822	chr04.0442;chr06.0264;chr09.727
