# Supplementary material for: Neofunctionalization of a second insulin receptor gene in the wing-dimorphic planthopper, Nilaparvata lugens
Source: PLoS Genet. 2021 Jun 28;17(6):e1009653. doi: 10.1371/journal.pgen.1009653 (PMC8270448; doi:10.1371/journal.pgen.1009653)
Supplement: S14 Table — (XLSX) [file pgen.1009653.s019.xlsx]

## Sheet: Sheet1
S14 Table. GO terms of commonly regulated genes in wing buds of NlInR2E4 and WTSW.
GO_ID	GO term	Ontology	DEGs number	Background number	P value	FDR	geneID
GO:0022402	cell cycle process	BP	82	493	8.64427e-29	1.4442e-25	chr01.0359;chr01.0395;chr01.0495;chr01.1025;chr01.1035;chr01.1105;chr01.1153;chr01.1454;chr01.1512;chr01.1562;chr01.1621;chr01.1820;chr01.1857;chr01.2061;chr01.2180;chr01.2224;chr02.0245;chr02.0597;chr02.0731;chr02.1037;chr02.1085;chr02.1452;chr02.1586;chr02.1806;chr02.1878;chr02.1888;chr02.1956;chr03.0476;chr03.1108;chr03.1196;chr03.1243;chr03.1400;chr04.0124;chr04.0341;chr04.0988;chr04.1017;chr…
GO:0006260	DNA replication	BP	38	91	1.1178e-28	1.4442e-25	chr01.1820;chr01.1857;chr01.1899;chr01.1909;chr01.1924;chr02.0444;chr02.0597;chr02.1037;chr02.1452;chr02.1907;chr02.1956;chr03.1108;chr04.0124;chr04.0306;chr04.1013;chr04.1017;chr04.1266;chr04.1442;chr05.0171;chr05.0248;chr06.0039;chr06.0176;chr06.0605;chr07.0764;chr08.061;chr09.028;chr09.351;chr09.362;chr09.395;chr09.595;chr09.627;chr09.893;chr10.022;chr10.784;chr11.328;chr13.309;chrX.1772;scaff…
GO:0006259	DNA metabolic process	BP	58	270	6.67053e-26	5.74555e-23	chr01.0292;chr01.0359;chr01.0692;chr01.1035;chr01.1105;chr01.1820;chr01.1857;chr01.1899;chr01.1909;chr01.1924;chr01.2061;chr02.0444;chr02.0597;chr02.1037;chr02.1129;chr02.1452;chr02.1907;chr02.1956;chr03.1108;chr04.0124;chr04.0306;chr04.1013;chr04.1017;chr04.1190;chr04.1266;chr04.1378;chr04.1442;chr05.0171;chr05.0248;chr05.0309;chr06.0026;chr06.0039;chr06.0176;chr06.0605;chr07.0029;chr07.0359;chr…
GO:0007049	cell cycle	BP	87	627	9.08018e-25	5.8658e-22	chr01.0359;chr01.0395;chr01.0495;chr01.1025;chr01.1035;chr01.1105;chr01.1153;chr01.1454;chr01.1512;chr01.1562;chr01.1621;chr01.1820;chr01.1857;chr01.2061;chr01.2180;chr01.2224;chr02.0245;chr02.0444;chr02.0597;chr02.0731;chr02.1037;chr02.1085;chr02.1452;chr02.1586;chr02.1806;chr02.1878;chr02.1888;chr02.1956;chr03.0285;chr03.0476;chr03.1108;chr03.1196;chr03.1243;chr03.1400;chr04.0124;chr04.0306;chr…
GO:0006261	DNA-dependent DNA replication	BP	31	71	3.10312e-24	1.60369e-21	chr01.1820;chr01.1857;chr01.1899;chr01.1909;chr02.0444;chr02.0597;chr02.1452;chr02.1907;chr02.1956;chr03.1108;chr04.0124;chr04.0306;chr04.1013;chr04.1017;chr04.1266;chr04.1442;chr05.0171;chr06.0176;chr06.0605;chr07.0764;chr08.061;chr09.351;chr09.362;chr09.595;chr09.627;chr09.893;chr10.784;chr11.328;chr13.309;chrX.1772;scaffold.73
GO:0000278	mitotic cell cycle	BP	68	400	3.92188e-24	1.68902e-21	chr01.0359;chr01.0395;chr01.1025;chr01.1035;chr01.1105;chr01.1153;chr01.1454;chr01.1512;chr01.1562;chr01.1621;chr01.1820;chr01.1857;chr01.2061;chr01.2180;chr02.0245;chr02.0444;chr02.0597;chr02.0731;chr02.1037;chr02.1452;chr02.1586;chr02.1806;chr02.1878;chr02.1956;chr03.0285;chr03.0476;chr03.1196;chr03.1243;chr03.1400;chr04.0124;chr04.0306;chr04.0341;chr04.0988;chr04.1056;chr04.1190;chr05.0171;chr…
GO:1903047	mitotic cell cycle process	BP	58	301	2.51007e-23	9.26574e-21	chr01.0359;chr01.0395;chr01.1025;chr01.1035;chr01.1105;chr01.1153;chr01.1454;chr01.1512;chr01.1562;chr01.1621;chr01.1820;chr01.1857;chr01.2061;chr01.2180;chr02.0245;chr02.0597;chr02.0731;chr02.1037;chr02.1586;chr02.1806;chr02.1956;chr03.0476;chr03.1196;chr03.1243;chr03.1400;chr04.0124;chr04.0341;chr04.0988;chr04.1056;chr04.1190;chr05.0171;chr05.0241;chr05.0248;chr05.0789;chr06.0026;chr06.0264;chr…
GO:0000280	nuclear division	BP	53	289	2.97991e-20	9.6251e-18	chr01.0359;chr01.0395;chr01.1025;chr01.1153;chr01.1454;chr01.1512;chr01.1621;chr01.1857;chr01.2180;chr02.0731;chr02.1037;chr02.1586;chr02.1806;chr02.1878;chr02.1888;chr03.0476;chr03.1108;chr03.1196;chr03.1243;chr03.1400;chr04.0124;chr04.0988;chr04.1017;chr04.1056;chr04.1190;chr04.1378;chr05.0171;chr05.0241;chr05.0248;chr05.0789;chr06.0026;chr06.0264;chr06.0323;chr06.0677;chr06.0694;chr07.0342;chr…
GO:0007067	mitotic nuclear division	BP	41	180	2.4809e-19	7.12293e-17	chr01.0359;chr01.0395;chr01.1025;chr01.1153;chr01.1454;chr01.1512;chr01.1621;chr01.1857;chr01.2180;chr02.0731;chr02.1037;chr02.1586;chr02.1806;chr03.0476;chr03.1196;chr03.1243;chr03.1400;chr04.0124;chr04.0988;chr04.1056;chr04.1190;chr05.0171;chr05.0241;chr05.0248;chr05.0789;chr06.0264;chr06.0323;chr06.0677;chr07.0342;chr07.0668;chr07.0729;chr07.0731;chr07.0823;chr07.0845;chr07.0910;chr08.161;chr0…
GO:0048285	organelle fission	BP	53	306	4.47981e-19	1.15758e-16	chr01.0359;chr01.0395;chr01.1025;chr01.1153;chr01.1454;chr01.1512;chr01.1621;chr01.1857;chr01.2180;chr02.0731;chr02.1037;chr02.1586;chr02.1806;chr02.1878;chr02.1888;chr03.0476;chr03.1108;chr03.1196;chr03.1243;chr03.1400;chr04.0124;chr04.0988;chr04.1017;chr04.1056;chr04.1190;chr04.1378;chr05.0171;chr05.0241;chr05.0248;chr05.0789;chr06.0026;chr06.0264;chr06.0323;chr06.0677;chr06.0694;chr07.0342;chr…
GO:0051276	chromosome organization	BP	68	495	9.44635e-19	2.21903e-16	chr01.0292;chr01.0315;chr01.0359;chr01.0395;chr01.0495;chr01.0904;chr01.1035;chr01.1105;chr01.1454;chr01.1512;chr01.1621;chr01.1820;chr01.1857;chr01.1924;chr01.2065;chr01.2180;chr02.0731;chr02.1037;chr02.1085;chr02.1129;chr02.1586;chr03.0398;chr03.0476;chr03.0823;chr03.0874;chr03.1108;chr03.1196;chr03.1243;chr04.0124;chr04.0988;chr04.1017;chr04.1378;chr05.0171;chr05.0241;chr05.0309;chr05.0789;chr…
GO:0044427	chromosomal part	CC	55	343	6.83816e-18	2.62585e-15	chr01.0292;chr01.0359;chr01.0395;chr01.0692;chr01.0904;chr01.1105;chr01.1454;chr01.1512;chr01.1820;chr01.1857;chr01.1899;chr01.1924;chr02.0444;chr02.0597;chr02.0731;chr02.1037;chr02.1129;chr02.1586;chr02.1806;chr02.1907;chr02.1956;chr03.0577;chr03.0823;chr03.0874;chr03.1196;chr04.0306;chr04.0988;chr04.1266;chr04.1442;chr05.0171;chr05.0309;chr05.0789;chr06.0176;chr06.0264;chr06.0323;chr06.0605;chr…
GO:0007059	chromosome segregation	BP	36	155	2.40089e-17	5.16992e-15	chr01.0359;chr01.0395;chr01.1454;chr01.1512;chr01.1621;chr01.1857;chr01.2180;chr02.0731;chr02.1037;chr02.1586;chr02.1806;chr03.0476;chr03.1108;chr03.1196;chr03.1400;chr04.0124;chr04.0988;chr04.1017;chr04.1190;chr05.0171;chr05.0241;chr05.0789;chr06.0323;chr06.0605;chr06.0677;chr07.0729;chr07.0823;chr07.0845;chr07.0910;chr08.161;chr09.362;chr09.627;chr13.160;chr13.170;scaffold.32;scaffold.73
GO:0098813	nuclear chromosome segregation	BP	33	138	2.25207e-16	4.47643e-14	chr01.0359;chr01.0395;chr01.1454;chr01.1512;chr01.1857;chr01.2180;chr02.0731;chr02.1037;chr02.1586;chr02.1806;chr03.0476;chr03.1108;chr03.1196;chr04.0124;chr04.0988;chr04.1017;chr04.1190;chr05.0171;chr05.0241;chr05.0789;chr06.0323;chr06.0605;chr06.0677;chr07.0729;chr07.0845;chr07.0910;chr08.161;chr09.362;chr09.627;chr13.160;chr13.170;scaffold.32;scaffold.73
GO:0005694	chromosome	CC	59	422	2.83819e-16	5.44933e-14	chr01.0292;chr01.0359;chr01.0395;chr01.0692;chr01.0904;chr01.1105;chr01.1454;chr01.1512;chr01.1820;chr01.1857;chr01.1899;chr01.1924;chr01.2061;chr02.0444;chr02.0597;chr02.0731;chr02.1037;chr02.1129;chr02.1586;chr02.1806;chr02.1907;chr02.1956;chr03.0577;chr03.0823;chr03.0874;chr03.1196;chr04.0306;chr04.0988;chr04.1266;chr04.1378;chr04.1442;chr05.0171;chr05.0309;chr05.0789;chr06.0168;chr06.0176;chr…
GO:0032993	protein-DNA complex	CC	14	19	8.10734e-16	1.03774e-13	chr01.1820;chr02.0444;chr02.0597;chr02.1907;chr02.1956;chr03.0577;chr03.0823;chr04.0306;chr04.1266;chr05.0309;chr06.0176;chr09.595;chr09.893;chr13.309
GO:0071103	DNA conformation change	BP	28	108	5.24053e-15	9.67251e-13	chr01.0315;chr01.0359;chr01.0904;chr01.1105;chr01.1512;chr01.1820;chr01.1857;chr01.1924;chr01.2065;chr02.0731;chr03.0874;chr03.1108;chr03.1196;chr03.1243;chr04.0124;chr04.0988;chr04.1017;chr05.0309;chr06.0039;chr07.0044;chr07.0764;chr07.0765;chr07.0846;chr07.0910;chr09.893;chr10.022;chr11.328;chr12.352
GO:0000819	sister chromatid segregation	BP	28	111	1.12588e-14	1.93951e-12	chr01.0359;chr01.0395;chr01.1454;chr01.1512;chr01.1857;chr01.2180;chr02.0731;chr02.1037;chr02.1586;chr03.0476;chr03.1196;chr04.0124;chr04.0988;chr05.0171;chr05.0241;chr05.0789;chr06.0605;chr06.0677;chr07.0729;chr07.0845;chr07.0910;chr08.161;chr09.362;chr09.627;chr13.160;chr13.170;scaffold.32;scaffold.73
GO:0005657	replication fork	CC	16	30	1.24902e-14	1.19906e-12	chr01.0292;chr01.1820;chr01.1924;chr02.0444;chr02.0597;chr02.1907;chr04.0306;chr04.1266;chr04.1442;chr07.0764;chr09.362;chr09.595;chr09.627;chr09.893;chr13.309;scaffold.73
GO:0044454	nuclear chromosome part	CC	31	149	1.97094e-13	1.51368e-11	chr01.0292;chr01.0359;chr01.0904;chr01.1105;chr01.1512;chr01.1820;chr01.1857;chr01.1899;chr02.0444;chr02.0597;chr02.0731;chr02.1907;chr02.1956;chr03.0577;chr03.0823;chr04.0306;chr04.1266;chr06.0176;chr06.0605;chr06.0677;chr07.0044;chr07.0729;chr07.0764;chr07.0910;chr08.161;chr09.595;chr09.893;chr10.022;chr13.160;chr13.309;scaffold.32
GO:0000228	nuclear chromosome	CC	33	170	2.49053e-13	1.59394e-11	chr01.0292;chr01.0359;chr01.0904;chr01.1105;chr01.1512;chr01.1820;chr01.1857;chr01.1899;chr02.0444;chr02.0597;chr02.0731;chr02.1129;chr02.1907;chr02.1956;chr03.0577;chr03.0823;chr04.0306;chr04.1266;chr04.1378;chr06.0176;chr06.0605;chr06.0677;chr07.0044;chr07.0729;chr07.0764;chr07.0910;chr08.161;chr09.595;chr09.893;chr10.022;chr13.160;chr13.309;scaffold.32
GO:0010564	regulation of cell cycle process	BP	31	155	3.71042e-13	5.99233e-11	chr01.1025;chr01.1035;chr01.1454;chr01.1562;chr01.1820;chr01.2224;chr02.0597;chr02.0731;chr02.1586;chr02.1878;chr02.1956;chr03.1243;chr03.1400;chr04.0341;chr04.1056;chr04.1190;chr04.1266;chr06.0026;chr06.0264;chr06.0677;chr07.0342;chr07.0729;chr07.0845;chr08.061;chr09.798;chr09.893;chr11.366;chr13.160;chrX.1772;chrX.1927;scaffold.33
GO:0006271	DNA strand elongation involved in DNA replication	BP	11	15	1.02264e-12	1.46806e-10	chr02.0597;chr02.1956;chr04.0306;chr04.1013;chr09.351;chr09.362;chr09.627;chr09.893;chr10.784;chr13.309;scaffold.73
GO:0022616	DNA strand elongation	BP	11	15	1.02264e-12	1.46806e-10	chr02.0597;chr02.1956;chr04.0306;chr04.1013;chr09.351;chr09.362;chr09.627;chr09.893;chr10.784;chr13.309;scaffold.73
GO:0006974	cellular response to DNA damage stimulus	BP	33	183	1.31717e-12	1.79135e-10	chr01.0359;chr01.0692;chr01.1035;chr01.1105;chr01.1820;chr01.1909;chr01.2061;chr02.0597;chr02.1907;chr03.1108;chr04.0306;chr04.1013;chr04.1266;chr04.1378;chr04.1442;chr06.0026;chr07.0029;chr07.0044;chr07.0809;chr07.0846;chr08.621;chr09.362;chr09.627;chr09.798;chr09.893;chr10.022;chr10.784;chr11.328;chr11.366;chr12.352;chr13.309;chrX.1772;scaffold.73
GO:0006281	DNA repair	BP	29	144	1.87868e-12	2.42726e-10	chr01.0359;chr01.0692;chr01.1105;chr01.1820;chr01.1909;chr01.2061;chr02.0597;chr02.1907;chr03.1108;chr04.0306;chr04.1013;chr04.1266;chr04.1378;chr04.1442;chr06.0026;chr07.0029;chr07.0809;chr07.0846;chr09.362;chr09.627;chr09.893;chr10.022;chr10.784;chr11.328;chr11.366;chr12.352;chr13.309;chrX.1772;scaffold.73
GO:0000070	mitotic sister chromatid segregation	BP	24	99	2.52635e-12	3.10861e-10	chr01.0359;chr01.0395;chr01.1454;chr01.1512;chr01.1857;chr01.2180;chr02.0731;chr02.1037;chr02.1586;chr03.0476;chr03.1196;chr04.0124;chr04.0988;chr05.0171;chr05.0241;chr05.0789;chr06.0677;chr07.0729;chr07.0845;chr07.0910;chr08.161;chr13.160;chr13.170;scaffold.32
GO:0006323	DNA packaging	BP	22	83	3.08457e-12	3.62297e-10	chr01.0359;chr01.1105;chr01.1512;chr01.1820;chr01.1857;chr01.2065;chr02.0731;chr03.0874;chr03.1108;chr03.1196;chr03.1243;chr04.0124;chr04.0988;chr04.1017;chr06.0039;chr07.0044;chr07.0764;chr07.0765;chr07.0846;chr07.0910;chr09.893;chr11.328
GO:0005819	spindle	CC	21	82	2.9499e-11	1.61823e-09	chr01.0395;chr01.1153;chr01.1621;chr01.2180;chr02.0731;chr02.1586;chr02.1806;chr03.0476;chr03.1400;chr04.1056;chr04.1190;chr05.0241;chr05.0789;chr06.0264;chr06.0323;chr06.0677;chr07.0668;chr07.0823;chr07.0845;chr11.366;chr13.170
GO:0051726	regulation of cell cycle	BP	40	289	3.1513e-11	3.54041e-09	chr01.1025;chr01.1035;chr01.1105;chr01.1454;chr01.1562;chr01.1621;chr01.1820;chr01.2061;chr01.2180;chr01.2224;chr02.0597;chr02.0731;chr02.1586;chr02.1878;chr02.1956;chr03.0285;chr03.1243;chr03.1400;chr04.0341;chr04.1056;chr04.1190;chr04.1266;chr06.0026;chr06.0264;chr06.0677;chr07.0342;chr07.0729;chr07.0764;chr07.0845;chr08.061;chr09.395;chr09.627;chr09.798;chr09.893;chr11.366;chr13.160;chr13.220;…
GO:1902589	single-organism organelle organization	BP	95	1166	5.10708e-11	5.49862e-09	chr01.0211;chr01.0292;chr01.0357;chr01.0359;chr01.0395;chr01.0495;chr01.0526;chr01.0904;chr01.0997;chr01.1025;chr01.1035;chr01.1105;chr01.1153;chr01.1328;chr01.1454;chr01.1512;chr01.1621;chr01.1820;chr01.1857;chr01.1924;chr01.2180;chr01.2224;chr02.0731;chr02.1037;chr02.1085;chr02.1129;chr02.1586;chr02.1806;chr02.1878;chr02.1888;chr03.0432;chr03.0476;chr03.0874;chr03.1108;chr03.1196;chr03.1243;chr…
GO:0043596	nuclear replication fork	CC	10	15	6.38852e-11	3.06649e-09	chr01.1820;chr02.0444;chr02.0597;chr02.1907;chr04.0306;chr04.1266;chr07.0764;chr09.595;chr09.893;chr13.309
GO:0071897	DNA biosynthetic process	BP	17	57	1.28058e-10	1.32361e-08	chr01.1105;chr01.1820;chr01.1857;chr01.1909;chr01.1924;chr02.0444;chr02.1907;chr04.0306;chr04.1266;chr05.0171;chr07.0846;chr09.028;chr09.395;chr09.595;chr10.022;chr10.784;chr13.309
GO:0007346	regulation of mitotic cell cycle	BP	30	181	1.35453e-10	1.34619e-08	chr01.1025;chr01.1035;chr01.1105;chr01.1454;chr01.1562;chr01.1621;chr01.1820;chr01.2061;chr02.0597;chr02.1586;chr02.1956;chr03.0285;chr03.1243;chr03.1400;chr04.0341;chr04.1056;chr04.1190;chr06.0026;chr06.0264;chr06.0677;chr07.0342;chr07.0729;chr07.0764;chr07.0845;chr08.061;chr09.395;chr09.798;chr09.893;chr11.366;chr13.160
GO:0007052	mitotic spindle organization	BP	18	65	1.41846e-10	1.35752e-08	chr01.1153;chr01.1621;chr01.1857;chr02.0731;chr02.1806;chr03.0476;chr03.1400;chr04.1056;chr04.1190;chr05.0241;chr05.0248;chr05.0789;chr06.0323;chr07.0668;chr07.0731;chr07.0823;chr07.0845;chr10.784
GO:0030261	chromosome condensation	BP	16	51	1.95183e-10	1.80126e-08	chr01.0359;chr01.1512;chr01.1820;chr01.1857;chr02.0731;chr03.0874;chr03.1196;chr03.1243;chr04.0124;chr04.0988;chr04.1017;chr06.0039;chr07.0764;chr07.0846;chr07.0910;chr09.893
GO:1903046	meiotic cell cycle process	BP	30	187	3.1096e-10	2.77076e-08	chr01.0359;chr01.0495;chr01.1025;chr01.1512;chr01.2180;chr02.1085;chr02.1806;chr02.1878;chr02.1888;chr03.1108;chr03.1243;chr04.1017;chr04.1190;chr04.1378;chr05.0789;chr06.0026;chr06.0264;chr06.0323;chr06.0677;chr06.0694;chr07.0668;chr07.0729;chr07.0845;chr07.0846;chr10.022;chr11.366;chr13.079;chr13.160;chr13.170;chrX.1927
GO:0051233	spindle midzone	CC	12	27	4.52415e-10	1.9303e-08	chr01.0395;chr01.1153;chr02.0731;chr02.1586;chr02.1806;chr03.0476;chr04.1190;chr05.0241;chr05.0789;chr06.0323;chr07.0845;chr13.170
GO:0051301	cell division	BP	38	289	4.83832e-10	4.16741e-08	chr01.0395;chr01.1025;chr01.1105;chr01.1153;chr01.1454;chr01.2224;chr02.0245;chr02.0731;chr02.1586;chr02.1806;chr02.1888;chr03.0476;chr03.1243;chr03.1400;chr04.0988;chr04.1056;chr04.1190;chr05.0241;chr05.0789;chr05.1196;chr06.0026;chr06.0264;chr06.0323;chr06.0677;chr06.0694;chr07.0342;chr07.0668;chr07.0729;chr07.0845;chr09.798;chr11.366;chr13.079;chr13.160;chr13.170;chr13.320;chrX.0889;chrX.1927;…
GO:0000793	condensed chromosome	CC	17	61	5.78169e-10	2.22017e-08	chr01.0359;chr01.0692;chr01.1512;chr01.2061;chr02.0731;chr02.1586;chr03.0874;chr03.1196;chr04.0988;chr04.1378;chr06.0677;chr07.0729;chr07.0910;chr08.061;chr10.022;chr13.160;chr13.170
GO:0051302	regulation of cell division	BP	20	90	9.73435e-10	8.11405e-08	chr01.1025;chr01.1454;chr02.0731;chr02.1586;chr03.1243;chr03.1400;chr04.1056;chr04.1190;chr05.1196;chr06.0026;chr06.0264;chr06.0677;chr07.0342;chr07.0729;chr07.0845;chr09.798;chr13.160;chr13.320;chrX.1927;scaffold.33
GO:0051321	meiotic cell cycle	BP	30	198	1.29933e-09	1.04921e-07	chr01.0359;chr01.0495;chr01.1025;chr01.1512;chr01.2180;chr02.1085;chr02.1806;chr02.1878;chr02.1888;chr03.1108;chr03.1243;chr04.1017;chr04.1190;chr04.1378;chr05.0789;chr06.0026;chr06.0264;chr06.0323;chr06.0677;chr06.0694;chr07.0668;chr07.0729;chr07.0845;chr07.0846;chr10.022;chr11.366;chr13.079;chr13.160;chr13.170;chrX.1927
GO:0007126	meiotic nuclear division	BP	26	154	1.66275e-09	1.30199e-07	chr01.0359;chr01.1025;chr01.2180;chr02.1806;chr02.1878;chr02.1888;chr03.1108;chr03.1243;chr04.1017;chr04.1190;chr04.1378;chr05.0789;chr06.0026;chr06.0264;chr06.0323;chr06.0677;chr06.0694;chr07.0729;chr07.0845;chr07.0846;chr10.022;chr11.366;chr13.079;chr13.160;chr13.170;chrX.1927
GO:1902850	microtubule cytoskeleton organization involved in mitosis	BP	19	85	2.33757e-09	1.77655e-07	chr01.1153;chr01.1621;chr01.1857;chr02.0731;chr02.1806;chr03.0476;chr03.1400;chr04.1056;chr04.1190;chr05.0241;chr05.0248;chr05.0789;chr06.0323;chr07.0668;chr07.0731;chr07.0823;chr07.0845;chr10.784;chr13.170
GO:0044815	DNA packaging complex	CC	8	12	5.91325e-09	2.06426e-07	chr01.0359;chr01.1512;chr03.0823;chr03.0874;chr03.1196;chr04.0988;chr05.0309;chr07.0910
GO:0007051	spindle organization	BP	21	110	6.90208e-09	5.09571e-07	chr01.1153;chr01.1621;chr01.1857;chr01.2180;chr02.0731;chr02.1806;chr03.0476;chr03.1400;chr04.1056;chr04.1190;chr05.0241;chr05.0248;chr05.0789;chr06.0323;chr07.0668;chr07.0731;chr07.0823;chr07.0845;chr10.784;chr13.079;chr13.170
GO:0031261	DNA replication preinitiation complex	CC	6	6	7.40075e-09	2.36824e-07	chr01.1820;chr02.0597;chr02.1956;chr03.0577;chr06.0176;chr09.893
GO:0000775	chromosome, centromeric region	CC	16	63	8.3675e-09	2.47163e-07	chr01.0359;chr01.0395;chr01.1454;chr01.1857;chr02.0731;chr02.1037;chr02.1586;chr02.1806;chr05.0789;chr06.0264;chr06.0323;chr06.0677;chr07.0729;chr07.0910;chr13.160;chr13.170
GO:0005576	extracellular region	CC	42	374	1.26256e-08	3.46301e-07	chr01.0161;chr01.0692;chr01.0806;chr01.0914;chr01.1015;chr01.1324;chr01.1576;chr01.1867;chr01.1868;chr02.0761;chr02.1400;chr02.1888;chr03.0401;chr03.0476;chr03.0772;chr03.1435;chr04.0373;chr04.0855;chr05.0241;chr05.0897;chr06.0010;chr06.0633;chr06.0976;chr07.0926;chr08.200;chr08.859;chr09.337;chr09.755;chr10.032;chr10.158;chr10.484;chr10.605;chr10.670;chr12.088;chr12.273;chr13.208;chr13.420;chr13…
GO:0098687	chromosomal region	CC	24	145	1.61622e-08	4.13751e-07	chr01.0359;chr01.0395;chr01.1454;chr01.1857;chr02.0731;chr02.1037;chr02.1129;chr02.1586;chr02.1806;chr03.0823;chr05.0789;chr06.0176;chr06.0264;chr06.0323;chr06.0677;chr07.0729;chr07.0910;chr08.061;chr10.022;chr13.160;chr13.170;chr13.320;chrX.1772;scaffold.32
GO:0015630	microtubule cytoskeleton	CC	32	242	1.80258e-08	4.3262e-07	chr01.0395;chr01.1153;chr01.1454;chr01.1621;chr01.2180;chr01.2224;chr02.0731;chr02.1586;chr02.1806;chr02.1878;chr03.0476;chr03.1400;chr04.1056;chr04.1190;chr05.0241;chr05.0789;chr06.0264;chr06.0323;chr06.0406;chr06.0677;chr06.0694;chr07.0342;chr07.0668;chr07.0729;chr07.0823;chr07.0845;chr08.061;chr08.062;chr09.386;chr11.366;chr13.160;chr13.170
GO:0051304	chromosome separation	BP	13	45	3.17259e-08	2.27722e-06	chr01.0359;chr01.1454;chr01.1512;chr01.2180;chr02.1586;chr03.1108;chr03.1196;chr04.1017;chr06.0677;chr07.0729;chr07.0845;chr07.0910;chr13.160
GO:0000776	kinetochore	CC	12	37	3.23376e-08	7.30449e-07	chr01.0395;chr01.1454;chr02.0731;chr02.1586;chr02.1806;chr05.0789;chr06.0264;chr06.0323;chr06.0677;chr07.0729;chr13.160;chr13.170
GO:0044786	cell cycle DNA replication	BP	11	31	3.39691e-08	2.37233e-06	chr01.1820;chr02.1452;chr02.1956;chr04.0124;chr04.1017;chr04.1266;chr06.0176;chr07.0764;chr09.351;chr09.893;chr11.328
GO:0005874	microtubule	CC	13	45	4.08219e-08	8.70866e-07	chr01.1454;chr01.1621;chr01.2180;chr02.0731;chr02.1586;chr03.0476;chr03.1400;chr05.0241;chr05.0789;chr06.0406;chr07.0823;chr07.0845;chr13.170
GO:0006272	leading strand elongation	BP	6	7	4.3618e-08	2.96602e-06	chr04.0306;chr09.362;chr09.627;chr10.784;chr13.309;scaffold.73
GO:0072686	mitotic spindle	CC	10	25	4.67775e-08	9.45398e-07	chr01.1621;chr02.1806;chr03.0476;chr03.1400;chr05.0241;chr05.0789;chr06.0323;chr07.0823;chr11.366;chr13.170
GO:0006270	DNA replication initiation	BP	8	15	5.76006e-08	3.81641e-06	chr01.1820;chr01.1857;chr01.1899;chr02.0597;chr06.0176;chr07.0764;chr08.061;chr09.893
GO:0006996	organelle organization	BP	108	1589	7.94038e-08	5.12948e-06	chr01.0211;chr01.0292;chr01.0315;chr01.0357;chr01.0359;chr01.0395;chr01.0495;chr01.0526;chr01.0904;chr01.0997;chr01.1025;chr01.1035;chr01.1105;chr01.1153;chr01.1328;chr01.1454;chr01.1512;chr01.1621;chr01.1819;chr01.1820;chr01.1857;chr01.1924;chr01.2065;chr01.2180;chr01.2224;chr02.0731;chr02.1037;chr02.1085;chr02.1129;chr02.1586;chr02.1806;chr02.1878;chr02.1888;chr03.0398;chr03.0432;chr03.0476;chr…
GO:0051783	regulation of nuclear division	BP	15	66	9.44593e-08	5.95324e-06	chr01.1025;chr01.1454;chr02.1586;chr03.1243;chr03.1400;chr04.1056;chr04.1190;chr06.0026;chr06.0264;chr06.0677;chr07.0342;chr07.0729;chr07.0845;chr09.798;chr13.160
GO:0044421	extracellular region part	CC	33	274	1.07237e-07	2.05894e-06	chr01.0161;chr01.0806;chr01.0914;chr01.1015;chr01.1576;chr01.1867;chr01.1868;chr02.0761;chr02.1400;chr02.1888;chr03.0401;chr03.0476;chr03.1435;chr04.0373;chr04.0855;chr05.0241;chr05.0897;chr06.0010;chr06.0633;chr06.0976;chr07.0926;chr09.337;chr09.755;chr10.158;chr10.484;chr10.605;chr10.670;chr12.273;chr13.208;chr13.420;chr13.455;chrX.0889;chrX.1927
GO:0005876	spindle microtubule	CC	9	22	1.79759e-07	3.07279e-06	chr01.1621;chr02.0731;chr02.1586;chr03.0476;chr05.0241;chr05.0789;chr07.0823;chr07.0845;chr13.170
GO:0007088	regulation of mitotic nuclear division	BP	14	60	1.80114e-07	1.10813e-05	chr01.1025;chr01.1454;chr02.1586;chr03.1243;chr03.1400;chr04.1056;chr04.1190;chr06.0264;chr06.0677;chr07.0342;chr07.0729;chr07.0845;chr09.798;chr13.160
GO:0000796	condensin complex	CC	6	8	1.9205e-07	3.07279e-06	chr01.0359;chr01.1512;chr03.0874;chr03.1196;chr04.0988;chr07.0910
GO:0030894	replisome	CC	6	8	1.9205e-07	3.07279e-06	chr02.0444;chr02.1907;chr04.0306;chr04.1266;chr09.595;chr13.309
GO:0043601	nuclear replisome	CC	6	8	1.9205e-07	3.07279e-06	chr02.0444;chr02.1907;chr04.0306;chr04.1266;chr09.595;chr13.309
GO:0043228	non-membrane-bounded organelle	CC	85	1156	2.85475e-07	4.21625e-06	chr01.0292;chr01.0359;chr01.0395;chr01.0692;chr01.0904;chr01.0997;chr01.1105;chr01.1153;chr01.1454;chr01.1512;chr01.1621;chr01.1820;chr01.1857;chr01.1899;chr01.1924;chr01.2061;chr01.2180;chr01.2224;chr02.0444;chr02.0597;chr02.0731;chr02.1037;chr02.1129;chr02.1586;chr02.1806;chr02.1878;chr02.1907;chr02.1956;chr03.0476;chr03.0577;chr03.0823;chr03.0874;chr03.1196;chr03.1400;chr04.0124;chr04.0306;chr…
GO:0043232	intracellular non-membrane-bounded organelle	CC	85	1156	2.85475e-07	4.21625e-06	chr01.0292;chr01.0359;chr01.0395;chr01.0692;chr01.0904;chr01.0997;chr01.1105;chr01.1153;chr01.1454;chr01.1512;chr01.1621;chr01.1820;chr01.1857;chr01.1899;chr01.1924;chr01.2061;chr01.2180;chr01.2224;chr02.0444;chr02.0597;chr02.0731;chr02.1037;chr02.1129;chr02.1586;chr02.1806;chr02.1878;chr02.1907;chr02.1956;chr03.0476;chr03.0577;chr03.0823;chr03.0874;chr03.1196;chr03.1400;chr04.0124;chr04.0306;chr…
GO:0061640	cytoskeleton-dependent cytokinesis	BP	18	103	3.49585e-07	2.10076e-05	chr01.0395;chr01.1105;chr01.1153;chr02.0245;chr02.0731;chr02.1806;chr02.1888;chr03.0476;chr04.0988;chr04.1190;chr05.0241;chr05.0789;chr06.0323;chr13.079;chr13.170;chrX.0889;chrX.1927;scaffold.33
GO:0051052	regulation of DNA metabolic process	BP	14	64	4.24677e-07	2.49401e-05	chr01.0292;chr01.0359;chr01.1924;chr02.1037;chr04.1266;chr04.1378;chr05.0171;chr05.0309;chr06.0026;chr08.061;chr09.395;chr09.798;chr12.352;chrX.1772
GO:0000910	cytokinesis	BP	18	106	5.46031e-07	3.13543e-05	chr01.0395;chr01.1105;chr01.1153;chr02.0245;chr02.0731;chr02.1806;chr02.1888;chr03.0476;chr04.0988;chr04.1190;chr05.0241;chr05.0789;chr06.0323;chr13.079;chr13.170;chrX.0889;chrX.1927;scaffold.33
GO:0003688	DNA replication origin binding	MF	5	6	5.96545e-07	0.000316169	chr01.1820;chr01.1857;chr01.1899;chr06.0176;chr07.0764
GO:0099513	polymeric cytoskeletal fiber	CC	13	56	6.80702e-07	9.6811e-06	chr01.1454;chr01.1621;chr01.2180;chr02.0731;chr02.1586;chr03.0476;chr03.1400;chr05.0241;chr05.0789;chr06.0406;chr07.0823;chr07.0845;chr13.170
GO:0000226	microtubule cytoskeleton organization	BP	32	288	7.05701e-07	3.9642e-05	chr01.0526;chr01.1153;chr01.1621;chr01.1857;chr01.2180;chr01.2224;chr02.0731;chr02.1806;chr02.1878;chr03.0476;chr03.1243;chr03.1400;chr04.1056;chr04.1190;chr05.0241;chr05.0248;chr05.0560;chr05.0789;chr06.0323;chr06.0694;chr07.0668;chr07.0731;chr07.0823;chr07.0845;chr08.061;chr08.062;chr09.386;chr10.784;chr11.366;chr13.079;chr13.170;scaffold.33
GO:0045132	meiotic chromosome segregation	BP	12	49	7.94102e-07	4.36587e-05	chr01.0359;chr01.2180;chr02.1806;chr03.1108;chr04.1017;chr04.1190;chr05.0789;chr06.0323;chr06.0677;chr07.0729;chr07.0845;chr13.160
GO:0007076	mitotic chromosome condensation	BP	8	20	9.31517e-07	5.01467e-05	chr01.0359;chr01.1512;chr01.1857;chr02.0731;chr03.1196;chr04.0124;chr04.0988;chr07.0910
GO:0044430	cytoskeletal part	CC	34	315	9.54073e-07	1.30844e-05	chr01.0395;chr01.0997;chr01.1153;chr01.1454;chr01.1621;chr01.2180;chr01.2224;chr02.0731;chr02.1586;chr02.1806;chr02.1878;chr03.0476;chr03.1400;chr04.1056;chr04.1190;chr05.0241;chr05.0789;chr06.0264;chr06.0323;chr06.0406;chr06.0677;chr06.0694;chr07.0342;chr07.0668;chr07.0729;chr07.0823;chr07.0845;chr08.061;chr08.062;chr09.386;chr11.366;chr13.160;chr13.170;chrX.1927
GO:0007010	cytoskeleton organization	BP	47	530	1.328e-06	7.00318e-05	chr01.0211;chr01.0526;chr01.0997;chr01.1153;chr01.1328;chr01.1621;chr01.1857;chr01.2180;chr01.2224;chr02.0731;chr02.1085;chr02.1806;chr02.1878;chr02.1888;chr03.0432;chr03.0476;chr03.1243;chr03.1400;chr04.0212;chr04.1056;chr04.1086;chr04.1190;chr05.0241;chr05.0248;chr05.0560;chr05.0789;chr05.1071;chr05.1196;chr06.0323;chr06.0406;chr06.0694;chr06.1023;chr07.0467;chr07.0668;chr07.0731;chr07.0823;chr…
GO:0006302	double-strand break repair	BP	13	61	1.52415e-06	7.87682e-05	chr01.0359;chr01.1820;chr01.1909;chr02.0597;chr04.1378;chr06.0026;chr07.0029;chr07.0846;chr09.893;chr10.022;chr11.328;chr12.352;chr13.309
GO:0000281	mitotic cytokinesis	BP	13	62	1.85446e-06	9.39594e-05	chr01.0395;chr01.1105;chr01.1153;chr02.0245;chr02.0731;chr02.1806;chr03.0476;chr04.0988;chr05.0241;chr06.0323;chrX.0889;chrX.1927;scaffold.33
GO:0005813	centrosome	CC	16	92	2.24837e-06	2.97715e-05	chr01.2180;chr01.2224;chr02.0731;chr02.1878;chr03.0476;chr05.0241;chr06.0264;chr06.0677;chr06.0694;chr07.0342;chr07.0668;chr07.0729;chr08.061;chr09.386;chr13.160;chr13.170
GO:0033260	nuclear DNA replication	BP	6	11	2.48127e-06	0.0001233	chr01.1820;chr02.1956;chr04.0124;chr06.0176;chr09.351;chr09.893
GO:1990023	mitotic spindle midzone	CC	6	11	2.8278e-06	3.61959e-05	chr02.1806;chr03.0476;chr05.0241;chr05.0789;chr06.0323;chr13.170
GO:0044770	cell cycle phase transition	BP	18	119	3.13012e-06	0.000152608	chr01.1025;chr01.1035;chr01.1454;chr01.1562;chr01.1820;chr02.0597;chr02.1586;chr02.1956;chr04.0124;chr04.0341;chr06.0264;chr06.0677;chr07.0729;chr07.0845;chr08.061;chr09.893;chr11.366;chr13.160
GO:0007143	female meiotic division	BP	10	38	3.32688e-06	0.000159197	chr01.2180;chr03.1243;chr04.1190;chr04.1378;chr06.0264;chr06.0677;chr07.0729;chr07.0845;chr13.160;chr13.170
GO:0007127	meiosis I	BP	15	86	3.49229e-06	0.000164074	chr01.2180;chr02.1806;chr03.1108;chr03.1243;chr04.1017;chr04.1190;chr04.1378;chr05.0789;chr06.0026;chr06.0264;chr06.0323;chr06.0677;chr07.0846;chr10.022;chr13.079
GO:0000811	GINS complex	CC	4	4	3.85836e-06	4.77939e-05	chr02.0597;chr02.1956;chr03.0577;chr09.893
GO:0005856	cytoskeleton	CC	35	352	4.44154e-06	5.32985e-05	chr01.0395;chr01.0997;chr01.1153;chr01.1454;chr01.1621;chr01.2180;chr01.2224;chr02.0731;chr02.1586;chr02.1806;chr02.1878;chr03.0476;chr03.1400;chr04.1056;chr04.1190;chr05.0241;chr05.0789;chr06.0264;chr06.0323;chr06.0406;chr06.0677;chr06.0694;chr07.0342;chr07.0668;chr07.0729;chr07.0823;chr07.0845;chr08.061;chr08.062;chr09.386;chr11.366;chr13.160;chr13.170;chrX.0889;chrX.1927
GO:0044772	mitotic cell cycle phase transition	BP	17	113	6.38454e-06	0.000294601	chr01.1025;chr01.1035;chr01.1454;chr01.1562;chr01.1820;chr02.0597;chr02.1586;chr02.1956;chr04.0341;chr06.0264;chr06.0677;chr07.0729;chr07.0845;chr08.061;chr09.893;chr11.366;chr13.160
GO:1901990	regulation of mitotic cell cycle phase transition	BP	15	91	7.22284e-06	0.000327435	chr01.1035;chr01.1454;chr01.1562;chr01.1820;chr02.0597;chr02.1586;chr02.1956;chr04.0341;chr06.0264;chr06.0677;chr07.0729;chr08.061;chr09.893;chr11.366;chr13.160
GO:1901987	regulation of cell cycle phase transition	BP	15	93	9.51209e-06	0.00042378	chr01.1035;chr01.1454;chr01.1562;chr01.1820;chr02.0597;chr02.1586;chr02.1956;chr04.0341;chr06.0264;chr06.0677;chr07.0729;chr08.061;chr09.893;chr11.366;chr13.160
GO:0051225	spindle assembly	BP	12	62	1.11943e-05	0.000490272	chr01.2180;chr02.1806;chr03.0476;chr03.1400;chr05.0241;chr05.0789;chr06.0323;chr07.0731;chr07.0823;chr07.0845;chr13.079;chr13.170
GO:0006310	DNA recombination	BP	13	73	1.25211e-05	0.000539243	chr01.0359;chr01.1820;chr02.0597;chr03.1108;chr04.1017;chr04.1190;chr04.1378;chr06.0026;chr07.0846;chr09.893;chr10.022;chr11.328;chr12.352
GO:0005815	microtubule organizing center	CC	16	105	1.32541e-05	0.000154229	chr01.2180;chr01.2224;chr02.0731;chr02.1878;chr03.0476;chr05.0241;chr06.0264;chr06.0677;chr06.0694;chr07.0342;chr07.0668;chr07.0729;chr08.061;chr09.386;chr13.160;chr13.170
GO:1902969	mitotic DNA replication	BP	4	5	1.70057e-05	0.000720373	chr01.1820;chr02.1956;chr09.351;chr09.893
GO:0031391	Elg1 RFC-like complex	CC	4	5	1.86145e-05	0.000210235	chr04.1442;chr09.362;chr09.627;scaffold.73
GO:0071822	protein complex subunit organization	BP	42	498	1.87203e-05	0.000780215	chr01.0211;chr01.0904;chr01.1105;chr01.1153;chr01.1328;chr01.1621;chr01.1819;chr01.1857;chr01.2065;chr01.2180;chr02.0731;chr02.1085;chr02.1806;chr03.0432;chr03.0476;chr03.1108;chr03.1400;chr04.0212;chr04.1056;chr04.1190;chr05.0241;chr05.0248;chr05.0560;chr05.0789;chr05.1071;chr05.1196;chr06.0323;chr06.0694;chr06.1023;chr07.0044;chr07.0467;chr07.0668;chr07.0731;chr07.0765;chr07.0823;chr07.0845;chr…
GO:0000794	condensed nuclear chromosome	CC	9	36	1.96343e-05	0.000215416	chr01.0359;chr01.1512;chr02.0731;chr04.1378;chr06.0677;chr07.0729;chr07.0910;chr10.022;chr13.160
GO:0007062	sister chromatid cohesion	BP	9	37	2.09419e-05	0.000858949	chr02.1037;chr05.0171;chr06.0605;chr07.0729;chr08.161;chr09.362;chr09.627;chr13.160;scaffold.73
GO:0000779	condensed chromosome, centromeric region	CC	7	21	2.18373e-05	0.000232931	chr01.0359;chr02.0731;chr02.1586;chr06.0677;chr07.0729;chr13.160;chr13.170
GO:0043933	macromolecular complex subunit organization	BP	64	895	2.25454e-05	0.000906715	chr01.0211;chr01.0292;chr01.0395;chr01.0904;chr01.1105;chr01.1153;chr01.1328;chr01.1621;chr01.1819;chr01.1820;chr01.1857;chr01.2065;chr01.2180;chr02.0731;chr02.1085;chr02.1129;chr02.1806;chr03.0398;chr03.0432;chr03.0476;chr03.0823;chr03.1108;chr03.1400;chr04.0212;chr04.1056;chr04.1190;chr04.1378;chr05.0241;chr05.0248;chr05.0309;chr05.0560;chr05.0789;chr05.0914;chr05.1071;chr05.1196;chr06.0176;chr…
GO:0007140	male meiosis	BP	13	77	2.28082e-05	0.000906715	chr01.0359;chr02.1878;chr02.1888;chr04.1190;chr05.0789;chr06.0694;chr07.0729;chr07.0845;chr11.366;chr13.079;chr13.160;chr13.170;chrX.1927
GO:0003887	DNA-directed DNA polymerase activity	MF	6	16	2.30834e-05	0.00407806	chr01.1909;chr02.0444;chr02.1907;chr04.0306;chr09.595;chr13.309
GO:0034061	DNA polymerase activity	MF	6	16	2.30834e-05	0.00407806	chr01.1909;chr02.0444;chr02.1907;chr04.0306;chr09.595;chr13.309
GO:0000003	reproduction	BP	72	1050	2.52728e-05	0.000989468	chr01.0161;chr01.0359;chr01.0495;chr01.0692;chr01.0828;chr01.1025;chr01.1105;chr01.1512;chr01.1562;chr01.1857;chr01.2165;chr01.2180;chr01.2224;chr02.0243;chr02.0731;chr02.1085;chr02.1129;chr02.1806;chr02.1878;chr02.1888;chr03.0432;chr03.0461;chr03.1108;chr03.1243;chr03.1789;chr04.1017;chr04.1190;chr04.1378;chr04.1404;chr05.0560;chr05.0789;chr05.1071;chr06.0010;chr06.0026;chr06.0168;chr06.0176;chr…
GO:0010948	negative regulation of cell cycle process	BP	12	69	3.4777e-05	0.00134125	chr01.1025;chr01.1035;chr01.1562;chr01.2224;chr02.1586;chr04.0341;chr06.0026;chr06.0677;chr07.0729;chr11.366;chr13.160;chrX.1772
GO:0000940	condensed chromosome outer kinetochore	CC	5	10	3.5456e-05	0.000358292	chr02.1586;chr06.0677;chr07.0729;chr13.160;chr13.170
GO:0072687	meiotic spindle	CC	5	10	3.5456e-05	0.000358292	chr01.0395;chr01.2180;chr02.0731;chr02.1806;chr06.0323
GO:0051306	mitotic sister chromatid separation	BP	8	31	3.83716e-05	0.00145812	chr01.1454;chr01.2180;chr02.1586;chr06.0677;chr07.0729;chr07.0845;chr07.0910;chr13.160
GO:0030496	midbody	CC	7	23	4.26373e-05	0.000419813	chr02.0731;chr02.1888;chr03.0476;chr04.1190;chr05.0241;chr07.0342;chr13.170
GO:0005663	DNA replication factor C complex	CC	4	6	5.38858e-05	0.000470276	chr04.1442;chr09.362;chr09.627;scaffold.73
GO:0031298	replication fork protection complex	CC	4	6	5.38858e-05	0.000470276	chr01.1820;chr02.0597;chr07.0764;chr09.893
GO:0032133	chromosome passenger complex	CC	4	6	5.38858e-05	0.000470276	chr01.0395;chr02.0731;chr02.1806;chr06.0323
GO:0035323	male germline ring canal	CC	4	6	5.38858e-05	0.000470276	chr02.1888;chr03.0476;chr05.0241;chrX.1927
GO:1990385	meiotic spindle midzone	CC	4	6	5.38858e-05	0.000470276	chr01.0395;chr02.0731;chr02.1806;chr06.0323
GO:0048545	response to steroid hormone	BP	7	25	6.72169e-05	0.00251722	chr04.1028;chr06.0860;chr08.061;chr08.889;chr09.798;chr09.799;chr09.800
GO:0005615	extracellular space	CC	20	172	6.75501e-05	0.000576427	chr01.0161;chr01.0806;chr01.0914;chr01.1576;chr02.0761;chr03.0401;chr04.0373;chr04.0855;chr05.0897;chr06.0010;chr06.0976;chr07.0926;chr09.337;chr09.755;chr10.670;chr12.273;chr13.208;chr13.420;chr13.455;chrX.0889
GO:0051782	negative regulation of cell division	BP	6	18	7.69476e-05	0.00276156	chr01.1025;chr02.1586;chr06.0026;chr06.0677;chr07.0729;chr13.160
GO:0051784	negative regulation of nuclear division	BP	6	18	7.69476e-05	0.00276156	chr01.1025;chr02.1586;chr06.0026;chr06.0677;chr07.0729;chr13.160
GO:1904666	regulation of ubiquitin protein ligase activity	BP	6	18	7.69476e-05	0.00276156	chr01.1025;chr02.1586;chr06.0264;chr06.0677;chr07.0729;chr13.160
GO:0033186	CAF-1 complex	CC	3	3	8.75736e-05	0.000731049	chr01.1105;chr01.2065;chr11.328
GO:0000777	condensed chromosome kinetochore	CC	5	12	0.000103504	0.000845649	chr02.1586;chr06.0677;chr07.0729;chr13.160;chr13.170
GO:0033043	regulation of organelle organization	BP	32	366	0.000104519	0.00363133	chr01.0292;chr01.1025;chr01.1454;chr01.1820;chr01.1924;chr01.2224;chr02.1085;chr02.1129;chr02.1586;chr02.1878;chr03.0476;chr03.1243;chr03.1400;chr04.1056;chr04.1190;chr05.0241;chr05.0309;chr05.0914;chr05.1071;chr05.1196;chr06.0026;chr06.0264;chr06.0677;chr07.0342;chr07.0467;chr07.0729;chr07.0845;chr09.798;chr13.160;chrX.0889;chrX.1772;scaffold.33
GO:0045786	negative regulation of cell cycle	BP	14	101	0.000106747	0.00363133	chr01.1025;chr01.1035;chr01.1562;chr01.2061;chr01.2224;chr02.1586;chr04.0341;chr06.0026;chr06.0677;chr07.0729;chr09.627;chr11.366;chr13.160;chrX.1772
GO:0065004	protein-DNA complex assembly	BP	10	55	0.000106787	0.00363133	chr01.1105;chr01.1621;chr01.1820;chr01.2065;chr03.1108;chr04.1378;chr06.0176;chr07.0044;chr07.0765;chr11.328
GO:0016572	histone phosphorylation	BP	6	19	0.000108387	0.00363133	chr01.0395;chr02.0731;chr02.1129;chr08.061;chr11.366;chrX.1772
GO:0007098	centrosome cycle	BP	11	66	0.000110588	0.00363133	chr01.2180;chr01.2224;chr02.1878;chr03.1243;chr03.1400;chr05.0789;chr06.0694;chr07.0823;chr08.061;chr09.386;chr13.170
GO:0051297	centrosome organization	BP	11	66	0.000110588	0.00363133	chr01.2180;chr01.2224;chr02.1878;chr03.1243;chr03.1400;chr05.0789;chr06.0694;chr07.0823;chr08.061;chr09.386;chr13.170
GO:0051255	spindle midzone assembly	BP	4	7	0.00011102	0.00363133	chr03.0476;chr05.0241;chr07.0845;chr13.170
GO:0005214	structural constituent of chitin-based cuticle	MF	9	49	0.000121077	0.0128342	chr01.0211;chr01.1015;chr01.1867;chr01.1868;chr02.1400;chr06.0633;chr10.158;chr10.484;chr10.605
GO:0042302	structural constituent of cuticle	MF	9	49	0.000121077	0.0128342	chr01.0211;chr01.1015;chr01.1867;chr01.1868;chr02.1400;chr06.0633;chr10.158;chr10.484;chr10.605
GO:0006325	chromatin organization	BP	29	321	0.000126994	0.00410189	chr01.0292;chr01.0395;chr01.0904;chr01.1105;chr01.1820;chr01.2065;chr02.0731;chr02.1129;chr03.0398;chr03.0823;chr03.1108;chr05.0309;chr05.0914;chr07.0044;chr07.0729;chr07.0764;chr07.0765;chr07.0846;chr08.061;chr08.161;chr09.798;chr09.799;chr09.800;chr11.328;chr11.366;chr13.160;chr13.320;chrX.1596;chrX.1772
GO:0007093	mitotic cell cycle checkpoint	BP	9	46	0.000131389	0.00419146	chr01.1035;chr01.2061;chr02.1586;chr04.0341;chr06.0026;chr06.0677;chr07.0729;chr11.366;chr13.160
GO:0000075	cell cycle checkpoint	BP	10	57	0.000145977	0.00460007	chr01.1035;chr01.2061;chr02.1586;chr04.0341;chr06.0026;chr06.0677;chr07.0729;chr09.627;chr11.366;chr13.160
GO:0003697	single-stranded DNA binding	MF	7	30	0.000146177	0.0129123	chr01.1820;chr02.0444;chr04.1378;chr07.0764;chr07.0809;chr09.595;chr10.022
GO:0006334	nucleosome assembly	BP	6	20	0.000149234	0.00460069	chr01.1105;chr01.2065;chr03.1108;chr07.0044;chr07.0765;chr11.328
GO:0044837	actomyosin contractile ring organization	BP	8	37	0.000149558	0.00460069	chr01.1153;chr02.1806;chr03.0476;chr05.0241;chr06.0323;chr13.079;chr13.170;chrX.1927
GO:0005828	kinetochore microtubule	CC	5	13	0.000162108	0.00129687	chr02.1586;chr03.0476;chr05.0241;chr05.0789;chr13.170
GO:0007017	microtubule-based process	BP	32	377	0.000182241	0.00545441	chr01.0526;chr01.1153;chr01.1621;chr01.1857;chr01.2180;chr01.2224;chr02.0731;chr02.1806;chr02.1878;chr03.0476;chr03.1243;chr03.1400;chr04.1056;chr04.1190;chr05.0241;chr05.0248;chr05.0560;chr05.0789;chr06.0323;chr06.0694;chr07.0668;chr07.0731;chr07.0823;chr07.0845;chr08.061;chr08.062;chr09.386;chr10.784;chr11.366;chr13.079;chr13.170;scaffold.33
GO:0008094	DNA-dependent ATPase activity	MF	7	31	0.000182423	0.0138121	chr01.0315;chr01.0904;chr01.1924;chr04.1378;chr05.0309;chr06.0026;chr12.352
GO:0000915	actomyosin contractile ring assembly	BP	7	29	0.000187865	0.00545441	chr02.1806;chr03.0476;chr05.0241;chr06.0323;chr13.079;chr13.170;chrX.1927
GO:0007131	reciprocal meiotic recombination	BP	7	29	0.000187865	0.00545441	chr03.1108;chr04.1017;chr04.1190;chr04.1378;chr06.0026;chr07.0846;chr10.022
GO:0007135	meiosis II	BP	7	29	0.000187865	0.00545441	chr02.1806;chr06.0264;chr06.0323;chr07.0729;chr13.079;chr13.160;chr13.170
GO:0090307	mitotic spindle assembly	BP	7	29	0.000187865	0.00545441	chr02.1806;chr03.0476;chr03.1400;chr05.0241;chr06.0323;chr07.0731;chr07.0823
GO:0000912	assembly of actomyosin apparatus involved in cytokinesis	BP	7	30	0.000236041	0.006777	chr02.1806;chr03.0476;chr05.0241;chr06.0323;chr13.079;chr13.170;chrX.1927
GO:0071824	protein-DNA complex subunit organization	BP	12	84	0.000248784	0.00706436	chr01.0904;chr01.1105;chr01.1621;chr01.1820;chr01.2065;chr03.1108;chr04.1378;chr06.0176;chr07.0044;chr07.0765;chr11.328;chrX.1596
GO:0035825	reciprocal DNA recombination	BP	7	31	0.000293694	0.00824898	chr03.1108;chr04.1017;chr04.1190;chr04.1378;chr06.0026;chr07.0846;chr10.022
GO:0016043	cellular component organization	BP	132	2401	0.000311422	0.0084273	chr01.0207;chr01.0211;chr01.0292;chr01.0314;chr01.0315;chr01.0357;chr01.0359;chr01.0395;chr01.0495;chr01.0526;chr01.0904;chr01.0997;chr01.1025;chr01.1035;chr01.1105;chr01.1153;chr01.1328;chr01.1454;chr01.1512;chr01.1562;chr01.1621;chr01.1819;chr01.1820;chr01.1857;chr01.1924;chr01.2065;chr01.2180;chr01.2224;chr02.0588;chr02.0731;chr02.0761;chr02.1037;chr02.1085;chr02.1129;chr02.1586;chr02.1806;chr…
GO:0031023	microtubule organizing center organization	BP	11	74	0.000315834	0.0084273	chr01.2180;chr01.2224;chr02.1878;chr03.1243;chr03.1400;chr05.0789;chr06.0694;chr07.0823;chr08.061;chr09.386;chr13.170
GO:0051352	negative regulation of ligase activity	BP	5	15	0.00031635	0.0084273	chr01.1025;chr02.1586;chr06.0677;chr07.0729;chr13.160
GO:0051444	negative regulation of ubiquitin-protein transferase activity	BP	5	15	0.00031635	0.0084273	chr01.1025;chr02.1586;chr06.0677;chr07.0729;chr13.160
GO:1904667	negative regulation of ubiquitin protein ligase activity	BP	5	15	0.00031635	0.0084273	chr01.1025;chr02.1586;chr06.0677;chr07.0729;chr13.160
GO:0000778	condensed nuclear chromosome kinetochore	CC	3	4	0.000338719	0.00255036	chr06.0677;chr07.0729;chr13.160
GO:0000799	nuclear condensin complex	CC	3	4	0.000338719	0.00255036	chr01.0359;chr01.1512;chr07.0910
GO:0005658	alpha DNA polymerase:primase complex	CC	3	4	0.000338719	0.00255036	chr02.0444;chr09.595;chr13.309
GO:0006275	regulation of DNA replication	BP	6	23	0.000348021	0.00908371	chr01.1924;chr02.1037;chr04.1266;chr05.0171;chr08.061;chr09.395
GO:0006277	DNA amplification	BP	6	23	0.000348021	0.00908371	chr01.1105;chr01.1820;chr01.1857;chr09.028;chr09.395;chr10.784
GO:0045448	mitotic cell cycle, embryonic	BP	7	32	0.000362137	0.00935763	chr01.0395;chr02.0245;chr02.1452;chr02.1878;chr06.0694;chr07.0439;chr09.395
GO:0036297	interstrand cross-link repair	BP	4	9	0.000372817	0.0095382	chr01.1909;chr01.2061;chr03.1108;chr06.0026
GO:0030036	actin cytoskeleton organization	BP	24	261	0.000382096	0.00962736	chr01.0211;chr01.0526;chr01.0997;chr01.1153;chr01.1328;chr02.1085;chr02.1806;chr02.1888;chr03.0432;chr03.0476;chr04.0212;chr04.1086;chr05.0241;chr05.0560;chr05.1071;chr05.1196;chr06.0323;chr06.1023;chr07.0467;chr07.0668;chr13.079;chr13.170;chrX.0889;chrX.1927
GO:0030029	actin filament-based process	BP	25	277	0.000383753	0.00962736	chr01.0207;chr01.0211;chr01.0526;chr01.0997;chr01.1153;chr01.1328;chr02.1085;chr02.1806;chr02.1888;chr03.0432;chr03.0476;chr04.0212;chr04.1086;chr05.0241;chr05.0560;chr05.1071;chr05.1196;chr06.0323;chr06.1023;chr07.0467;chr07.0668;chr13.079;chr13.170;chrX.0889;chrX.1927
GO:0000724	double-strand break repair via homologous recombination	BP	8	43	0.000447639	0.0109123	chr01.1820;chr02.0597;chr04.1378;chr07.0846;chr09.893;chr10.022;chr11.328;chr12.352
GO:0000725	recombinational repair	BP	8	43	0.000447639	0.0109123	chr01.1820;chr02.0597;chr04.1378;chr07.0846;chr09.893;chr10.022;chr11.328;chr12.352
GO:0034728	nucleosome organization	BP	8	43	0.000447639	0.0109123	chr01.0904;chr01.1105;chr01.2065;chr03.1108;chr07.0044;chr07.0765;chr11.328;chrX.1596
GO:0032392	DNA geometric change	BP	6	25	0.000567299	0.0134097	chr01.0315;chr01.0904;chr01.1924;chr05.0309;chr10.022;chr12.352
GO:0032508	DNA duplex unwinding	BP	6	25	0.000567299	0.0134097	chr01.0315;chr01.0904;chr01.1924;chr05.0309;chr10.022;chr12.352
GO:0051438	regulation of ubiquitin-protein transferase activity	BP	6	25	0.000567299	0.0134097	chr01.1025;chr02.1586;chr06.0264;chr06.0677;chr07.0729;chr13.160
GO:0045930	negative regulation of mitotic cell cycle	BP	10	67	0.000570848	0.0134097	chr01.1035;chr01.1562;chr01.2061;chr02.1586;chr04.0341;chr06.0026;chr06.0677;chr07.0729;chr11.366;chr13.160
GO:0004003	ATP-dependent DNA helicase activity	MF	5	18	0.000571646	0.0324723	chr01.0315;chr01.0904;chr01.1924;chr05.0309;chr12.352
GO:0042393	histone binding	MF	7	37	0.000581159	0.0324723	chr01.0292;chr01.0359;chr01.1105;chr01.1512;chr01.2065;chr03.0285;chr06.0168
GO:0008608	attachment of spindle microtubules to kinetochore	BP	4	10	0.000600168	0.0136038	chr01.2180;chr02.0731;chr05.0789;chr13.170
GO:0040020	regulation of meiotic nuclear division	BP	4	10	0.000600168	0.0136038	chr01.1025;chr03.1243;chr06.0026;chr06.0677
GO:0045005	DNA-dependent DNA replication maintenance of fidelity	BP	4	10	0.000600168	0.0136038	chr02.1907;chr03.1108;chr04.0306;chrX.1772
GO:1900087	positive regulation of G1/S transition of mitotic cell cycle	BP	4	10	0.000600168	0.0136038	chr01.1820;chr02.0597;chr02.1956;chr09.893
GO:0051445	regulation of meiotic cell cycle	BP	5	17	0.000606681	0.0136319	chr01.1025;chr03.1243;chr06.0026;chr06.0677;chr11.366
GO:0008296	3'-5'-exodeoxyribonuclease activity	MF	3	5	0.000612686	0.0324723	chr02.1907;chr04.0306;chr07.0029
GO:0022414	reproductive process	BP	65	1023	0.000676072	0.0150601	chr01.0359;chr01.0495;chr01.0692;chr01.0828;chr01.1025;chr01.1105;chr01.1512;chr01.1562;chr01.1857;chr01.2165;chr01.2180;chr01.2224;chr02.0243;chr02.0731;chr02.1085;chr02.1129;chr02.1806;chr02.1878;chr02.1888;chr03.0432;chr03.0461;chr03.1108;chr03.1243;chr03.1789;chr04.1017;chr04.1190;chr04.1378;chr04.1404;chr05.0560;chr05.0789;chr05.1071;chr06.0026;chr06.0168;chr06.0176;chr06.0264;chr06.0323;chr…
GO:0051340	regulation of ligase activity	BP	6	26	0.000710911	0.0157008	chr01.1025;chr02.1586;chr06.0264;chr06.0677;chr07.0729;chr13.160
GO:0014070	response to organic cyclic compound	BP	14	121	0.000721261	0.0157944	chr01.0692;chr01.0904;chr03.1767;chr04.1028;chr04.1378;chr05.1196;chr06.0860;chr08.061;chr08.889;chr09.798;chr09.799;chr09.800;chr10.396;chrX.0889
GO:0032501	multicellular organismal process	BP	147	2782	0.000733874	0.0159356	chr01.0161;chr01.0207;chr01.0211;chr01.0314;chr01.0359;chr01.0395;chr01.0495;chr01.0692;chr01.0828;chr01.0904;chr01.0914;chr01.1015;chr01.1025;chr01.1105;chr01.1113;chr01.1328;chr01.1562;chr01.1857;chr01.1867;chr01.1868;chr01.2165;chr01.2180;chr01.2224;chr02.0099;chr02.0243;chr02.0245;chr02.0366;chr02.0444;chr02.0588;chr02.0597;chr02.0689;chr02.0731;chr02.0761;chr02.1085;chr02.1129;chr02.1400;chr…
GO:0044702	single organism reproductive process	BP	60	929	0.000760619	0.0160823	chr01.0359;chr01.0495;chr01.1025;chr01.1105;chr01.1512;chr01.1562;chr01.1857;chr01.2180;chr01.2224;chr02.0731;chr02.1085;chr02.1129;chr02.1806;chr02.1878;chr02.1888;chr03.0432;chr03.1108;chr03.1243;chr03.1789;chr04.1017;chr04.1190;chr04.1378;chr04.1404;chr05.0560;chr05.0789;chr05.1071;chr06.0026;chr06.0168;chr06.0176;chr06.0264;chr06.0323;chr06.0677;chr06.0694;chr06.1056;chr07.0359;chr07.0439;chr…
GO:0000727	double-strand break repair via break-induced replication	BP	3	5	0.000765525	0.0160823	chr01.1820;chr02.0597;chr09.893
GO:0006273	lagging strand elongation	BP	3	5	0.000765525	0.0160823	chr04.1013;chr09.351;chr13.309
GO:0034508	centromere complex assembly	BP	3	5	0.000765525	0.0160823	chr01.1621;chr03.1108;chr07.0044
GO:0000808	origin recognition complex	CC	3	5	0.000818877	0.00593299	chr01.1857;chr01.1899;chr06.0176
GO:0005664	nuclear origin of replication recognition complex	CC	3	5	0.000818877	0.00593299	chr01.1857;chr01.1899;chr06.0176
GO:0032506	cytokinetic process	BP	8	47	0.000834688	0.0173938	chr01.1153;chr02.1806;chr03.0476;chr05.0241;chr06.0323;chr13.079;chr13.170;chrX.1927
GO:0006342	chromatin silencing	BP	12	96	0.000863697	0.0178543	chr01.0292;chr01.0904;chr01.1105;chr01.1820;chr02.1129;chr03.0398;chr03.0823;chr05.0309;chr05.0914;chr07.0729;chr07.0764;chr13.160
GO:0007091	metaphase/anaphase transition of mitotic cell cycle	BP	6	27	0.000881113	0.0180698	chr01.1454;chr02.1586;chr06.0677;chr07.0729;chr07.0845;chr13.160
GO:0005871	kinesin complex	CC	7	36	0.000883245	0.00628086	chr03.0476;chr03.1400;chr04.1190;chr05.0241;chr05.0789;chr07.0823;chr07.0845
GO:0006298	mismatch repair	BP	4	11	0.000910998	0.0183908	chr04.1013;chr06.0026;chr07.0809;chr10.784
GO:1902808	positive regulation of cell cycle G1/S phase transition	BP	4	11	0.000910998	0.0183908	chr01.1820;chr02.0597;chr02.1956;chr09.893
GO:1901991	negative regulation of mitotic cell cycle phase transition	BP	8	48	0.000964567	0.0193213	chr01.1035;chr01.1562;chr02.1586;chr04.0341;chr06.0677;chr07.0729;chr11.366;chr13.160
GO:1990391	DNA repair complex	CC	4	11	0.000992501	0.00692946	chr04.0306;chr04.1266;chr06.0026;chr07.0809
GO:0045814	negative regulation of gene expression, epigenetic	BP	12	98	0.00103949	0.0206619	chr01.0292;chr01.0904;chr01.1105;chr01.1820;chr02.1129;chr03.0398;chr03.0823;chr05.0309;chr05.0914;chr07.0729;chr07.0764;chr13.160
GO:0000723	telomere maintenance	BP	5	19	0.00106115	0.0207728	chr01.1035;chr01.1924;chr02.1129;chr10.022;scaffold.32
GO:0032200	telomere organization	BP	5	19	0.00106115	0.0207728	chr01.1035;chr01.1924;chr02.1129;chr10.022;scaffold.32
GO:0010965	regulation of mitotic sister chromatid separation	BP	6	28	0.00108106	0.0208468	chr01.1454;chr02.1586;chr06.0677;chr07.0729;chr07.0845;chr13.160
GO:0044784	metaphase/anaphase transition of cell cycle	BP	6	28	0.00108106	0.0208468	chr01.1454;chr02.1586;chr06.0677;chr07.0729;chr07.0845;chr13.160
GO:0008010	structural constituent of chitin-based larval cuticle	MF	7	41	0.00110647	0.0407308	chr01.1867;chr01.1868;chr02.1400;chr06.0633;chr10.158;chr10.484;chr10.605
GO:1901988	negative regulation of cell cycle phase transition	BP	8	49	0.00111015	0.021249	chr01.1035;chr01.1562;chr02.1586;chr04.0341;chr06.0677;chr07.0729;chr11.366;chr13.160
GO:0033993	response to lipid	BP	9	61	0.00116738	0.0221802	chr01.0904;chr04.1028;chr06.0860;chr08.061;chr08.889;chr09.798;chr09.799;chr09.800;chr10.396
GO:0005814	centriole	CC	5	19	0.00117503	0.00805736	chr01.2224;chr02.1878;chr06.0694;chr09.386;chr13.170
GO:0004181	metallocarboxypeptidase activity	MF	3	6	0.0011889	0.0407308	chr01.0806;chr01.1576;chr09.755
GO:0005121	Toll binding	MF	3	6	0.0011889	0.0407308	chr01.1324;chr03.0772;chr10.032
GO:0035243	protein-arginine omega-N symmetric methyltransferase activity	MF	3	6	0.0011889	0.0407308	chr09.798;chr09.799;chr09.800
GO:0008236	serine-type peptidase activity	MF	9	66	0.00120309	0.0407308	chr01.0503;chr04.0212;chr04.0853;chr09.755;chr10.709;chrX.0139;chrX.1101;chrX.1613;chrX.1746
GO:0005875	microtubule associated complex	CC	13	111	0.00121019	0.00815286	chr01.0395;chr02.0731;chr02.1806;chr03.0476;chr03.1400;chr04.1190;chr05.0241;chr05.0789;chr06.0323;chr07.0668;chr07.0823;chr07.0845;chr08.062
GO:0008235	metalloexopeptidase activity	MF	5	21	0.00122961	0.0407308	chr01.0806;chr01.1576;chr08.859;chr08.861;chr09.755
GO:0000082	G1/S transition of mitotic cell cycle	BP	8	50	0.00127276	0.0227396	chr01.1025;chr01.1562;chr01.1820;chr02.0597;chr02.1956;chr08.061;chr09.893;chr11.366
GO:0070192	chromosome organization involved in meiotic cell cycle	BP	8	50	0.00127276	0.0227396	chr01.0359;chr01.0495;chr01.1512;chr02.1085;chr04.1378;chr07.0729;chr10.022;chr13.160
GO:0033047	regulation of mitotic sister chromatid segregation	BP	6	29	0.00131407	0.0227396	chr01.1454;chr02.1586;chr06.0677;chr07.0729;chr07.0845;chr13.160
GO:0007094	mitotic spindle assembly checkpoint	BP	4	12	0.00132002	0.0227396	chr02.1586;chr06.0677;chr07.0729;chr13.160
GO:0007113	endomitotic cell cycle	BP	4	12	0.00132002	0.0227396	chr03.0285;chr04.0306;chr09.395;chr13.220
GO:0031577	spindle checkpoint	BP	4	12	0.00132002	0.0227396	chr02.1586;chr06.0677;chr07.0729;chr13.160
GO:0033048	negative regulation of mitotic sister chromatid segregation	BP	4	12	0.00132002	0.0227396	chr02.1586;chr06.0677;chr07.0729;chr13.160
GO:0045839	negative regulation of mitotic nuclear division	BP	4	12	0.00132002	0.0227396	chr02.1586;chr06.0677;chr07.0729;chr13.160
GO:0045841	negative regulation of mitotic metaphase/anaphase transition	BP	4	12	0.00132002	0.0227396	chr02.1586;chr06.0677;chr07.0729;chr13.160
GO:0051436	negative regulation of ubiquitin-protein ligase activity involved in mitotic cell cycle	BP	4	12	0.00132002	0.0227396	chr02.1586;chr06.0677;chr07.0729;chr13.160
GO:0051439	regulation of ubiquitin-protein ligase activity involved in mitotic cell cycle	BP	4	12	0.00132002	0.0227396	chr02.1586;chr06.0677;chr07.0729;chr13.160
GO:0071173	spindle assembly checkpoint	BP	4	12	0.00132002	0.0227396	chr02.1586;chr06.0677;chr07.0729;chr13.160
GO:0071174	mitotic spindle checkpoint	BP	4	12	0.00132002	0.0227396	chr02.1586;chr06.0677;chr07.0729;chr13.160
GO:2000816	negative regulation of mitotic sister chromatid separation	BP	4	12	0.00132002	0.0227396	chr02.1586;chr06.0677;chr07.0729;chr13.160
GO:0031012	extracellular matrix	CC	10	73	0.00134344	0.00889447	chr01.1015;chr01.1867;chr01.1868;chr02.1400;chr03.1435;chr06.0633;chr09.337;chr10.158;chr10.484;chr10.605
GO:0033301	cell cycle comprising mitosis without cytokinesis	BP	5	20	0.00136512	0.0230554	chr02.0245;chr02.1452;chr02.1878;chr06.0694;chr09.395
GO:0042023	DNA endoreduplication	BP	5	20	0.00136512	0.0230554	chr02.1452;chr04.1017;chr04.1266;chr07.0764;chr11.328
GO:0071383	cellular response to steroid hormone stimulus	BP	5	20	0.00136512	0.0230554	chr04.1028;chr06.0860;chr09.798;chr09.799;chr09.800
GO:0000781	chromosome, telomeric region	CC	4	12	0.001437	0.00935268	chr06.0176;chr08.061;chr10.022;scaffold.32
GO:0032504	multicellular organism reproduction	BP	60	953	0.00145147	0.0239308	chr01.0161;chr01.0359;chr01.0495;chr01.0828;chr01.1105;chr01.1562;chr01.1857;chr01.2180;chr01.2224;chr02.0243;chr02.0731;chr02.1085;chr02.1129;chr02.1878;chr02.1888;chr03.0432;chr03.0461;chr03.1243;chr03.1789;chr04.1190;chr04.1378;chr04.1404;chr05.0560;chr05.0789;chr05.1071;chr06.0010;chr06.0168;chr06.0176;chr06.0264;chr06.0677;chr06.0694;chr06.1056;chr07.0359;chr07.0439;chr07.0668;chr07.0729;chr…
GO:0044843	cell cycle G1/S phase transition	BP	8	51	0.00145378	0.0239308	chr01.1025;chr01.1562;chr01.1820;chr02.0597;chr02.1956;chr08.061;chr09.893;chr11.366
GO:0006805	xenobiotic metabolic process	BP	3	6	0.00148178	0.0239308	chr03.1767;chr04.1028;chr09.210
GO:0007144	female meiosis I	BP	3	6	0.00148178	0.0239308	chr01.2180;chr03.1243;chr06.0264
GO:0019918	peptidyl-arginine methylation, to symmetrical-dimethyl arginine	BP	3	6	0.00148178	0.0239308	chr09.798;chr09.799;chr09.800
GO:0030719	P granule organization	BP	3	6	0.00148178	0.0239308	chr09.798;chr09.799;chr09.800
GO:0071466	cellular response to xenobiotic stimulus	BP	3	6	0.00148178	0.0239308	chr03.1767;chr04.1028;chr09.210
GO:0017171	serine hydrolase activity	MF	9	68	0.0014938	0.0453346	chr01.0503;chr04.0212;chr04.0853;chr09.755;chr10.709;chrX.0139;chrX.1101;chrX.1613;chrX.1746
GO:0003678	DNA helicase activity	MF	5	22	0.00153967	0.0453346	chr01.0315;chr01.0904;chr01.1924;chr05.0309;chr12.352
GO:0034754	cellular hormone metabolic process	BP	6	30	0.00158358	0.0252591	chr04.0267;chr04.1028;chr04.1404;chr04.1405;chr06.0866;chr06.1056
GO:0071396	cellular response to lipid	BP	6	30	0.00158358	0.0252591	chr04.1028;chr06.0860;chr09.798;chr09.799;chr09.800;chr10.396
GO:0000784	nuclear chromosome, telomeric region	CC	3	6	0.00158387	0.00997057	chr06.0176;chr10.022;scaffold.32
GO:0042575	DNA polymerase complex	CC	3	6	0.00158387	0.00997057	chr02.1907;chr04.0306;chr04.1266
GO:0033206	meiotic cytokinesis	BP	8	52	0.00165467	0.0262311	chr02.1806;chr02.1888;chr04.1190;chr05.0789;chr06.0323;chr13.079;chr13.170;chrX.1927
GO:0006461	protein complex assembly	BP	26	324	0.00171595	0.0266922	chr01.1105;chr01.1621;chr01.1819;chr01.2065;chr01.2180;chr02.1085;chr02.1806;chr03.0476;chr03.1108;chr03.1400;chr05.0241;chr05.0789;chr05.1071;chr05.1196;chr06.0323;chr06.0694;chr07.0044;chr07.0668;chr07.0731;chr07.0765;chr07.0823;chr07.0845;chr08.889;chr11.328;chr13.079;chr13.170
GO:0070271	protein complex biogenesis	BP	26	324	0.00171595	0.0266922	chr01.1105;chr01.1621;chr01.1819;chr01.2065;chr01.2180;chr02.1085;chr02.1806;chr03.0476;chr03.1108;chr03.1400;chr05.0241;chr05.0789;chr05.1071;chr05.1196;chr06.0323;chr06.0694;chr07.0044;chr07.0668;chr07.0731;chr07.0765;chr07.0823;chr07.0845;chr08.889;chr11.328;chr13.079;chr13.170
GO:0007099	centriole replication	BP	5	21	0.0017288	0.0266922	chr01.2224;chr02.1878;chr06.0694;chr08.061;chr09.386
GO:0007307	eggshell chorion gene amplification	BP	5	21	0.0017288	0.0266922	chr01.1105;chr01.1857;chr09.028;chr09.395;chr10.784
GO:0000922	spindle pole	CC	6	30	0.0017773	0.0110078	chr01.1621;chr02.0731;chr07.0668;chr07.0823;chr07.0845;chr13.170
GO:0007100	mitotic centrosome separation	BP	4	13	0.00184194	0.0266922	chr03.1243;chr03.1400;chr05.0789;chr07.0823
GO:0046605	regulation of centrosome cycle	BP	4	13	0.00184194	0.0266922	chr01.2224;chr02.1878;chr03.1243;chr03.1400
GO:0051231	spindle elongation	BP	4	13	0.00184194	0.0266922	chr03.0476;chr04.1190;chr05.0241;chr05.0789
GO:1902100	negative regulation of metaphase/anaphase transition of cell cycle	BP	4	13	0.00184194	0.0266922	chr02.1586;chr06.0677;chr07.0729;chr13.160
GO:0006267	pre-replicative complex assembly involved in nuclear cell cycle DNA replication	BP	2	2	0.00189035	0.0266922	chr01.1820;chr06.0176
GO:0006572	tyrosine catabolic process	BP	2	2	0.00189035	0.0266922	chr01.1106;chr09.245
GO:0007065	male meiosis sister chromatid cohesion	BP	2	2	0.00189035	0.0266922	chr07.0729;chr13.160
GO:0007066	female meiosis sister chromatid cohesion	BP	2	2	0.00189035	0.0266922	chr07.0729;chr13.160
GO:0036388	pre-replicative complex assembly	BP	2	2	0.00189035	0.0266922	chr01.1820;chr06.0176
GO:0044030	regulation of DNA methylation	BP	2	2	0.00189035	0.0266922	chr05.0309;chr09.798
GO:0045004	DNA replication proofreading	BP	2	2	0.00189035	0.0266922	chr02.1907;chr04.0306
GO:0045144	meiotic sister chromatid segregation	BP	2	2	0.00189035	0.0266922	chr07.0729;chr13.160
GO:0051177	meiotic sister chromatid cohesion	BP	2	2	0.00189035	0.0266922	chr07.0729;chr13.160
GO:0051754	meiotic sister chromatid cohesion, centromeric	BP	2	2	0.00189035	0.0266922	chr07.0729;chr13.160
GO:0070601	centromeric sister chromatid cohesion	BP	2	2	0.00189035	0.0266922	chr07.0729;chr13.160
GO:1902299	pre-replicative complex assembly involved in cell cycle DNA replication	BP	2	2	0.00189035	0.0266922	chr01.1820;chr06.0176
GO:0005656	nuclear pre-replicative complex	CC	2	2	0.00197981	0.011347	chr01.1820;chr06.0176
GO:0008622	epsilon DNA polymerase complex	CC	2	2	0.00197981	0.011347	chr04.0306;chr04.1266
GO:0031390	Ctf18 RFC-like complex	CC	2	2	0.00197981	0.011347	chr02.1037;chr05.0171
GO:0036387	pre-replicative complex	CC	2	2	0.00197981	0.011347	chr01.1820;chr06.0176
GO:0071204	histone pre-mRNA 3'end processing complex	CC	2	2	0.00197981	0.011347	chr04.0124;chr06.0752
GO:0070507	regulation of microtubule cytoskeleton organization	BP	7	42	0.00199997	0.0280865	chr01.2224;chr02.1878;chr03.0476;chr03.1243;chr03.1400;chr05.0241;scaffold.33
GO:0043062	extracellular structure organization	BP	21	244	0.00204823	0.0286088	chr01.0211;chr01.1328;chr01.2180;chr02.0761;chr02.1085;chr03.0432;chr03.1789;chr04.0212;chr04.1086;chr05.0560;chr05.0789;chr05.1071;chr05.1196;chr06.0694;chr06.1023;chr07.0417;chr07.0467;chr07.0668;chr13.170;chrX.1717;chrX.1927
GO:0031396	regulation of protein ubiquitination	BP	10	79	0.00209464	0.0290997	chr01.1025;chr02.1586;chr03.1108;chr05.1196;chr06.0264;chr06.0677;chr07.0290;chr07.0729;chr13.160;chrX.1772
GO:0044450	microtubule organizing center part	CC	6	31	0.00212304	0.0118224	chr01.2180;chr01.2224;chr02.1878;chr06.0694;chr09.386;chr13.170
GO:0099512	supramolecular fiber	CC	13	118	0.00212434	0.0118224	chr01.1454;chr01.1621;chr01.2180;chr02.0731;chr02.1586;chr03.0476;chr03.1400;chr05.0241;chr05.0789;chr06.0406;chr07.0823;chr07.0845;chr13.170
GO:0051299	centrosome separation	BP	5	22	0.00215878	0.0298304	chr03.1243;chr03.1400;chr05.0789;chr06.0694;chr07.0823
GO:0005634	nucleus	CC	106	1896	0.00220122	0.0120235	chr01.0292;chr01.0359;chr01.0378;chr01.0692;chr01.0904;chr01.1025;chr01.1105;chr01.1512;chr01.1621;chr01.1667;chr01.1819;chr01.1820;chr01.1857;chr01.1899;chr01.1924;chr01.2061;chr01.2065;chr01.2165;chr02.0245;chr02.0366;chr02.0444;chr02.0597;chr02.0689;chr02.0731;chr02.1037;chr02.1129;chr02.1806;chr02.1907;chr02.1956;chr03.0398;chr03.0476;chr03.0577;chr03.0823;chr03.1108;chr03.1196;chr03.1243;chr…
GO:0000785	chromatin	CC	18	193	0.0022231	0.0120235	chr01.0292;chr01.0395;chr01.0904;chr01.1105;chr01.1512;chr01.1857;chr02.1037;chr03.0823;chr03.0874;chr03.1196;chr04.0988;chr05.0309;chr06.0605;chr07.0044;chr07.0910;chr08.161;chr10.022;chr13.320
GO:0009410	response to xenobiotic stimulus	BP	6	32	0.00224647	0.030877	chr01.0692;chr03.1767;chr04.1028;chr04.1378;chr05.1196;chr09.210
GO:0071840	cellular component organization or biogenesis	BP	133	2527	0.00227094	0.0310481	chr01.0207;chr01.0211;chr01.0292;chr01.0314;chr01.0315;chr01.0357;chr01.0359;chr01.0395;chr01.0495;chr01.0526;chr01.0904;chr01.0997;chr01.1025;chr01.1035;chr01.1105;chr01.1153;chr01.1328;chr01.1454;chr01.1512;chr01.1562;chr01.1621;chr01.1819;chr01.1820;chr01.1857;chr01.1924;chr01.2065;chr01.2180;chr01.2224;chr02.0588;chr02.0731;chr02.0761;chr02.1037;chr02.1085;chr02.1129;chr02.1586;chr02.1806;chr…
GO:0016568	chromatin modification	BP	22	263	0.00231204	0.0314437	chr01.0292;chr01.0395;chr01.0904;chr01.1105;chr01.1820;chr02.0731;chr02.1129;chr03.1108;chr05.0309;chr05.0914;chr07.0044;chr07.0729;chr07.0846;chr08.061;chr08.161;chr09.798;chr09.799;chr09.800;chr11.366;chr13.160;chrX.1596;chrX.1772
GO:0045835	negative regulation of meiotic nuclear division	BP	3	7	0.00250986	0.0339553	chr01.1025;chr06.0026;chr06.0677
GO:0010639	negative regulation of organelle organization	BP	10	81	0.0025302	0.0340523	chr01.1025;chr01.1924;chr01.2224;chr02.1129;chr02.1586;chr05.0309;chr06.0026;chr06.0677;chr07.0729;chr13.160
GO:0033554	cellular response to stress	BP	36	513	0.00259296	0.0347161	chr01.0359;chr01.0692;chr01.1035;chr01.1105;chr01.1820;chr01.1909;chr01.2061;chr02.0597;chr02.1907;chr03.0432;chr03.1108;chr04.0306;chr04.1013;chr04.1086;chr04.1266;chr04.1378;chr04.1442;chr06.0026;chr06.0860;chr07.0029;chr07.0044;chr07.0809;chr07.0846;chr08.621;chr09.362;chr09.627;chr09.798;chr09.893;chr10.022;chr10.784;chr11.328;chr11.366;chr12.352;chr13.309;chrX.1772;scaffold.73
GO:0031497	chromatin assembly	BP	6	33	0.00264728	0.0350918	chr01.1105;chr01.2065;chr03.1108;chr07.0044;chr07.0765;chr11.328
GO:0097306	cellular response to alcohol	BP	5	23	0.00266176	0.0350918	chr04.1028;chr09.798;chr09.799;chr09.800;chr10.396
GO:0098534	centriole assembly	BP	5	23	0.00266176	0.0350918	chr01.2224;chr02.1878;chr06.0694;chr08.061;chr09.386
GO:0000780	condensed nuclear chromosome, centromeric region	CC	4	14	0.00270784	0.0144418	chr02.0731;chr06.0677;chr07.0729;chr13.160
GO:0044767	single-organism developmental process	BP	129	2452	0.00293186	0.0384565	chr01.0207;chr01.0211;chr01.0314;chr01.0395;chr01.0495;chr01.0692;chr01.0904;chr01.0914;chr01.0997;chr01.1015;chr01.1025;chr01.1105;chr01.1113;chr01.1328;chr01.1562;chr01.1857;chr01.1867;chr01.1868;chr01.2165;chr01.2180;chr01.2224;chr02.0099;chr02.0243;chr02.0245;chr02.0366;chr02.0444;chr02.0588;chr02.0597;chr02.0689;chr02.0731;chr02.0761;chr02.1085;chr02.1129;chr02.1400;chr02.1452;chr02.1878;chr…
GO:0043086	negative regulation of catalytic activity	BP	10	83	0.0030356	0.0396161	chr01.1025;chr01.1924;chr02.1586;chr02.1806;chr03.1243;chr04.1028;chr06.0323;chr06.0677;chr07.0729;chr13.160
GO:0044710	single-organism metabolic process	BP	93	1668	0.00310983	0.0403808	chr01.0257;chr01.0292;chr01.0357;chr01.0359;chr01.0395;chr01.0495;chr01.0692;chr01.0768;chr01.0904;chr01.0970;chr01.1035;chr01.1105;chr01.1106;chr01.1820;chr01.1857;chr01.1909;chr01.1924;chr01.2061;chr02.0597;chr02.0731;chr02.1129;chr02.1452;chr02.1626;chr02.1881;chr02.1907;chr02.1956;chr03.0398;chr03.1108;chr03.1361;chr03.1586;chr03.1767;chr04.0124;chr04.0267;chr04.0306;chr04.1013;chr04.1017;chr…
GO:0030071	regulation of mitotic metaphase/anaphase transition	BP	5	24	0.00324452	0.0419192	chr01.1454;chr02.1586;chr06.0677;chr07.0729;chr13.160
GO:1903320	regulation of protein modification by small protein conjugation or removal	BP	10	84	0.00331687	0.0426408	chr01.1025;chr02.1586;chr03.1108;chr05.1196;chr06.0264;chr06.0677;chr07.0290;chr07.0729;chr13.160;chrX.1772
GO:2001251	negative regulation of chromosome organization	BP	7	46	0.00342097	0.0437614	chr01.1924;chr02.1129;chr02.1586;chr05.0309;chr06.0677;chr07.0729;chr13.160
GO:0031935	regulation of chromatin silencing	BP	6	35	0.00360689	0.0457622	chr01.0292;chr01.1820;chr02.1129;chr05.0914;chr07.0729;chr13.160
GO:0033044	regulation of chromosome organization	BP	13	128	0.00361281	0.0457622	chr01.0292;chr01.1454;chr01.1820;chr01.1924;chr02.1129;chr02.1586;chr05.0309;chr05.0914;chr06.0677;chr07.0729;chr07.0845;chr13.160;chrX.1772
GO:0045787	positive regulation of cell cycle	BP	9	72	0.00377545	0.0475891	chr01.1820;chr02.0597;chr02.1956;chr03.0285;chr04.1266;chr07.0764;chr09.893;chr13.220;chrX.1772
GO:0032886	regulation of microtubule-based process	BP	7	47	0.00387357	0.0478299	chr01.2224;chr02.1878;chr03.0476;chr03.1243;chr03.1400;chr05.0241;scaffold.33
GO:0006570	tyrosine metabolic process	BP	3	8	0.0038871	0.0478299	chr01.1106;chr09.245;chr10.670
GO:0016233	telomere capping	BP	3	8	0.0038871	0.0478299	chr01.1035;chr10.022;scaffold.32
GO:0031573	intra-S DNA damage checkpoint	BP	3	8	0.0038871	0.0478299	chr01.1035;chr01.2061;chr06.0026
GO:0034969	histone arginine methylation	BP	3	8	0.0038871	0.0478299	chr09.798;chr09.799;chr09.800
GO:1902099	regulation of metaphase/anaphase transition of cell cycle	BP	5	25	0.00391383	0.0479305	chr01.1454;chr02.1586;chr06.0677;chr07.0729;chr13.160
GO:0031032	actomyosin structure organization	BP	11	100	0.00393385	0.0479484	chr01.1153;chr02.1806;chr02.1888;chr03.0476;chr04.1086;chr05.0241;chr06.0323;chr07.0467;chr13.079;chr13.170;chrX.1927
GO:0000242	pericentriolar material	CC	3	10	0.0083191	0.0425938	chr01.2180;chr01.2224;chr06.0694
GO:0005701	polytene chromosome chromocenter	CC	3	10	0.0083191	0.0425938	chr01.1857;chr03.0823;chr13.320
GO:0070938	contractile ring	CC	3	10	0.0083191	0.0425938	chr03.0476;chr05.0241;chrX.1927
GO:1904949	ATPase complex	CC	7	53	0.00856847	0.0432933	chr01.0904;chr01.1105;chr04.1442;chr07.0044;chr09.362;chr09.627;scaffold.73
GO:0031981	nuclear lumen	CC	48	777	0.00991067	0.0494246	chr01.0292;chr01.0359;chr01.0692;chr01.0904;chr01.1105;chr01.1512;chr01.1621;chr01.1820;chr01.1857;chr01.1899;chr02.0444;chr02.0597;chr02.0731;chr02.1037;chr02.1129;chr02.1907;chr02.1956;chr03.0577;chr03.0823;chr03.1108;chr03.1789;chr04.0124;chr04.0306;chr04.1266;chr04.1378;chr05.0171;chr06.0176;chr06.0220;chr06.0605;chr06.0677;chr06.0752;chr07.0044;chr07.0729;chr07.0764;chr07.0910;chr08.061;chr0…
