# Supplementary material for: Neofunctionalization of a second insulin receptor gene in the wing-dimorphic planthopper, Nilaparvata lugens
Source: PLoS Genet. 2021 Jun 28;17(6):e1009653. doi: 10.1371/journal.pgen.1009653 (PMC8270448; doi:10.1371/journal.pgen.1009653)
Supplement: S15 Table — (XLSX) [file pgen.1009653.s020.xlsx]

## Sheet: Sheet1
S15 Table. The expression level and annotation of genes in the GO term of cell cycle process.
Gene_ID	InR2_24h_T2W_1	InR2_24h_T2W_2	InR2_24h_T2W_3	WT_24h_T2W_1	WT_24h_T2W_2	WT_24h_T2W_3	InR2_24h_T3W_1	InR2_24h_T3W_2	InR2_24h_T3W_3	WT_24h_T3W_1	WT_24h_T3W_2	WT_24h_T3W_3	InR2_48h_T2W_1	InR2_48h_T2W_2	InR2_48h_T2W_3	WT_48h_T2W_1	WT_48h_T2W_2	WT_48h_T2W_3	InR2_48h_T3W_1	InR2_48h_T3W_2	InR2_48h_T3W_3	WT_48h_T3W_1	WT_48h_T3W_2	WT_48h_T3W_3	Nr annotation	SwissProt annotation
chr01.0359	30.9119	27.9229	29.4126	4.58846	8.46282	4.45222	24.0847	24.8835	26.3211	6.49935	5.30134	5.01986	2.85094	5.80343	2.45673	18.3014	21.6756	24.3618	3.62392	5.39944	3.66667	7.61566	12.6555	13.9189	condensin-2 complex subunit D3-like; hypothetical protein LSTR_LSTR014414	Condensin-2 complex subunit D3
chr01.0395	80.8259	76.2986	82.4161	23.8824	21.2265	19.92	72.3536	73.2833	76.9702	18.7416	23.0087	22.4233	11.1907	17.1909	11.0663	49.3836	58.1081	61.3935	15.7355	20.7706	15.0176	27.077	36.4904	40.1206	borealin isoform X2	-
chr01.0495	2.61905	2.88263	3.63876	6.71224	5.3301	5.21494	2.89344	3.81869	3.87986	7.46554	6.74656	7.95916	2.27679	2.70959	2.03676	5.57708	6.92365	7.89648	3.44223	3.87723	3.85012	5.28289	6.14549	7.21971	glutamyl-tRNA(Gln) amidotransferase subunit A, mitochondrial	Glutamyl-tRNA(Gln) amidotransferase subunit A, mitochondrial
chr01.1025	14.3666	11.5779	15.0597	1.66185	2.21488	1.36998	12.2687	10.699	11.8223	1.46233	1.60793	1.1877	0.775877	1.71377	0.91522	7.07908	10.9428	9.68601	1.12743	2.15891	1.22468	2.65808	5.26513	5.47932	uncharacterized protein LOC106674438; F-box only protein 43-like	-
chr01.1035	20.9997	17.7797	20.1335	7.67379	10.6165	6.55999	18.1711	18.7287	19.7158	9.6044	7.80308	8.58694	3.97984	4.11718	4.78097	17.1736	20.9983	20.4666	4.67841	6.65509	4.7504	10.1662	13.4396	13.8744	double-strand break repair protein MRE11; meiotic recombination 11, partial	Double-strand break repair protein MRE11
chr01.1105	463.569	420.422	470.94	153.467	192.055	168.462	396.81	401.16	421.045	173.726	172.75	159.273	120.329	151.935	104.022	358.456	397.353	413.778	123.956	159.506	120.217	219.047	247.866	280.417	probable histone-binding protein Caf1	Probable histone-binding protein Caf1
chr01.1153	84.7207	85.0881	91.3859	23.4317	22.7663	17.5066	80.3541	83.2765	84.4614	17.9	22.2592	19.7432	12.9305	23.8736	10.7501	57.325	74.5387	76.2419	13.6844	27.0974	13.9622	29.9791	44.1499	46.9168	protein regulator of cytokinesis 1-like isoform X1	Protein regulator of cytokinesis 1
chr01.1454	93.8347	90.8249	91.2377	28.0802	23.3545	24.5042	92.7633	84.5681	97.875	21.0424	23.4107	23.0125	17.7339	21.5346	14.1428	59.2309	71.5279	72.2921	16.5498	25.9858	16.3607	24.6036	37.6041	47.9677	protein Spindly	-
chr01.1512	42.0708	35.411	41.0296	6.52289	11.2339	6.18179	33.074	35.4272	34.8052	9.31765	7.72936	6.74745	3.94028	6.17491	2.68634	24.9692	30.902	32.7503	4.33617	7.5669	4.82309	11.9992	18.3487	18.7434	condensin complex subunit 1-like	Condensin complex subunit 1
chr01.1562	13.5094	13.2964	16.2906	4.68719	6.56198	3.94836	14.4379	13.7083	16.3145	5.89065	5.64547	6.2964	3.13095	5.29125	2.65789	10.6921	13.1251	12.2788	4.45184	6.47866	4.62332	7.10043	9.84317	9.3562	protein smoothened	Frizzled-6
chr01.1621	89.5166	74.781	84.3912	13.0119	19.3595	12.3697	75.6454	74.1878	75.2464	13.4462	12.3897	13.5805	8.71219	16.4375	6.815	46.0702	58.513	63.3756	9.96531	17.5101	10.68	20.6919	28.8969	34.3354	uncharacterized protein LOC111045720; hypothetical protein LSTR_LSTR001640	-
chr01.1820	16.7484	18.5894	17.9678	2.17404	5.64001	3.11006	16.4496	15.0321	14.2138	4.13859	3.97088	1.89325	2.75963	3.96087	1.55613	11.6518	16.4371	15.6962	1.70685	3.76116	2.0312	5.70055	9.26717	10.3267	cell division control protein 45 homolog	Cell division control protein 45 homolog
chr01.1857	30.1815	25.9648	30.4662	3.49654	7.02931	4.15219	27.4484	26.4691	27.6817	7.21451	6.92071	4.87681	2.02822	4.34824	1.90424	18.3202	21.7728	22.7537	3.37673	5.09454	3.2081	10.9265	15.5605	13.8322	origin recognition complex subunit 2-like	Origin recognition complex subunit 2
chr01.2061	13.2789	12.583	15.2368	1.53477	4.77971	2.11068	11.426	12.2513	12.2331	3.55671	2.18415	2.10217	1.08931	1.82604	0.890964	9.36905	12.2296	12.6682	1.04676	2.03335	1.40259	4.30058	6.42957	7.04127	Fanconi anemia group D2 protein	Fanconi anemia group D2 protein
chr01.2180	34.9582	32.4908	36.066	6.62381	11.8179	6.94267	30.7471	30.748	34.7566	10.334	10.3017	7.73441	5.22227	7.03386	3.82699	21.6349	29.1349	28.5493	4.58072	9.11186	5.06212	14.1732	17.4306	17.0542	tubulin gamma-2 chain	Tubulin gamma-1 chain
chr01.2224	10.5422	9.55276	10.3389	2.43691	4.12429	2.68571	8.77332	7.86083	9.17084	3.17407	2.15332	1.73589	2.25759	2.99479	2.37529	7.4719	8.46366	9.10947	2.08578	2.95402	2.78035	3.35027	4.60849	5.56811	centrosomal protein of 152 kDa isoform X4	-
chr02.0245	160.297	146.228	155.544	30.537	26.3942	23.9254	135.026	118.447	124.447	21.492	24.6437	29.3653	20.1598	29.0572	12.8111	79.9701	103.514	103	22.813	38.5969	20.1029	38.1313	52.9817	55.8377	G2/mitotic-specific cyclin-B3-like	G2/mitotic-specific cyclin-B3; Putative cyclin-A3-1
chr02.0597	83.0189	63.9827	90.0615	14.8086	19.6994	13.2028	67.2453	62.4183	72.4759	18.027	14.2448	18.5875	6.6477	11.3207	5.26853	54.5523	70.5346	55.9027	10.0147	15.927	10.3044	28.4424	44.1417	41.9742	DNA replication complex GINS protein SLD5-like isoform X1	DNA replication complex GINS protein SLD5
chr02.0731	56.5111	47.435	56.4204	13.5354	12.1274	7.97941	44.8211	43.8255	48.3819	8.81065	9.57135	11.5699	7.19647	10.3362	6.1732	28.9821	37.8322	36.0089	9.22158	12.5604	8.67858	16.0162	20.8023	20.9342	aurora kinase C-like	Aurora kinase B-A
chr02.1037	27.4844	27.1183	32.3027	4.91971	10.0827	4.73038	24.9066	25.2029	29.7994	8.52987	6.67267	7.56408	3.86079	5.18472	3.07898	18.0514	27.3537	26.235	2.75194	6.27126	3.2435	11.3258	14.5322	15.7567	sister chromatid cohesion protein DCC1-like	Sister chromatid cohesion protein DCC1
chr02.1085	25.1014	25.8548	24.7189	56.4848	69.6113	78.3549	19.9144	16.8248	18.5808	41.3134	32.1324	32.5148	97.0568	56.0246	96.8644	35.5689	34.5402	36.2375	67.2942	48.9382	72.47	21.9415	22.542	20.8677	protein spire-like	Protein spire
chr02.1452	27.4895	25.1031	27.7178	4.30653	9.07458	4.40785	23.8998	24.8762	24.6414	7.10848	6.43174	5.09259	2.10666	3.82969	1.85807	19.4264	24.3344	24.0097	3.5861	5.33437	3.19959	9.768	14.6592	14.593	WD repeat and HMG-box DNA-binding protein 1	WD repeat and HMG-box DNA-binding protein 1
chr02.1586	64.8368	64.1656	73.6798	11.873	25.7295	11.9078	61.3791	58.7092	62.7222	18.8958	14.4507	11.2028	11.1775	12.7372	9.70817	40.9972	50.6284	48.2751	11.4958	18.0602	11.0652	21.0567	30.9332	30.1313	kinetochore-associated protein 1-like; PREDICTED: uncharacterized protein LOC109043830	-
chr02.1806	148.307	129.323	132.607	26.0285	37.3176	26.4939	114.752	133.974	122.729	24.5963	30.5705	27.9797	12.496	24.3154	6.6437	99.9477	143.054	144.371	11.4519	22.1431	12.6701	49.0276	67.9592	79.4525	baculoviral IAP repeat-containing protein 5.2-B	Baculoviral IAP repeat-containing protein 5.2
chr02.1878	18.4741	18.0614	17.6189	2.63357	4.63613	3.33425	16.2091	16.893	16.9843	3.82204	4.83451	2.58135	2.29268	2.45054	1.84919	11.8337	15.2508	16.8041	2.22619	3.27552	1.79328	5.43868	8.16177	10.6549	serine/threonine-protein kinase PLK4	Serine/threonine-protein kinase PLK4
chr02.1888	42.8148	38.8684	40.2047	6.8508	10.3496	5.4299	36.1031	35.8298	39.2706	9.30875	8.40122	8.74998	3.38705	5.25482	2.69049	28.5287	34.3802	35.2796	3.99477	7.30666	4.04941	12.8726	19.3093	22.5336	protein nessun dorma	SHC SH2 domain-binding protein 1
chr02.1956	57.2116	52.542	51.6032	13.8194	17.6849	9.20018	48.4626	53.3302	50.6633	17.7766	12.0831	10.7617	9.30099	10.8671	6.67224	32.172	35.5755	37.4906	8.54522	14.2261	10.3807	19.1473	24.0621	25.1438	DNA replication complex GINS protein PSF1-like	DNA replication complex GINS protein PSF1
chr03.0476	13.407	12.9282	13.6938	2.21815	3.06791	2.03945	10.6967	11.2423	11.2624	2.62275	3.54894	3.91722	1.7842	2.34858	1.32684	7.22061	10.2138	11.0558	1.91034	3.17728	1.92369	3.45736	5.23632	6.66537	kinesin-like protein KIF23	Kinesin-like protein KIF23
chr03.1108	17.2372	17.8691	17.261	2.92651	4.22603	2.85506	14.1029	20.5883	16.552	5.30429	6.09775	5.70671	1.38703	3.11332	1.40784	13.8484	15.1742	17.1788	1.10165	3.61303	2.19391	7.45467	10.8831	10.6554	centromere protein X-like	Centromere protein X
chr03.1196	104.018	95.4546	100.447	27.8555	39.7975	26.0545	83.7458	86.792	87.7945	31.4993	30.9695	25.7671	21.0516	27.3705	18.5031	72.5507	83.3426	84.1943	21.6206	30.3515	21.7457	39.2542	51.8345	53.5263	structural maintenance of chromosomes protein 4-like	Structural maintenance of chromosomes protein 4
chr03.1243	21.2166	20.6896	24.0768	5.88516	5.07863	5.02012	17.6109	19.4619	18.938	3.76596	6.17949	5.39039	3.36996	5.13038	2.97915	15.399	16.9115	17.7177	4.14442	6.4455	3.30668	8.04734	10.185	9.8623	serine/threonine-protein kinase greatwall isoform X2	Serine/threonine-protein kinase greatwall
chr03.1400	107.622	99.0165	109.473	16.4838	17.8229	13.6473	96.1428	91.6125	100.223	12.8591	15.0453	14.996	8.29953	16.6896	6.96927	56.5003	76.1022	78.376	9.83597	19.432	11.0309	23.9475	41.6318	42.9375	kinesin-like protein KIF11 isoform X1	Kinesin-like protein KIF11
chr04.0124	229.503	219.572	248.372	54.6047	72.6613	48.1679	208.666	223.032	222.838	62.4351	52.0065	52.9254	45.5738	62.8798	37.3797	145.841	172.489	171.824	46.7347	67.1416	42.568	70.6839	104.971	106.493	-	Histone RNA hairpin-binding protein
chr04.0341	29.7462	26.5252	31.277	3.99442	9.4757	4.02298	24.079	27.2974	25.7974	7.92206	8.28313	5.6696	2.14305	4.43723	2.16193	20.9324	25.4036	25.5509	3.24138	6.0135	3.38655	11.5153	16.5265	17.9055	claspin-like isoform X2	-
chr04.0988	9.91606	9.02127	10.544	2.92715	3.56277	2.74337	7.99577	8.02724	9.40011	3.39803	2.80588	2.06957	1.1509	1.88524	0.718868	8.16758	10.7265	10.7529	1.04121	2.1002	1.26567	4.14091	5.67292	5.62128	condensin complex subunit 3-like	Condensin complex subunit 3
chr04.1017	132.421	117.388	137.213	20.7474	46.4009	26.1419	109.059	117.187	126.82	36.8743	25.4447	21.1078	15.4932	17.4151	16.9637	100.666	112.093	117.821	17.2319	20.2266	19.3716	53.1879	68.7801	71.8413	DNA replication licensing factor Mcm5	DNA replication licensing factor Mcm5
chr04.1056	24.8559	20.8874	24.1432	3.67732	7.57989	2.91336	20.5357	25.7572	22.2822	5.59639	5.19522	3.56367	1.79969	2.65039	1.74609	14.6866	21.2233	19.0656	2.74886	3.28287	2.44732	9.36656	10.5831	11.4797	uncharacterized protein LOC111046813	-
chr04.1190	52.5937	46.6198	50.5827	5.40501	8.25533	4.48534	44.4341	45.0852	45.2263	5.05926	5.62589	5.6365	3.12809	5.88721	2.248	26.3988	34.6962	37.0361	3.22245	7.06635	3.43096	9.48155	16.6547	18.3758	chromosome-associated kinesin KIF4	Kinesin-like protein KIN-4C
chr04.1266	23.5069	19.4944	23.5481	4.30185	7.58216	3.50539	20.8451	22.7674	20.7734	6.32739	4.67642	3.98911	2.70761	4.38752	2.96168	16.1826	19.4984	17.7731	3.24426	4.63023	3.87012	7.3574	11.1228	10.5506	DNA polymerase epsilon subunit 2 isoform X1	DNA polymerase epsilon subunit 2
chr04.1378	41.3579	44.6483	42.6722	5.07262	8.8028	4.71508	38.2288	40.0643	39.9233	5.98954	6.02355	5.87239	1.52956	5.02108	2.41501	24.2494	30.4923	28.8789	1.93824	7.027	4.54923	11.5469	16.7264	15.3948	DNA repair protein RAD51 homolog 1-like	DNA repair protein RAD51 homolog 1
chr05.0171	81.0461	78.0245	69.8116	33.0253	34.4652	23.154	70.8073	71.9884	68.1946	25.8873	21.1264	21.7235	16.1278	27.6531	13.4709	53.0072	63.7756	64.5321	17.4489	32.7167	18.1922	29.8132	44.3297	45.4778	chromosome transmission fidelity protein 8 homolog	Chromosome transmission fidelity protein 8 homolog
chr05.0241	33.0443	31.783	33.7813	2.55589	5.36477	3.40904	24.7452	24.1117	22.8597	2.60379	2.81863	2.00161	2.23078	3.99704	1.64478	17.3203	24.3589	26.7702	2.1344	5.56028	2.53499	7.44806	10.4214	11.8779	kinesin-like protein KIF23	Kinesin-like protein KIF23
chr05.0248	146.874	133.674	148.096	18.3569	46.1301	16.1078	128.191	125.071	132.968	36.602	23.0433	23.3903	8.89975	15.9494	8.5008	94.5522	117.569	121.326	11.4274	20.351	12.9634	44.501	64.3846	68.441	LOW QUALITY PROTEIN: DNA replication licensing factor MCM4-like	DNA replication licensing factor MCM4
chr05.0789	23.0724	20.603	23.5461	4.47315	5.03713	3.89876	17.8678	17.8344	18.3051	3.40462	3.74295	3.15829	2.43384	4.89679	2.1382	13.9331	19.3433	21.6476	2.98648	4.36355	2.6378	5.14356	9.22448	9.95086	kinesin-like protein KIF18A	Kinesin-like protein KIF18A
chr06.0026	9.60326	9.7847	9.63254	0.67219	4.47191	1.94205	8.66421	8.30093	9.423	3.05684	2.24011	0.968118	1.43262	1.60054	0.855356	6.83333	8.64316	9.47927	1.51886	2.11676	1.10225	3.67465	4.11429	4.84439	DNA mismatch repair protein Msh2	DNA mismatch repair protein Msh2
chr06.0176	30.1149	27.636	32.2994	3.11234	6.603	2.81908	26.8533	25.7374	29.4799	4.30825	4.35409	4.28185	1.96558	2.40756	2.04622	16.903	21.1176	20.8976	2.43259	4.84499	3.43403	8.58621	12.7716	12.2211	origin recognition complex subunit 3	Origin recognition complex subunit 3
chr06.0264	87.6452	78.3964	89.3003	17.6386	16.8687	14.3771	74.8207	74.2108	78.0812	13.3335	20.5936	18.5615	8.86609	16.0399	6.93784	54.2434	61.828	67.2929	11.6004	18.4522	10.3054	26.8552	36.4074	39.3621	cell division cycle protein 20 homolog isoform X3	Cell division cycle protein 20 homolog
chr06.0323	310.395	272.335	290.169	38.2772	56.8074	39.1417	254.855	283.478	257.34	43.0018	39.2397	45.467	31.0912	56.1652	20.0821	148.362	180.16	190.299	29.0842	60.3399	35.6572	76.1814	99.7773	116.613	baculoviral IAP repeat-containing protein 5.2-B	Baculoviral IAP repeat-containing protein 5.2
chr06.0605	36.6979	36.3946	40.191	8.32217	13.7614	9.42939	33.0696	34.0346	38.7719	13.8625	11.9244	11.1024	5.95415	7.30492	5.32223	32.6276	35.5717	37.8535	7.0959	9.45234	6.11163	18.5113	23.4981	24.4063	mini-chromosome maintenance complex-binding protein	Mini-chromosome maintenance complex-binding protein
chr06.0677	19.5914	20.0272	17.8297	2.91888	4.67713	4.09822	14.3654	16.6055	13.0063	3.59955	3.83052	3.08633	3.64258	5.92992	2.79932	11.6826	14.6591	15.6608	3.94229	5.16376	2.97576	5.01304	8.34746	8.40301	dual specificity protein kinase TTK	Serine/threonine-protein kinase mph1
chr06.0694	4.61331	4.82319	6.14542	0.769158	1.78069	1.69777	4.47356	4.40997	4.34831	1.5518	1.82196	1.07508	0.66109	1.09182	0.408439	4.56625	5.37712	6.36313	0.702439	1.17656	0.559555	2.68156	3.60845	3.84537	centromere protein J-like	-
chr07.0342	15.6116	14.2352	16.2733	2.36296	2.75564	2.84337	14.2794	13.2217	14.4037	2.89531	2.79774	3.14741	1.36824	2.00205	1.64769	11.4618	14.3344	14.6247	1.64356	2.96288	1.80585	6.18491	6.95497	8.41077	serine/threonine-protein kinase Nek2-like	Serine/threonine-protein kinase Nek2
chr07.0668	69.4039	62.9674	71.6492	10.8466	11.6311	9.8349	52.298	53.8489	52.4177	6.88406	8.2281	7.97185	8.97415	11.6697	8.62601	33.1674	45.0358	45.352	9.23755	12.4358	10.6144	12.7938	21.8092	21.886	LOW QUALITY PROTEIN: protein abnormal spindle	-
chr07.0729	17.8462	19.9134	21.8987	5.42204	6.10691	3.85749	17.9948	16.5863	19.8838	3.31182	4.71503	4.60619	2.14626	4.08347	2.53853	12.5044	15.0584	16.1952	3.01271	5.14847	3.32359	6.54733	9.09284	9.84434	mitotic checkpoint serine/threonine-protein kinase BUB1 beta-like	Mitotic checkpoint serine/threonine-protein kinase BUB1 beta; Spindle assembly checkpoint component MAD3
chr07.0731	3.49402	5.203	3.2131	17.8857	23.2443	18.6471	1.79777	1.64949	1.2942	9.55874	5.54278	6.29471	26.6089	31.6407	31.3805	4.72018	3.46246	4.06785	17.403	18.1751	19.4324	1.18869	1.22633	1.56209	homeotic protein female sterile isoform X2; SH3 and multiple ankyrin repeat domains protein 1 isoform X4	-
chr07.0764	24.8133	23.1233	25.5205	5.08713	9.35829	5.44052	19.972	20.4971	21.4978	6.45256	4.75937	3.77498	5.18914	5.42147	4.94734	16.0415	18.2142	20.8406	4.76811	6.06303	4.7811	7.12262	10.2496	11.4197	protein MCM10 homolog	Protein MCM10 homolog
chr07.0823	134.079	122.819	134.366	18.3831	17.7309	13.549	115.087	116.344	123.232	13.0247	15.6922	18.5367	8.6165	17.1112	6.76774	69.3312	89.2612	91.9117	11.2372	21.1163	10.0527	30.3452	48.2829	52.9411	kinesin-like protein KIF11-B	Kinesin-like protein KIF11-B
chr07.0845	75.108	64.9196	70.2576	8.7755	11.5423	7.93892	56.8735	58.003	55.1601	7.35987	7.91698	8.00763	6.37649	11.8086	4.68197	36.843	47.5871	51.9393	5.64924	11.7671	4.90137	15.3665	24.5051	27.1058	kinesin-like protein KIF20A, partial	Kinesin-like protein KIF20B
chr07.0846	16.4684	16.4826	17.6974	2.00292	4.08572	1.9758	15.5315	14.698	16.949	3.58678	2.50792	2.2719	1.17744	2.39064	1.19511	8.3532	11.3069	12.2895	1.85839	3.20502	2.06933	4.52727	7.52779	6.73441	DNA repair and recombination protein RAD54-like	DNA repair and recombination protein RAD54-like (Fragment)
chr07.0910	3.96779	4.72654	4.52583	1.79739	2.33795	1.56291	3.92284	4.43203	3.65484	1.78568	1.5014	1.23004	0.55566	1.05078	0.52371	4.59764	4.55922	4.7495	0.29099	0.935406	0.579498	2.05266	2.58365	2.94534	condensin complex subunit 2-like	-
chr08.061	16.3699	17.0226	16.3083	3.99896	7.70714	3.58594	13.0352	10.7475	14.9458	4.77988	3.72412	3.17901	2.85335	4.12299	2.95777	11.5869	13.7483	17.8714	4.00587	4.44299	2.28986	5.4176	8.75072	6.97984	LOW QUALITY PROTEIN: cyclin-dependent kinase 2-like	Cyclin-dependent kinase 2
chr08.161	54.3551	48.6045	54.1278	6.60113	15.5016	9.38266	42.1766	40.2271	39.6942	11.029	7.81829	5.9314	5.30364	9.7252	3.66182	34.5624	46.0804	50.7358	6.40531	10.2123	5.59012	13.5394	23.3699	24.0747	N-acetyltransferase ESCO2	N-acetyltransferase ESCO2
chr09.351	84.4288	80.4942	88.4072	18.1664	25.7201	16.3897	73.3329	71.9031	74.9286	23.0308	20.881	19.5521	14.3891	20.0562	13.4365	58.7642	69.054	72.0472	17.6677	25.269	17.5711	30.9163	41.8257	42.6935	DNA ligase 1-like	DNA ligase 1
chr09.362	59.7196	54.6461	62.2545	15.1849	22.6531	15.2834	51.3392	54.1573	54.0885	22.1152	18.9442	16.3254	13.7663	19.3562	10.2291	38.8656	47.4056	44.0335	14.9761	19.994	12.8273	24.857	31.0931	29.9	replication factor C subunit 5	Replication factor C subunit 5
chr09.386	7.60182	6.18805	7.09148	0.708562	1.80317	0.802586	5.97903	5.99513	5.93266	1.28377	1.17618	0.580825	0.35328	0.698606	0.459717	4.68697	6.3226	6.28708	0.442752	0.865189	0.661296	2.17706	3.45377	3.61671	rotatin	Rotatin
chr09.395	100.502	93.3373	89.2722	23.2076	29.4288	18.3538	72.0973	82.9026	80.724	21.9192	21.5931	23.4426	12.6518	20.9051	10.4596	60.3335	80.1446	75.8206	15.0855	24.426	15.766	25.6594	35.3435	45.6424	geminin	-
chr09.627	74.9431	77.7175	80.9467	26.1677	39.3997	35.6115	72.1841	72.6198	81.6353	38.9448	37.8557	27.6547	24.3371	25.7184	20.1481	80.7479	77.2471	80.1558	24.3111	30.9188	23.5457	57.5393	54.7888	57.7422	replication factor C subunit 2	Replication factor C subunit 2
chr09.798	15.5137	17.0101	16.8153	1.62487	4.19932	3.1622	13.5796	12.8766	12.7388	4.1715	3.76618	3.48138	1.75415	3.49025	2.16199	10.3673	13.7898	16.1331	2.05159	3.51247	2.74411	6.12424	6.81631	8.61709	-	-
chr09.893	5.31896	5.26284	5.70414	0.658335	2.72843	1.37389	4.36002	3.98749	4.52779	1.8226	0.959144	1.04812	1.23664	1.76706	1.60145	3.34017	4.85177	5.00079	0.990024	1.58684	0.882033	1.64322	2.23061	3.03075	DNA replication complex GINS protein PSF2	Probable DNA replication complex GINS protein PSF2
chr10.022	14.3339	10.9836	11.5069	2.17467	7.18255	3.65692	10.3158	11.224	7.76106	4.87093	2.91005	1.95942	2.77649	3.95974	3.15489	8.72692	11.7679	12.1615	3.05127	3.55228	2.76205	3.71864	6.29252	6.53397	DNA repair protein RAD50	DNA repair protein RAD50
chr10.784	509.388	489.376	552.462	77.4376	151.296	90.1703	449.517	472.853	479.308	120.217	99.9283	80.8341	53.2398	83.5991	39.7641	384.773	444.858	477.459	52.7807	82.9852	44.9778	222.882	279.894	291.143	proliferating cell nuclear antigen	Proliferating cell nuclear antigen
chr11.328	73.8338	68.8356	78.1274	15.1281	24.5279	14.494	63.2677	62.7303	64.675	20.9092	16.2839	14.1757	11.9731	16.5201	10.3458	52.8882	63.3906	62.4946	13.6292	18.4667	11.2901	26.6155	37.2485	39.008	chromatin assembly factor 1 subunit A-A-like	Chromatin assembly factor 1 subunit A
chr11.366	314.286	306.715	328.335	33.826	43.2418	29.6434	294.605	259.367	292.198	36.3149	43.3331	35.3282	23.2824	45.456	18.3439	137.582	179.072	174.554	19.4902	41.8039	21.2852	61.8946	99.9576	110.648	cyclin-dependent kinase 1-like isoform X2	Cyclin-dependent kinase 1
chr13.079	0.630821	0.434361	1.06836	19.2314	47.2387	104.696	0.455807	0.0520355	0.134643	13.6995	6.91481	1.04129	77.1774	10.4572	97.0098	1.26467	1.41087	0.99453	52.9482	9.24257	67.6813	0.290616	0.233193	0.359443	fatty acid elongase	Elongation of very long chain fatty acids protein 7
chr13.160	90.0669	83.5229	91.1066	12.9816	15.2318	12.1218	78.2492	80.5953	78.848	12.636	14.343	13.9569	6.74434	13.339	6.10801	48.1579	66.5887	64.1635	8.49152	15.4142	6.70984	22.4447	32.7668	34.973	mitotic checkpoint serine/threonine-protein kinase BUB1-like	Mitotic checkpoint serine/threonine-protein kinase BUB1
chr13.170	169.549	156.088	171.444	22.7016	20.6995	17.5998	141.644	149.534	146.497	15.3	23.018	19.1111	10.7239	21.9351	7.48325	84.8998	113.587	119.942	12.9363	26.7363	12.1954	36.4087	60.3452	63.0477	serine/threonine-protein kinase polo	Serine/threonine-protein kinase polo
chrX.0889	2.40477	2.30155	3.57414	0.291742	0.431824	0.85618	3.22025	2.57339	2.56361	0.478237	0.217353	0.22719	2.83459	2.56947	2.4815	0.703618	0.736502	0.678401	3.33378	1.84593	2.58667	0.179654	0.411874	0.370336	unnamed protein product	Retrovirus-related Pol polyprotein from type-1 retrotransposable element R2 (Fragment)
chrX.1772	2.11417	2.36648	1.43803	5.3586	6.539	5.58435	1.03848	1.69584	1.04566	6.16896	3.45386	3.90749	1.31155	1.28095	1.0085	7.98007	11.3483	11.2716	1.31124	0.936678	0.725357	4.27212	7.94629	7.60182	cyclin-dependent kinase 9-like; cell division protein kinase 2 homolog CRK1-like	Cyclin-dependent-like kinase 5
chrX.1927	137.729	120.762	135.516	22.4142	21.4465	19.1738	111.953	112.878	115.689	15.5924	16.3572	18.7399	14.0472	26.2884	12.7916	69.3814	95.67	94.4203	15.2491	27.9666	15.2589	29.3468	46.3781	51.7886	anillin-like isoform X1	Anillin
scaffold.32	6.62936	5.78265	8.33319	1.7778	2.61793	2.52098	6.97385	5.59713	6.41735	2.48085	2.66258	1.90272	1.0364	1.62121	0.997996	5.2185	7.12275	8.01361	1.2664	2.30741	0.840667	2.91039	5.31318	3.61077	separin-like	-
scaffold.33	103.274	86.7966	103.497	13.8677	15.2924	12.6854	81.2233	90.4507	90.6992	13.9392	18.5231	15.4078	12.2408	20.802	8.06658	44.7961	57.4802	58.0086	12.8551	27.1567	14.5416	26.308	34.8291	39.0342	rac GTPase-activating protein 1-like	Rac GTPase-activating protein 1; N-chimaerin
scaffold.73	53.6949	41.8405	46.8641	16.0121	21.1225	15.3889	47.7202	41.8514	45.3171	19.9851	16.6592	19.2507	8.8432	13.7607	7.14743	37.5788	46.0436	51.4412	8.60458	17.1648	8.86677	19.7619	29.982	29.3545	PREDICTED: replication factor C subunit 3	Replication factor C subunit 3
