# Supplementary material for: Neofunctionalization of a second insulin receptor gene in the wing-dimorphic planthopper, Nilaparvata lugens
Source: PLoS Genet. 2021 Jun 28;17(6):e1009653. doi: 10.1371/journal.pgen.1009653 (PMC8270448; doi:10.1371/journal.pgen.1009653)
Supplement: S16 Table — (XLSX) [file pgen.1009653.s021.xlsx]

## Sheet: Sheet1
S16 Table. Data quality of RNA sequencing of females.
Samples	Biological repeats	Raw reads	Clean reads	Raw base (G)	Clean base (G)	Effective rate (%)	Error rate (%)	Q20 (%)	Q30 (%)	GC content (%)	Total mapped	Multiple mapped	Unique mapped
NlInR1RNAi	NlInR1RNAi-1	22799502	21884228	6.84	6.57	95.99	0.03	97.48	93.16	44.34	14439797 (65.98%)	1747370 (7.98%)	251957 (1.15%)
	NlInR1RNAi-2	22262392	21613607	6.68	6.48	97.09	0.03	97.45	93.12	44.97	14298896 (66.16%)	1348109 (6.24%)	410297 (1.90%)
	NlInR1RNAi-3	22062847	21492312	6.62	6.45	97.41	0.03	97.32	92.77	44.38	14065176 (65.44%)	1457157 (6.78%)	409411 (1.90%)
NlInR2E4	NlInR2E4-1	21495582	20756048	6.45	6.23	96.56	0.03	97.56	93.31	44.36	13676271 (65.89%)	1601595 (7.72%)	299776 (1.44%)
	NlInR2E4-2	24100756	23287942	7.23	6.99	96.63	0.03	97.42	93.02	44.31	15311339 (65.75%)	1910343 (8.20%)	311644 (1.34%)
	NlInR2E4-3	21873586	21233317	6.56	6.37	97.07	0.03	97.36	92.89	44.09	13615246 (64.12%)	1599891 (7.53%)	427156 (2.01%)
WtSW	WtSW-1	23314474	22325678	6.99	6.7	95.76	0.03	97.49	93.25	44.66	14905768 (66.77%)	1551766 (6.95%)	262322 (1.17%)
	WtSW-2	24334103	23412507	7.3	7.02	96.21	0.03	97.43	93.09	44.2	15587174 (66.58%)	1666236 (7.12%)	306598 (1.31%)
	WtSW-3	20935914	20150873	6.28	6.05	96.25	0.03	97.54	93.3	44.05	13474479 (66.87%)	1462781 (7.26%)	259156 (1.29%)
