# Supplementary material for: Neofunctionalization of a second insulin receptor gene in the wing-dimorphic planthopper, Nilaparvata lugens
Source: PLoS Genet. 2021 Jun 28;17(6):e1009653. doi: 10.1371/journal.pgen.1009653 (PMC8270448; doi:10.1371/journal.pgen.1009653)
Supplement: S17 Table — (XLSX) [file pgen.1009653.s022.xlsx]

## Sheet: Sheet1
S17 Table. Differentially expressed genes that were commonly regulated in NlInR1RNAi and NlInR2E4 females.
Gene ID	FoldChange in NlInR1RNAi vs WtSW (Log2)	pvalue	padj	FoldChange in NlInR2E4 vs WtSW (Log2)	pvalue	padj	KEGG	Nr	Nt	SwissProt	KOG	eggNOG	CDD_ShortName	Interpro	GO
Nl.chr06.0911	3.13129	1.15891e-49	6.95925e-46	-1.23695	0.000140758	0.00315542	-	uncharacterized protein LOC111060517	PREDICTED: Nilaparvata lugens uncharacterized LOC111060517 (LOC111060517), mRNA	-	-	-	RsgA_GTPase superfamily	IPR003593: AAA+ ATPase domain; IPR010914: RsgA GTPase domain; IPR027417: P-loop containing nucleoside triphosphate hydrolase	GO:0003924: GTPase activity; GO:0005525: GTP binding
Nl.chr11.014	2.86515	5.15007e-09	2.78614e-07	-1.62366	0.00115884	0.01621	-	-	-	-	-	-	-	-	-
Nl.chr11.765	1.70736	7.83966e-10	5.26001e-08	-1.18755	0.000117193	0.0027495	K13514: LPGAT1;lysophosphatidylglycerol acyltransferase 1 [EC:2.3.1.-]	acyl-CoA:lysophosphatidylglycerol acyltransferase 1-like	PREDICTED: Nilaparvata lugens acyl-CoA:lysophosphatidylglycerol acyltransferase 1-like (LOC111055378), transcript variant X2, mRNA	Acyl-CoA:lysophosphatidylglycerol acyltransferase 1	-	Acyltransferase C-terminus	Acyltransf_C superfamily	IPR002123: Phospholipid/glycerol acyltransferase; IPR032098: Acyltransferase, C-terminal domain	GO:0016746: transferase activity, transferring acyl groups
Nl.chr11.109	1.39816	0.000199887	0.00206418	-2.56984	9.48606e-06	0.000346885	K09645: CPVL;vitellogenic carboxypeptidase-like protein [EC:3.4.16.-]	venom serine carboxypeptidase-like	PREDICTED: Nilaparvata lugens venom serine carboxypeptidase-like (LOC111053556), mRNA	Venom serine carboxypeptidase	KOG1282: Serine carboxypeptidases (lysosomal cathepsin A); KOG1283: Serine carboxypeptidases	Serine carboxypeptidase	Peptidase_S10 superfamily	IPR001563: Peptidase S10, serine carboxypeptidase; IPR018202: Serine carboxypeptidase, serine active site; IPR029058: Alpha/Beta hydrolase fold; IPR033124: Serine carboxypeptidases, histidine active site	GO:0004185: serine-type carboxypeptidase activity; GO:0006403: RNA localization; GO:0033227: dsRNA transport; GO:0044257: cellular protein catabolic process; GO:0051603: proteolysis involved in cellular protein catabolic process
Nl.chr11.653	1.23701	0.00272878	0.016841	-1.46051	0.00458715	0.0457095	K01052: LIPA;lysosomal acid lipase/cholesteryl ester hydrolase [EC:3.1.1.13]	lipase 1-like, partial	PREDICTED: Nilaparvata lugens lipase 1-like (LOC111055838), partial mRNA	Lipase 1; Gastric triacylglycerol lipase	KOG2624: Triglyceride lipase-cholesterol esterase	Belongs to the AB hydrolase superfamily. Lipase family	PLN02872 superfamily	IPR000073: Alpha/beta hydrolase fold-1; IPR025483: Lipase, eukaryotic; IPR029058: Alpha/Beta hydrolase fold	GO:0016788: hydrolase activity, acting on ester bonds
Nl.chr07.1020	1.20042	0.000862783	0.00686318	-2.26558	2.58285e-05	0.000792789	-	hypothetical protein GE061_10213	-	-	-	nuclease activity	-	-	-
Nl.chr09.117	4.90415	5.90417e-08	2.20995e-06	2.08118	8.02712e-05	0.00204244	K14616: CUBN;cubilin	cubilin	PREDICTED: Nilaparvata lugens cubilin (LOC111052170), mRNA	Tolloid-like protein 2	KOG4292: Cubilin, multiligand receptor mediating cobalamin absorption	Domain first found in C1r, C1s, uEGF, and bone morphogenetic protein.	CUB superfamily	IPR000859: CUB domain; IPR035914: Spermadhesin, CUB domain superfamily	GO:0097017: renal protein absorption; GO:0097206: nephrocyte filtration
Nl.chr11.706	4.56574	1.29149e-05	0.000218615	3.81815	0.000990455	0.014381	-	uncharacterized protein LOC111053318; hypothetical protein LSTR_LSTR009271	PREDICTED: Nilaparvata lugens uncharacterized LOC111053318 (LOC111053318), mRNA	-	-	-	-	-	-
Nl.chr14.131	4.31246	0.000108638	0.00127292	3.39565	0.000133292	0.00303702	-	-	PREDICTED: Nilaparvata lugens alpha/beta-gliadin A-III-like (LOC111058490), mRNA	-	-	-	-	-	-
Nl.chr08.183	3.44501	5.03398e-10	3.51501e-08	2.10282	0.000398122	0.0070825	-	uncharacterized protein LOC111055300; hypothetical protein LSTR_LSTR006527	PREDICTED: Nilaparvata lugens uncharacterized LOC111055300 (LOC111055300), mRNA	-	-	-	-	-	-
Nl.chr11.015	3.2214	8.96482e-08	3.14817e-06	1.0608	0.00509515	0.0488409	-	uncharacterized protein LOC111049483; hypothetical protein LSTR_LSTR007782	-	-	-	-	-	-	-
Nl.chr04.0304	2.75927	6.04861e-24	1.45288e-20	1.27303	0.00171178	0.0219256	K18259: AMN;protein amnionless	protein amnionless	PREDICTED: Nilaparvata lugens protein amnionless (LOC111060462), mRNA	-	-	cobalamin transport	Amnionless superfamily	IPR026112: Amnionless	GO:0016020: membrane; GO:0016021: integral component of membrane; GO:0097017: renal protein absorption; GO:0097206: nephrocyte filtration
Nl.chr11.076	2.75805	1.57932e-20	2.10751e-17	1.35243	0.00111365	0.015689	-	uncharacterized protein LOC111055212 isoform X2; hypothetical protein LSTR_LSTR009380	PREDICTED: Nilaparvata lugens uncharacterized LOC111055212 (LOC111055212), transcript variant X2, mRNA	-	-	-	-	-	-
Nl.chr03.0408	2.36641	1.50796e-18	1.13191e-15	1.1801	6.18094e-07	3.35926e-05	K08145: SLC2A8,GLUT8;MFS transporter,SP family,solute carrier family 2 (facilitated glucose transporter),member 8	sugar transporter	Nilaparvata lugens NlST mRNA for sugar transporter, complete cds, isolate: Nlst28	Sugar transporter ERD6-like 8	-	Sugar (and other) transporter	MFS superfamily	IPR003663: Sugar/inositol transporter; IPR005828: Major facilitator, sugar transporter-like; IPR020846: Major facilitator superfamily domain; IPR036259: MFS transporter superfamily	GO:0005351: carbohydrate:proton symporter activity; GO:0005355: glucose transmembrane transporter activity; GO:0016020: membrane; GO:0016021: integral component of membrane; GO:0046323: glucose import; GO:1902600: proton transmembrane transport
Nl.chr08.094	2.35668	1.47792e-06	3.44656e-05	2.7589	2.20551e-05	0.000708155	-	hypothetical protein B7P43_G13480	-	-	-	-	DUF4817 superfamily	IPR032135: Helix-turn-helix domain (DUF4817)	-
Nl.scaffold.0044	2.28237	5.14627e-10	3.55211e-08	1.46923	0.00284619	0.0321581	-	uncharacterized protein LOC111057566, partial	PREDICTED: Nilaparvata lugens uncharacterized LOC111057566 (LOC111057566), partial mRNA	-	-	Zona pellucida (ZP) domain	Zona_pellucida superfamily	IPR001507: Zona pellucida domain	GO:0002064: epithelial cell development; GO:0003382: epithelial cell morphogenesis; GO:0003383: apical constriction; GO:0005214: structural constituent of chitin-based cuticle; GO:0005623: cell; GO:0005886: plasma membrane; GO:0007015: actin filament organization; GO:0007160: cell-matrix adhesion; GO:0016324: apical plasma membrane; GO:0016476: regulation of embryonic cell shape; GO:0030036: acti…
Nl.chr09.116	2.26696	8.04363e-13	1.32334e-10	3.11765	1.38952e-35	1.09753e-32	K14616: CUBN;cubilin	-	PREDICTED: Nilaparvata lugens cubilin homolog (LOC111056697), mRNA	-	-	Domain first found in C1r, C1s, uEGF, and bone morphogenetic protein.	CUB superfamily	IPR000859: CUB domain; IPR035914: Spermadhesin, CUB domain superfamily	GO:0097017: renal protein absorption; GO:0097206: nephrocyte filtration
Nl.chrX.0972	2.06757	1.91718e-14	5.35474e-12	1.22523	0.00157931	0.020608	K01952: PFAS,purL;phosphoribosylformylglycinamidine synthase [EC:6.3.5.3]	Phosphoribosylformylglycinamidine synthase	PREDICTED: Nilaparvata lugens phosphoribosylformylglycinamidine synthase-like (LOC111062983), partial mRNA	Phosphoribosylformylglycinamidine synthase	KOG1907: Phosphoribosylformylglycinamidine synthase	Phosphoribosylformylglycinamidine synthase activity. It is involved in the biological process described with 'de novo' IMP biosynthetic process	PLN03206 superfamily	IPR010918: PurM-like, C-terminal domain; IPR036604: Phosphoribosylformylglycinamidine synthase subunit PurS-like superfamily; IPR036676: PurM-like, C-terminal domain superfamily; IPR036921: PurM-like, N-terminal domain superfamily; IPR040707: Phosphoribosylformylglycinamidine synthase, N-terminal; IPR041609: Phosphoribosylformylglycinamidine synthase, linker domain	GO:0004642: phosphoribosylformylglycinamidine synthase activity; GO:0005622: intracellular; GO:0005623: cell; GO:0005737: cytoplasm; GO:0006164: purine nucleotide biosynthetic process
Nl.chr09.611	2.03007	1.72264e-11	1.81481e-09	1.10655	0.00174246	0.0222704	-	uncharacterized protein LOC111061520; hypothetical protein LSTR_LSTR013071	PREDICTED: Nilaparvata lugens uncharacterized LOC111061520 (LOC111061520), mRNA	-	-	-	P-loop_NTPase superfamily	IPR027417: P-loop containing nucleoside triphosphate hydrolase	-
Nl.chr08.452	2.00969	2.92194e-10	2.20707e-08	1.74112	1.58297e-07	1.01379e-05	-	myogenesis-regulating glycosidase isoform X1; PREDICTED: uncharacterized family 31 glucosidase KIAA1161 isoform X1	PREDICTED: Nilaparvata lugens uncharacterized family 31 glucosidase KIAA1161-like (LOC111057936), mRNA	Alpha-glucosidase 2	-	Glycosyl hydrolases family 31	AmyAc_family superfamily	IPR000322: Glycoside hydrolase family 31; IPR013780: Glycosyl hydrolase, all-beta; IPR017853: Glycoside hydrolase superfamily	GO:0004553: hydrolase activity, hydrolyzing O-glycosyl compounds; GO:0005975: carbohydrate metabolic process
Nl.chr07.1007	1.96983	8.03739e-05	0.000985997	2.10895	0.000460991	0.00797347	K01053: E3.1.1.17,gnl,RGN;gluconolactonase [EC:3.1.1.17]	regucalcin-like	PREDICTED: Nilaparvata lugens regucalcin-like (LOC111053276), mRNA	Regucalcin	KOG4499: Ca2+-binding protein Regucalcin/SMP30	SMP-30/Gluconolaconase/LRE-like region	SGL superfamily	IPR005511: Senescence marker protein-30 (SMP-30); IPR011042: Six-bladed beta-propeller, TolB-like; IPR013658: SMP-30/Gluconolactonase/LRE-like region; IPR039096: SMP-30/CGR1	GO:0002165: instar larval or pupal development; GO:0004341: gluconolactonase activity; GO:0005509: calcium ion binding; GO:0005576: extracellular region; GO:0005622: intracellular; GO:0005623: cell; GO:0005737: cytoplasm; GO:0005829: cytosol; GO:0007472: wing disc morphogenesis; GO:0007476: imaginal disc-derived wing morphogenesis; GO:0007552: metamorphosis; GO:0009631: cold acclimation; GO:00198…
Nl.chr13.387	1.9315	0.000944766	0.0073441	1.83596	0.00138908	0.0185964	-	-	PREDICTED: Nilaparvata lugens uncharacterized LOC111045548 (LOC111045548), transcript variant X2, mRNA	-	-	-	EFh superfamily	IPR002048: EF-hand domain; IPR011992: EF-hand domain pair	GO:0005509: calcium ion binding
Nl.chr08.414	1.89506	2.45124e-14	6.39986e-12	1.25924	0.000109033	0.00258882	-	uncharacterized protein LOC111054816; hypothetical protein LSTR_LSTR006059	PREDICTED: Nilaparvata lugens uncharacterized LOC111054816 (LOC111054816), mRNA	-	-	-	-	-	-
Nl.chr07.0880	1.89374	0.0010628	0.00799556	2.31756	2.21887e-06	0.00010034	-	uncharacterized protein LOC111049623	-	-	-	-	Baculo_FP superfamily	IPR001965: Zinc finger, PHD-type; IPR004244: Transposase, L1; IPR004941: Baculovirus FP protein; IPR011011: Zinc finger, FYVE/PHD-type; IPR019786: Zinc finger, PHD-type, conserved site; IPR019787: Zinc finger, PHD-finger	-
Nl.chrX.1192	1.75813	0.00694381	0.0344893	3.05146	3.33348e-10	5.06346e-08	-	hypothetical protein C0J52_27841	PREDICTED: Nilaparvata lugens uncharacterized LOC111044339 (LOC111044339), mRNA	Retrovirus-related Pol polyprotein from type-2 retrotransposable element R2DM	-	Reverse transcriptase (RNA-dependent DNA polymerase)	EEP superfamily	IPR000477: Reverse transcriptase domain; IPR005135: Endonuclease/exonuclease/phosphatase; IPR036691: Endonuclease/exonuclease/phosphatase superfamily	-
Nl.chrX.1139	1.74156	9.41724e-09	4.6736e-07	2.04406	3.1871e-16	1.18002e-13	K10048: CEBPB;CCAAT/enhancer binding protein (C/EBP),beta	CCAAT/enhancer-binding protein-like; hypothetical protein LSTR_LSTR014326	PREDICTED: Nilaparvata lugens CCAAT/enhancer-binding protein-like (LOC111053525), transcript variant X2, mRNA	-	-	sequence-specific DNA binding. It is involved in the biological process described with regulation of transcription, DNA-templated	bZIP superfamily	IPR004827: Basic-leucine zipper domain	GO:0000977: RNA polymerase II regulatory region sequence-specific DNA binding; GO:0001708: cell fate specification; GO:0002065: columnar/cuboidal epithelial cell differentiation; GO:0003700: DNA-binding transcription factor activity; GO:0005622: intracellular; GO:0005623: cell; GO:0005634: nucleus; GO:0007298: border follicle cell migration; GO:0019953: sexual reproduction; GO:0030707: ovarian fo…
Nl.chr08.410	1.72487	2.24574e-14	5.99364e-12	1.17579	1.30887e-06	6.46147e-05	-	uncharacterized protein LOC111055435 isoform X3; hypothetical protein LSTR_LSTR002889	PREDICTED: Nilaparvata lugens uncharacterized LOC111055435 (LOC111055435), transcript variant X3, mRNA	-	-	-	PRK04335 superfamily	-	-
Nl.chr06.0362	1.59368	0.00237721	0.0152921	5.49897	2.9681e-58	7.03321e-55	-	-	PREDICTED: Nilaparvata lugens titin-like (LOC111062979), partial mRNA	-	-	-	-	-	-
Nl.chr02.1538	1.58575	2.95802e-06	6.26847e-05	1.23954	4.66531e-05	0.00128546	-	uncharacterized protein LOC111061089; hypothetical protein LSTR_LSTR008563	PREDICTED: Nilaparvata lugens uncharacterized LOC111061089 (LOC111061089), mRNA	-	-	-	-	-	-
Nl.chr01.0282	1.56411	1.78491e-05	0.000279853	1.03272	0.00105602	0.0151109	-	hypothetical protein LSTR_LSTR000778	PREDICTED: Nilaparvata lugens mucin-12-like (LOC111052701), mRNA	-	-	transcription, DNA-templated	PHA03247 superfamily	-	-
Nl.chr04.0989	1.54777	3.32318e-16	1.59646e-13	1.04686	0.000263086	0.00521244	K00665: FASN;fatty acid synthase,animal type [EC:2.3.1.85]	fatty acid synthase	PREDICTED: Nilaparvata lugens fatty acid synthase (LOC111045930), mRNA	Fatty acid synthase; Phthiocerol synthesis polyketide synthase type I PpsC	KOG1197: Predicted quinone oxidoreductase; KOG1202: Animal-type fatty acid synthase and related proteins; KOG1394: 3-oxoacyl-(acyl-carrier-protein) synthase (I and II)	activity. It is involved in the biological process described with	PKS_ER superfamily	IPR001031: Thioesterase; IPR001227: Acyl transferase domain superfamily; IPR009081: Phosphopantetheine binding ACP domain; IPR011032: GroES-like superfamily; IPR013149: Alcohol dehydrogenase, C-terminal; IPR013968: Polyketide synthase, ketoreductase domain; IPR014030: Beta-ketoacyl synthase, N-terminal; IPR014031: Beta-ketoacyl synthase, C-terminal; IPR014043: Acyl transferase; IPR016035: Acyl tr…	GO:0004312: fatty acid synthase activity; GO:0005977: glycogen metabolic process; GO:0006723: cuticle hydrocarbon biosynthetic process; GO:0007275: multicellular organism development; GO:0016491: oxidoreductase activity; GO:0016788: hydrolase activity, acting on ester bonds; GO:0019432: triglyceride biosynthetic process; GO:0031177: phosphopantetheine binding; GO:0042335: cuticle development; GO:…
Nl.chr03.1288	1.46439	4.6136e-07	1.28477e-05	1.30297	0.00238367	0.0280454	K04730: IRAK1;interleukin-1 receptor-associated kinase 1 [EC:2.7.11.1]	probable serine/threonine-protein kinase PBL3	PREDICTED: Nilaparvata lugens uncharacterized LOC111062995 (LOC111062995), ncRNA	Interleukin-1 receptor-associated kinase 4; Serine/threonine-protein kinase pelle	-	Death domain	DD superfamily	IPR000488: Death domain; IPR000719: Protein kinase domain; IPR001245: Serine-threonine/tyrosine-protein kinase, catalytic domain; IPR008271: Serine/threonine-protein kinase, active site; IPR011009: Protein kinase-like domain superfamily; IPR011029: Death-like domain superfamily; IPR017441: Protein kinase, ATP binding site	GO:0002164: larval development; GO:0002520: immune system development; GO:0004674: protein serine/threonine kinase activity; GO:0005524: ATP binding; GO:0005622: intracellular; GO:0005623: cell; GO:0005634: nucleus; GO:0005737: cytoplasm; GO:0005886: plasma membrane; GO:0006915: apoptotic process; GO:0007154: cell communication; GO:0007352: zygotic specification of dorsal/ventral axis; GO:0007526…
Nl.chr02.1174	1.41001	0.00011496	0.00132502	1.54724	0.000543171	0.00910253	-	-	PREDICTED: Nilaparvata lugens annulin-like (LOC111058498), mRNA	-	-	-	-	-	-
Nl.chr09.780	1.36226	2.06913e-12	3.03051e-10	1.13867	2.80767e-05	0.000844298	K19511: PXDN,VPO1;peroxidase [EC:1.11.1.7]	peroxidase-like	PREDICTED: Nilaparvata lugens peroxidase-like (LOC111050331), transcript variant X1, mRNA	Peroxidase	KOG2408: Peroxidase/oxygenase	Animal haem peroxidase	An_peroxidase superfamily	IPR010255: Haem peroxidase superfamily; IPR019791: Haem peroxidase, animal-type; IPR029585: Peroxidase Pxd-like; IPR037120: Haem peroxidase domain superfamily, animal type	GO:0004601: peroxidase activity; GO:0006979: response to oxidative stress; GO:0020037: heme binding; GO:0042600: chorion; GO:0055114: oxidation-reduction process
Nl.chr03.0765	1.33346	1.97921e-14	5.40235e-12	1.08216	0.000101525	0.00246489	K00286: proC;pyrroline-5-carboxylate reductase [EC:1.5.1.2]	pyrroline-5-carboxylate reductase 1, mitochondrial-like	PREDICTED: Nilaparvata lugens pyrroline-5-carboxylate reductase 1, mitochondrial-like (LOC111059381), mRNA	Pyrroline-5-carboxylate reductase 1, mitochondrial	KOG3124: Pyrroline-5-carboxylate reductase	Pyrroline-5-carboxylate reductase	PLN02688 superfamily	IPR000304: Pyrroline-5-carboxylate reductase; IPR008927: 6-phosphogluconate dehydrogenase-like, C-terminal domain superfamily; IPR028939: Pyrroline-5-carboxylate reductase, catalytic, N-terminal; IPR029036: Pyrroline-5-carboxylate reductase, dimerisation domain; IPR036291: NAD(P)-binding domain superfamily	GO:0004735: pyrroline-5-carboxylate reductase activity; GO:0006561: proline biosynthetic process; GO:0055114: oxidation-reduction process
Nl.chrX.1057	1.33158	2.24096e-07	6.91876e-06	1.21367	0.000176841	0.00378881	-	chaoptin isoform X1; hypothetical protein C0J52_24097, partial	PREDICTED: Nilaparvata lugens chaoptin (LOC111047796), transcript variant X1, mRNA	-	-	Leucine-rich repeats, typical (most populated) subfamily	PLN00113 superfamily	IPR000483: Cysteine-rich flanking region, C-terminal; IPR001611: Leucine-rich repeat; IPR003591: Leucine-rich repeat, typical subtype; IPR032675: Leucine-rich repeat domain superfamily	GO:0005515: protein binding; GO:0006935: chemotaxis; GO:0007275: multicellular organism development; GO:0007399: nervous system development; GO:0007409: axonogenesis; GO:0007424: open tracheal system development; GO:0008045: motor neuron axon guidance; GO:0009605: response to external stimulus; GO:0030182: neuron differentiation; GO:0035159: regulation of tube length, open tracheal system; GO:004…
Nl.chr11.628	1.32913	0.00965012	0.0445076	1.85435	0.000196457	0.00410516	-	fibroin heavy chain-like	PREDICTED: Nilaparvata lugens fibroin heavy chain-like (LOC111057060), mRNA	-	-	-	Chitin_bind_4 superfamily	IPR000618: Insect cuticle protein; IPR031311: Chitin-binding type R&R consensus	GO:0042302: structural constituent of cuticle
Nl.scaffold.0015	1.24475	1.08012e-08	5.14773e-07	1.03883	0.000227918	0.00463185	K00627: DLAT,aceF,pdhC;pyruvate dehydrogenase E2 component (dihydrolipoamide acetyltransferase) [EC:2.3.1.12]	putative dihydrolipoyllysine-residue acetyltransferase, partial; pyruvate dehydrogenase protein X component, mitochondrial isoform X2	Nilaparvata lugens putative dihydrolipoyllysine-residue acetyltransferase mRNA, partial cds	Dihydrolipoyllysine-residue acetyltransferase component 1 of pyruvate dehydrogenase complex, mitochondrial	KOG0557: Dihydrolipoamide acetyltransferase	e3 binding domain	PLN02744 superfamily	IPR000089: Biotin/lipoyl attachment; IPR003016: 2-oxo acid dehydrogenase, lipoyl-binding site; IPR011053: Single hybrid motif	-
Nl.scaffold.0367	1.23124	1.10179e-12	1.74111e-10	1.15743	1.36355e-08	1.34628e-06	K01049: ACHE;acetylcholinesterase [EC:3.1.1.7]	carboxylesterase precursor	Nilaparvata lugens clone Nl3 carboxylesterase precursor, mRNA, complete cds	Esterase E4	KOG1516: Carboxylesterase and related proteins; KOG4389: Acetylcholinesterase/Butyrylcholinesterase	Belongs to the type-B carboxylesterase lipase family	Abhydrolase superfamily	IPR002018: Carboxylesterase, type B; IPR019819: Carboxylesterase type B, conserved site; IPR019826: Carboxylesterase type B, active site; IPR029058: Alpha/Beta hydrolase fold	GO:0052689: carboxylic ester hydrolase activity
Nl.chr05.1325	1.22849	3.71715e-06	7.54104e-05	1.20834	7.31307e-06	0.00027594	-	serine protease snake-4	PREDICTED: Nilaparvata lugens spermosin-like (LOC111059538), mRNA	Serine protease snake	KOG3627: Trypsin	Trypsin-like serine protease	Tryp_SPc superfamily	IPR001254: Serine proteases, trypsin domain; IPR001314: Peptidase S1A, chymotrypsin family; IPR009003: Peptidase S1, PA clan; IPR018114: Serine proteases, trypsin family, histidine active site; IPR033116: Serine proteases, trypsin family, serine active site	GO:0004252: serine-type endopeptidase activity; GO:0006508: proteolysis
Nl.chr03.0364	1.22768	0.00316827	0.019035	3.21341	5.27862e-05	0.00143115	K02349: POLQ;DNA polymerase theta [EC:2.7.7.7]	DNA polymerase theta-like	PREDICTED: Nilaparvata lugens DNA polymerase theta-like (LOC111058624), mRNA	ATP-dependent DNA helicase Hel308	KOG0947: Cytoplasmic exosomal RNA helicase SKI2, DEAD-box superfamily; KOG0948: Nuclear exosomal RNA helicase MTR4, DEAD-box superfamily; KOG0949: Predicted helicase, DEAD-box superfamily; KOG0950: DNA polymerase theta/eta, DEAD-box superfamily; KOG0951: RNA helicase BRR2, DEAD-box superfamily; KOG0952: DNA/RNA helicase MER3/SLH1, DEAD-box superfamily	helicase superfamily c-terminal domain	PRK02362 superfamily	IPR001650: Helicase, C-terminal; IPR002298: DNA polymerase A; IPR011545: DEAD/DEAH box helicase domain; IPR014001: Helicase superfamily 1/2, ATP-binding domain; IPR027417: P-loop containing nucleoside triphosphate hydrolase; IPR036388: Winged helix-like DNA-binding domain superfamily; IPR036390: Winged helix DNA-binding domain superfamily	GO:0003676: nucleic acid binding; GO:0003887: DNA-directed DNA polymerase activity; GO:0004386: helicase activity; GO:0005524: ATP binding; GO:0005622: intracellular; GO:0005623: cell; GO:0005737: cytoplasm; GO:0006261: DNA-dependent DNA replication; GO:0006289: nucleotide-excision repair; GO:0036297: interstrand cross-link repair; GO:0051575: 5'-deoxyribose-5-phosphate lyase activity; GO:0071897…
Nl.chr04.0682	1.22397	3.97646e-12	5.48935e-10	1.02314	0.000265988	0.00524363	K00688: PYG,glgP;glycogen phosphorylase [EC:2.4.1.1]	glycogen phosphorylase	Nilaparvata lugens glycogen phosphorylase mRNA, partial cds	Glycogen phosphorylase	KOG2099: Glycogen phosphorylase	Phosphorylase is an important allosteric enzyme in carbohydrate metabolism. Enzymes from different sources differ in their regulatory mechanisms and in their natural substrates. However, all known phosphorylases share catalytic and structural properties	Glycosyltransferase_GTB-type superfamily	IPR000811: Glycosyl transferase, family 35; IPR011833: Glycogen/starch/alpha-glucan phosphorylase; IPR035090: Phosphorylase pyridoxal-phosphate attachment site	GO:0005622: intracellular; GO:0005623: cell; GO:0005737: cytoplasm; GO:0005980: glycogen catabolic process; GO:0008184: glycogen phosphorylase activity; GO:0008340: determination of adult lifespan; GO:0010259: multicellular organism aging; GO:0030170: pyridoxal phosphate binding; GO:0032991: protein-containing complex; GO:0042803: protein homodimerization activity; GO:0045819: positive regulation…
Nl.scaffold.0349	1.19819	1.75553e-18	1.24023e-15	1.25044	2.6571e-05	0.000809287	-	uncharacterized protein LOC111045716; receptor-type guanylate cyclase gcy-4-like isoform X1	PREDICTED: Nilaparvata lugens uncharacterized LOC111045716 (LOC111045716), mRNA	Putative molluscan insulin-related peptide(s) receptor	KOG0194: Protein tyrosine kinase; KOG0196: Tyrosine kinase, EPH (ephrin) receptor family; KOG0197: Tyrosine kinases; KOG0199: ACK and related non-receptor tyrosine kinases; KOG0200: Fibroblast/platelet-derived growth factor receptor and related receptor tyrosine kinases; KOG1025: Epidermal growth factor receptor EGFR and related tyrosine kinases; KOG1026: Nerve growth factor receptor TRKA and rel…	Tyrosine kinase, catalytic domain	Periplasmic_Binding_Protein_type1 superfamily	IPR000719: Protein kinase domain; IPR001245: Serine-threonine/tyrosine-protein kinase, catalytic domain; IPR001828: Receptor, ligand binding region; IPR008266: Tyrosine-protein kinase, active site; IPR011009: Protein kinase-like domain superfamily; IPR017441: Protein kinase, ATP binding site; IPR020635: Tyrosine-protein kinase, catalytic domain; IPR028082: Periplasmic binding protein-like I	GO:0004713: protein tyrosine kinase activity; GO:0005524: ATP binding; GO:0006468: protein phosphorylation
Nl.chr10.657	1.18261	0.00649905	0.0328094	1.27959	0.00466166	0.0461415	K07996: MMP16;matrix metalloproteinase-16 (membrane-inserted) [EC:3.4.24.-]	hypothetical protein LSTR_LSTR010759	-	-	-	Matrixin	PG_binding_1 superfamily	IPR002477: Peptidoglycan binding-like; IPR021158: Peptidase M10A, cysteine switch, zinc binding site; IPR024079: Metallopeptidase, catalytic domain superfamily; IPR036365: PGBD-like superfamily	GO:0004222: metalloendopeptidase activity; GO:0006508: proteolysis; GO:0008270: zinc ion binding; GO:0031012: extracellular matrix
Nl.chr13.447	1.17443	5.02884e-10	3.51501e-08	1.19271	7.76763e-09	8.60102e-07	K11583: PPP2R3;serine/threonine-protein phosphatase 2A regulatory subunit B''	uncharacterized protein LOC111055503 isoform X2; serine/threonine-protein phosphatase 2A regulatory subunit B&apos;&apos; subunit beta-like isoform X2	PREDICTED: Nilaparvata lugens uncharacterized LOC111055503 (LOC111055503), transcript variant X2, mRNA	Serine/threonine-protein phosphatase 2A regulatory subunit B&apos;&apos; subunit beta	KOG2562: Protein phosphatase 2 regulatory subunit	EF-hand domain pair	EF-hand_7 superfamily	IPR002048: EF-hand domain; IPR011992: EF-hand domain pair; IPR018247: EF-Hand 1, calcium-binding site; IPR041534: PP2A regulatory subunit B'', EF-hand domain	GO:0005509: calcium ion binding; GO:0030154: cell differentiation; GO:0045165: cell fate commitment; GO:0046331: lateral inhibition
Nl.chr04.1128	1.16912	0.00756443	0.0368854	1.19584	0.00455119	0.0454659	-	uncharacterized protein LOC111054159	PREDICTED: Nilaparvata lugens uncharacterized LOC111054159 (LOC111054159), mRNA	-	-	-	-	IPR006170: Pheromone/general odorant binding protein; IPR036728: Pheromone/general odorant binding protein superfamily	GO:0005549: odorant binding
Nl.chr04.1005	1.16396	2.25932e-07	6.95754e-06	1.1794	9.91824e-07	5.17671e-05	K20692: GNBP3;gram-negative bacteria-binding protein 3	beta-1,3-glucan-binding protein-like; hypothetical protein LSTR_LSTR010131	PREDICTED: Nilaparvata lugens beta-1,3-glucan-binding protein-like (LOC111052260), mRNA	Beta-1,3-glucan-binding protein	-	Carbohydrate binding domain (family 32)	CBM39 superfamily	IPR000757: Glycoside hydrolase family 16; IPR002172: Low-density lipoprotein (LDL) receptor class A repeat; IPR013320: Concanavalin A-like lectin/glucanase domain superfamily; IPR023415: Low-density lipoprotein (LDL) receptor class A, conserved site; IPR031756: Beta-1,3-glucan-binding protein, N-terminal; IPR036055: LDL receptor-like superfamily	GO:0001530: lipopolysaccharide binding; GO:0001872: (1->3)-beta-D-glucan binding; GO:0002752: cell surface pattern recognition receptor signaling pathway; GO:0004553: hydrolase activity, hydrolyzing O-glycosyl compounds; GO:0005515: protein binding; GO:0005576: extracellular region; GO:0005623: cell; GO:0005975: carbohydrate metabolic process; GO:0007154: cell communication; GO:0008329: signaling…
Nl.chr03.1006	1.12569	0.000760474	0.00618639	1.31486	0.000309249	0.00587176	K00469: MIOX;inositol oxygenase [EC:1.13.99.1]	inositol oxygenase	PREDICTED: Nilaparvata lugens inositol oxygenase (LOC111046037), mRNA	Inositol oxygenase	KOG1573: Aldehyde reductase	iron ion binding. It is involved in the biological process described with oxidation-reduction process	MIOX superfamily	IPR007828: Inositol oxygenase	GO:0005506: iron ion binding; GO:0005737: cytoplasm; GO:0019310: inositol catabolic process; GO:0050113: inositol oxygenase activity; GO:0055114: oxidation-reduction process
Nl.chrX.0758	1.12194	0.00236705	0.0152373	1.1182	0.00510283	0.048875	-	uncharacterized protein LOC111054561	-	-	-	Pao retrotransposon peptidase	DUF1759 superfamily	IPR005312: Protein of unknown function DUF1759	-
Nl.chr01.0234	1.1204	8.70259e-07	2.20968e-05	1.03758	0.000266643	0.00524783	K19511: PXDN,VPO1;peroxidase [EC:1.11.1.7]	haem peroxidase	PREDICTED: Nilaparvata lugens uncharacterized LOC111053403 (LOC111053403), mRNA	Chorion peroxidase	KOG2408: Peroxidase/oxygenase	Animal haem peroxidase	An_peroxidase superfamily	IPR010255: Haem peroxidase superfamily; IPR019791: Haem peroxidase, animal-type; IPR037120: Haem peroxidase domain superfamily, animal type	GO:0004601: peroxidase activity; GO:0005576: extracellular region; GO:0005615: extracellular space; GO:0005622: intracellular; GO:0005623: cell; GO:0005737: cytoplasm; GO:0005764: lysosome; GO:0006727: ommochrome biosynthetic process; GO:0006979: response to oxidative stress; GO:0020037: heme binding; GO:0033060: ocellus pigmentation; GO:0048069: eye pigmentation; GO:0055114: oxidation-reduction …
Nl.chr05.1321	1.09855	0.0043347	0.0241801	1.79919	4.26914e-09	5.26882e-07	-	-	-	-	-	-	-	-	-
Nl.chr07.0014	1.07829	5.21304e-08	2.01314e-06	1.20988	5.39905e-07	2.972e-05	-	monocarboxylate transporter 2 isoform X1	PREDICTED: Nilaparvata lugens monocarboxylate transporter 2 (LOC111048800), transcript variant X1, mRNA	Monocarboxylate transporter 14	KOG2504: Monocarboxylate transporter	Major Facilitator Superfamily	MFS superfamily	IPR011701: Major facilitator superfamily; IPR020846: Major facilitator superfamily domain; IPR036259: MFS transporter superfamily	GO:0008028: monocarboxylic acid transmembrane transporter activity; GO:0015718: monocarboxylic acid transport; GO:0016020: membrane; GO:0016021: integral component of membrane; GO:1905039: carboxylic acid transmembrane transport
Nl.chr03.1705	1.06982	2.85071e-07	8.53793e-06	1.18041	0.000302865	0.00576904	K01648: ACLY;ATP citrate (pro-S)-lyase [EC:2.3.3.8]	ATP-citrate synthase-like isoform X2	PREDICTED: Nilaparvata lugens ATP-citrate synthase-like (LOC111048221), transcript variant X3, mRNA	ATP-citrate synthase	KOG1254: ATP-citrate lyase; KOG1255: Succinyl-CoA synthetase, alpha subunit	ATP-citrate synthase is the primary enzyme responsible for the synthesis of cytosolic acetyl-CoA in many tissues	PLN02522 superfamily	IPR002020: Citrate synthase; IPR003781: CoA-binding; IPR005811: ATP-citrate lyase/succinyl-CoA ligase; IPR013650: ATP-grasp fold, succinyl-CoA synthetase-type; IPR013815: ATP-grasp fold, subdomain 1; IPR014608: ATP-citrate synthase; IPR016102: Succinyl-CoA synthetase-like; IPR016143: Citrate synthase-like, small alpha subdomain; IPR017440: ATP-citrate lyase/succinyl-CoA ligase, active site; IPR01…	GO:0003878: ATP citrate synthase activity; GO:0005524: ATP binding; GO:0005622: intracellular; GO:0005623: cell; GO:0005737: cytoplasm; GO:0005829: cytosol; GO:0006085: acetyl-CoA biosynthetic process; GO:0006101: citrate metabolic process; GO:0006633: fatty acid biosynthetic process; GO:0009346: citrate lyase complex; GO:0042593: glucose homeostasis; GO:0048037: cofactor binding
Nl.chr13.002	1.06096	0.00176445	0.0121433	1.14623	0.00137115	0.018398	K01758: CTH;cystathionine gamma-lyase [EC:4.4.1.1]	putative cystathionine beta-lyase	Nilaparvata lugens putative cystathionine beta-lyase mRNA, complete cds	Cystathionine gamma-lyase	KOG0053: Cystathionine beta-lyases/cystathionine gamma-synthases	pyridoxal phosphate binding	AAT_I superfamily	IPR000277: Cys/Met metabolism, pyridoxal phosphate-dependent enzyme; IPR015421: Pyridoxal phosphate-dependent transferase, major domain; IPR015422: Pyridoxal phosphate-dependent transferase domain 1; IPR015424: Pyridoxal phosphate-dependent transferase	GO:0003962: cystathionine gamma-synthase activity; GO:0004123: cystathionine gamma-lyase activity; GO:0005622: intracellular; GO:0005623: cell; GO:0005737: cytoplasm; GO:0006750: glutathione biosynthetic process; GO:0019343: cysteine biosynthetic process via cystathionine; GO:0019346: transsulfuration; GO:0030170: pyridoxal phosphate binding; GO:0071266: 'de novo' L-methionine biosynthetic process
Nl.chr03.0190	1.06038	1.41818e-05	0.000234283	1.1156	2.86437e-07	1.71399e-05	K14801: TSR4;pre-rRNA-processing protein TSR4	programmed cell death protein 2-like	PREDICTED: Nilaparvata lugens programmed cell death protein 2-like (LOC111060551), mRNA	Programmed cell death protein 2-like	-	Programmed cell death protein 2, C-terminal putative domain	PDCD2_C superfamily	IPR007320: Programmed cell death protein 2, C-terminal	GO:0005737: cytoplasm
Nl.chr06.0007	1.04409	1.97035e-08	8.69999e-07	1.40704	1.90948e-11	3.70877e-09	K14999: CYP6;cytochrome P450 family 6 [EC:1.14.-.-]	cytochrome P450 CYP6AX1v2	Nilaparvata lugens cytochrome P450 CYP6AX1v2 mRNA, complete cds	Probable cytochrome P450 6a20	KOG0157: Cytochrome P450 CYP4/CYP19/CYP26 subfamilies; KOG0158: Cytochrome P450 CYP3/CYP5/CYP6/CYP9 subfamilies	cytochrome p450	p450 superfamily	IPR001128: Cytochrome P450; IPR002401: Cytochrome P450, E-class, group I; IPR017972: Cytochrome P450, conserved site; IPR036396: Cytochrome P450 superfamily	GO:0005506: iron ion binding; GO:0016705: oxidoreductase activity, acting on paired donors, with incorporation or reduction of molecular oxygen; GO:0020037: heme binding; GO:0055114: oxidation-reduction process
Nl.chr03.1396	1.00297	2.5448e-11	2.59009e-09	1.595	2.67482e-09	3.52125e-07	K00850: pfkA,PFK;6-phosphofructokinase 1 [EC:2.7.1.11]	ATP-dependent 6-phosphofructokinase	PREDICTED: Nilaparvata lugens ATP-dependent 6-phosphofructokinase (LOC111064121), mRNA	ATP-dependent 6-phosphofructokinase	KOG2440: Pyrophosphate-dependent phosphofructo-1-kinase	Catalyzes the phosphorylation of D-fructose 6-phosphate to fructose 1,6-bisphosphate by ATP, the first committing step of glycolysis	6PF1K_euk superfamily	IPR000023: Phosphofructokinase domain; IPR009161: ATP-dependent 6-phosphofructokinase, eukaryotic-type; IPR015912: Phosphofructokinase, conserved site; IPR022953: ATP-dependent 6-phosphofructokinase; IPR035966: Phosphofructokinase superfamily	GO:0003872: 6-phosphofructokinase activity; GO:0005524: ATP binding; GO:0005622: intracellular; GO:0005623: cell; GO:0005737: cytoplasm; GO:0005829: cytosol; GO:0005945: 6-phosphofructokinase complex; GO:0006002: fructose 6-phosphate metabolic process; GO:0006754: ATP biosynthetic process; GO:0007520: myoblast fusion; GO:0007525: somatic muscle development; GO:0009166: nucleotide catabolic proces…
Nl.chr05.0895	-7.94972	0.00263501	0.0164221	-5.54743	0.00256684	0.0296991	-	-	PREDICTED: Nilaparvata lugens enhancer of split M1 protein-like (LOC111057689), mRNA	-	-	-	KAZAL_FS superfamily	IPR002350: Kazal domain; IPR036058: Kazal domain superfamily	GO:0005515: protein binding
Nl.chr03.1145	-2.10565	1.9814e-05	0.000306263	-1.45859	0.00222484	0.0266801	K00106: XDH;xanthine dehydrogenase/oxidase [EC:1.17.1.4 1.17.3.2]	xanthine dehydrogenase-like	PREDICTED: Nilaparvata lugens xanthine dehydrogenase-like (LOC111057942), mRNA	Indole-3-acetaldehyde oxidase; Xanthine dehydrogenase	KOG0430: Xanthine dehydrogenase	CO dehydrogenase flavoprotein C-terminal domain	PLN02906 superfamily	IPR000674: Aldehyde oxidase/xanthine dehydrogenase, a/b hammerhead; IPR001041: 2Fe-2S ferredoxin-type iron-sulfur binding domain; IPR002346: Molybdopterin dehydrogenase, FAD-binding; IPR002888: [2Fe-2S]-binding; IPR005107: CO dehydrogenase flavoprotein, C-terminal; IPR006058: 2Fe-2S ferredoxin, iron-sulphur binding site; IPR008274: Aldehyde oxidase/xanthine dehydrogenase, molybdopterin binding; I…	GO:0004031: aldehyde oxidase activity; GO:0004732: pyridoxal oxidase activity; GO:0004854: xanthine dehydrogenase activity; GO:0005506: iron ion binding; GO:0005622: intracellular; GO:0005623: cell; GO:0005737: cytoplasm; GO:0005829: cytosol; GO:0006117: acetaldehyde metabolic process; GO:0009055: electron transfer activity; GO:0009115: xanthine catabolic process; GO:0042817: pyridoxal metabolic …
Nl.chr07.0199	-1.96845	7.24611e-05	0.000900711	-1.49568	0.00271347	0.031032	K01255: CARP,pepA;leucyl aminopeptidase [EC:3.4.11.1]	cytosol aminopeptidase-like	PREDICTED: Nilaparvata lugens cytosol aminopeptidase-like (LOC111059263), mRNA	Cytosol aminopeptidase	KOG2597: Predicted aminopeptidase of the M17 family	Cytosol aminopeptidase family, N-terminal domain	Peptidase_M17 superfamily	IPR000819: Peptidase M17, leucyl aminopeptidase, C-terminal; IPR008283: Peptidase M17, leucyl aminopeptidase, N-terminal; IPR011356: Peptidase M17, leucine aminopeptidase/peptidase B	GO:0004177: aminopeptidase activity; GO:0005737: cytoplasm; GO:0006508: proteolysis; GO:0007498: mesoderm development; GO:0008235: metalloexopeptidase activity; GO:0030145: manganese ion binding
Nl.chr09.344	-1.85696	4.35653e-05	0.000591877	-1.2869	0.00103565	0.0148913	-	-	-	-	-	-	-	-	-
Nl.chr04.0387	-1.71555	4.10039e-07	1.17252e-05	-1.17992	0.000933798	0.0137951	-	uncharacterized protein LOC111056588	PREDICTED: Nilaparvata lugens uncharacterized LOC111056588 (LOC111056588), mRNA	-	-	-	-	-	-
Nl.chr03.1746	-1.68919	0.00018918	0.00197914	-1.20674	0.00464316	0.0460738	-	-	PREDICTED: Nilaparvata lugens zinc finger protein OZF-like (LOC111064058), mRNA	-	-	-	COG5048 superfamily	IPR013087: Zinc finger C2H2-type; IPR036236: Zinc finger C2H2 superfamily	GO:0003676: nucleic acid binding
Nl.chr09.820	-1.55018	4.43848e-05	0.000598946	-1.66172	2.34572e-06	0.000104876	-	-	-	-	-	-	-	-	-
Nl.chr03.1590	-1.52991	0.00358581	0.0209463	-1.68268	0.000315396	0.00595982	K01008: selD,SEPHS;selenide,water dikinase [EC:2.7.9.3]	selenide, water dikinase-like	PREDICTED: Nilaparvata lugens selenide, water dikinase-like (LOC111056158), mRNA	Selenide, water dikinase	KOG3939: Selenophosphate synthetase	AIR synthase related protein, N-terminal domain	PurM-like superfamily	IPR004536: Selenophosphate synthetase; IPR010918: PurM-like, C-terminal domain; IPR016188: PurM-like, N-terminal domain; IPR036676: PurM-like, C-terminal domain superfamily; IPR036921: PurM-like, N-terminal domain superfamily	GO:0005524: ATP binding
Nl.chr10.134	-1.51232	1.48581e-05	0.000242453	-1.41167	6.62725e-05	0.00173865	K18529: KSR2;kinase suppressor of Ras 2 [EC:2.7.11.1]	kinase suppressor of Ras 2-like, partial	PREDICTED: Nilaparvata lugens kinase suppressor of Ras 2-like (LOC111062870), partial mRNA	Kinase suppressor of Ras 2	-	Kinase suppressor of ras	PHA03247 superfamily	IPR002219: Protein kinase C-like, phorbol ester/diacylglycerol-binding domain; IPR013761: Sterile alpha motif/pointed domain superfamily; IPR025561: Kinase suppressor of RAS, SAM-like domain	GO:0035556: intracellular signal transduction
Nl.chrX.1307	-1.5023	4.83584e-11	4.5022e-09	-1.4753	2.72878e-09	3.55281e-07	-	-	PREDICTED: Nilaparvata lugens uncharacterized LOC111064505 (LOC111064505), mRNA	-	-	Protein of unknown function (DUF3736)	PRK14950 superfamily	IPR022207: Genetic suppressor element-like	GO:0002165: instar larval or pupal development; GO:0005622: intracellular; GO:0005623: cell; GO:0005634: nucleus; GO:0007472: wing disc morphogenesis; GO:0007476: imaginal disc-derived wing morphogenesis; GO:0007552: metamorphosis; GO:0008586: imaginal disc-derived wing vein morphogenesis; GO:0016363: nuclear matrix; GO:0031981: nuclear lumen; GO:0034399: nuclear periphery; GO:0035220: wing disc …
Nl.chr04.0047	-1.48247	0.00441851	0.0244771	-1.41941	0.000174496	0.00374535	K16471: FBF1,ALB;Fas-binding factor 1	-	PREDICTED: Nilaparvata lugens centrosomal protein of 162 kDa-like (LOC111060806), mRNA	-	-	-	SbcC superfamily	IPR033561: Fas-binding factor 1	GO:0060271: cilium assembly; GO:0090162: establishment of epithelial cell polarity; GO:0097539: ciliary transition fiber
Nl.scaffold.0310	-1.4766	0.00152166	0.0107628	-1.62231	0.000723842	0.0114828	K09622: KLK14;kallikrein 14 [EC:3.4.21.-]	trypsin-like	PREDICTED: Nilaparvata lugens trypsin-like (LOC111044311), mRNA	Trypsin I-P1	KOG3627: Trypsin	Trypsin-like serine protease	Tryp_SPc superfamily	IPR001254: Serine proteases, trypsin domain; IPR001314: Peptidase S1A, chymotrypsin family; IPR009003: Peptidase S1, PA clan; IPR018114: Serine proteases, trypsin family, histidine active site; IPR033116: Serine proteases, trypsin family, serine active site	GO:0004252: serine-type endopeptidase activity; GO:0006508: proteolysis
Nl.chrX.1272	-1.47068	0.00407029	0.0231022	-2.16146	0.000276777	0.0054024	-	protein bfr2-like	PREDICTED: Nilaparvata lugens protein bfr2-like (LOC111045804), mRNA	-	-	-	Ank_2 superfamily	IPR002110: Ankyrin repeat; IPR020683: Ankyrin repeat-containing domain; IPR036770: Ankyrin repeat-containing domain superfamily	GO:0005515: protein binding
Nl.chrX.0540	-1.45593	2.58059e-07	7.80677e-06	-2.14489	2.94853e-08	2.56869e-06	-	uncharacterized protein LOC111060204, partial; hypothetical protein LSTR_LSTR005737	-	-	-	nucleic acid binding	DNA_pol_B_2 superfamily	IPR004868: DNA-directed DNA polymerase, family B, mitochondria/virus; IPR012337: Ribonuclease H-like superfamily	GO:0000166: nucleotide binding; GO:0003677: DNA binding; GO:0003887: DNA-directed DNA polymerase activity; GO:0006260: DNA replication
Nl.chr07.0291	-1.43198	0.00087113	0.00690004	-1.3729	0.00143532	0.0191076	K15538: MANEA;glycoprotein endo-alpha-1,2-mannosidase [EC:3.2.1.130]	glycoprotein endo-alpha-1,2-mannosidase	PREDICTED: Nilaparvata lugens glycoprotein endo-alpha-1,2-mannosidase (LOC111060037), mRNA	Glycoprotein endo-alpha-1,2-mannosidase	-	Glycosyl hydrolase family 99	GH99_GH71_like superfamily	IPR026071: Glycosyl hydrolase family 99	GO:0016798: hydrolase activity, acting on glycosyl bonds
Nl.chr01.1030	-1.28547	0.000821901	0.0065763	-1.18658	6.02319e-05	0.00160366	-	retinal homeobox protein Rx1	PREDICTED: Nilaparvata lugens retinal homeobox protein Rx1 (LOC111043947), mRNA	Aristaless homeobox protein (Fragment)	KOG0484: Transcription factor PHOX2/ARIX, contains HOX domain; KOG0486: Transcription factor PTX1, contains HOX domain; KOG0492: Transcription factor MSH, contains HOX domain; KOG0494: Transcription factor CHX10 and related HOX domain proteins; KOG0847: Transcription factor, contains HOX domain; KOG0849: Transcription factor PRD and related proteins, contain PAX and HOX domains; KOG2251: Homeobox…	DNA binding	homeodomain superfamily	IPR001356: Homeobox domain; IPR009057: Homeobox-like domain superfamily; IPR017970: Homeobox, conserved site	GO:0006355: regulation of transcription, DNA-templated; GO:0043565: sequence-specific DNA binding
Nl.chr02.1040	-1.2775	0.000374172	0.00340698	-1.68046	1.78723e-06	8.47003e-05	K08471: GR;gustatory receptor	gustatory receptor for sugar taste 43a-like	PREDICTED: Nilaparvata lugens gustatory receptor for sugar taste 43a-like (LOC111053806), mRNA	Gustatory receptor for sugar taste 43a	-	gustatory receptor which mediates acceptance or avoidance behavior, depending on its substrates	7tm_7 superfamily	IPR013604: 7TM chemoreceptor	GO:0016021: integral component of membrane; GO:0050909: sensory perception of taste
Nl.chr04.1041	-1.24877	0.00198785	0.0133003	-1.58234	0.000193545	0.00405861	K04676: SMAD1;mothers against decapentaplegic homolog 1	protein mothers against dpp-like isoform X2	PREDICTED: Nilaparvata lugens protein mothers against dpp-like (LOC111048450), transcript variant X2, mRNA	Protein mothers against dpp	KOG3701: TGFbeta receptor signaling protein SMAD and related proteins	Domain B in dwarfin family proteins	PRK14950 superfamily	IPR001132: SMAD domain, Dwarfin-type; IPR003619: MAD homology 1, Dwarfin-type; IPR008984: SMAD/FHA domain superfamily; IPR013019: MAD homology, MH1; IPR013790: Dwarfin; IPR017855: SMAD-like domain superfamily; IPR036578: SMAD MH1 domain superfamily	GO:0000980: RNA polymerase II distal enhancer sequence-specific DNA binding; GO:0000981: DNA-binding transcription factor activity, RNA polymerase II-specific; GO:0001085: RNA polymerase II transcription factor binding; GO:0001102: RNA polymerase II activating transcription factor binding; GO:0001655: urogenital system development; GO:0001700: embryonic development via the syncytial blastoderm; G…
Nl.scaffold.0394	-1.24397	6.69803e-12	8.04434e-10	-1.13338	5.75006e-12	1.28541e-09	K18756: BICC1,BICC;protein bicaudal C	protein bicaudal C homolog 1-like	PREDICTED: Nilaparvata lugens protein bicaudal C homolog 1-like (LOC111050215), mRNA	Protein bicaudal C	-	Sterile alpha motif.	KH-I superfamily	IPR001660: Sterile alpha motif domain; IPR004087: K Homology domain; IPR004088: K Homology domain, type 1; IPR013761: Sterile alpha motif/pointed domain superfamily; IPR036612: K Homology domain, type 1 superfamily	GO:0000226: microtubule cytoskeleton organization; GO:0003729: mRNA binding; GO:0005515: protein binding; GO:0007319: negative regulation of oskar mRNA translation; GO:0008104: protein localization; GO:0030036: actin cytoskeleton organization
Nl.chr03.1569	-1.24026	0.000281077	0.00271143	-1.17474	0.000196425	0.00410516	-	-	-	-	-	-	-	-	-
Nl.chr07.0827	-1.22141	2.22866e-10	1.7726e-08	-1.04928	3.29488e-07	1.93256e-05	-	-	PREDICTED: Nilaparvata lugens uncharacterized LOC111059551 (LOC111059551), mRNA	-	-	-	pepsin_retropepsin_like superfamily	IPR021109: Aspartic peptidase domain superfamily	-
Nl.chr03.1902	-1.2213	0.00653167	0.0329326	-1.71784	0.000944868	0.0139113	K09228: KRAB;KRAB domain-containing zinc finger protein	-	PREDICTED: Nilaparvata lugens gastrula zinc finger protein XlCGF57.1-like (LOC111050207), mRNA	-	-	-	COG5048 superfamily	IPR013087: Zinc finger C2H2-type; IPR036236: Zinc finger C2H2 superfamily	GO:0003676: nucleic acid binding
Nl.chr11.082	-1.20374	3.98596e-10	2.87529e-08	-1.23536	2.08058e-12	5.13557e-10	-	protein sprint-like isoform X1	PREDICTED: Nilaparvata lugens protein sprint-like (LOC111057762), transcript variant X1, mRNA	Ras and Rab interactor 2	-	Domain present in VPS9	VPS9 superfamily	IPR003123: VPS9 domain; IPR037191: VPS9 domain superfamily	GO:0002065: columnar/cuboidal epithelial cell differentiation; GO:0005622: intracellular; GO:0005623: cell; GO:0005938: cell cortex; GO:0006897: endocytosis; GO:0007275: multicellular organism development; GO:0007298: border follicle cell migration; GO:0007399: nervous system development; GO:0007409: axonogenesis; GO:0017112: Rab guanyl-nucleotide exchange factor activity; GO:0019953: sexual repr…
Nl.chr05.0104	-1.16624	0.00105037	0.00792252	-1.69274	1.43996e-07	9.42579e-06	-	uncharacterized protein LOC110836898 isoform X4	PREDICTED: Nilaparvata lugens meiosis-specific coiled-coil domain-containing protein MEIOC-like (LOC111063510), partial mRNA	-	-	Meiosis-specific coiled-coil domain-containing protein MEIOC	PRK09716 superfamily	IPR027963: Meiosis-specific coiled-coil domain-containing protein MEIOC	GO:0051321: meiotic cell cycle
Nl.chr03.1793	-1.15894	0.00246795	0.0157158	-1.60007	9.87751e-05	0.00243303	K00507: SCD,desC;stearoyl-CoA desaturase (Delta-9 desaturase) [EC:1.14.19.1]	desaturase 10	Nilaparvata lugens desaturase 10 mRNA, complete cds	Acyl-CoA Delta(11) desaturase	KOG1600: Fatty acid desaturase	Belongs to the fatty acid desaturase type 1 family	Membrane-FADS-like superfamily	IPR005804: Fatty acid desaturase domain; IPR015876: Acyl-CoA desaturase	GO:0006629: lipid metabolic process; GO:0016717: oxidoreductase activity, acting on paired donors, with oxidation of a pair of donors resulting in the reduction of molecular oxygen to two molecules of water; GO:0055114: oxidation-reduction process
Nl.chr02.0682	-1.14503	0.00254116	0.016029	-1.24686	0.00097593	0.0142224	-	PREDICTED: ankyrin repeat and SAM domain-containing protein 6-like	PREDICTED: Nilaparvata lugens uncharacterized LOC111058954 (LOC111058954), transcript variant X1, mRNA	-	-	response to abiotic stimulus	ANKYR superfamily	IPR001660: Sterile alpha motif domain; IPR002110: Ankyrin repeat; IPR013761: Sterile alpha motif/pointed domain superfamily; IPR020683: Ankyrin repeat-containing domain; IPR036770: Ankyrin repeat-containing domain superfamily	GO:0005515: protein binding
Nl.chr03.0749	-1.13516	5.48598e-08	2.09164e-06	-1.12423	1.76396e-06	8.39335e-05	-	uncharacterized protein LOC111046378 isoform X1; hypothetical protein LSTR_LSTR004642	PREDICTED: Nilaparvata lugens uncharacterized LOC111046378 (LOC111046378), transcript variant X2, mRNA	-	-	-	LRR_RI superfamily	IPR001611: Leucine-rich repeat; IPR032675: Leucine-rich repeat domain superfamily	GO:0005515: protein binding
Nl.chr12.253	-1.13173	1.06306e-06	2.60559e-05	-1.28296	5.17479e-08	4.03361e-06	-	uncharacterized protein LOC111043555 isoform X2; hypothetical protein LSTR_LSTR011884	PREDICTED: Nilaparvata lugens carboxypeptidase B-like (LOC111043555), transcript variant X2, mRNA	-	-	ZnF_C4 abd HLH domain containing kinases domain	PKc_like superfamily	IPR004119: Ecdysteroid kinase-like; IPR011009: Protein kinase-like domain superfamily; IPR015897: CHK kinase-like	-
Nl.chr10.716	-1.12825	0.000285117	0.0027394	-1.22947	1.45556e-05	0.000507219	-	-	PREDICTED: Nilaparvata lugens uncharacterized LOC111064409 (LOC111064409), mRNA	-	-	-	-	-	-
Nl.chr11.427	-1.10647	9.06438e-08	3.17385e-06	-1.44101	2.26402e-10	3.62488e-08	-	uncharacterized protein LOC111054607 isoform X1	-	-	-	-	-	IPR036047: F-box-like domain superfamily	GO:0005515: protein binding
Nl.chr04.0054	-1.09845	0.000588324	0.00495496	-1.51475	5.1098e-09	5.99415e-07	-	uncharacterized protein LOC111043470; hypothetical protein LSTR_LSTR001054	PREDICTED: Nilaparvata lugens uncharacterized LOC111043470 (LOC111043470), mRNA	-	-	Low-density lipoprotein receptor domain class A	CUB superfamily	IPR000859: CUB domain; IPR002172: Low-density lipoprotein (LDL) receptor class A repeat; IPR035914: Spermadhesin, CUB domain superfamily; IPR036055: LDL receptor-like superfamily	GO:0005515: protein binding; GO:0030154: cell differentiation; GO:0045165: cell fate commitment; GO:0046331: lateral inhibition
Nl.chr01.0577	-1.0745	0.000488794	0.00426319	-1.02119	0.00126095	0.0173114	-	uncharacterized protein LOC111051069	PREDICTED: Nilaparvata lugens uncharacterized LOC111051069 (LOC111051069), mRNA	-	-	cognition	DUF4781 superfamily	IPR031962: Domain of unknown function DUF4781	GO:0005622: intracellular; GO:0005623: cell; GO:0005737: cytoplasm; GO:0005829: cytosol; GO:0007616: long-term memory; GO:0009306: protein secretion
Nl.chr12.161	-1.07019	0.00101813	0.00774769	-1.51448	0.00020661	0.0042566	-	uncharacterized protein LOC111056909	PREDICTED: Nilaparvata lugens protein NLRC5-like (LOC111060565), partial mRNA	-	-	-	internalin_A superfamily	IPR001611: Leucine-rich repeat; IPR032675: Leucine-rich repeat domain superfamily	GO:0005515: protein binding
Nl.chr06.0301	-1.06749	2.09388e-10	1.69916e-08	-1.01712	3.32151e-10	5.06346e-08	-	-	-	-	-	-	-	-	-
Nl.chr10.769	-1.05908	0.00547889	0.0288603	-1.1623	0.00229559	0.0273018	-	-	-	-	-	-	RRM_SF superfamily	-	-
Nl.chr06.0117	-1.05771	5.69428e-06	0.000108553	-1.06704	3.14185e-08	2.69744e-06	K24200: OCA2;P protein	P protein isoform X4; hypothetical protein LSTR_LSTR014304	PREDICTED: Nilaparvata lugens P protein (LOC111059808), partial mRNA	Uncharacterized transporter Rv2684; P protein	KOG2639: Sodium sulfate symporter and related arsenite permeases	It is involved in the biological process described with transmembrane transport	ArsB_NhaD_permease superfamily	IPR004680: Citrate transporter-like domain	GO:0016021: integral component of membrane; GO:0055085: transmembrane transport
Nl.chr08.024	-1.0507	0.00136452	0.00983668	-1.39526	3.38025e-05	0.000986433	K15686: MEX3,RKHD;RNA-binding protein MEX3 [EC:2.3.2.27]	RNA-binding protein MEX3B-like, partial	PREDICTED: Nilaparvata lugens RNA-binding protein MEX3B-like (LOC111055455), partial mRNA	RNA-binding protein MEX3A	KOG2113: Predicted RNA binding protein, contains KH domain	Pfam:KH_3	KH-I superfamily	IPR001841: Zinc finger, RING-type; IPR004087: K Homology domain; IPR004088: K Homology domain, type 1; IPR013083: Zinc finger, RING/FYVE/PHD-type; IPR036612: K Homology domain, type 1 superfamily	GO:0003723: RNA binding; GO:0005622: intracellular; GO:0005623: cell; GO:0005634: nucleus; GO:0008270: zinc ion binding
Nl.chrX.0437	-1.04357	6.33527e-12	7.68551e-10	-1.03279	4.64279e-08	3.69179e-06	-	flocculation protein FLO11-like isoform X2	PREDICTED: Nilaparvata lugens flocculation protein FLO11-like (LOC111045478), transcript variant X2, mRNA	-	-	-	Herpes_BLLF1 superfamily	IPR001841: Zinc finger, RING-type; IPR013083: Zinc finger, RING/FYVE/PHD-type; IPR017907: Zinc finger, RING-type, conserved site	-
Nl.chr01.1726	-1.04285	0.000134758	0.00150694	-1.18412	4.2491e-05	0.00118455	-	uncharacterized protein LOC111046793	PREDICTED: Nilaparvata lugens uncharacterized LOC111046793 (LOC111046793), mRNA	-	-	-	-	-	-
Nl.chr05.1090	-1.02489	0.00141211	0.010119	-1.11527	0.00258666	0.0297745	K08462: ADGRA3,GPR125;adhesion G protein-coupled receptor A3	adhesion G protein-coupled receptor A3-like, partial	PREDICTED: Nilaparvata lugens adhesion G protein-coupled receptor A3-like (LOC111045481), partial mRNA	Adhesion G protein-coupled receptor A3	-	G-protein coupled receptor activity. It is involved in the biological process described with	PCC superfamily	IPR000483: Cysteine-rich flanking region, C-terminal; IPR001611: Leucine-rich repeat; IPR001879: GPCR, family 2, extracellular hormone receptor domain; IPR003591: Leucine-rich repeat, typical subtype; IPR007110: Immunoglobulin-like domain; IPR013783: Immunoglobulin-like fold; IPR017981: GPCR, family 2-like; IPR017983: GPCR, family 2, secretin-like, conserved site; IPR032675: Leucine-rich repeat d…	GO:0004930: G protein-coupled receptor activity; GO:0005515: protein binding; GO:0007166: cell surface receptor signaling pathway; GO:0007186: G protein-coupled receptor signaling pathway; GO:0016020: membrane; GO:0016021: integral component of membrane
Nl.chr13.533	-1.02476	0.000431689	0.00384899	-1.19577	0.000187794	0.00395904	-	ichor	PREDICTED: Nilaparvata lugens uncharacterized LOC111063993 (LOC111063993), partial mRNA	-	-	zinc finger	zf-C2H2 superfamily	IPR013087: Zinc finger C2H2-type; IPR036236: Zinc finger C2H2 superfamily	GO:0003676: nucleic acid binding
Nl.chr02.0191	-1.01334	1.67587e-06	3.80477e-05	-1.41428	1.1778e-10	1.9204e-08	K01044: CES1;carboxylesterase 1 [EC:3.1.1.1]	esterase E4-like isoform X1	PREDICTED: Nilaparvata lugens esterase E4-like (LOC111064566), transcript variant X2, mRNA	Carboxylesterase 4A	KOG1516: Carboxylesterase and related proteins; KOG4389: Acetylcholinesterase/Butyrylcholinesterase	alpha/beta hydrolase fold	Abhydrolase superfamily	IPR002018: Carboxylesterase, type B; IPR019819: Carboxylesterase type B, conserved site; IPR029058: Alpha/Beta hydrolase fold	-
Nl.chr03.1049	-1.01326	3.5121e-06	7.23505e-05	-1.19112	7.69953e-08	5.56244e-06	K14457: MOGAT2,MGAT2;2-acylglycerol O-acyltransferase 2 [EC:2.3.1.22]	2-acylglycerol O-acyltransferase 2-A-like	PREDICTED: Nilaparvata lugens 2-acylglycerol O-acyltransferase 2-A-like (LOC111059442), mRNA	2-acylglycerol O-acyltransferase 2-A	KOG0831: Acyl-CoA:diacylglycerol acyltransferase (DGAT)	Diacylglycerol acyltransferase	LPLAT superfamily	IPR007130: Diacylglycerol acyltransferase	GO:0007498: mesoderm development; GO:0016747: transferase activity, transferring acyl groups other than amino-acyl groups
Nl.chr07.1139	-1.00244	0.00529455	0.0280616	-4.96241	1.79806e-09	2.44867e-07	-	hypothetical protein GE061_00520	-	-	-	-	-	-	-
