# Supplementary material for: Neofunctionalization of a second insulin receptor gene in the wing-dimorphic planthopper, Nilaparvata lugens
Source: PLoS Genet. 2021 Jun 28;17(6):e1009653. doi: 10.1371/journal.pgen.1009653 (PMC8270448; doi:10.1371/journal.pgen.1009653)
Supplement: S18 Table — (XLSX) [file pgen.1009653.s023.xlsx]

## Sheet: Sheet1
S18 Table. Differentially expressed genes that were specifically regulated in NlInR1RNAi females.
genes id	log2FoldChange	pvalue	padj	Nr
Nl.chr06.0990	6.86806	2.23081e-07	6.90518e-06	uncharacterized protein LOC111058926 isoform X1
Nl.chr06.0988	6.66669	2.57753e-07	7.80677e-06	-
Nl.chr06.0989	5.67057	7.20855e-08	2.63947e-06	-
Nl.chr09.056	5.43211	2.11687e-09	1.27118e-07	uncharacterized protein LOC111050473; hypothetical protein LSTR_LSTR002536
Nl.chr06.0991	5.09296	1.71339e-08	7.76522e-07	uncharacterized protein LOC111058926 isoform X2
Nl.chr07.0002	4.91566	4.38382e-05	0.000594912	neurogenic locus Notch protein-like, partial
Nl.chr11.707	4.69041	0.000162321	0.0017547	uncharacterized protein LOC111053318
Nl.chrX.1217	4.67947	2.79913e-05	0.000409971	vitellogenin-like
Nl.chr13.058	4.66292	1.86966e-14	5.34632e-12	-
Nl.chr02.1665	4.36022	5.85457e-05	0.00075041	hypothetical protein LSTR_LSTR006461
Nl.chr05.1235	4.1718	1.1246e-08	5.33851e-07	hypothetical protein LSTR_LSTR001930
Nl.chr04.1216	4.14206	1.73848e-06	3.91728e-05	-
Nl.scaffold.0063	4.0975	1.90549e-10	1.56746e-08	-
Nl.chr04.0163	3.93587	3.05784e-10	2.29529e-08	hypothetical protein LSTR_LSTR010934
Nl.chr01.0077	3.92808	7.25219e-05	0.000900711	lachesin-like, partial
Nl.chr03.0228	3.88317	1.52982e-21	2.62473e-18	uncharacterized protein LOC106692448; hypothetical protein LSTR_LSTR008436
Nl.chr01.0269	3.78445	0.000441163	0.00391891	-
Nl.chr11.472	3.75345	3.15711e-05	0.000456829	adhesive plaque matrix protein-like
Nl.chr03.1851	3.6432	0.000192191	0.00199971	inactive pancreatic lipase-related protein 1-like
Nl.chr04.1239	3.58462	2.1434e-17	1.28711e-14	cadherin-like protein-8, partial; hypothetical protein LSTR_LSTR014799
Nl.chr07.0001	3.56229	1.4429e-13	2.75066e-11	-
Nl.chr04.1215	3.54255	3.59578e-06	7.35596e-05	protein bark beetle, partial
Nl.chr05.0340	3.42175	7.20607e-06	0.000131873	-
Nl.chr05.1049	3.31203	0.00132225	0.00960109	hypothetical protein LSTR_LSTR002937
Nl.chr03.1306	3.19148	3.89358e-16	1.79853e-13	ovarian serine protease
Nl.scaffold.1091	3.17739	0.000160866	0.00174683	-
Nl.chrX.0944	3.16854	1.08016e-11	1.22384e-09	-
Nl.chr03.0871	3.12942	6.40881e-05	0.000810926	protein Skeletor, isoforms B/C-like, partial
Nl.chr14.179	3.12805	9.94133e-05	0.00118219	uncharacterized protein LOC111053090, partial
Nl.chr03.0227	3.11985	4.48566e-52	5.38727e-48	putative uncharacterized protein DDB_G0286901 isoform X3
Nl.chr12.599	3.10398	1.22706e-05	0.00020874	uncharacterized protein LOC111053580
Nl.chr14.207	3.08224	3.01151e-23	6.02803e-20	uncharacterized protein LOC111046353, partial
Nl.chr11.651	3.07607	0.00417161	0.0235548	uncharacterized protein LOC111055836; hypothetical protein LSTR_LSTR013071
Nl.chr01.1514	3.05041	0.000170553	0.00182725	hypothetical protein LSTR_LSTR000175; sodium/potassium/calcium exchanger Nckx30C-like
Nl.chrY.179	3.0353	6.9936e-06	0.000128824	uncharacterized protein LOC110047502
Nl.chr02.1319	3.02768	1.28189e-05	0.00021745	hypothetical protein AND_000165
Nl.chr10.537	3.02364	1.30773e-07	4.35063e-06	-
Nl.chrX.1246	3.00263	5.35459e-05	0.000695874	uncharacterized protein LOC110831135 isoform X1
Nl.chrX.1334	2.97792	9.30486e-09	4.63699e-07	calcyphosin-like protein
Nl.chr09.134	2.95314	3.12089e-06	6.56426e-05	G protein-activated inward rectifier potassium channel 3-like
Nl.chr05.0983	2.94089	6.41449e-05	0.000810926	-
Nl.chr06.0929	2.92175	7.97991e-07	2.04347e-05	-
Nl.chrX.1360	2.9117	1.24671e-06	2.97083e-05	-
Nl.scaffold.0601	2.89423	3.23268e-08	1.31608e-06	-
Nl.chr14.052	2.8824	0.000497757	0.00432254	uncharacterized protein LOC116165586 isoform X2
Nl.chr05.1185	2.85774	1.31557e-07	4.36463e-06	protein couch potato isoform X2
Nl.chrX.1092	2.84478	1.90623e-08	8.47919e-07	ephrin-A5
Nl.chr10.733	2.83877	0.00121549	0.00892846	-
Nl.chr14.203	2.83825	1.31905e-05	0.000221191	uncharacterized protein LOC111053090, partial
Nl.chr13.022	2.80503	1.73875e-09	1.08763e-07	-
Nl.chr02.1317	2.79056	3.68428e-05	0.000519345	cadherin-like protein-5, partial
Nl.chr05.0520	2.73589	1.8758e-09	1.14357e-07	ubiquitin carboxyl-terminal hydrolase 34 isoform X3
Nl.chr02.1699	2.70741	5.93363e-06	0.000112402	PREDICTED: uncharacterized protein LOC109596587
Nl.chr08.144	2.68775	1.4007e-05	0.000232354	-
Nl.chrY.203	2.68435	0.000224412	0.00224599	probable serine/threonine-protein kinase PBL3
Nl.chr09.132	2.67523	0.000164752	0.00177421	-
Nl.chr11.240	2.6636	0.000704232	0.00579303	Retrovirus-related Pol polyprotein from type-1 retrotransposable element R1
Nl.scaffold.0439	2.65965	7.47111e-14	1.75937e-11	mucin-17 isoform X2
Nl.chr02.1606	2.63689	0.00136764	0.00985327	uricase
Nl.chr05.0339	2.59148	0.00181264	0.0124186	-
Nl.chr04.1242	2.55233	4.24043e-09	2.32546e-07	hypothetical protein LSTR_LSTR014289
Nl.chr05.1292	2.54841	5.79508e-20	6.95989e-17	protein CREBRF homolog; hypothetical protein LSTR_LSTR003604
Nl.chr04.1123	2.538	0.00267521	0.0166214	-
Nl.chr04.0128	2.53288	7.57756e-16	3.25023e-13	putative phospholipase B-like 2
Nl.scaffold.0813	2.52792	0.00017712	0.0018775	hypothetical protein LSTR_LSTR006344
Nl.chr11.530	2.50989	0.000614225	0.00515143	protein stoned-A; hypothetical protein LSTR_LSTR003062
Nl.chr04.0810	2.50093	0.000447809	0.00395746	-
Nl.scaffold.0604	2.49644	1.42416e-06	3.33414e-05	protein slit-like; hypothetical protein LSTR_LSTR001343, partial
Nl.chr04.0809	2.49408	0.00172969	0.0119425	sodium/hydrogen exchanger 3-like, partial
Nl.chr09.212	2.48573	0.000123946	0.00140433	acetylcholinesterase precursor
Nl.chr08.155	2.47726	4.03283e-19	4.03619e-16	uncharacterized protein LOC111054561
Nl.chr04.0419	2.4648	0.000547213	0.0046776	cuticular protein
Nl.chr12.318	2.45123	5.6924e-09	3.02044e-07	UHRF1-binding protein 1-like
Nl.chr01.1487	2.44407	0.000473254	0.00414571	neuroparsin-A-like
Nl.chr06.0901	2.44015	9.79113e-18	6.18902e-15	apolipophorins
Nl.chr04.1277	2.41566	0.00711469	0.0351491	hypothetical protein LSTR_LSTR000900
Nl.chr09.253	2.41062	0.00131558	0.00955848	-
Nl.chr13.296	2.41035	0.000112484	0.00130601	-
Nl.chr05.0597	2.40128	1.3871e-11	1.50082e-09	acetylcholine receptor subunit beta-type acr-2-like
Nl.chr04.0785	2.40036	1.20252e-16	6.46426e-14	PR domain zinc finger protein 10-like
Nl.chr04.0544	2.36519	6.00394e-07	1.61676e-05	ATP-binding cassette sub-family G member 4-like protein
Nl.chr11.284	2.32162	1.60945e-09	1.02816e-07	small heat shock protein 20.1; alpha-crystallin A chain-like
Nl.chr02.1511	2.30585	5.22552e-05	0.000684389	calpain-5
Nl.chr09.210	2.29861	1.07077e-06	2.61913e-05	acetylcholinesterase-like
Nl.chr02.1065	2.28903	1.28627e-11	1.40438e-09	neuronal acetylcholine receptor subunit alpha-7-like
Nl.chr09.557	2.28873	0.00737774	0.0361038	uncharacterized protein LOC111051214
Nl.chr09.913	2.27904	2.06502e-08	9.05142e-07	hypothetical protein LSTR_LSTR013773
Nl.chr04.1362	2.27632	7.95078e-09	4.06336e-07	brefeldin A-inhibited guanine nucleotide-exchange protein 1 isoform X2
Nl.chr03.0508	2.27038	1.09261e-11	1.22638e-09	small heat shock protein 21.2; alpha-crystallin A chain-like
Nl.chr08.089	2.26532	0.000790788	0.00637407	nuclear envelope pore membrane protein POM 121-like
Nl.chr11.749	2.26252	0.00184904	0.012589	uncharacterized protein LOC111058143; hypothetical protein LSTR_LSTR003352
Nl.chr03.1977	2.25702	3.83066e-08	1.54383e-06	solute carrier family 12 member 9
Nl.scaffold.0470	2.25652	0.000220188	0.00221665	zinc finger and BTB domain-containing protein 49-like
Nl.chr12.567	2.25495	2.48372e-19	2.71177e-16	insulin-like peptide 4
Nl.chr02.1310	2.24252	0.00187322	0.0126746	-
Nl.chr14.340	2.24105	7.52515e-05	0.000929805	rho GTPase-activating protein 21-B
Nl.chr09.034	2.23775	0.00032639	0.0030793	-
Nl.chr02.1274	2.23322	0.010381	0.0471544	beta-1,4-galactosyltransferase 4-like, partial
Nl.scaffold.1033	2.22908	0.00403693	0.0229345	protein slit isoform X2
Nl.chr06.0042	2.22134	3.00538e-12	4.24642e-10	peroxidasin homolog
Nl.chr07.0298	2.22104	9.50802e-07	2.36395e-05	-
Nl.chr14.296	2.21812	0.000131084	0.00146995	uncharacterized protein LOC111049509
Nl.chr13.040	2.21594	7.47707e-09	3.85406e-07	-
Nl.chr02.1552	2.21286	5.02629e-16	2.23577e-13	small heat shock protein 22.0; alpha-crystallin A chain-like
Nl.chr09.299	2.20859	4.25485e-05	0.000580031	protein ELYS
Nl.chr07.1072	2.19656	2.05081e-07	6.44769e-06	-
Nl.chr09.810	2.1915	2.78188e-15	1.01244e-12	uncharacterized protein LOC111049431; hypothetical protein LSTR_LSTR002536
Nl.chr08.479	2.18895	0.00023777	0.00235806	-
Nl.chr09.720	2.18601	1.07664e-13	2.22939e-11	uncharacterized protein LOC111054198 isoform X1
Nl.chr02.1822	2.1841	4.09545e-10	2.92776e-08	group XV phospholipase A2-like, partial
Nl.chr13.039	2.18357	2.20481e-08	9.51552e-07	division abnormally delayed protein-like
Nl.chr08.332	2.17691	8.35409e-08	2.96842e-06	-
Nl.scaffold.0499	2.16182	5.69823e-05	0.000735078	-
Nl.chr04.0808	2.15045	3.30892e-06	6.89933e-05	hypothetical protein LSTR_LSTR001015
Nl.chr13.041	2.14209	2.44667e-07	7.47697e-06	division abnormally delayed protein
Nl.chr07.0117	2.14165	1.23795e-16	6.46426e-14	cytochrome P450 CYP304H1v4
Nl.chr06.0469	2.13089	0.000803239	0.00644846	Sushi, von Willebrand factor type A, EGF and pentraxin domain-containing protein 1, partial
Nl.chr01.1458	2.12465	3.23688e-13	5.89014e-11	neuronal acetylcholine receptor subunit alpha-7-like
Nl.chrX.0975	2.12392	2.77104e-09	1.56982e-07	Filamin-A
Nl.chr11.676	2.12126	0.000352498	0.00325284	uncharacterized protein LOC111049326, partial; hypothetical protein LSTR_LSTR006059
Nl.chrX.0107	2.10823	1.94575e-12	2.88499e-10	vitellogenin-1-like; hypothetical protein LSTR_LSTR006497
Nl.chr09.421	2.0956	1.71469e-05	0.000271322	-
Nl.chr14.169	2.09215	0.00712328	0.0351626	uncharacterized protein LOC111054457
Nl.chrX.0321	2.08887	1.23853e-06	2.96864e-05	uncharacterized protein F09G8.5 isoform X2
Nl.chr12.323	2.07442	9.63615e-19	7.71534e-16	homeodomain-interacting protein kinase 2-like, partial
Nl.chr06.0813	2.07233	9.01443e-07	2.26492e-05	uncharacterized protein LOC111050429, partial; protein Shroom isoform X5
Nl.chr12.382	2.07073	2.94792e-06	6.26628e-05	neurobeachin-like
Nl.chr14.215	2.05445	0.0039453	0.022499	uncharacterized protein LOC111046349
Nl.chr03.0686	2.05163	1.58886e-16	7.9509e-14	UDP-glucuronosyltransferase 2B18-like; hypothetical protein LSTR_LSTR004575
Nl.chr04.0123	2.0502	0.0067579	0.0337614	-
Nl.chr04.0506	2.04335	0.000212984	0.00216225	uncharacterized protein LOC111062306
Nl.chr05.0023	2.04162	6.20914e-05	0.000789956	protein tincar
Nl.chr11.202	2.04117	0.00382556	0.0219938	potassium voltage-gated channel protein eag-like
Nl.chr11.671	2.03434	0.00727714	0.0357458	-
Nl.chr01.0258	2.02363	2.1005e-05	0.000321773	uncharacterized protein LOC111046013; hypothetical protein B7P43_G04084, partial
Nl.chr12.116	2.02101	0.00285414	0.0174711	-
Nl.chr01.0891	2.01717	0.0026174	0.0163554	-
Nl.chr13.529	2.00853	0.000515465	0.00444418	rapamycin-insensitive companion of mTOR
Nl.chr07.0228	1.99764	2.59312e-09	1.51181e-07	uncharacterized protein LOC111050548 isoform X1
Nl.chrX.0738	1.98371	1.60796e-11	1.70899e-09	laminin subunit beta-1-like
Nl.chr06.0020	1.98176	7.51626e-06	0.000136154	uncharacterized protein LOC111864369; arf-GAP with Rho-GAP domain, ANK repeat and PH domain-containing protein 3
Nl.chr11.658	1.98161	7.2997e-13	1.23381e-10	zinc finger FYVE domain-containing protein 1-like, partial
Nl.chr01.1695	1.97003	0.00522801	0.0278318	choline O-acetyltransferase-like
Nl.chr01.1352	1.96283	2.59107e-08	1.08428e-06	acetylcholine receptor subunit alpha-like 1 isoform X2
Nl.chr01.1498	1.96274	0.0019677	0.0132023	anoctamin-8 isoform X1
Nl.chr04.0510	1.95971	0.00010239	0.0012087	uncharacterized protein LOC111059574
Nl.chr14.032	1.95826	2.71811e-07	8.18157e-06	E3 ubiquitin-protein ligase HECW2-like isoform X3
Nl.chr11.017	1.95428	4.86526e-06	9.51657e-05	-
Nl.scaffold.0829	1.94383	1.12816e-11	1.25456e-09	multiple inositol polyphosphate phosphatase 1-like isoform X2
Nl.chr02.0347	1.94196	2.35346e-11	2.41582e-09	venom serine carboxypeptidase-like
Nl.chr01.0512	1.93939	0.00606596	0.0311734	uncharacterized protein LOC116180164
Nl.chr12.453	1.93748	6.72958e-18	4.49012e-15	carboxylesterase
Nl.chr03.1837	1.92457	0.00209379	0.0138395	transcription factor Ken 1-like; hypothetical protein LSTR_LSTR017434
Nl.chr07.0826	1.92226	0.00048034	0.00419861	syntaxin-binding protein 5-like
Nl.chr11.060	1.91994	7.1546e-12	8.42419e-10	sensory neuron membrane protein 1-like
Nl.chr03.1413	1.90712	0.0104883	0.0475157	uncharacterized protein LOC110829478
Nl.chrX.1004	1.90025	0.00760066	0.037017	hypothetical protein LOTGIDRAFT_155849; Uncharacterized protein FWK35_00022965
Nl.chrX.1059	1.89414	0.00010455	0.00122982	hypothetical protein ILUMI_10569, partial
Nl.chr14.285	1.88774	0.00428416	0.0240097	-
Nl.chr03.0105	1.88131	7.6357e-08	2.77037e-06	arfGAP with SH3 domain, ANK repeat and PH domain-containing protein isoform X3
Nl.chrX.0458	1.8784	4.54622e-07	1.27273e-05	bromodomain adjacent to zinc finger domain protein 2B-like isoform X1
Nl.chr08.180	1.87565	6.04202e-06	0.000114275	uncharacterized protein LOC111058412
Nl.chr09.850	1.87274	0.00376445	0.0217256	-
Nl.chr05.0598	1.8691	6.66518e-10	4.54823e-08	neuronal acetylcholine receptor subunit alpha-5-like; hypothetical protein LSTR_LSTR001303
Nl.chr14.260	1.86662	5.40606e-12	6.84229e-10	tyrosine-protein phosphatase non-receptor type 4
Nl.chr01.1457	1.86231	5.58165e-13	9.85818e-11	acetylcholine receptor subunit beta-type unc-29-like
Nl.chr12.184	1.85989	0.00253203	0.0159799	hypothetical protein
Nl.chr10.089	1.8584	0.00210287	0.0138614	PREDICTED: uncharacterized protein LOC108576773
Nl.chr07.0652	1.85812	0.00142108	0.0101772	protein crumbs-like
Nl.scaffold.0905	1.84985	0.00606282	0.0311706	hypothetical protein LSTR_LSTR002261
Nl.chrY.298	1.84319	0.000721219	0.00590561	hypothetical protein GE061_10213
Nl.chr02.1656	1.83332	4.19406e-07	1.1908e-05	uncharacterized protein LOC111048323 isoform X1
Nl.chr12.131	1.82941	5.70627e-09	3.02044e-07	post-GPI attachment to proteins factor 2-like
Nl.chrX.0103	1.82889	4.15722e-05	0.00057126	PREDICTED: piggyBac transposable element-derived protein 2-like, partial
Nl.chr05.0020	1.82874	0.000175753	0.00186631	uncharacterized protein LOC111049128
Nl.chr10.060	1.82807	1.56999e-06	3.60901e-05	-
Nl.chr10.028	1.82712	3.7215e-09	2.05024e-07	putative phospholipase B-like lamina ancestor
Nl.chr06.0858	1.82618	1.33859e-13	2.59298e-11	GILT-like protein 2
Nl.chr05.0871	1.82125	4.02574e-08	1.61164e-06	putative cysteine sulfinic acid decarboxylase, partial
Nl.chr13.362	1.82077	1.09802e-05	0.000188658	cAMP-specific 3&apos;,5&apos;-cyclic phosphodiesterase-like
Nl.chrX.0047	1.82051	2.66465e-07	8.04082e-06	nuclear receptor corepressor 1
Nl.chr04.0607	1.81482	8.70829e-05	0.00105964	hypothetical protein C0J52_27841
Nl.scaffold.0500	1.80743	1.06962e-08	5.11799e-07	mushroom body large-type Kenyon cell-specific protein 1-like isoform X3
Nl.chr03.1074	1.80381	2.16795e-08	9.46805e-07	reversion-inducing cysteine-rich protein with Kazal motifs
Nl.chr09.033	1.80338	0.0104702	0.0474695	hypothetical protein GE061_08161
Nl.chr06.0131	1.79736	0.00467437	0.0254243	uncharacterized protein LOC111059620; hypothetical protein
Nl.chr01.0722	1.79292	1.28049e-13	2.5211e-11	uncharacterized protein LOC111047393; hypothetical protein LSTR_LSTR007782
Nl.chr09.202	1.79263	2.18076e-05	0.000332372	major royal jelly protein 5-like
Nl.chr04.1235	1.78619	4.85524e-06	9.51247e-05	protein dachsous-like, partial; hypothetical protein LSTR_LSTR009613
Nl.chr14.281	1.78296	2.2953e-05	0.000346749	kinesin heavy chain isoform X1
Nl.chr09.522	1.7788	0.00919034	0.042798	hypothetical protein D7I40_24490
Nl.chr02.0734	1.77879	4.26779e-06	8.54269e-05	-
Nl.chr09.113	1.77789	1.71948e-07	5.55133e-06	axin isoform X2
Nl.chr08.505	1.77427	6.66998e-09	3.48289e-07	cyclic AMP response element-binding protein A-like; LOW QUALITY PROTEIN: uncharacterized protein LOC100870546
Nl.chr12.502	1.77289	1.53316e-06	3.55469e-05	cAMP-responsive element-binding protein-like 2 isoform X1
Nl.chr12.321	1.76913	1.95565e-09	1.18623e-07	UHRF1-binding protein 1-like
Nl.chr06.0543	1.76102	8.48578e-07	2.16378e-05	PREDICTED: leucine-rich repeat and immunoglobulin-like domain-containing nogo receptor-interacting protein 1 isoform X2
Nl.chr02.0602	1.76036	0.000442118	0.00392159	uncharacterized protein LOC111054561
Nl.chr03.1867	1.75936	7.5899e-07	1.96548e-05	sodium-independent sulfate anion transporter
Nl.chr04.0936	1.7585	0.00451031	0.0248481	LOW QUALITY PROTEIN: uncharacterized protein K02A2.6-like; hypothetical protein PPYR_11669
Nl.chr01.0098	1.75554	0.00338974	0.0200447	-
Nl.chr06.0309	1.73522	8.10959e-08	2.90735e-06	-
Nl.chr08.133	1.73427	0.00322352	0.0192609	-
Nl.chr12.312	1.73393	0.000112658	0.00130601	protein krueppel
Nl.chr06.0885	1.73299	6.78826e-05	0.000851902	uncharacterized protein LOC111060637
Nl.chr01.0769	1.73298	3.29936e-10	2.44601e-08	neuronal acetylcholine receptor subunit alpha-6-like isoform X1
Nl.scaffold.0893	1.73098	0.0032115	0.0191987	longitudinals lacking protein, isoforms A/B/D/L-like
Nl.chr03.1150	1.73016	0.000335911	0.00315145	zinc finger BED domain-containing protein 4-like
Nl.chr07.1071	1.72494	0.0021245	0.0139733	-
Nl.chr03.1986	1.72299	8.45923e-05	0.00103352	clavesin-2-like
Nl.chr14.245	1.72283	1.05759e-05	0.000183285	PREDICTED: receptor-type tyrosine-protein phosphatase N2 isoform X3; Hypothetical protein CINCED_3A005961
Nl.chr09.837	1.72239	8.85761e-08	3.12882e-06	zinc finger protein 1 isoform X1
Nl.chr10.310	1.72026	0.0105596	0.0476951	UDP-glucuronosyltransferase 2B1-like; hypothetical protein LSTR_LSTR004575
Nl.chr01.0303	1.71645	0.000910178	0.00716333	tolloid-like protein 1; PREDICTED: bone morphogenetic protein 1-like
Nl.chr03.1355	1.70727	0.000826258	0.00660677	-
Nl.chr03.1994	1.70603	1.14221e-06	2.7713e-05	FAS-associated factor 2
Nl.chr01.0102	1.70561	0.00566055	0.0295194	-
Nl.chr10.862	1.69922	0.00288549	0.0176002	leucine-rich repeats and immunoglobulin-like domains protein 2; slit homolog 1 protein-like
Nl.chrX.0428	1.69442	0.00362406	0.0210877	uncharacterized protein LOC111050431
Nl.chr05.1276	1.69142	8.57386e-12	9.90116e-10	-
Nl.chrX.1124	1.68985	2.78386e-11	2.78618e-09	-
Nl.chr03.1983	1.68433	1.36559e-10	1.15498e-08	polypeptide N-acetylgalactosaminyltransferase 5
Nl.chrX.0125	1.68266	8.45624e-19	7.25425e-16	uncharacterized protein LOC111048183
Nl.chr03.0756	1.68037	0.0029818	0.0181179	alpha-2C adrenergic receptor-like
Nl.chr04.1339	1.67301	1.65268e-06	3.76636e-05	facilitated trehalose transporter Tret1-2 homolog
Nl.chr03.0759	1.67171	0.00860265	0.0405807	hypothetical protein LSTR_LSTR004645
Nl.chrX.0848	1.67077	2.93761e-08	1.20824e-06	plexin-B-like
Nl.chr01.1095	1.6685	9.62863e-05	0.00115409	uncharacterized protein LOC111058224
Nl.chr03.0565	1.66841	0.00156568	0.0110157	zinc finger and BTB domain-containing protein 49-like; hypothetical protein LSTR_LSTR008830
Nl.chr11.087	1.66768	1.42699e-05	0.000235414	uncharacterized protein LOC111052984
Nl.chr04.0060	1.65482	2.59475e-17	1.48395e-14	hexokinase-1-like
Nl.chr05.1045	1.65461	1.98454e-11	2.07255e-09	delta-1-pyrroline-5-carboxylate synthase-like
Nl.chr10.485	1.65323	1.58144e-10	1.30987e-08	annexin B10-like isoform X1
Nl.chr07.0008	1.65275	0.0057024	0.0297248	-
Nl.chr08.453	1.64899	5.17265e-05	0.000678946	-
Nl.chr07.1032	1.64556	0.0027208	0.0168004	PREDICTED: RING finger protein 113A
Nl.chr03.0323	1.64517	4.32153e-06	8.59298e-05	probable G-protein coupled receptor CG31760 isoform X1
Nl.chr05.0014	1.63598	2.68149e-09	1.52629e-07	alpha-mannosidase 2
Nl.chr01.1357	1.63445	4.52914e-08	1.78931e-06	LOW QUALITY PROTEIN: uncharacterized protein LOC111058927
Nl.chr05.0979	1.63024	2.29223e-12	3.27735e-10	transferrin
Nl.chr10.825	1.62237	0.00418635	0.0236158	-
Nl.chr06.0986	1.61723	0.0033962	0.0200592	Transposon Tf2-9 polyprotein; uncharacterized protein LOC111053939
Nl.chr02.1150	1.6134	8.50798e-14	1.92794e-11	low-density lipoprotein receptor-related protein 6-like, partial
Nl.chr12.557	1.61308	6.05133e-12	7.4958e-10	uncharacterized protein LOC111053846; hypothetical protein LSTR_LSTR009380
Nl.chrX.1185	1.60553	0.000999258	0.00765375	uncharacterized protein LOC111044841 isoform X2
Nl.chr01.1251	1.60072	2.95939e-06	6.26847e-05	uncharacterized protein LOC111048857; hypothetical protein LSTR_LSTR013071
Nl.chr10.633	1.60041	5.45319e-06	0.000104956	sodium-dependent dopamine transporter
Nl.chr01.1060	1.59418	9.80471e-07	2.42793e-05	LOW QUALITY PROTEIN: rho guanine nucleotide exchange factor 18
Nl.chr10.039	1.59396	0.00356573	0.0208696	-
Nl.chr02.0105	1.59373	4.56718e-19	4.21937e-16	uncharacterized protein LOC111060002; hypothetical protein LSTR_LSTR013071
Nl.chr02.0037	1.58852	5.26493e-07	1.44554e-05	uncharacterized protein LOC111054561
Nl.chr11.167	1.58817	4.09579e-06	8.22582e-05	hypothetical protein LSTR_LSTR017005, partial; cadherin-87A-like, partial
Nl.chr08.016	1.58761	7.543e-06	0.000136433	ras GTPase-activating protein 1, partial
Nl.chrX.0339	1.58758	7.18282e-05	0.000894872	guanine nucleotide-binding protein G(s) subunit alpha
Nl.chr02.1813	1.587	7.77382e-07	2.00351e-05	putative Polycomb group protein ASXL3, partial
Nl.scaffold.0565	1.58456	3.81181e-10	2.80858e-08	E3 ubiquitin-protein ligase HUWE1-like isoform X1; hypothetical protein LSTR_LSTR011436
Nl.chr03.1379	1.58221	0.000403755	0.00363773	uncharacterized protein LOC111413475
Nl.chr02.0098	1.58211	4.45702e-12	5.88228e-10	E3 ubiquitin-protein ligase Su(dx) isoform X1
Nl.chr05.0167	1.5802	1.43345e-06	3.34937e-05	-
Nl.chr04.0710	1.58017	3.17424e-05	0.000458756	protein turtle isoform X2
Nl.chrY.138	1.57731	0.00505613	0.0270969	-
Nl.chr06.0893	1.57663	4.76249e-08	1.85706e-06	uncharacterized protein LOC111059446; MAM and LDL-receptor class A domain-containing protein 1-like isoform X2
Nl.scaffold.0709	1.57493	0.000725031	0.00593162	-
Nl.chr03.1558	1.57238	4.28881e-06	8.55624e-05	-
Nl.chr11.107	1.57194	1.42719e-11	1.53041e-09	hypothetical protein LSTR_LSTR011969
Nl.chr14.341	1.57097	0.000190236	0.00198558	rho GTPase-activating protein 21-B
Nl.chr12.348	1.57002	4.0838e-11	3.92415e-09	microtubule-associated protein futsch isoform X3; reticulocyte binding protein 2 homolog b-like isoform X7
Nl.chr01.0934	1.56895	0.000156594	0.00171128	gonadotropin-releasing hormone II receptor-like
Nl.chr09.309	1.568	1.02982e-08	4.98318e-07	probable low-specificity L-threonine aldolase 1 isoform X1
Nl.chr13.479	1.56361	1.05353e-08	5.06116e-07	-
Nl.chr05.0818	1.56056	4.22795e-08	1.68697e-06	papilin isoform X2
Nl.chr04.1075	1.56025	3.31584e-06	6.90177e-05	non-LTR retrotransposon R1Bmks ORF2 protein
Nl.chr02.0835	1.55897	2.24743e-10	1.77576e-08	multiple inositol polyphosphate phosphatase 1-like isoform X1
Nl.chr01.0286	1.55719	6.29746e-07	1.68072e-05	uncharacterized protein LOC111050760
Nl.chr05.0461	1.55332	5.12164e-12	6.61408e-10	Astakine
Nl.chr01.1047	1.55174	1.13566e-13	2.31174e-11	lipid storage droplets surface-binding protein 1-like
Nl.chrX.1055	1.55106	0.000164443	0.00177286	hypothetical protein X777_16744
Nl.chr03.1199	1.54643	1.46213e-07	4.78478e-06	neurotrimin-like isoform X6
Nl.chr04.1124	1.54364	7.28499e-05	0.000903851	-
Nl.chrX.0827	1.54285	6.89305e-07	1.82347e-05	protein son of sevenless-like
Nl.scaffold.0469	1.54267	9.85615e-05	0.00117783	zinc finger and BTB domain-containing protein 49-like
Nl.chr13.480	1.53698	4.60358e-12	6.00968e-10	aminoacylase-1-like isoform X2
Nl.chrX.0925	1.53196	5.3935e-06	0.000104141	microtubule-associated serine/threonine-protein kinase 3 isoform X1
Nl.chr04.1284	1.53126	2.46045e-09	1.44853e-07	uncharacterized protein LOC111053979; hypothetical protein LSTR_LSTR000891
Nl.chr08.135	1.53003	0.000560832	0.00477025	-
Nl.chr07.0429	1.52685	5.00231e-08	1.93799e-06	dystrophin, isoforms A/C/F/G/H-like, partial
Nl.chrX.0845	1.52604	7.3029e-10	4.95525e-08	plexin-B-like
Nl.chrX.0168	1.52347	9.95473e-08	3.44543e-06	uncharacterized protein LOC111046587; hypothetical protein LSTR_LSTR008146
Nl.chr02.0416	1.52171	1.39313e-05	0.000231418	-
Nl.chr03.1367	1.52026	3.31957e-07	9.79558e-06	invertebrate-type lysozyme 3-like
Nl.chr03.0369	1.52016	2.50706e-07	7.64209e-06	ski oncogene
Nl.chr04.0151	1.51146	1.05556e-07	3.6015e-06	serine/threonine-protein kinase SMG1 isoform X1
Nl.chr01.0605	1.51114	0.000685048	0.00565848	lachesin-like
Nl.chr03.0575	1.50822	0.00011729	0.00134413	-
Nl.chr02.0020	1.50719	0.00166318	0.0115662	hypothetical protein LSTR_LSTR013096; laminin subunit alpha-1-like
Nl.chr05.0607	1.50629	0.00270351	0.0167367	-
Nl.chr06.0321	1.50592	5.32909e-09	2.87006e-07	plancitoxin-1
Nl.chrX.0110	1.5058	2.68067e-08	1.11401e-06	F-box/LRR-repeat protein 20
Nl.chr13.311	1.50576	1.13975e-14	3.4221e-12	constitutive coactivator of PPAR-gamma-like protein 1
Nl.chr01.1677	1.50521	3.5503e-06	7.30121e-05	low-density lipoprotein receptor-related protein 3-like
Nl.chr02.1765	1.50498	0.00186278	0.0126516	-
Nl.chrX.0349	1.50429	1.2007e-15	4.97255e-13	uncharacterized protein LOC111053876
Nl.chr08.225	1.50382	6.86603e-06	0.000127255	integrator complex subunit 3-like
Nl.chr13.431	1.49674	6.91095e-06	0.000127693	transcription factor GATA-4-like isoform X2
Nl.chr09.745	1.49353	0.00516865	0.0275768	uncharacterized protein LOC111049362; hypothetical protein LSTR_LSTR002536
Nl.chr11.732	1.48615	1.56493e-06	3.60744e-05	sushi, von Willebrand factor type A, EGF and pentraxin domain-containing protein 1-like, partial
Nl.chr01.0491	1.48513	1.02261e-07	3.51906e-06	protein disabled; hypothetical protein LSTR_LSTR013259
Nl.chr04.0010	1.48362	0.000344021	0.00320534	hypothetical protein LSTR_LSTR005091, partial
Nl.chr13.441	1.48217	4.62132e-07	1.28477e-05	oxidation resistance protein 1-like
Nl.chr07.0259	1.47765	2.36879e-08	1.00527e-06	secreted Aspartyl glucosaminidase-like protein
Nl.chr07.0076	1.47632	0.000203659	0.00209234	adenosine 3&apos;-phospho 5&apos;-phosphosulfate transporter 1-like
Nl.chr12.569	1.47606	0.00592887	0.0305867	uncharacterized protein LOC111871195
Nl.chrX.0317	1.47517	1.9245e-08	8.52886e-07	uncharacterized protein LOC111044345; hypothetical protein LSTR_LSTR006474
Nl.chr05.0016	1.47381	6.99057e-07	1.8452e-05	pre-mRNA-processing factor 39 isoform X1
Nl.chrX.0060	1.46976	3.38547e-07	9.95038e-06	hypothetical protein LSTR_LSTR012976
Nl.chr03.0516	1.46724	2.66355e-11	2.68817e-09	muscle segmentation homeobox-like
Nl.chr05.0248	1.46654	0.0058166	0.030202	max dimerization protein 1-like
Nl.scaffold.1052	1.46469	5.9988e-05	0.000766442	LOW QUALITY PROTEIN: histone demethylase UTY-like
Nl.chr05.0408	1.46408	1.20993e-12	1.86298e-10	hypothetical protein LSTR_LSTR003547
Nl.chr05.0671	1.46358	2.28323e-07	7.0132e-06	salivary protein; hypothetical protein
Nl.chr05.1316	1.4617	1.92647e-06	4.30053e-05	riboflavin kinase
Nl.chrX.0817	1.46146	2.26201e-06	4.93941e-05	-
Nl.chr07.0227	1.4614	0.00411703	0.0233123	uncharacterized protein LOC111046508 isoform X1
Nl.chrX.0992	1.4558	5.94257e-05	0.000760877	calcium-dependent secretion activator isoform X2
Nl.chr10.470	1.45558	5.50588e-05	0.000712561	uncharacterized protein LOC111048478
Nl.chr09.716	1.45483	9.14667e-14	2.03429e-11	hypothetical protein LSTR_LSTR009730; uncharacterized protein LOC107442021
Nl.chr07.0957	1.45102	7.79972e-10	5.26001e-08	uncharacterized protein LOC111051654
Nl.chr11.155	1.44903	0.00585765	0.0303496	uncharacterized protein LOC115033794
Nl.chr08.179	1.44848	1.07933e-10	9.46189e-09	uncharacterized protein LOC111054680; hypothetical protein LSTR_LSTR005719
Nl.chr02.0647	1.44391	0.000397311	0.00359045	breast cancer anti-estrogen resistance protein 3 isoform X1
Nl.chr03.1950	1.44041	6.11648e-12	7.4958e-10	uncharacterized protein LOC111045369; hypothetical protein LSTR_LSTR010614
Nl.chr12.473	1.4386	1.73064e-12	2.59812e-10	venom carboxylesterase-6-like
Nl.chrX.0990	1.43838	0.0041702	0.0235548	-
Nl.chr01.0049	1.43644	2.14622e-07	6.69509e-06	uncharacterized protein LOC111054948
Nl.chr09.919	1.43411	9.52667e-07	2.36395e-05	WD repeat-containing protein 81, partial
Nl.chr08.512	1.43265	0.000138949	0.00154947	hypothetical protein GE061_13716
Nl.chr02.1731	1.43176	0.00240804	0.015449	hypothetical protein AVEN_54621_1; uncharacterized protein LOC111056478 isoform X1
Nl.chrX.0057	1.43168	1.40453e-14	4.11425e-12	plastin-2
Nl.chr01.0111	1.43095	0.000871188	0.00690004	tachykinin-like peptides receptor 99D
Nl.chr07.0129	1.43033	1.72703e-06	3.8988e-05	F-box/LRR-repeat protein 6-like
Nl.chr14.037	1.42822	4.04365e-05	0.000559224	ras-related protein Ral-a isoform X1
Nl.chr03.1836	1.42799	3.46167e-05	0.000494936	transcription factor Ken 1-like, partial
Nl.chr12.072	1.4277	0.000331177	0.00311467	zinc finger and BTB domain-containing protein 49-like; hypothetical protein LSTR_LSTR000534
Nl.chr12.277	1.42638	9.66656e-14	2.07313e-11	thymidine phosphorylase-like isoform X1
Nl.chr12.035	1.42386	2.52601e-08	1.06075e-06	putative uncharacterized protein DDB_G0282133, partial
Nl.chr06.0459	1.41989	0.000121734	0.00138449	LOW QUALITY PROTEIN: dendritic arbor reduction protein 1-like; Krueppel-like factor 5 isoform X1
Nl.chr02.0816	1.41575	1.39077e-08	6.44909e-07	nuclear receptor coactivator 2-like isoform X5
Nl.chrX.0096	1.4156	6.50531e-38	1.95322e-34	hypothetical protein
Nl.chr04.0434	1.40931	3.66939e-06	7.46939e-05	uncharacterized protein LOC111059891 isoform X2
Nl.chrX.0627	1.40304	1.83681e-09	1.12552e-07	RNA-binding protein fusilli
Nl.chr03.0660	1.40125	0.00670014	0.0335426	-
Nl.chr13.514	1.39732	2.9629e-09	1.65509e-07	glypican-6; hypothetical protein LSTR_LSTR010511
Nl.chr01.1230	1.3937	5.72692e-05	0.000737987	Uncharacterized protein FWK35_00035453, partial
Nl.chr07.0194	1.39271	1.90214e-05	0.00029527	uncharacterized protein LOC111052692
Nl.chr03.0397	1.38836	1.86992e-41	7.48592e-38	sugar transporter 11
Nl.chr12.506	1.38834	9.58546e-06	0.000169296	calpain-D-like
Nl.chr04.0230	1.38607	1.86288e-07	5.93453e-06	uncharacterized protein C19orf43 homolog
Nl.chr07.0029	1.3841	5.23152e-06	0.000101503	LOW QUALITY PROTEIN: ATP-dependent helicase brm-like
Nl.chr12.280	1.38372	5.57039e-06	0.000106529	lipase 3-like
Nl.chr13.522	1.37883	0.000863773	0.00686318	filamin-A-like, partial
Nl.chr11.672	1.37534	0.000170531	0.00182725	phosphatidylinositol 4-kinase alpha
Nl.chr14.349	1.37462	9.3291e-13	1.51409e-10	partitioning defective 3 homolog, partial
Nl.scaffold.1062	1.37385	0.00168631	0.0117135	uncharacterized protein LOC111046376 isoform X1; hypothetical protein LSTR_LSTR009844
Nl.chr14.262	1.37115	4.59601e-07	1.28368e-05	myosin-IA isoform X1
Nl.chr08.326	1.36512	5.44575e-07	1.48307e-05	protein AF-9
Nl.chr04.0477	1.36458	0.00298371	0.0181179	Transposon Ty3-I Gag-Pol polyprotein
Nl.chr07.0050	1.36428	1.63375e-05	0.000261157	vang-like protein 2
Nl.chr12.350	1.36424	0.000130676	0.00146811	GRB2-associated-binding protein 1
Nl.chr11.007	1.36393	0.000777139	0.00629362	netrin receptor UNC5B
Nl.chr02.0810	1.36207	1.70103e-06	3.8546e-05	PREDICTED: clavesin-2
Nl.chr06.0028	1.35982	1.48276e-06	3.45114e-05	-
Nl.chr07.0972	1.35921	0.000183159	0.00192622	hypothetical protein LSTR_LSTR002407, partial
Nl.chr06.0485	1.35765	8.76062e-07	2.21973e-05	uncharacterized protein LOC111057578
Nl.chr12.487	1.35142	0.000467554	0.00410777	-
Nl.chr04.0651	1.35082	0.006491	0.0328094	-
Nl.chr14.254	1.35032	2.12837e-12	3.07972e-10	high affinity cationic amino acid transporter 1
Nl.chr10.742	1.34317	2.26782e-05	0.000343462	PREDICTED: protein Tob1
Nl.chr11.091	1.34281	8.19495e-05	0.0010043	disheveled-associated activator of morphogenesis 1
Nl.chr14.286	1.34178	2.17985e-08	9.48552e-07	uncharacterized protein LOC111044725; hypothetical protein LSTR_LSTR011025
Nl.chr03.1059	1.34115	1.02752e-09	6.70682e-08	uncharacterized protein LOC111050988
Nl.scaffold.1078	1.33928	1.04082e-10	9.19139e-09	myosin heavy chain 95F isoform X1
Nl.chr01.1665	1.33498	0.00472633	0.0256615	semaphorin-1A, partial
Nl.chr02.1759	1.33385	0.000109025	0.00127621	arylsulfatase I
Nl.chr10.038	1.33359	2.90626e-07	8.68262e-06	ubiquitin conjugation factor E4 A
Nl.chr09.135	1.33313	6.73701e-05	0.000846355	inward rectifier potassium channel 2A
Nl.chr04.1199	1.3326	2.29435e-06	5.00094e-05	galectin-4-like
Nl.chr03.1727	1.33031	1.20377e-20	1.80717e-17	2-iminobutanoate/2-iminopropanoate deaminase-like
Nl.chr06.0059	1.32819	4.6275e-09	2.51477e-07	CLIP-associating protein 1-B isoform X6
Nl.chr01.1351	1.32494	4.16487e-07	1.18812e-05	gamma-aminobutyric acid receptor subunit beta-2-like; neuronal acetylcholine receptor subunit alpha-5 isoform X1
Nl.chr06.0410	1.3234	5.65699e-09	3.02044e-07	senecionine N-oxygenase-like; flavin-containing monooxygenase FMO GS-OX4-like
Nl.chr03.0571	1.32304	2.86088e-06	6.09206e-05	hexamerin-like, partial
Nl.chr14.244	1.32155	1.72455e-06	3.8988e-05	Receptor-type tyrosine-protein phosphatase N2
Nl.chr02.0356	1.32021	2.2771e-09	1.34719e-07	muscle, skeletal receptor tyrosine protein kinase-like isoform X2; high affinity nerve growth factor receptor-like
Nl.chr12.519	1.31951	8.19129e-09	4.15094e-07	apoptosis inhibitor 5 isoform X1
Nl.chr01.0892	1.31797	1.20286e-06	2.90088e-05	tyrosine-protein kinase Src42A isoform X2
Nl.chr03.1291	1.31454	0.000437481	0.00389774	acyl-CoA synthetase family member 2, mitochondrial-like
Nl.chr11.021	1.31229	2.73505e-05	0.00040203	putative phospholipase B-like 2
Nl.chr11.079	1.31063	9.88457e-05	0.00117889	protein FAM76A
Nl.chr07.0096	1.30911	0.00613152	0.031443	uncharacterized protein LOC114935442
Nl.chr02.0699	1.30857	0.0012126	0.00891817	-
Nl.chr03.0074	1.30548	0.000207914	0.00211974	prolyl 4-hydroxylase subunit alpha-1-like
Nl.chr11.016	1.30405	0.000239144	0.00236778	uncharacterized protein LOC111049483; hypothetical protein LSTR_LSTR007782
Nl.chr07.0235	1.29899	3.60893e-06	7.35879e-05	monocarboxylate transporter 10-like
Nl.chr02.0539	1.29787	6.24531e-13	1.07152e-10	alpha-tocopherol transfer protein-like
Nl.chr03.1717	1.29655	5.73858e-07	1.55226e-05	LOW QUALITY PROTEIN: cadherin-89D; cadherin-like protein-7, partial
Nl.chr06.0984	1.29402	2.42833e-06	5.26431e-05	uncharacterized protein LOC111054243
Nl.chr04.1225	1.29258	0.00245783	0.0156597	uncharacterized protein LOC111049554
Nl.chr04.0117	1.29227	0.00219486	0.0143496	kelch-like protein 17; ectoderm-neural cortex protein 1
Nl.chr13.075	1.29189	2.06382e-11	2.13676e-09	LOW QUALITY PROTEIN: hydroxymethylglutaryl-CoA synthase 1
Nl.chr14.097	1.29172	0.000216082	0.00218815	calcitonin-like diuretic hormone receptor variant B
Nl.chr10.722	1.29081	0.000576779	0.00487482	BTB/POZ domain-containing protein 3-like
Nl.chr11.663	1.28981	4.94399e-06	9.63917e-05	mitogen-activated protein kinase kinase kinase 9
Nl.chr05.0281	1.2894	0.000145929	0.00161233	-
Nl.chr04.1243	1.28777	8.95548e-08	3.14817e-06	probable RNA helicase armi isoform X1
Nl.scaffold.1048	1.28459	0.0025239	0.0159541	-
Nl.chr12.039	1.28427	3.31926e-08	1.34677e-06	PREDICTED: uncharacterized protein LOC109031724
Nl.chr03.0138	1.28356	0.000202373	0.00208447	uncharacterized protein LOC111873950
Nl.chr07.0114	1.28356	1.18885e-08	5.59926e-07	LOW QUALITY PROTEIN: proto-oncogene tyrosine-protein kinase ROS-like, partial
Nl.chr09.045	1.28309	1.15539e-06	2.79763e-05	ectopic P granules protein 5 homolog, partial
Nl.chr01.1073	1.28273	1.07491e-13	2.22939e-11	uncharacterized protein LOC111049287; hypothetical protein LSTR_LSTR012589
Nl.chr01.0400	1.28112	1.11229e-05	0.000190564	probable salivary secreted peptide; secreted venom family 2 protein
Nl.chrX.0046	1.27645	0.0102127	0.0465838	hypothetical protein C0J52_12220, partial
Nl.chr08.457	1.26992	0.00460093	0.0251433	LOW QUALITY PROTEIN: uncharacterized protein LOC111047125
Nl.chr02.0752	1.26828	7.65973e-08	2.77037e-06	cytochrome P450 6l1-like
Nl.chr04.0719	1.26532	3.50375e-09	1.94815e-07	LOW QUALITY PROTEIN: leukocyte receptor cluster member 8 homolog
Nl.chr02.1314	1.26458	1.06411e-05	0.000184149	PREDICTED: uncharacterized protein LOC109035991 isoform X1; hypothetical protein AGLY_003407
Nl.chr09.501	1.26381	3.91444e-07	1.13011e-05	-
Nl.chrX.0594	1.2636	0.0051168	0.0273488	-
Nl.chr10.641	1.26359	1.19292e-05	0.000203219	cytochrome P450 18a1
Nl.chr07.0160	1.2595	2.01811e-09	1.21797e-07	exportin-4-like, partial
Nl.chr07.0570	1.25756	2.84907e-05	0.000416776	carbohydrate sulfotransferase 5
Nl.chr06.0054	1.25692	4.21631e-05	0.000576085	leucine-rich repeat-containing protein 59-like; hypothetical protein LSTR_LSTR002190
Nl.chr05.0758	1.25563	3.15244e-05	0.000456704	LOW QUALITY PROTEIN: homeobox protein prospero
Nl.scaffold.0790	1.25507	0.000263142	0.00256729	pleckstrin homology domain-containing family A member 8 isoform X2; glycolipid transfer protein isoform X1
Nl.chr07.0138	1.25423	1.40679e-05	0.000233042	glycoprotein 3-alpha-L-fucosyltransferase A-like
Nl.chr11.302	1.25276	5.51205e-08	2.09493e-06	probable 4-coumarate--CoA ligase 1
Nl.chr09.306	1.25241	2.21052e-08	9.51552e-07	putative inorganic phosphate cotransporter
Nl.chr07.0667	1.25086	3.6964e-07	1.07752e-05	cAMP-dependent protein kinase catalytic subunit
Nl.chr04.0279	1.25051	7.95985e-07	2.04347e-05	transcription factor AP-4-like
Nl.chr13.103	1.25048	3.13155e-08	1.27925e-06	cystinosin homolog
Nl.chr04.0125	1.24964	0.000448877	0.00396398	CUGBP Elav-like family member 1 isoform X3
Nl.chrX.1151	1.24961	0.00804694	0.0386885	uncharacterized protein LOC111060872 isoform X2
Nl.chr13.280	1.24942	0.00196008	0.0131732	-
Nl.chr05.0147	1.24942	0.000308375	0.00292542	retinol dehydrogenase 12-like
Nl.chr04.0199	1.24866	0.000195562	0.00202824	galactokinase-like
Nl.chr12.580	1.2478	0.00303117	0.0183675	carboxylesterase, partial; putative acetylcholinesterase 1
Nl.chrX.0924	1.24595	0.00746592	0.0364791	-
Nl.chr10.411	1.24541	0.0012268	0.0090005	hypothetical protein LSTR_LSTR008911, partial; uncharacterized protein LOC112684289
Nl.scaffold.0653	1.24381	6.33215e-08	2.35446e-06	uncharacterized protein LOC111061095
Nl.chr07.0494	1.24286	0.000368729	0.00337905	-
Nl.chr02.0011	1.24136	1.08075e-06	2.63282e-05	breast carcinoma-amplified sequence 3 homolog, partial; uncharacterized protein LOC111052137
Nl.chr09.297	1.2392	0.000117509	0.00134536	protein ELYS
Nl.chr09.084	1.2363	5.02709e-07	1.38476e-05	mitochondrial dicarboxylate carrier
Nl.chr07.0168	1.23606	3.3102e-07	9.792e-06	lysosomal aspartic protease
Nl.chr01.1065	1.23388	0.00135682	0.00981061	uncharacterized protein LOC111044238
Nl.chr03.1941	1.23274	0.0108758	0.0488832	uncharacterized family 31 glucosidase KIAA1161-like
Nl.chr04.0986	1.23268	0.00521121	0.0277669	-
Nl.chr05.0242	1.23225	0.00441727	0.0244771	-
Nl.chrX.1036	1.23	9.35475e-05	0.00112802	activin receptor type-1-like isoform X1
Nl.chr07.0237	1.22906	0.00695299	0.0345103	-
Nl.chrX.0974	1.22891	1.91661e-07	6.05751e-06	hypothetical protein E6K54_08755, partial; uncharacterized protein LOC111048763
Nl.chr06.0110	1.22872	1.3131e-05	0.000221033	proton-coupled amino acid transporter-like protein CG1139 isoform X1
Nl.chr14.044	1.22782	3.99811e-10	2.87529e-08	trifunctional purine biosynthetic protein adenosine-3 isoform X1
Nl.chrX.1366	1.22774	1.80352e-05	0.000282403	uncharacterized protein LOC111043981
Nl.chr14.302	1.22718	0.00216052	0.0141552	-
Nl.chr09.422	1.2253	5.28162e-06	0.00010231	coronin-2B-like isoform X2
Nl.chr07.0269	1.22438	0.000913792	0.00718706	-
Nl.chr06.0019	1.22222	0.000125282	0.00141546	arf-GAP with Rho-GAP domain, ANK repeat and PH domain-containing protein 2
Nl.chr12.449	1.22174	4.64696e-05	0.000623575	uncharacterized protein LOC111050236 isoform X3
Nl.chr04.1125	1.2214	1.25074e-07	4.1959e-06	-
Nl.scaffold.0442	1.22133	4.96227e-05	0.000658529	protein BTG1-like
Nl.scaffold.0512	1.22003	8.4757e-06	0.000152613	type II inositol 1,4,5-trisphosphate 5-phosphatase isoform X1
Nl.scaffold.0854	1.21952	2.24134e-05	0.000340262	-
Nl.chrX.0993	1.21636	1.00689e-05	0.000176279	cytospin-A isoform X2
Nl.chr08.477	1.21477	2.52736e-10	1.98389e-08	uncharacterized protein LOC111058822; hypothetical protein LSTR_LSTR002897
Nl.chr07.0356	1.20896	0.00677889	0.0338381	glutathione-specific gamma-glutamylcyclotransferase 1
Nl.chr12.507	1.20853	0.000136378	0.00152221	heart- and neural crest derivatives-expressed protein 2-like
Nl.chrX.0621	1.20785	0.0048042	0.0260372	muscle calcium channel subunit alpha-1-like
Nl.chr02.0397	1.20595	1.34013e-10	1.14149e-08	protein timeless-like
Nl.chr06.0889	1.20296	9.74114e-09	4.81445e-07	hypothetical protein LSTR_LSTR004465
Nl.chr03.0232	1.20245	7.30957e-05	0.000905695	huntingtin-like
Nl.chr05.0146	1.201	0.00266111	0.0165424	PREDICTED: 70 kDa peptidyl-prolyl isomerase-like
Nl.chr08.399	1.20079	7.03236e-06	0.000129339	uncharacterized protein LOC111043326 isoform X2
Nl.chr14.163	1.20025	0.00286196	0.0175011	POU domain, class 6, transcription factor 2-like
Nl.chr05.0876	1.19777	0.00230136	0.0148759	sodium/calcium exchanger 1
Nl.chr06.0435	1.1952	0.000992538	0.00761686	alpha-N-acetylglucosaminidase isoform X2
Nl.scaffold.0180	1.19519	5.8167e-05	0.000746991	nephrin
Nl.chr09.916	1.19503	3.08029e-05	0.000446791	mothers against decapentaplegic homolog 6
Nl.chrX.0199	1.19336	1.02966e-07	3.5332e-06	transcription initiation factor TFIID subunit 3-like isoform X2
Nl.chr14.034	1.1915	8.33219e-08	2.96842e-06	Ca(2+)/calmodulin-responsive adenylate cyclase isoform X4
Nl.chrX.0747	1.18678	0.00381397	0.0219482	uncharacterized protein LOC111046659
Nl.chr12.071	1.1854	1.07933e-06	2.63282e-05	phosphatidylinositol 4-phosphate 3-kinase C2 domain-containing subunit beta, partial
Nl.chr13.243	1.18291	5.00104e-06	9.7346e-05	inter-alpha-trypsin inhibitor heavy chain H3-like isoform X1
Nl.chr05.1313	1.18047	0.000659477	0.00548119	structural maintenance of chromosomes protein 5-like
Nl.chr12.082	1.1804	1.84669e-06	4.13783e-05	cyclic AMP response element-binding protein A-like
Nl.chrX.1369	1.17842	1.3023e-10	1.11719e-08	PREDICTED: acetyl-CoA carboxylase isoform X3
Nl.chrX.0586	1.17833	0.00697128	0.0345686	-
Nl.chr05.1283	1.17816	0.0035489	0.0207932	-
Nl.chr03.1410	1.17732	0.000813569	0.00651832	BTB/POZ domain-containing protein 6-like
Nl.chr13.129	1.1759	0.00971107	0.044716	dedicator of cytokinesis protein 3-like
Nl.chr13.383	1.17376	1.20863e-08	5.64812e-07	protein tramtrack, beta isoform-like
Nl.chr03.1255	1.17305	0.00331346	0.0196614	alpha-1-macroglobulin-like
Nl.chr12.517	1.16718	2.22647e-05	0.00033848	multidrug resistance protein 49-like protein
Nl.chr06.1036	1.16603	0.00489141	0.0264026	PREDICTED: disco-interacting protein 2 isoform X1
Nl.chr03.1279	1.16563	0.000721359	0.00590561	-
Nl.chr10.482	1.1649	1.02378e-09	6.70682e-08	annexin B10 isoform X4; annexin-B12-like
Nl.chr04.0154	1.16263	5.34963e-07	1.46021e-05	PREDICTED: Down syndrome cell adhesion molecule-like protein Dscam2; hypothetical protein B7P43_G12441, partial
Nl.chr04.0518	1.16169	0.00935866	0.0434471	hypothetical protein AVEN_169170_1
Nl.chr01.0518	1.16136	1.53642e-05	0.000248685	E3 ubiquitin-protein ligase Nedd-4
Nl.chr06.0472	1.16005	0.000404196	0.00363898	WD repeat-containing protein 47 isoform X1
Nl.chr01.1630	1.15918	0.00994217	0.0455051	Down syndrome cell adhesion molecule-like protein, partial; hypothetical protein LSTR_LSTR000183
Nl.chr05.0596	1.1589	5.30095e-05	0.000691254	proclotting enzyme-like isoform X1
Nl.chrX.0976	1.15764	1.80492e-08	8.08847e-07	filamin-A
Nl.chr14.350	1.15763	3.1999e-06	6.70695e-05	LOW QUALITY PROTEIN: formin-like protein CG32138
Nl.chr01.0409	1.15755	0.00465594	0.0253826	unconventional myosin-Ie-like
Nl.chr10.042	1.15725	4.61581e-06	9.10276e-05	LOW QUALITY PROTEIN: kinase D-interacting substrate of 220 kDa-like
Nl.chr06.0949	1.15719	1.46791e-05	0.00024117	F-box/WD repeat-containing protein 7
Nl.chr01.0902	1.15707	6.72697e-07	1.78741e-05	protein germ cell-less
Nl.chr14.028	1.15679	0.00151415	0.0107285	transmembrane protein 47
Nl.chr12.448	1.15674	1.45481e-05	0.000239387	uncharacterized protein LOC111050403
Nl.chr04.1218	1.15426	5.77296e-08	2.18029e-06	equilibrative nucleoside transporter 3-like
Nl.chr02.0139	1.1532	4.88847e-05	0.000651615	RNA pseudouridylate synthase domain-containing protein 2; uncharacterized protein C18B11.02c-like
Nl.chr02.0655	1.15191	3.33611e-06	6.93196e-05	arf-GAP domain and FG repeat-containing protein 1
Nl.chr03.0026	1.15139	0.0025301	0.0159761	hypothetical protein TcasGA2_TC031650
Nl.chr07.0271	1.15035	1.45506e-05	0.000239387	glycosaminoglycan xylosylkinase
Nl.chr01.0471	1.15028	0.00235282	0.0151677	-
Nl.chr04.0395	1.14876	0.000122282	0.00138941	protein peste-like isoform X2; hypothetical protein LSTR_LSTR011209
Nl.chr01.1612	1.14787	0.00184612	0.0125834	chondroitin sulfate proteoglycan 4-like
Nl.chr03.1735	1.14617	2.4573e-06	5.30794e-05	uncharacterized protein LOC111049215
Nl.scaffold.0440	1.14606	8.75618e-08	3.10212e-06	mucin-17 isoform X2
Nl.chr02.1493	1.1449	5.51532e-06	0.000105813	D-2-hydroxyglutarate dehydrogenase, mitochondrial-like
Nl.chr03.0614	1.14245	0.000162018	0.00175432	-
Nl.chr01.0210	1.14063	1.12043e-06	2.72397e-05	FERM domain-containing protein 5 isoform X1
Nl.chr11.664	1.14056	3.82906e-06	7.72782e-05	mitogen-activated protein kinase kinase kinase 11
Nl.chr11.669	1.1364	5.49636e-06	0.000105618	ankyrin-1; hypothetical protein LSTR_LSTR006043
Nl.chr02.0143	1.13456	0.00237951	0.0152987	-
Nl.chr10.666	1.13215	2.27216e-09	1.34719e-07	uncharacterized protein LOC111043417
Nl.chr04.1327	1.13173	5.81415e-06	0.000110662	protein FAM151B
Nl.chr09.791	1.13111	1.50379e-08	6.86712e-07	hypothetical protein LSTR_LSTR011555
Nl.chr12.226	1.13098	4.00853e-07	1.1545e-05	ankyrin repeat and SAM domain-containing protein 1A-like isoform X2
Nl.chr07.0729	1.12877	2.3581e-13	4.42513e-11	uncharacterized protein LOC111056310; hypothetical protein LSTR_LSTR006784
Nl.chr13.297	1.12578	5.15299e-05	0.000677847	hypothetical protein LSTR_LSTR012330
Nl.chr05.0378	1.12295	2.61618e-08	1.09098e-06	G-protein coupled receptor Mth2-like isoform X3
Nl.chr04.1240	1.11828	2.3513e-06	5.11579e-05	protein dachsous
Nl.chr14.272	1.11394	0.000175025	0.00186186	uncharacterized protein LOC111052074 isoform X2
Nl.chr02.1613	1.11125	1.1617e-07	3.94126e-06	zinc finger protein jing homolog
Nl.chr02.0461	1.11105	0.000186123	0.00195397	sterol regulatory element-binding protein cleavage-activating protein-like, partial
Nl.chr06.0143	1.10766	0.000639918	0.00533709	-
Nl.chr07.0516	1.10621	3.48339e-11	3.42049e-09	amidophosphoribosyltransferase-like
Nl.chr02.1740	1.1054	0.000416244	0.00373345	protein kinase C-binding protein NELL2-like, partial
Nl.chr03.1998	1.1035	4.59115e-06	9.06904e-05	apolipoprotein D isoform X2
Nl.chr07.0030	1.10324	1.00229e-05	0.000175987	ATP-dependent helicase brm-like, partial
Nl.chr09.915	1.10318	9.13603e-05	0.00110609	mothers against decapentaplegic homolog 6
Nl.chrX.1220	1.103	6.08703e-07	1.63181e-05	leucine-zipper-like transcriptional regulator 1
Nl.chr14.107	1.09898	2.18683e-05	0.000332875	integrin alpha-PS1
Nl.chr08.444	1.09856	0.00387988	0.0222104	-
Nl.chr04.0758	1.09806	6.20689e-13	1.07152e-10	-
Nl.chr07.0428	1.09758	1.04895e-07	3.58914e-06	sugar transporter
Nl.chr07.1061	1.0965	1.53166e-05	0.000248584	-
Nl.chr03.0980	1.09583	3.60142e-06	7.35596e-05	inositol-3-phosphate synthase-like
Nl.chr05.0718	1.09492	1.26897e-06	3.01192e-05	uncharacterized protein LOC111049581; hypothetical protein LSTR_LSTR007357
Nl.chr03.1956	1.09428	0.00130502	0.00949897	spatacsin; hypothetical protein LSTR_LSTR015646
Nl.chr06.0442	1.09017	6.43279e-06	0.000120715	breast cancer type 1 susceptibility protein homolog
Nl.chr13.241	1.0898	5.1162e-05	0.000673746	hexosaminidase D-like
Nl.chr01.0724	1.08928	0.000159395	0.001734	uncharacterized protein LOC111043521 isoform X1
Nl.chr07.0884	1.08826	2.05585e-05	0.000316549	ras-related protein Rab-39B isoform X1
Nl.chr13.309	1.0863	1.18371e-06	2.86043e-05	FERM, RhoGEF and pleckstrin domain-containing protein 2-like isoform X1
Nl.scaffold.0174	1.08604	5.74168e-05	0.000739095	mucin-5AC
Nl.chr10.077	1.08574	1.84956e-08	8.2577e-07	palmitoyltransferase ZDHHC5
Nl.scaffold.0320	1.08329	0.000116302	0.00133663	LOW QUALITY PROTEIN: hemicentin-1-like
Nl.chr10.076	1.08311	1.60717e-05	0.000258396	LOW QUALITY PROTEIN: serine/threonine-protein kinase NLK, partial
Nl.chr07.0801	1.08236	9.67531e-05	0.00115853	kynurenine formamidase
Nl.chr14.276	1.08234	3.65926e-09	2.02524e-07	mediator of RNA polymerase II transcription subunit 1
Nl.chr14.253	1.08019	0.000686144	0.00566364	calmodulin-A-like isoform X3
Nl.chr05.0800	1.07933	0.000150531	0.00165557	cytoplasmic polyadenylation element-binding protein 3-like, partial
Nl.chr02.1487	1.0792	0.000562233	0.00477879	sodium/hydrogen exchanger 9B2-like isoform X2
Nl.chrX.0963	1.07876	8.66775e-09	4.33749e-07	contactin-like
Nl.chr03.1098	1.07802	2.01372e-08	8.85889e-07	uncharacterized protein LOC111048116
Nl.chr06.0447	1.07738	7.76163e-09	3.98364e-07	zinc finger protein 12-like
Nl.chr11.108	1.07687	1.32853e-05	0.000222224	venom serine carboxypeptidase-like
Nl.chr04.0187	1.07654	0.00591002	0.030555	hypothetical protein LSTR_LSTR010910
Nl.chrX.1141	1.07441	0.00900337	0.0421561	putative exonuclease GOR isoform X2
Nl.chrX.0592	1.07431	7.61836e-08	2.77037e-06	leucine-rich repeats and immunoglobulin-like domains protein 3
Nl.chr10.903	1.0731	7.09255e-07	1.86393e-05	ADP-ribosylation factor-like protein 6-interacting protein 1
Nl.chr06.0787	1.07308	1.85249e-07	5.92232e-06	transcriptional activator protein Pur-beta isoform X7
Nl.chr10.614	1.07119	2.76442e-15	1.01244e-12	1,4-alpha-glucan-branching enzyme
Nl.chr03.1920	1.06533	3.83495e-06	7.72782e-05	uncharacterized protein LOC111060775; hypothetical protein LSTR_LSTR012286
Nl.chr01.0677	1.0632	7.68136e-08	2.77037e-06	proton-coupled folate transporter-like; hypothetical protein LSTR_LSTR003752
Nl.chr03.1586	1.06206	1.58939e-15	6.36287e-13	proclotting enzyme-3
Nl.chr02.1053	1.06082	0.0010281	0.00779513	hypothetical protein B7P43_G01456
Nl.chr11.733	1.06066	0.00526075	0.0279374	-
Nl.chr05.0825	1.06012	2.99447e-13	5.53287e-11	mitochondrial coenzyme A transporter SLC25A42
Nl.chr07.0487	1.06006	3.37661e-08	1.36542e-06	apoptotic protease-activating factor 1-like, partial
Nl.chr09.549	1.06004	4.93931e-05	0.000656933	fasciclin-1
Nl.chr03.0332	1.05963	9.87094e-05	0.00117843	phospholipase ABHD3
Nl.chr03.1065	1.05891	1.85412e-07	5.92232e-06	mannose-6-phosphate isomerase, partial
Nl.chr02.1189	1.05845	1.32112e-09	8.53043e-08	hypothetical protein LSTR_LSTR002836; uncharacterized protein LOC111057673
Nl.chr13.290	1.05741	4.25551e-08	1.69234e-06	probable multidrug resistance-associated protein lethal(2)03659
Nl.chrX.0532	1.05635	3.28649e-06	6.86448e-05	nuclear factor interleukin-3-regulated protein-like
Nl.chr04.1006	1.05561	5.48886e-13	9.83899e-11	beta-1,3-glucan-binding protein 1-like
Nl.chr06.0593	1.05548	0.000501275	0.00434366	-
Nl.chrX.0917	1.05244	0.00309102	0.0186736	hypothetical protein B7P43_G15348
Nl.chr05.0776	1.05147	0.00210077	0.0138552	BRISC and BRCA1-A complex member 2-like
Nl.chr03.0776	1.04854	0.000610201	0.00512125	uncharacterized protein LOC111049971 isoform X3
Nl.chr05.0145	1.04772	2.63912e-10	2.04489e-08	cystathionine beta-synthase
Nl.chr09.091	1.047	4.84769e-05	0.000646897	nicotinic acetylcholine receptor alpha9 subunit
Nl.chr10.554	1.04637	5.35957e-05	0.000695874	hypothetical protein LSTR_LSTR017651
Nl.chr03.0637	1.04527	6.55727e-06	0.000122477	vacuolar protein sorting-associated protein 13B-like, partial
Nl.chr03.0005	1.04276	0.000369802	0.00338257	complexin
Nl.chr04.0058	1.04184	8.50934e-05	0.00103785	nidogen-2
Nl.scaffold.1079	1.04115	0.000206389	0.00211136	uncharacterized protein LOC111049971 isoform X2
Nl.chr14.287	1.04066	6.03259e-07	1.62084e-05	caspase-Nc, partial
Nl.chr01.0472	1.04035	0.000747927	0.00610231	methylenetetrahydrofolate reductase
Nl.chr07.0515	1.04015	2.15113e-10	1.73389e-08	multifunctional protein ADE2
Nl.chr12.247	1.04005	4.40094e-05	0.000595217	beta-N-acetylhexosaminidase
Nl.chr01.1568	1.03962	0.000749423	0.00611037	cytochrome P450 CYP4C76
Nl.scaffold.0502	1.03932	6.90383e-05	0.0008655	GTPase-activating protein CdGAPr-like isoform X2
Nl.chr06.0783	1.03898	2.25836e-08	9.68673e-07	adiponectin receptor protein isoform X1
Nl.chr02.1138	1.03849	2.68219e-05	0.000396713	probable phospholipid-transporting ATPase VA
Nl.chr08.498	1.03745	1.0009e-05	0.000175987	unconventional myosin-IXa isoform X7
Nl.chr11.556	1.03741	7.46206e-09	3.85406e-07	-
Nl.chr12.489	1.03721	3.53146e-05	0.000502522	transcriptional enhancer factor TEF-1-like, partial
Nl.chr13.484	1.036	3.37832e-05	0.000484751	uncharacterized protein LOC111049654, partial; helicase ARIP4
Nl.chr06.0466	1.03579	7.34357e-06	0.000133631	FTZ-F1
Nl.chr07.0875	1.03558	3.3983e-06	7.04897e-05	innexin inx1
Nl.chr02.0395	1.03502	7.57172e-05	0.000934598	probable ATP-dependent RNA helicase DDX60
Nl.chr09.901	1.02968	2.45099e-08	1.03286e-06	dual specificity mitogen-activated protein kinase kinase 4-like
Nl.chr11.081	1.02814	4.11597e-05	0.000566889	RAC serine/threonine-protein kinase
Nl.chr12.565	1.02665	3.30758e-15	1.13497e-12	NADH-cytochrome b5 reductase 2 isoform X1
Nl.chrX.0583	1.02583	3.91976e-05	0.000546129	host cell factor 1-like
Nl.chr02.0714	1.02493	2.1905e-08	9.49744e-07	long-chain fatty acid transport protein 4-like
Nl.chr10.880	1.02332	4.57245e-08	1.8005e-06	putative gamma-glutamylcyclotransferase CG2811
Nl.scaffold.0724	1.01804	2.09829e-05	0.000321773	low-density lipoprotein receptor-related protein 4-like
Nl.chr03.1544	1.01626	1.43167e-07	4.69793e-06	uncharacterized protein LOC111055974 isoform X1
Nl.chr02.0515	1.01596	4.02362e-05	0.000557366	-
Nl.chr11.704	1.0155	4.78406e-06	9.38834e-05	uncharacterized protein LOC111058448, partial; hypothetical protein LSTR_LSTR002889
Nl.chr08.423	1.01413	7.15639e-07	1.87251e-05	-
Nl.chr04.0915	1.01349	7.91737e-05	0.000973262	ubiquitin carboxyl-terminal hydrolase 36-like
Nl.chr02.0751	1.01289	2.20023e-10	1.76165e-08	cytochrome P450 CYP418A1v2
Nl.chr13.357	1.01228	3.3886e-07	9.95038e-06	probable ubiquitin carboxyl-terminal hydrolase FAF-X
Nl.chr01.0937	1.01128	1.29421e-05	0.000218615	cadherin-like protein-1, partial; cadherin-87A isoform X2
Nl.chr06.0857	1.01114	2.24386e-05	0.000340262	GILT-like protein C02D5.2
Nl.chr05.0018	1.01103	0.00588538	0.0304539	uncharacterized protein LOC111049130 isoform X2
Nl.scaffold.0312	1.00871	0.000858393	0.0068364	UDP-glucuronosyltransferase 2B7-like isoform X2
Nl.scaffold.1118	1.00708	3.66593e-05	0.000517627	zinc finger protein 629-like isoform X2
Nl.chr04.1155	1.00708	0.000757331	0.00616647	-
Nl.chr02.0089	1.00549	0.000342702	0.00319802	CWF19-like protein 2
Nl.chr04.0644	1.0053	5.40377e-08	2.07228e-06	ATP-binding cassette sub-family G member 4-like protein
Nl.chr12.521	1.00452	4.06614e-05	0.000561314	beta-1,4-mannosyltransferase egh
Nl.chr09.814	1.00432	0.0110817	0.0496054	uncharacterized protein LOC111637281 isoform X1
Nl.chr14.314	1.00411	0.00495735	0.0266866	NECAP-like protein CG9132
Nl.chrX.1087	1.00402	0.00672965	0.0336482	meprin A subunit beta-like
Nl.chr04.1135	1.0038	0.00448516	0.0247549	-
Nl.chr06.0731	1.00376	1.36081e-07	4.48993e-06	uncharacterized protein LOC111052777
Nl.chr01.0841	1.00338	0.000201483	0.00207887	epidermal growth factor receptor substrate 15-like 1
Nl.chr08.065	1.00282	8.70233e-10	5.75435e-08	dolichol kinase
Nl.chr04.0306	1.00026	5.79973e-08	2.18353e-06	very-long-chain 3-oxoacyl-CoA reductase-like isoform X1
Nl.chr07.0669	-1.00853	0.004297	0.0240553	diuretic hormone class 2
Nl.chr01.0567	-1.00861	0.00389526	0.0222666	class E basic helix-loop-helix protein 22-like; uncharacterized protein LOC111869621 isoform X1
Nl.chr03.1012	-1.01238	0.00571686	0.0297614	-
Nl.chr11.216	-1.01249	6.82667e-06	0.000126721	-
Nl.chr02.1372	-1.01362	2.91896e-08	1.2047e-06	inactive tyrosine-protein kinase 7-like isoform X1
Nl.chr02.1019	-1.01402	7.43506e-08	2.71414e-06	ras-related and estrogen-regulated growth inhibitor-like protein; hypothetical protein LSTR_LSTR006891
Nl.chr05.0114	-1.01541	2.42884e-08	1.02713e-06	cellular tumor antigen p53-like
Nl.chr10.525	-1.01645	2.61335e-10	2.03808e-08	uncharacterized protein LOC111061687 isoform X1
Nl.chr02.1360	-1.01657	2.13438e-07	6.6755e-06	neither inactivation nor afterpotential protein C-like
Nl.scaffold.0753	-1.02087	1.86596e-05	0.000290664	uncharacterized protein LOC111054371, partial; Tudor domain-containing protein 5
Nl.chr02.0530	-1.02114	0.0108797	0.0488832	TBC1 domain family member 19
Nl.chr03.1959	-1.02343	0.00111326	0.00829937	actin-related protein 5
Nl.chr03.0526	-1.02347	1.20911e-12	1.86298e-10	arginine kinase
Nl.chr01.0700	-1.0254	5.07964e-05	0.0006704	xanthine dehydrogenase/oxidase-like isoform X1
Nl.chr02.1057	-1.02977	7.54775e-12	8.80083e-10	gem-associated protein 5-like, partial
Nl.chr13.102	-1.0347	2.14503e-05	0.000327342	uncharacterized protein LOC111057849; interaptin-like
Nl.chr01.0938	-1.04211	8.17835e-14	1.88889e-11	PREDICTED: histone H2A.V, partial
Nl.chr12.400	-1.04233	0.0076679	0.0372552	uncharacterized protein LOC111056762
Nl.chr14.294	-1.04406	4.78524e-11	4.5022e-09	-
Nl.chr06.0774	-1.04489	5.23232e-11	4.76062e-09	histone chaperone asf1
Nl.chr01.0470	-1.04536	0.00140125	0.0100531	-
Nl.chr01.0418	-1.04929	5.71997e-15	1.85667e-12	maternal protein exuperantia
Nl.chr10.730	-1.05218	0.0055706	0.0292015	-
Nl.scaffold.0932	-1.05824	6.90137e-08	2.53473e-06	uncharacterized protein LOC111053271 isoform X2; hypothetical protein LSTR_LSTR012071
Nl.chr09.282	-1.06255	1.2554e-12	1.90852e-10	chaoptin
Nl.chr11.067	-1.06351	3.57501e-05	0.000507516	-
Nl.chr03.0495	-1.06448	5.29797e-15	1.76746e-12	-
Nl.chr09.158	-1.06546	0.000348175	0.00322653	-
Nl.chr02.1609	-1.06622	0.000142913	0.00158484	xanthine dehydrogenase/oxidase-like isoform X1
Nl.chr05.0905	-1.06886	0.00113723	0.00845705	turripeptide OL11-like
Nl.chr04.0193	-1.06989	3.01916e-15	1.06648e-12	LOW QUALITY PROTEIN: protein LSM14 homolog B-A-like
Nl.scaffold.0449	-1.07737	1.02815e-12	1.6464e-10	uncharacterized protein LOC111057657
Nl.chr03.1982	-1.07806	2.6067e-09	1.51239e-07	-
Nl.chr07.0223	-1.08012	1.58587e-06	3.6348e-05	calcium uptake protein 3, mitochondrial-like isoform X2
Nl.chr02.1671	-1.08167	0.00205399	0.0136443	secernin-1
Nl.chr03.0168	-1.08443	5.25131e-05	0.000687018	protein gooseberry-like isoform X1
Nl.chr06.0061	-1.08795	3.93874e-10	2.86693e-08	putative serine protease K12H4.7; hypothetical protein LSTR_LSTR002171
Nl.chr01.1136	-1.08862	1.74979e-08	7.87077e-07	carboxypeptidase E-like
Nl.chr05.1101	-1.10323	0.005814	0.0302016	uncharacterized protein LOC111049979; hypothetical protein LSTR_LSTR009890
Nl.chr06.0846	-1.1068	0.000469671	0.00412333	DNA repair and recombination protein RAD54-like
Nl.chr02.1135	-1.11301	0.00229063	0.0148224	zinc finger protein 235-like
Nl.chr02.0261	-1.11329	1.94166e-07	6.12057e-06	aurora kinase C-like
Nl.chr13.397	-1.11581	1.40832e-10	1.18279e-08	protein hunchback
Nl.chrX.0416	-1.11588	2.71441e-14	6.9362e-12	eukaryotic translation initiation factor 4E transporter isoform X2
Nl.chr04.1015	-1.12271	3.64182e-14	9.11214e-12	hypothetical protein LSTR_LSTR010141; BTB/POZ domain-containing protein 2-like
Nl.chrX.0503	-1.12647	9.95337e-05	0.00118239	-
Nl.chr01.0155	-1.1275	0.00228499	0.0148024	-
Nl.chrX.0324	-1.12843	4.34782e-07	1.22576e-05	U3 small nucleolar RNA-associated protein 6 homolog
Nl.chr09.069	-1.13217	2.73576e-05	0.00040203	protein HIRA
Nl.chr02.0948	-1.13518	0.00230296	0.0148782	tectonic-1, partial
Nl.chr12.200	-1.14512	1.49606e-05	0.000243795	BTB/POZ domain-containing protein 6-like
Nl.chr07.0535	-1.14724	2.69648e-10	2.07594e-08	cuticular protein; hypothetical protein LSTR_LSTR009860
Nl.chr01.0701	-1.15208	0.000871277	0.00690004	centromere protein X-like
Nl.chr06.0809	-1.16549	0.00244648	0.0156288	uncharacterized protein LOC111044593
Nl.chr12.481	-1.17036	6.76022e-07	1.79228e-05	thymidylate synthase
Nl.chr01.1449	-1.17714	0.000678267	0.00562568	-
Nl.chr11.768	-1.18612	0.000277801	0.00268631	hypothetical protein LSTR_LSTR005793
Nl.chr05.0940	-1.18625	0.00260979	0.0163163	BTB/POZ domain-containing protein 6-like
Nl.chr01.0652	-1.19431	0.00186578	0.0126527	cytochrome P450 CYP4C78
Nl.chr10.792	-1.19793	9.45757e-14	2.06519e-11	lymphokine-activated killer T-cell-originated protein kinase isoform X1
Nl.chr13.081	-1.2019	0.00214264	0.0140616	uncharacterized protein LOC111059042
Nl.chr02.0429	-1.20399	0.00490262	0.0264512	class E basic helix-loop-helix protein 22
Nl.chr03.1268	-1.21188	0.000113529	0.00131357	uncharacterized protein LOC111055033; hypothetical protein LSTR_LSTR004847
Nl.chr03.1704	-1.21193	3.61857e-05	0.000512489	aristaless-related homeobox protein-like
Nl.chr05.0481	-1.21491	8.52188e-06	0.000153215	BTB/POZ domain-containing protein 3-like; hypothetical protein LSTR_LSTR015245
Nl.chr10.695	-1.21828	1.89638e-07	6.00937e-06	protein cortex-like
Nl.chr03.1013	-1.22041	2.16905e-07	6.73133e-06	-
Nl.chr04.0768	-1.24413	5.41794e-08	2.07228e-06	DNA-binding protein D-ETS-6 isoform X2
Nl.chr12.419	-1.25379	5.41231e-12	6.84229e-10	transient receptor potential
Nl.chrX.0438	-1.25753	5.10304e-11	4.71443e-09	histone H1.2-like
Nl.chr02.0093	-1.26571	0.00138915	0.00997828	BTB/POZ domain-containing protein 6-like; hypothetical protein LSTR_LSTR000877
Nl.chr03.1563	-1.2838	0.00491226	0.0264914	trypsin-1-like; transmembrane protease serine 9
Nl.chr12.252	-1.28383	0.000258445	0.00253333	carboxypeptidase B-like
Nl.chr01.0858	-1.29326	2.3124e-07	7.08467e-06	-
Nl.chr04.1209	-1.29409	0.000941756	0.00733125	fatty acyl-CoA reductase
Nl.chr05.0141	-1.29732	0.00377557	0.0217794	DNA repair protein RAD51 homolog 1-like
Nl.chr02.0197	-1.31114	1.02492e-06	2.52757e-05	partner of bursicon
Nl.chr08.420	-1.31199	0.00147451	0.0104848	histone H3-like; uncharacterized protein LOC114667611
Nl.chr02.0681	-1.3162	0.000172392	0.00184038	cilia- and flagella-associated protein 91-like, partial; PREDICTED: protein MAATS1
Nl.chr13.335	-1.32377	4.49038e-14	1.07859e-11	S-phase kinase-associated protein 2-like isoform X3
Nl.chr13.263	-1.32813	0.000532798	0.00457065	neuroligin-2-like; hypothetical protein PPYR_08950
Nl.chr04.0736	-1.33414	0.00247871	0.015776	histone H2A
Nl.chr11.153	-1.34412	2.39787e-06	5.20766e-05	uncharacterized protein LOC111054607 isoform X3; hypothetical protein LSTR_LSTR007765, partial
Nl.chrX.0263	-1.3477	0.00173021	0.0119425	PREDICTED: glycine receptor subunit alpha-2 isoform X1
Nl.chr11.277	-1.35448	0.000964655	0.00745168	uncharacterized protein LOC111052456 isoform X1
Nl.chr03.0066	-1.35491	0.00995815	0.0455609	uncharacterized protein LOC111058087 isoform X1
Nl.chr11.576	-1.36202	0.00953265	0.0440674	-
Nl.chrX.0335	-1.36952	0.000512742	0.00442705	-
Nl.scaffold.0843	-1.38069	8.00526e-15	2.53008e-12	arginine kinase
Nl.chr06.0739	-1.38621	0.00828225	0.0395506	-
Nl.chr03.1475	-1.38946	9.47406e-06	0.000167822	uncharacterized protein LOC111055033; hypothetical protein LSTR_LSTR004847
Nl.chr11.507	-1.40908	0.00459449	0.0251274	-
Nl.chr05.0926	-1.41738	0.0108274	0.0486847	adenosine receptor A2b-like
Nl.chr06.0304	-1.43024	1.58213e-05	0.000255052	serine/threonine-protein kinase Nek2-like
Nl.chr12.062	-1.43144	9.5993e-05	0.00115182	BTB/POZ domain-containing protein 6-like
Nl.chr05.0094	-1.47471	0.0066609	0.0334158	uncharacterized protein LOC111046205; Hypothetical predicted protein
Nl.chr03.1349	-1.49616	0.00557283	0.0292015	hypothetical protein C0J52_23602
Nl.scaffold.0478	-1.51373	0.00830089	0.0396239	-
Nl.chr08.025	-1.537	0.007947	0.0383	RNA-binding protein MEX3B-like, partial
Nl.chr07.1117	-1.54142	0.00484869	0.026231	-
Nl.chr10.059	-1.56487	1.41538e-08	6.5129e-07	G-protein coupled receptor Mth2-like
Nl.chr05.0337	-1.5719	0.000568681	0.00482335	speedy protein A-like
Nl.chr02.0764	-1.58263	1.65551e-05	0.000263696	uncharacterized protein LOC111047747
Nl.chr07.0142	-1.58455	4.18534e-14	1.02583e-11	uncharacterized protein LOC111055013; hypothetical protein LSTR_LSTR007765, partial
Nl.chr11.711	-1.59181	4.41432e-09	2.40982e-07	BTB/POZ domain-containing protein 6-B-like
Nl.chr07.0335	-1.61044	0.00054798	0.00468083	B9 domain-containing protein 1
Nl.chr10.309	-1.63197	0.00348911	0.0205217	LOW QUALITY PROTEIN: armadillo repeat-containing protein gudu-like
Nl.scaffold.0327	-1.63836	0.0034687	0.0204211	neuroligin-1-like, partial
Nl.chr06.0115	-1.6513	0.00019954	0.00206238	transmembrane channel-like protein 3 isoform X1
Nl.chr10.491	-1.65715	0.00926942	0.0431161	fatty acid synthase-like; hypothetical protein LSTR_LSTR010120
Nl.chr07.0644	-1.66451	1.68231e-05	0.000266904	organic cation transporter protein-like
Nl.chr01.1326	-1.7074	0.000119288	0.00136313	hypothetical protein LSTR_LSTR007542; venom allergen 5-like
Nl.chr11.268	-1.76309	0.00146434	0.0104362	cuticle protein 19-like; hypothetical protein LSTR_LSTR005151
Nl.chr12.242	-1.83013	0.000371639	0.00339163	uncharacterized protein LOC111043570; unnamed protein product, partial
Nl.chr05.0928	-1.8855	0.0033047	0.0196385	hypothetical protein LSTR_LSTR009369; uncharacterized protein LOC111044587
Nl.chr05.0991	-1.95339	0.00015141	0.00166219	-
Nl.chr04.0482	-1.9653	0.00429498	0.0240553	endocuticle structural glycoprotein SgAbd-1-like, partial
Nl.chr03.0940	-2.0089	0.00385941	0.0221143	hypothetical protein LSTR_LSTR013995
Nl.chr10.637	-2.07024	0.000190292	0.00198558	zinc metalloproteinase nas-13-like
Nl.chr01.0106	-2.08473	1.40872e-06	3.30988e-05	Uncharacterized protein FWK35_00022575; hypothetical protein DI617_08800
Nl.chr03.0836	-2.13604	0.00187249	0.0126746	protein spaetzle 4-like
Nl.chrX.1417	-2.16077	0.00117604	0.0086918	cytosolic carboxypeptidase 6-like
Nl.chr01.0551	-2.30725	0.00383333	0.0220279	insulin receptor 1
Nl.chrX.1329	-2.35086	0.00170636	0.0118186	-
Nl.chr05.0778	-2.52117	0.00411438	0.0233123	uncharacterized protein LOC111045752
Nl.chrX.0275	-2.57688	0.00120912	0.00889802	-
