# Supplementary material for: Neofunctionalization of a second insulin receptor gene in the wing-dimorphic planthopper, Nilaparvata lugens
Source: PLoS Genet. 2021 Jun 28;17(6):e1009653. doi: 10.1371/journal.pgen.1009653 (PMC8270448; doi:10.1371/journal.pgen.1009653)
Supplement: S19 Table — (XLSX) [file pgen.1009653.s024.xlsx]

## Sheet: Sheet1
S19 Table. Differentially expressed genes that were specifically regulated in NlInR2E4 females.
genes id	log2FoldChange	pvalue	padj	Nr
Nl.scaffold.0522	7.49918	2.08406e-30	1.29958e-27	troponin C, isotype gamma-like
Nl.chr04.1331	7.39882	1.61267e-08	1.52856e-06	hypothetical protein ALC60_08211; uncharacterized protein LOC111051632 isoform X1
Nl.scaffold.0643	6.93336	4.01276e-49	7.92387e-46	protein msta-like
Nl.scaffold.0520	5.93671	2.99037e-33	2.21437e-30	troponin C-like
Nl.chr11.274	5.68373	3.88274e-135	4.60027e-131	PDZ domain
Nl.scaffold.0521	5.37671	0.00123805	0.0170961	troponin C-like
Nl.chr04.1325	5.00107	5.04393e-42	7.47006e-39	tetratricopeptide repeat protein 8
Nl.chrX.0281	4.8789	2.59747e-36	2.1982e-33	glucose dehydrogenase
Nl.chr01.0109	4.43707	6.28818e-44	1.06432e-40	ejaculatory bulb-specific protein 3-like isoform X1; chemosensory protein
Nl.chr09.778	4.41978	2.14933e-22	1.06105e-19	putative malate dehydrogenase 1B
Nl.scaffold.0345	4.06949	7.43063e-25	4.00173e-22	PREDICTED: uncharacterized protein LOC107165338
Nl.chr03.0876	4.03194	1.07597e-73	4.24938e-70	uncharacterized protein LOC111049048 isoform X2; hypothetical protein LSTR_LSTR004948
Nl.chr07.0315	3.61141	9.07717e-42	1.19496e-38	cytochrome P450 4c21-like isoform X1
Nl.chr11.377	3.58467	3.42371e-39	3.38034e-36	protein vestigial
Nl.chr05.0452	3.49501	9.34213e-41	1.10686e-37	nose resistant to fluoxetine protein 6-like
Nl.chr02.1296	3.42066	0.00085263	0.0128524	uncharacterized protein LOC111351088; unnamed protein product
Nl.chr05.0539	3.3069	4.3344e-74	2.5677e-70	dual specificity protein phosphatase 23-like
Nl.chrX.1079	3.27706	1.35368e-22	6.97322e-20	T-box transcription factor TBX1-like isoform X2
Nl.chr04.1206	3.25727	0.000203302	0.00419638	uncharacterized protein LOC111054899
Nl.chr03.1520	3.24884	2.31867e-12	5.53489e-10	sodium channel protein Nach-like
Nl.chr03.1991	3.10421	2.4136e-11	4.46818e-09	-
Nl.chrX.0059	3.04858	0.000388222	0.00694811	hypothetical protein ILUMI_26607
Nl.chrX.1320	2.98983	6.71622e-05	0.00174888	LOW QUALITY PROTEIN: piggyBac transposable element-derived protein 4-like
Nl.chr01.1707	2.94342	2.26109e-59	6.69736e-56	pyruvate dehydrogenase E1 component subunit alpha type II, mitochondrial-like
Nl.chr05.0168	2.84898	4.10427e-05	0.00115504	BTB/POZ domain-containing protein 3-like
Nl.chrX.0430	2.72184	9.77542e-05	0.0024129	uncharacterized protein LOC111044768
Nl.chrX.0192	2.6956	2.33579e-12	5.53489e-10	unnamed protein product, partial; uncharacterized protein LOC111056713
Nl.chr08.166	2.67737	1.54433e-17	6.30938e-15	PREDICTED: piggyBac transposable element-derived protein 3-like
Nl.chr04.0164	2.64348	1.3686e-12	3.45004e-10	hypothetical protein LSTR_LSTR010933
Nl.scaffold.0058	2.59544	0.000151032	0.00334321	DNA polymerase theta-like
Nl.scaffold.0385	2.55337	1.17236e-37	1.06847e-34	long-chain-fatty-acid--CoA ligase 1
Nl.chr09.008	2.5195	1.47504e-15	4.99321e-13	-
Nl.chr10.899	2.47379	3.58024e-40	3.85624e-37	cytochrome P450 CYP426A1
Nl.chr02.0040	2.44674	1.83389e-19	8.0474e-17	SET domain-containing protein SmydA-8-like; protein msta-like, partial
Nl.chr02.0115	2.41484	0.00113912	0.0159909	uncharacterized protein LOC111051588 isoform X2
Nl.chr03.2013	2.40212	1.54807e-05	0.000528573	uncharacterized protein LOC116160453
Nl.chr12.594	2.39307	1.32566e-09	1.86981e-07	uncharacterized protein LOC111047886; vascular endothelial growth factor A-like
Nl.chr10.704	2.37764	0.00153245	0.0201514	uncharacterized protein LOC111051262
Nl.chr07.0058	2.34085	0.000156127	0.00342553	uncharacterized protein LOC111047334
Nl.chr01.0023	2.31878	1.3705e-11	2.7996e-09	hypothetical protein LSTR_LSTR014313
Nl.chr13.136	2.30785	8.60412e-05	0.00215978	uncharacterized protein C11orf70 homolog
Nl.chr03.1163	2.28758	1.13243e-10	1.88972e-08	uncharacterized protein LOC111050636 isoform X1
Nl.chr02.1479	2.26724	2.7811e-15	9.15291e-13	protein yellow-like
Nl.scaffold.0404	2.2553	8.18126e-33	5.70185e-30	putative chemosensory protein CSP8
Nl.chr06.1010	2.21199	0.000359648	0.00658594	ABC transporter G family member 20
Nl.chr03.1850	2.17948	1.2327e-07	8.44225e-06	-
Nl.chr02.0630	2.14993	8.95663e-30	5.30591e-27	glycerol-3-phosphate dehydrogenase, mitochondrial isoform X2
Nl.chr10.808	2.14599	3.48756e-16	1.25214e-13	-
Nl.chr01.1601	2.13806	2.21524e-11	4.16605e-09	reverse transcriptase
Nl.chrY.104	2.1344	0.00133609	0.0180109	transposase
Nl.scaffold.0580	2.09275	0.000822386	0.0125401	alpha-tocopherol transfer protein-like
Nl.chr08.511	2.07532	4.16679e-16	1.452e-13	alpha-tocopherol transfer protein-like
Nl.chr03.0887	2.06897	0.000450338	0.0078006	-
Nl.chr03.1545	2.05885	7.35435e-09	8.32024e-07	protein msta-like; SET domain-containing protein SmydA-8 isoform X2
Nl.chr02.1182	2.03797	0.000652135	0.0105553	-
Nl.scaffold.0504	2.02968	1.06309e-06	5.47632e-05	uncharacterized protein LOC111052650
Nl.scaffold.0030	2.0133	0.00108027	0.0154019	aromatic-L-amino-acid decarboxylase-like isoform X1; hypothetical protein LSTR_LSTR011326
Nl.chr11.152	2.01318	7.38404e-05	0.00190161	-
Nl.chr03.0405	1.97062	0.00168782	0.021689	neuropeptide F receptor-like, partial
Nl.scaffold.1103	1.95847	4.99374e-14	1.557e-11	protein msta-like
Nl.chr11.194	1.95839	4.20084e-12	9.75914e-10	uncharacterized protein LOC111048677
Nl.chr13.332	1.94809	0.000224895	0.00457827	Uncharacterized protein FWK35_00037145, partial
Nl.scaffold.1102	1.94445	8.57791e-10	1.2394e-07	-
Nl.chr03.1689	1.93228	3.59219e-06	0.000153094	-
Nl.chr05.0306	1.92262	0.00194331	0.0240598	-
Nl.chr06.0480	1.91887	0.000431506	0.00752943	UPF0193 protein EVG1
Nl.chr07.0885	1.893	7.3882e-12	1.62103e-09	fatty acid elongase
Nl.chr01.1367	1.88985	1.39958e-11	2.81055e-09	PREDICTED: muscle M-line assembly protein unc-89 isoform X3; obscurin isoform X5
Nl.chr06.0400	1.8757	1.22015e-11	2.58148e-09	-
Nl.chr07.0907	1.87224	0.000422372	0.00741372	uncharacterized protein LOC103311361
Nl.chr11.459	1.83838	1.3698e-07	9.16914e-06	-
Nl.scaffold.0645	1.82701	2.55224e-06	0.000112832	carboxypeptidase A2
Nl.chr03.1921	1.80291	0.0034494	0.0365833	uncharacterized protein LOC111059590
Nl.chr03.1373	1.78528	3.0485e-05	0.000907504	uncharacterized protein LOC111059401; odorant receptor
Nl.chr14.331	1.75836	3.80573e-11	6.93697e-09	probable serine hydrolase
Nl.chr13.050	1.75799	0.000504278	0.00857201	elongation of very long chain fatty acids protein AAEL008004-like
Nl.chr04.0314	1.74743	3.81061e-05	0.00108529	-
Nl.chr04.0319	1.72295	0.000338638	0.00626904	lymphocyte-specific helicase-like
Nl.chr03.0407	1.71687	0.000271468	0.00531673	neuropeptide F receptor-like, partial; hypothetical protein LSTR_LSTR009163
Nl.chr02.0934	1.71368	1.18564e-06	5.97316e-05	hypothetical protein LSTR_LSTR002775; putative uncharacterized protein DDB_G0294196
Nl.chr11.291	1.71341	1.10964e-06	5.69137e-05	protein Wnt-11-like isoform X1
Nl.chr08.375	1.71227	0.000550706	0.00921577	uncharacterized protein LOC111063217
Nl.chr13.389	1.69559	2.93558e-07	1.74777e-05	uncharacterized protein LOC111052245
Nl.chr03.1680	1.66392	0.00341851	0.0363577	uncharacterized protein LOC111508631
Nl.chrX.1294	1.65134	4.58494e-06	0.000186036	U3 small nucleolar RNA-associated protein 6 homolog
Nl.chr02.0017	1.64809	2.31108e-05	0.00073213	unnamed protein product
Nl.chr03.1849	1.64208	6.42774e-19	2.71985e-16	inactive pancreatic lipase-related protein 1-like isoform X2
Nl.chr11.458	1.63137	2.17647e-09	2.93031e-07	serine protease persephone-like
Nl.chr03.0063	1.61262	3.66682e-13	9.65433e-11	-
Nl.chrX.0763	1.59434	3.82881e-09	4.82593e-07	hypothetical protein B7P43_G04510
Nl.chr09.786	1.54809	3.30391e-08	2.79605e-06	L-xylulose reductase
Nl.chr02.0149	1.5456	0.000505586	0.00858192	calmodulin-lysine N-methyltransferase-like isoform X2
Nl.chr03.1124	1.53444	0.000769151	0.0119749	piggyBac transposable element-derived protein 3-like
Nl.chr01.1488	1.51611	1.77363e-07	1.106e-05	uncharacterized protein K02A2.6-like
Nl.chr03.0605	1.5119	6.38654e-26	3.60322e-23	protein msta-like
Nl.chr02.0007	1.49019	6.14343e-11	1.08638e-08	uncharacterized protein LOC111048163; PREDICTED: vitellogenin-6-like
Nl.chr01.0548	1.4823	3.80245e-22	1.73275e-19	uncharacterized protein LOC111056111 isoform X2
Nl.chr02.0861	1.47817	0.000144728	0.00322319	uncharacterized protein LOC111050420
Nl.chr01.1169	1.47249	2.1492e-05	0.000693833	hypothetical protein B7P43_G07267
Nl.chr05.0169	1.45725	0.000901836	0.0134402	uncharacterized protein LOC106681518
Nl.chr11.738	1.44657	0.0010228	0.0147602	piggyBac transposable element-derived protein 4-like
Nl.chr11.026	1.44351	0.000683884	0.0109348	organic solute transporter alpha-like protein
Nl.chr13.004	1.43083	6.72565e-08	5.06664e-06	fatty acid elongase
Nl.chr06.0650	1.42676	0.000199376	0.00413687	-
Nl.chr01.1313	1.42293	2.21931e-16	8.48205e-14	uncharacterized protein LOC110827620; hypothetical protein LSTR_LSTR007526
Nl.chr03.1378	1.41188	0.00036853	0.00669685	Uncharacterized protein FWK35_00037395; hypothetical protein LSTR_LSTR011859
Nl.chr07.0243	1.40642	0.000108917	0.00258882	nose resistant to fluoxetine protein 6-like
Nl.chr03.0318	1.39266	3.64805e-07	2.12917e-05	lysozyme 2-like isoform X2
Nl.chr01.1668	1.38601	1.41487e-07	9.32862e-06	facilitated trehalose transporter Tret1-like; hypothetical protein LSTR_LSTR012604
Nl.chrY.287	1.37005	0.000134248	0.00304708	uncharacterized protein LOC111064172
Nl.chr02.1405	1.3439	2.35868e-05	0.000743915	-
Nl.chr07.0034	1.33672	4.37412e-08	3.54963e-06	-
Nl.chr11.750	1.33017	4.33935e-08	3.5457e-06	uncharacterized protein LOC111051702
Nl.chr07.0967	1.31704	0.000101353	0.00246489	unnamed protein product
Nl.chr01.0298	1.31442	0.0021468	0.0259543	hypothetical protein B7P43_G15311
Nl.chr05.1129	1.31359	1.41724e-07	9.32862e-06	uncharacterized protein LOC111044178; hypothetical protein LSTR_LSTR003352
Nl.chrX.0522	1.29961	2.40946e-06	0.000107321	serine/threonine kinase SAD-1 isoform X1
Nl.chr01.0828	1.27973	0.00129388	0.0176438	piggyBac transposable element-derived protein 3-like; unnamed protein product
Nl.chrX.1083	1.27216	4.36453e-09	5.27663e-07	isocitrate dehydrogenase
Nl.chr04.1007	1.26149	6.27585e-13	1.61644e-10	beta-1,3-glucan-binding protein-like
Nl.chr04.0324	1.25372	2.48831e-05	0.000771766	dorsal root ganglia homeobox protein
Nl.chr01.1061	1.25132	1.04091e-13	3.08318e-11	glutamate receptor ionotropic, kainate 2-like isoform X1
Nl.chr05.0877	1.23691	0.00349798	0.0369856	-
Nl.chr07.0881	1.23046	7.07746e-08	5.20831e-06	-
Nl.chr03.0552	1.22602	5.4896e-05	0.00148157	desaturase 9
Nl.chr03.0150	1.21759	1.33113e-14	4.26249e-12	protein msta-like, partial
Nl.scaffold.0534	1.21561	4.63415e-08	3.69179e-06	uncharacterized protein LOC111051300 isoform X1
Nl.chr04.0323	1.20654	1.94378e-07	1.19948e-05	chitooligosaccharidolytic beta-N-acetylglucosaminidase
Nl.chr10.552	1.20566	8.48942e-06	0.000315025	cytochrome b5-related protein-like
Nl.chr09.292	1.20263	3.03436e-10	4.73041e-08	putative phosphoserine aminotransferase
Nl.chr04.1102	1.20142	2.41938e-07	1.46999e-05	40S ribosomal protein S28
Nl.chr04.0349	1.19387	1.00056e-11	2.15539e-09	cytochrome P450 4C1-like
Nl.chr11.178	1.19275	8.02623e-06	0.000299984	hypothetical protein; kappaPI-actitoxin-Avd3b-like
Nl.chr08.305	1.18354	4.98776e-12	1.13644e-09	probable isocitrate dehydrogenase
Nl.chr02.1173	1.1801	0.000185156	0.00393141	annulin-like
Nl.chr01.1023	1.15445	1.62376e-07	1.03432e-05	-
Nl.chr11.687	1.14384	1.53751e-05	0.000528011	fatty acyl-CoA reductase
Nl.chr07.0023	1.13496	4.8347e-05	0.00132596	alpha-tocopherol transfer protein-like; hypothetical protein LSTR_LSTR013309
Nl.chrX.1218	1.12158	5.86804e-10	8.58327e-08	phosphate carrier protein, mitochondrial-like
Nl.chr01.0620	1.11789	1.18323e-10	1.9204e-08	solute carrier family 52, riboflavin transporter, member 3-A
Nl.chr02.0316	1.10191	1.90262e-05	0.000623978	uncharacterized protein LOC111054635 isoform X1
Nl.chr13.498	1.10099	0.00325734	0.0349984	ras-like GTP-binding protein RhoL
Nl.chr03.0024	1.09701	0.00483888	0.047419	cilia- and flagella-associated protein 58-like
Nl.chr11.629	1.09303	0.00163225	0.0210893	larval cuticle protein LCP-14-like
Nl.chr07.0081	1.09185	6.76407e-11	1.16146e-08	-
Nl.chr07.0061	1.09024	0.00474276	0.0467101	venom acid phosphatase Acph-1-like
Nl.chr09.859	1.09002	0.000772989	0.0120031	uncharacterized protein LOC111044783
Nl.chr02.0909	1.08859	0.00133579	0.0180109	probable phenylalanine--tRNA ligase, mitochondrial isoform X2
Nl.chr12.303	1.08326	0.00413849	0.0422697	lipase 3-like
Nl.chr10.597	1.08256	6.64881e-05	0.00173897	LOW QUALITY PROTEIN: glycogen debranching enzyme
Nl.chrX.0361	1.07778	0.0039257	0.0406216	meprin A subunit beta-like
Nl.chr01.0058	1.07456	2.44247e-10	3.85845e-08	excitatory amino acid transporter 1-like
Nl.chr06.0086	1.07187	1.01737e-06	5.26365e-05	UDP-glucose 6-dehydrogenase
Nl.chr04.0118	1.06418	1.68188e-07	1.06561e-05	uncharacterized protein LOC111056649
Nl.chr06.0168	1.06223	4.54587e-07	2.57701e-05	ninjurin-2-like; uncharacterized protein LOC108914320 isoform X2
Nl.chr11.025	1.0616	0.0026936	0.0308441	cytochrome P450 4c3-like
Nl.chr05.0148	1.05609	2.15607e-11	4.12018e-09	-
Nl.chr13.326	1.05451	4.82773e-11	8.66651e-09	protein takeout-like
Nl.chrX.1389	1.04761	0.00194176	0.0240598	uncharacterized protein LOC111054667, partial
Nl.chr05.0241	1.04528	7.46917e-08	5.46263e-06	cytochrome P450 CYP6CW1v2
Nl.chr06.0114	1.04312	0.00383278	0.039834	uncharacterized protein LOC111056344
Nl.chrX.1082	1.02268	2.36084e-05	0.000743915	glycogen
Nl.scaffold.0541	1.00928	2.57647e-08	2.33023e-06	growth hormone-inducible transmembrane protein-like
Nl.chrX.0097	1.00458	1.43796e-06	7.01107e-05	short-chain specific acyl-CoA dehydrogenase, mitochondrial-like isoform X1
Nl.chr04.1210	-1.00081	0.000261535	0.00519039	ATPase family AAA domain-containing protein 5
Nl.chr01.1205	-1.00774	0.000186669	0.00394234	-
Nl.chr07.0020	-1.01275	0.00294097	0.0328103	DNA-directed RNA polymerase II 16 kDa polypeptide-like isoform X1
Nl.chr03.0584	-1.01485	5.46433e-06	0.000217253	uncharacterized protein LOC111056071
Nl.chr02.1238	-1.01844	1.61864e-05	0.000543274	CDK5 and ABL1 enzyme substrate 2
Nl.chr11.465	-1.02173	0.00293595	0.0328103	uncharacterized protein LOC111056386; hypothetical protein LSTR_LSTR003119
Nl.chr04.0735	-1.02197	0.000567255	0.00942614	uncharacterized protein LOC111060407
Nl.chrX.0918	-1.02326	0.00203153	0.0248652	uncharacterized protein LOC111045931; hypothetical protein LSTR_LSTR013824
Nl.chr12.026	-1.03069	4.46036e-06	0.000182229	vitellogenin receptor
Nl.chrX.0155	-1.0312	1.33683e-05	0.000472799	-
Nl.chr04.1181	-1.03509	1.1166e-06	5.69213e-05	ankyrin repeat and SAM domain-containing protein 3-like
Nl.chrX.1165	-1.03563	1.58807e-05	0.000537584	poly(A) RNA polymerase gld-2 homolog A-like
Nl.chr11.234	-1.03627	0.00108991	0.0155021	-
Nl.scaffold.0536	-1.04108	3.63074e-05	0.0010441	MAPK/MAK/MRK overlapping kinase-like isoform X2
Nl.chr01.1720	-1.04382	0.00344217	0.0365437	uncharacterized protein LOC111047891, partial
Nl.chr13.024	-1.04525	3.25248e-05	0.000958593	hypothetical protein LSTR_LSTR007080
Nl.chr08.494	-1.0458	0.000104482	0.00252288	sorting nexin-27 isoform X1
Nl.chr02.0236	-1.04848	1.48547e-13	4.19044e-11	G2/mitotic-specific cyclin-B3-like
Nl.chr03.1790	-1.0512	2.2548e-05	0.000718142	desaturase 4
Nl.chrX.0653	-1.05473	0.0047296	0.0466494	hypothetical protein B7P43_G15311; unnamed protein product
Nl.chr04.0718	-1.07223	1.08763e-08	1.11088e-06	ATP-dependent RNA helicase DHH1-like isoform X1; PREDICTED: uncharacterized protein LOC107225504
Nl.scaffold.0269	-1.07458	0.000941473	0.0138911	uncharacterized protein LOC111053922 isoform X3
Nl.chr03.1476	-1.07611	7.85644e-05	0.0020061	Hermansky-Pudlak syndrome 3 protein homolog
Nl.chr05.0568	-1.07706	9.45491e-05	0.00233866	LOW QUALITY PROTEIN: uncharacterized protein LOC111051549
Nl.chrX.1406	-1.07751	1.06111e-09	1.51471e-07	uncharacterized protein LOC111045071
Nl.chr03.1696	-1.07793	9.1372e-07	4.83293e-05	oocyte zinc finger protein XlCOF6-like isoform X1
Nl.chr02.0412	-1.07908	0.00191494	0.0237822	intraflagellar transport protein 46 homolog
Nl.chr10.211	-1.07955	0.0036145	0.0379987	-
Nl.chr02.0491	-1.07992	0.00109694	0.0155833	-
Nl.chr14.325	-1.08987	0.00340001	0.036226	-
Nl.chr02.0936	-1.09197	2.0101e-08	1.85379e-06	-
Nl.chr05.0801	-1.10083	0.000541735	0.00910141	cytoplasmic polyadenylation element-binding protein 2 isoform X1; translational regulator orb2
Nl.chrX.1118	-1.10097	6.21763e-05	0.00164802	PREDICTED: YEATS domain-containing protein 2
Nl.chr09.419	-1.10788	1.48981e-07	9.64549e-06	LOW QUALITY PROTEIN: meiosis regulator and mRNA stability factor 1
Nl.chr11.187	-1.11198	0.000552731	0.00922361	uncharacterized protein LOC111052696
Nl.chr01.0093	-1.11241	0.00186464	0.023304	-
Nl.chr01.1651	-1.11469	0.000723974	0.0114828	F-box only protein 33
Nl.chr02.1777	-1.12293	9.0624e-06	0.00033449	transcription factor IIIA-like isoform X1
Nl.chr03.0912	-1.12312	1.28575e-05	0.000458844	uncharacterized protein LOC111049345
Nl.chr03.0363	-1.12662	1.84983e-05	0.000610495	zinc finger CCHC domain-containing protein 4-like isoform X1
Nl.chr05.1112	-1.13103	0.00177182	0.0225378	hypothetical protein B7P43_G05187; uncharacterized protein LOC111052080, partial
Nl.chr09.582	-1.14152	0.000759711	0.0119062	uncharacterized protein LOC111058759 isoform X1; hypothetical protein LSTR_LSTR002557
Nl.chr05.0681	-1.14367	0.0035629	0.0375563	copine-8-like
Nl.chr12.407	-1.14937	0.00282125	0.0320174	lipase 3-like
Nl.chr02.0242	-1.15128	2.85382e-08	2.52952e-06	LOW QUALITY PROTEIN: transcription factor SOX-2-like
Nl.chrX.1425	-1.15336	3.25225e-09	4.18834e-07	protein BCL9 homolog
Nl.chr12.393	-1.15485	2.75182e-06	0.000119866	-
Nl.chr01.1228	-1.15919	0.000209804	0.00429855	protein bicaudal D isoform X1
Nl.chr07.0878	-1.16043	4.24522e-10	6.36676e-08	nuclear envelope integral membrane protein 1-like isoform X1
Nl.chrX.1067	-1.173	0.000320782	0.00599468	uncharacterized protein CG10915
Nl.chr09.076	-1.17759	1.1194e-06	5.69213e-05	uncharacterized protein DDB_G0284459-like, partial
Nl.chr06.0201	-1.18756	3.27282e-07	1.92917e-05	uncharacterized protein LOC111051266 isoform X1
Nl.chr01.0465	-1.18962	1.18531e-06	5.97316e-05	-
Nl.chr07.0855	-1.19156	1.39082e-06	6.80927e-05	lysine-specific histone demethylase 1A-like
Nl.chr07.0005	-1.20351	2.03715e-05	0.000664907	PHD finger protein 19 isoform X2
Nl.chr04.0307	-1.20545	0.00076881	0.0119749	-
Nl.chrX.1397	-1.20791	3.6338e-06	0.000154313	cytochrome P450 CYP6AY1v2
Nl.chr14.315	-1.21616	0.0049864	0.0481883	forkhead box protein I1-like
Nl.chrX.1232	-1.21639	9.90929e-05	0.00243579	serine protease gd-like
Nl.chr05.1272	-1.22399	0.00379023	0.0395305	uncharacterized protein LOC111043900
Nl.chr07.0230	-1.22791	0.0017013	0.0218149	-
Nl.chr11.102	-1.23626	2.94295e-22	1.39472e-19	cytochrome P450 CYP302A1
Nl.chr06.0632	-1.23639	5.68791e-05	0.00152467	dentin sialophosphoprotein-like
Nl.chr07.0435	-1.24157	3.99912e-06	0.00016802	dual specificity mitogen-activated protein kinase kinase 7-like isoform X1
Nl.chrX.1174	-1.24835	0.000324652	0.00603843	protein DENND6B
Nl.chr07.0538	-1.25501	5.15295e-06	0.000205563	cuticular protein
Nl.chr14.326	-1.26212	0.00107693	0.0153729	-
Nl.chr01.0067	-1.26742	0.00489075	0.0475744	cytochrome P450 CYP6CS1v2
Nl.chr06.0091	-1.27275	0.000281542	0.0054533	-
Nl.chr09.346	-1.28104	0.00212048	0.0257315	glucose dehydrogenase
Nl.chr05.1121	-1.28416	1.90648e-05	0.000623978	probable Rho GTPase-activating protein CG5521
Nl.chr03.1263	-1.28622	0.000371566	0.00673136	uncharacterized protein LOC115884494; unnamed protein product
Nl.chr04.0110	-1.28831	0.0014027	0.0187364	-
Nl.chr02.0176	-1.29235	8.66436e-14	2.63219e-11	uncharacterized protein LOC111048038
Nl.chr13.089	-1.29286	0.000206938	0.0042566	facilitated trehalose transporter Tret1-like isoform X1; hypothetical protein GE061_02324
Nl.chr01.1662	-1.30478	4.13769e-05	0.00115894	uncharacterized protein LOC111052803
Nl.chr08.488	-1.31376	0.00110736	0.0156377	fatty acyl-CoA reductase
Nl.chr03.0313	-1.32332	1.67935e-05	0.000558903	-
Nl.chrY.068	-1.33535	0.00322384	0.0348835	unnamed protein product
Nl.chr14.157	-1.34381	2.73782e-06	0.000119696	uncharacterized protein LOC111054948
Nl.chr12.527	-1.36905	1.2804e-07	8.66865e-06	N-acetylgalactosaminyltransferase 6-like
Nl.chrX.1237	-1.39817	0.0011748	0.0164139	SH2B adapter protein 2
Nl.chr03.0312	-1.40706	6.8414e-06	0.000263172	hypothetical protein LSTR_LSTR004889
Nl.chr01.1673	-1.41594	0.000134057	0.00304708	UPF0739 protein C1orf74 homolog
Nl.chr04.1127	-1.41969	0.00473266	0.0466494	uncharacterized protein LOC111054152; cilia- and flagella-associated protein 44
Nl.chrX.0806	-1.42986	9.84218e-07	5.15974e-05	hypothetical protein B5V51_9240; unnamed protein product
Nl.chr10.590	-1.4316	0.000168774	0.00364898	gonadotropin-releasing hormone II receptor-like, partial
Nl.chr10.005	-1.43193	0.000110664	0.00262231	protein retinal degeneration B isoform X5
Nl.chr12.044	-1.43467	2.62716e-05	0.000802233	transcription factor SPT20 homolog
Nl.chr03.0474	-1.43607	0.000127372	0.002936	gastrula zinc finger protein XlCGF57.1-like
Nl.chr07.1050	-1.43643	2.70657e-08	2.42935e-06	dual specificity protein phosphatase MPK-4-like
Nl.chr14.035	-1.45113	3.50711e-05	0.00101347	hypothetical protein AGLY_015870
Nl.chr10.763	-1.45757	0.00491715	0.0477319	-
Nl.chr02.1399	-1.45797	6.08482e-05	0.00161643	uncharacterized protein LOC106672829
Nl.chr07.0848	-1.45861	6.8813e-08	5.12765e-06	lysine-specific histone demethylase 1A-like, partial
Nl.chr03.0866	-1.47735	2.10969e-05	0.000686694	tRNA-splicing endonuclease subunit Sen34
Nl.chr01.0435	-1.48649	2.77993e-17	1.09789e-14	alpha-crystallin A chain-like; small heat shock protein 1
Nl.chr01.1122	-1.4916	0.00128978	0.0176255	hypothetical protein B7P43_G07267
Nl.chr06.0800	-1.49461	2.41284e-05	0.000754282	SIN3-HDAC complex-associated factor isoform X3; protein FAM60A
Nl.chr07.1144	-1.49519	0.000377566	0.00680883	-
Nl.chr09.573	-1.54229	0.00106256	0.015186	-
Nl.chr09.653	-1.55276	0.00304256	0.0337214	uncharacterized protein LOC107883745; hypothetical protein PPYR_15624, partial
Nl.chr03.0217	-1.55664	0.00501177	0.0482556	homeobox protein Nkx-2.4-like
Nl.scaffold.0087	-1.56197	0.0007572	0.0118825	hypothetical protein HIM_12375
Nl.chr05.0010	-1.57897	0.00497432	0.0481501	tetratricopeptide repeat protein 30A; hypothetical protein LSTR_LSTR007416
Nl.chr10.611	-1.60291	2.23327e-06	0.000100608	A-kinase anchor protein 10, mitochondrial
Nl.chr04.0927	-1.67199	3.50476e-05	0.00101347	protein FAM135A isoform X3; hypothetical protein LSTR_LSTR013288
Nl.chr07.1154	-1.71261	0.0017545	0.022376	serpin B5
Nl.chr10.209	-1.72934	0.00437321	0.0441721	uncharacterized protein LOC111054192
Nl.chr05.0057	-1.74472	0.0025759	0.0297299	metal transporter CNNM4-like
Nl.chr12.170	-1.75412	0.00302523	0.0335608	sodium/hydrogen exchanger 10-like
Nl.chr05.0083	-1.79207	0.00158705	0.0206192	-
Nl.chr10.045	-1.84902	0.00485098	0.0474212	hypothetical protein C0J52_03998
Nl.chr02.1533	-1.85977	0.00132609	0.017989	LOW QUALITY PROTEIN: serologically defined colon cancer antigen 8 homolog
Nl.chrX.0576	-1.92067	9.32905e-06	0.0003422	piggyBac transposable element-derived protein 4-like
Nl.chr05.0151	-1.95405	3.74042e-05	0.00106925	uncharacterized protein LOC111049459; PREDICTED: mucin-5AC
Nl.chr12.260	-1.97528	1.12855e-05	0.000407655	LOW QUALITY PROTEIN: centrosomal protein of 97 kDa
Nl.chr07.0834	-2.02421	0.00269443	0.0308441	hypothetical protein B7P43_G13333
Nl.chrY.131	-2.03114	0.000406097	0.00720274	PiggyBac transposable element-derived protein 4; unnamed protein product
Nl.chr05.0125	-2.06835	1.50037e-07	9.66108e-06	-
Nl.chr02.1169	-2.07412	2.17026e-05	0.000698729	hypothetical protein B5V51_6878
Nl.chr02.0094	-2.11314	2.41881e-07	1.46999e-05	BTB/POZ domain-containing protein 2-like; hypothetical protein LSTR_LSTR000877
Nl.chr07.1087	-2.1446	0.000140886	0.00315542	protein inturned
Nl.chr01.0758	-2.21059	0.000344603	0.00633	coiled-coil domain-containing protein 112-like
Nl.chr07.0021	-2.32473	0.00384549	0.0399311	-
Nl.chr10.391	-2.33478	0.000908498	0.0135055	uncharacterized protein LOC116179987
Nl.chr06.0821	-2.35266	0.000811772	0.0124508	cilia- and flagella-associated protein 65 isoform X1
Nl.chr06.0416	-2.3795	0.00264742	0.030394	PREDICTED: trace amine-associated receptor 8b-like
Nl.chr05.1261	-2.40237	7.20902e-05	0.0018649	hypothetical protein C0J52_15774
Nl.chr01.1155	-2.41376	0.000275165	0.0053798	hypothetical protein LSTR_LSTR000421
Nl.chr11.144	-2.48168	1.16707e-32	7.68189e-30	phenoloxidase 2-like
Nl.chr02.1466	-2.55428	1.67683e-05	0.000558903	LOW QUALITY PROTEIN: uncharacterized protein LOC111060640; hypothetical protein LSTR_LSTR013071
Nl.chr01.1607	-2.60327	0.00229742	0.0273018	uncharacterized protein LOC111044571; hypothetical protein LSTR_LSTR000205
Nl.chr13.042	-2.60644	0.000162196	0.00352606	hypothetical protein LSTR_LSTR013373; uncharacterized protein LOC111046124
Nl.chr05.0140	-2.81913	0.00221025	0.026532	uncharacterized protein LOC111047329
Nl.chr10.698	-2.82395	0.000981804	0.0142729	uncharacterized protein LOC111052864
Nl.chr04.0209	-2.86849	4.51968e-06	0.000184018	lipase member H-B-like
Nl.chr02.1164	-2.88062	0.00206279	0.0251958	unnamed protein product; hypothetical protein B5V51_5902, partial
Nl.chr02.0668	-2.89086	0.00064088	0.010394	uncharacterized protein LOC111043255
Nl.chrX.1322	-3.03575	0.00093303	0.0137951	-
Nl.chr07.0018	-3.05079	0.000654492	0.0105558	-
Nl.chr02.0766	-3.17436	1.59332e-09	2.19507e-07	uncharacterized protein LOC111062448; hypothetical protein ALC62_15384
Nl.chr03.1992	-3.20195	0.000389915	0.00696789	hypothetical protein C0J52_20569
Nl.chr07.0097	-3.28793	5.79296e-06	0.000228023	hypothetical protein B7P43_G17678, partial
Nl.chr11.456	-3.29418	2.41354e-13	6.49899e-11	hypothetical protein
Nl.chr07.0505	-4.07947	0.000488231	0.00834713	uncharacterized protein LOC111056117
Nl.chr04.0514	-4.27131	0.00248592	0.0290179	uncharacterized protein LOC111057075
Nl.chr11.462	-4.33068	0.000222521	0.00454557	cyclin-dependent kinase 5 homolog; hypothetical protein LSTR_LSTR015842
Nl.chr10.755	-4.39727	8.3517e-09	9.07807e-07	tweedle family cuticle protein
Nl.chr08.371	-4.53107	0.0023416	0.0276467	-
Nl.chr12.152	-6.93167	8.70758e-08	6.2149e-06	uncharacterized protein LOC111055124
Nl.chrY.172	-7.61245	5.22059e-09	6.06408e-07	uncharacterized protein LOC111044762
