# Supplementary material for: Neofunctionalization of a second insulin receptor gene in the wing-dimorphic planthopper, Nilaparvata lugens
Source: PLoS Genet. 2021 Jun 28;17(6):e1009653. doi: 10.1371/journal.pgen.1009653 (PMC8270448; doi:10.1371/journal.pgen.1009653)
Supplement: S20 Table — (XLSX) [file pgen.1009653.s025.xlsx]

## Sheet: Dataset S1
S20 Table. Primers used in this study.
Primer name	Sequence (5'-3')*	Description
NlInR2-E4-sgRNA-F	TAATACGACTCACTATAGGCAGGCGTGAGACTAACGTGTTTTAGAGCTAGAAATAGC	NlInR2E4 sgRNA sythesis
NlInR2-E5-sgRNA-F	TAATACGACTCACTATAGGAGCACAATTGTCCGACACGTTTTAGAGCTAGAAATAGC	NlInR2E5 sgRNA sythesis
E4-IF	CGTCACGTGATTGGCGACAG	For PCR amplification of a fragment spanning the mutation site in NlInR2E4
E4-IR	AGATCCCGCATCTCGTAG
E5-IF	AGATGGGCTGGTGGATAGA	For PCR amplification of a fragment spanning the mutation site in NlInR2E5
E5-IR	TTCACTGTGCCAGGAGGA
NlInR1-RNAi-F	T7-CGCTCTGGTTGTGCTTGATA	dsNlInR1 synthesis
NlInR1-RNAi-R	T7-CGTTGTCTTTCTCCAACGGT
gfp-RNAi-F	T7-ACGTAAACGGCCACAAGTTC	dsGfp synthesis
gfp-RNAi-R	T7-TGTTCTGCTGGTAGTGGTCG
qrps15-F	TAAAAATGGCAGACGAAGAGCCCAA	qRT-PCR for rps15
qrps15-R	TTCCACGGTTGAAACGTCTGCG
qNlEn-F	CGACCGAGGATGACAGCGATGA	qRT-PCR for NlEn
qNlEn-R	GTGGACACTGGTGCCGACTTCT
qNlHh-F	ACGACACAGCAGCAGGTTCCA	qRT-PCR for NlHh
qNlHh-R	CCAGCGTGTTCAGGCGTTCTAG
qNlDpp-F	ACCACTTCCAGGACGGCATACA	qRT-PCR for NlDpp
qNlDpp-R	GGAACCTGTCCGAACGCTTGAA
qNlAp-F	CGCACATCGTTCAAGCACCATC	qRT-PCR for NlAp
qNlAp-R	GCCACCACCCTCCTGTTTCATC
qNlSer-F	GAACCAATGAACGAGCCGATGC	qRT-PCR for NlSer
qNlSer-R	AGCCACTTCCGTATCCGCCATA
qNlWg-F	GTGTTCTCGTTGCCGTGTCCAA	qRT-PCR for NlWg
qNlWg-R	GCGTCACTGCTGCACTCGTTAT
QNlvg-F	CTCACTACACGGGGGATGTT	qRT-PCR for Nlvg
QNlvg-R	TGGTGCTCTGGTAGTTGCTG
*T7, 5'-TAATACGACTCACTATAGGGAGA-3'
